# Supplementary material for: Genome diversity in Ukraine
Source: Gigascience. 2021 Jan 13;10(1):giaa159. doi: 10.1093/gigascience/giaa159 (PMC7804371; doi:10.1093/gigascience/giaa159)
Supplement: giaa159_Supplemental_Files [file giaa159_supplemental_files.zip]

Archive with 13 entries (13 files):
- Supplementary File 1. The IRB Approval.pdf
- Supplementary File 2. The Informed Consent.docx
- Supplementary File 3. The List of Samples.xlsx
- Supplementary File 5. Sample Sources.xlsx
- Table S1_sequencing_stats.xlsx
- Table S2. Sequencing and Filtering Summary.xlsx
- Table S3_High_impact_full_2.xlsx
- Table S4_Clinvar_clinically_relevant.xlsx
- Table S4_differentiative_functional_R2.xlsx
- Table S4_Gwas_clinically_relevant.xlsx
- Table S5_all_differentiative_R2.xlsx
- Table S6_all_differentiative.xlsx
- Table S7_inbreeding.xlsx
