# Supplementary material for: Genome diversity in Ukraine
Source: Gigascience. 2021 Jan 13;10(1):giaa159. doi: 10.1093/gigascience/giaa159 (PMC7804371; doi:10.1093/gigascience/giaa159)
Supplement: giaa159_Supplemental_Files [file giaa159_supplemental_files.zip › Supplementary File 3. The List of Samples.xlsx]

## Sheet: Sheet1
EG6000#	Sex	Age	Sequencing with BGISeq500	Genotyping with Illumina Global Array	Sequencing with Illumina HiSeq	Lattitude and Longitude	Geographical coordinates	Sigle source origin local ancestry	History of diabetes	History of hypertension	Family History of Diabetes (in parents)	Family History of Hypertension in parents	History of other diseases	Multiple sources of local ancesrty - parents from different regions	Other self-reported family history
31	F		yes	yes	no	45°57'26.8"N 33°47'52.4"E	45.957438, 33.797891	no	No	No	Yes	No
13	F		yes	yes	no	46°45'09.7"N 36°50'16.0"E	46.752702, 36.837771	no	No	No	No	No	Allergy
1	F		yes	no	no	48°00'40.2"N 24°06'51.9"E	48.011173, 24.114424	yes	No	No	Yes	Yes
29	F		yes	yes	no	48°03'37.0"N 37°57'37.6"E	48.060289, 37.960431	no	No	No	Yes	No
11	F		yes	yes	no	48°04'09.8"N 23°44'17.0"E	48.069389, 23.738057	yes	Yes	No	No	Yes	Vertebral disc hernia
35	M		yes	yes	no	48°09'09.9"N 23°01'53.7"E	48.152747, 23.031586	no	No	No	Yes	No
27	F		yes	yes	no	48°09'22.3"N 23°08'05.9"E	48.156197, 23.134983	no	No	Yes	No	Yes
4	F		yes	yes	no	48°32'35.2"N 22°59'27.2"E	48.186729, 23.572066	no	No	No	No	No
26	M		yes	yes	no	48°18'48.2"N 38°04'36.8"E	48.313385, 38.076901	no	No	No	No	Yes
2	F		yes	yes	no	48°20'54.3"N 22°54'07.1"E	48.353582, 22.901122	no	No	No	No	No
19	M		yes	yes	no	48°23'09.7"N 25°55'54.6"E	48.386021, 25.931838	no	Yes	Yes	No	Yes	Allergy	mixed
7	F		yes	yes	no	48°23'29.1"N 22°54'09.2"E	48.391403, 22.902553	yes	Yes	Yes	No	Yes
32	F		yes	yes	no	48°25'35.0"N 23°42'03.3"E	48.426380, 23.700904	yes	No	No	No	Yes
88	M		yes	yes	no	48°26'25.2"N 22°43'17.3"E	48.440321, 22.721470	no	No	No	Yes	Yes		mixed
72	F		yes	no	no	48°28'21.4"N 35°00'32.9"E	48.472600, 35.009137	no	No	No	Yes	Yes
65	F		yes	yes	no	48°28'24.8"N 35°00'34.8"E	48.473548, 35.009659	no	Yes	Yes	Yes	Yes
73	F		yes	yes	no	48°28'27.1"N 35°00'25.5"E	48.474200, 35.007077	no	No	No	No	No
66	F		yes	yes	no	48°28'29.6"N 35°00'24.9"E	48.474874, 35.006919	no	No	No	Yes	Yes
67	M		yes	yes	no	48.475498, 34.920716	48.475498, 34.920716	no	No	No	Yes	Yes
68	F		yes	yes	no	48°28'47.0"N 34°54'55.9"E	48.479730, 34.915523	no	No	Yes	Yes	Yes		mixed
69	F		yes	yes	no	48°30'42.0"N 35°03'39.7"E	48.511667, 35.061040	no	No	No	Yes	Yes
70	F		yes	yes	no	48°30'48.6"N 35°03'32.2"E	48.513494, 35.058948	no	No	Yes	No	Yes	Polinosis
92	M		yes	yes	no	48°30'55.9"N 32°14'56.9"E	48.515526, 32.249134	no	No	No	No	No		mixed
74	F		yes	yes	no	48°32'28.1"N 34°51'25.8"E	48.541139, 34.857161	no	No	Yes	No	Yes
3	F		yes	yes	no	48°32'35.2"N 22°59'27.2"E	48.541686, 22.988396	yes	No	No	No	No
5	F		yes	yes	no	48°33'36.3"N 22°28'45.7"E	48.560091, 22.479349	yes	No	No	Yes	No
93	M		yes	yes	no	48°33'48.1"N 39°18'55.5"E	48.563362, 39.315403	no	No	No	No	No
71	F		yes	yes	no	48°34'36.8"N 35°05'51.7"E	48.576882, 35.097688	no	Yes	Yes	Yes	Yes
76	M		yes	yes	no	48°35'09.9"N 22°28'46.4"E	48.586074, 22.479541	no	No	No	No	No	uro-, cholelitiasis
94	M		yes	yes	no	48°36'35.8"N 22°17'16.7"E	48.609951, 22.287960	no	No	No	Yes	Yes		mixed
96	M		yes	yes	no	48°36'44.2"N 22°17'07.8"E	48.612281, 22.285509	no	No	No	Yes	No		mixed
95	M		yes	yes	no	48°36'44.6"N 22°17'16.6"E	48.612377, 22.287939	no	No	No	Yes	Yes		mixed
34	M		yes	yes	no	48°36'53.3"N 22°16'04.7"E	48.614810, 22.267959	no	No	Yes	No	No		mixed
36	F		yes	yes	yes	48°37'28.8"N 22°17'40.5"E	48.624666, 22.294577	no	No	No	No	Yes	Varicosis	mixed
98	M		yes	yes	no	48°38'02.9"N 22°16'17.7"E	48.634126, 22.271575	no	No	No	No	No	Testicular cancer	mixed	Varicosis
9	M		yes	yes	no	48°39'15.3"N 22°48'42.1"E	48.654261, 22.811705	yes	Yes	No	No	No	Psoriasis
8	M		yes	yes	no	48°42'37.9"N 22°35'45.0"E	48.710527, 22.595823	yes	Yes	Yes	No	Yes
97	F		yes	yes	no	48°44'15.3"N 22°28'19.5"E	48.737593, 22.472083	no	No	No	Yes	Yes
22	F		yes	yes	no	48°46'52.6"N 31°39'10.2"E	48.781277, 31.652828	no	No	No	No	No
87	M		yes	yes	no	48°47'20.2"N 30°01'38.5"E	48.788948, 30.027352	no	No	Yes	No	Yes
25	M		yes	yes	no	48°51'04.9"N 37°35'06.9"E	48.851357, 37.585255	no	No	No	No	No	Chronic rhinitis	mixed
16	F		yes	yes	no	48°51'55.6"N 22°26'40.4"E	48.865431, 22.444547	no	No	No	No	Yes		mixed
18	F		yes	yes	no	48°52'39.5"N 23°04'23.7"E	48.877627, 23.073250	yes					No info
20	M		yes	yes	no	48°53'21.1"N 22°27'18.1"E	48.889200, 22.455021	no	No	No	No	Yes
15	F		yes	yes	no	49°04'56.7"N 33°25'53.9"E	49.082408, 33.431636	no	No	No	No	No
6	F		yes	yes	no	49°06'30.6"N 23°38'29.0"E	49.108510, 23.641393	yes	No	Yes	No	Yes
30	F		yes	yes	no	49°08'00.3"N 25°12'06.4"E	49.133426, 25.201764	no	No	No	No	Yes
89	M		yes	yes	no	49°09'12.2"N 23°01'58.1"E	49.153394, 23.032793	no	No	No	No	No
24	F		yes	yes	no	49°24'40.1"N 24°36'42.7"E	49.411124, 24.611856	no	No	No	Yes	Yes	Allergy medicaments
90	M		yes	yes	no	49°28'23.5"N 24°07'45.4"E	49.473181, 24.129274	no	No	No	No	No	Arrythmia
14	F		yes	yes	no	49°31'02.2"N 23°12'25.7"E	49.517270, 23.207126	no	No	No	No	No
33	F		yes	yes	no	49°31'12.3"N 23°12'05.5"E	49.520072, 23.201532	no	No	No	No	Yes
61	M		yes	yes	no	49°31'37.9"N 23°58'38.2"E	49.527191, 23.977288	no	Yes	No	No	Yes	Diabetes mellitus type 1
12	M		yes	yes	no	49°31'42.6"N 24°46'34.3"E	49.528496, 24.776199	yes	No	No	Yes	No	Oncology
91	M		yes	yes	no	49°48'01.4"N 30°07'06.8"E	49.800393, 30.118547	no	No	No	No	No		mixed
62	M		yes	no	no	49°50'20.7"N 24°01'21.8"E	49.839069, 24.022715	no	Yes	No	Yes	Yes	Diabetes mellitus type 1
63	F		yes	yes	no	49°50'20.7"N 24°01'21.8"E	49.839069, 24.022715	no	No	No	Yes	Yes		mixed
64	F		yes	no	no	49°50'40.2"N 24°01'05.9"E	49.844511, 24.018296	no	No	No	No	Yes		mixed
23	M		yes	yes	no	50°00'22.1"N 36°18'09.6"E	50.006127, 36.302679	no	No	No	No	No
50	F		yes	yes	no	50°15'32.2"N 28°41'41.4"E	50.258950, 28.694822	no	No	No	No	No
48	F		yes	yes	no	50°15'41.9"N 28°40'40.3"E	50.261637, 28.677854	no	No	No	No	Yes		mixed
75	M		yes	yes	no	50°15'54.8"N 28°40'26.6"E	50.265216, 28.674057	no	No	Yes	No	Yes
46	F		yes	yes	no	50°16'04.3"N 28°39'45.8"E	50.267850, 28.662730	no	No	No	No	Yes	Miopia
47	F		yes	yes	no	50°16'08.5"N 28°39'40.6"E	50.269016, 28.661282	no	No	No	Yes	Yes	Allergy
80	F		yes	no	no	50°18'18.5"N 34°53'42.5"E	50.305129, 34.895146	no	No	No	No	Yes	Allergy fur, dust		Thyroid cancer
49	F		yes	yes	no	50°20'10.0"N 28°46'04.5"E	50.336109, 28.767902	no	No	No	Yes	Yes
77	M		yes	yes	no	50°27'31.7"N 34°17'29.4"E	50.458802, 34.291507	no	No	No	No	No			Colon cancer
83	F		yes	no	no	50°33'28.5"N 35°22'14.2"E	50.557910, 35.370609	no	No	No	No	Yes			Urolithiasis, vitiligo
42	M		yes	yes	no	50°37'06.4"N 26°14'14.6"E	50.618438, 26.237382	no	No	No	No	Yes
43	F		yes	yes	no	50°37'16.3"N 26°13'54.1"E	50.621189, 26.231702	no	No	No	No	Yes
44	F		yes	yes	no	50°37'23.6"N 26°14'03.9"E	50.623217, 26.234406	no	No	Yes	No	Yes
40	F		yes	yes	no	50°47'18.8"N 27°12'23.1"E	50.788551, 27.206422	yes	Yes	Yes	Yes	No	DM type 2
45	F		yes	yes	no	50°51'31.6"N 28°33'39.4"E	50.858774, 28.560945	yes	No	Yes	No	Yes	Allergy
81	F		yes	yes	no	50°51'51.8"N 35°15'39.1"E	50.864400, 35.260856	no	No	No	Yes	Yes			Lung cancer
84	F		yes	yes	no	50°53'25.6"N 34°49'03.5"E	50.890445, 34.817631	no	No	Yes	Yes	Yes	Allergy		Cirhrosis
85	F		yes	yes	no	50°54'07.7"N 34°48'52.4"E	50.902139, 34.814560	no	No	No	No	Yes
78	M		yes	yes	no	50°54'14.1"N 34°38'44.8"E	50.903916, 34.645784	no	No	No	No	Yes
86	F		yes	no	no	50°54'27.2"N 34°47'04.9"E	50.907566, 34.784693	no	No	No	No	No			Stomach cancer
79	F		yes	yes	no	50°54'31.9"N 34°48'19.1"E	50.908857, 34.805298	no	No	No	No	No			Cancer of mammary gland, cancer of ovaries
82	F		yes	yes	no	50°55'50.6"N 34°46'16.1"E	50.930733, 34.771132	no	No	Yes	No	Yes	Allergy pollen		Miocardial infarction
38	M		yes	no	no	50°58'29.8"N 26°43'23.7"E	50.974947, 26.723256	no	Yes	No	No	No	DM type 1
37	M		yes	yes	no	50°58'33.6"N 26°42'55.8"E	50.975990, 26.715494	no	Yes	No	Yes	Yes	DM type 1
53	F		yes	yes	no	50°59'24.0"N 31°08'13.3"E	50.989994, 31.137039	yes				Yes
21	M		yes	yes	no	51°12'11.6"N 24°43'00.8"E	51.203209, 24.716882	no	No	No	No	No
28	F		yes	yes	no	51°19'42.9"N 28°48'44.6"E	51.328593, 28.812374	no	No	No	No	Yes
39	M		yes	yes	no	51°20'24.2"N 26°36'39.7"E	51.340042, 26.611015	no	Yes	Yes	No	Yes	DM type 2
41	M		yes	yes	no	51°23'29.2"N 26°24'03.3"E	51.391456, 26.400927	yes	Yes	Yes	No	Yes	Asthma
17	F		yes	yes	no	51°25'34.6"N 26°08'16.1"E	51.426284, 26.137811	yes	No	No	No	No
60	F		yes	yes	no	51°26'32.4"N 31°41'16.9"E	51.442333, 31.688016	no	Yes	Yes			Allergy
58	F		no	no	no	51°27'36.8"N 31°33'48.0"E	51.460212, 31.563338	no	Yes	Yes	Yes	Yes
52	F		yes	yes	no	51°27'48.2"N 30°55'41.5"E	51.463387, 30.928186	no	Yes	Yes	No	Yes
51	F		yes	yes	no	51°30'06.2"N 31°17'24.7"E	51.501728, 31.290201	no	No	No	Yes	Yes		mixed
56	F		yes	yes	no	51°30'23.9"N 31°16'14.3"E	51.506650, 31.270636	no			Yes	Yes
59	F		yes	no	no	51°33'40.0"N 31°09'07.8"E	51.561099, 31.152163	no	No	Yes	No	Yes	Hypothyroidism
55	F		yes	no	no	51°40'27.4"N 31°08'29.3"E	51.674263, 31.141482	yes
57	F		yes	yes	no	51°48'10.4"N 31°05'13.3"E	51.802883, 31.087032	yes	No	Yes	Yes	No
10	F		yes	yes	no
54	F		yes	yes	no	51°22'39.9"N 30°51'16.6"E		yes
