# Supplementary material for: Genome diversity in Ukraine
Source: Gigascience. 2021 Jan 13;10(1):giaa159. doi: 10.1093/gigascience/giaa159 (PMC7804371; doi:10.1093/gigascience/giaa159)
Supplement: giaa159_Supplemental_Files [file giaa159_supplemental_files.zip › Supplementary File 5. Sample Sources.xlsx]

## Sheet: Sheet1
Sample	Pop	Source		1000g - G1K Project
GBR_HG00096	GBR	1000g		Mallick - Simmons Genome Project
GBR_HG00097	GBR	1000g		Pagani - https://www.nature.com/articles/nature19792
GBR_HG00099	GBR	1000g
GBR_HG00100	GBR	1000g
GBR_HG00101	GBR	1000g
GBR_HG00102	GBR	1000g
GBR_HG00103	GBR	1000g
GBR_HG00105	GBR	1000g
GBR_HG00106	GBR	1000g
GBR_HG00107	GBR	1000g
GBR_HG00108	GBR	1000g
GBR_HG00109	GBR	1000g
GBR_HG00110	GBR	1000g
GBR_HG00111	GBR	1000g
GBR_HG00112	GBR	1000g
GBR_HG00113	GBR	1000g
GBR_HG00114	GBR	1000g
GBR_HG00115	GBR	1000g
GBR_HG00116	GBR	1000g
GBR_HG00117	GBR	1000g
GBR_HG00118	GBR	1000g
GBR_HG00119	GBR	1000g
GBR_HG00120	GBR	1000g
GBR_HG00121	GBR	1000g
GBR_HG00122	GBR	1000g
GBR_HG00123	GBR	1000g
GBR_HG00125	GBR	1000g
GBR_HG00126	GBR	1000g
GBR_HG00127	GBR	1000g
GBR_HG00128	GBR	1000g
GBR_HG00129	GBR	1000g
GBR_HG00130	GBR	1000g
GBR_HG00131	GBR	1000g
GBR_HG00132	GBR	1000g
GBR_HG00133	GBR	1000g
GBR_HG00136	GBR	1000g
GBR_HG00137	GBR	1000g
GBR_HG00138	GBR	1000g
GBR_HG00139	GBR	1000g
GBR_HG00140	GBR	1000g
GBR_HG00141	GBR	1000g
GBR_HG00142	GBR	1000g
GBR_HG00143	GBR	1000g
GBR_HG00145	GBR	1000g
GBR_HG00146	GBR	1000g
GBR_HG00148	GBR	1000g
GBR_HG00149	GBR	1000g
GBR_HG00150	GBR	1000g
GBR_HG00151	GBR	1000g
GBR_HG00154	GBR	1000g
GBR_HG00155	GBR	1000g
GBR_HG00157	GBR	1000g
GBR_HG00158	GBR	1000g
GBR_HG00159	GBR	1000g
GBR_HG00160	GBR	1000g
FIN_HG00171	FIN	1000g
FIN_HG00173	FIN	1000g
FIN_HG00174	FIN	1000g
FIN_HG00176	FIN	1000g
FIN_HG00177	FIN	1000g
FIN_HG00178	FIN	1000g
FIN_HG00179	FIN	1000g
FIN_HG00180	FIN	1000g
FIN_HG00181	FIN	1000g
FIN_HG00182	FIN	1000g
FIN_HG00183	FIN	1000g
FIN_HG00185	FIN	1000g
FIN_HG00186	FIN	1000g
FIN_HG00187	FIN	1000g
FIN_HG00188	FIN	1000g
FIN_HG00189	FIN	1000g
FIN_HG00190	FIN	1000g
GBR_HG00231	GBR	1000g
GBR_HG00232	GBR	1000g
GBR_HG00233	GBR	1000g
GBR_HG00234	GBR	1000g
GBR_HG00235	GBR	1000g
GBR_HG00236	GBR	1000g
GBR_HG00237	GBR	1000g
GBR_HG00238	GBR	1000g
GBR_HG00239	GBR	1000g
GBR_HG00240	GBR	1000g
GBR_HG00242	GBR	1000g
GBR_HG00243	GBR	1000g
GBR_HG00244	GBR	1000g
GBR_HG00245	GBR	1000g
GBR_HG00246	GBR	1000g
GBR_HG00250	GBR	1000g
GBR_HG00251	GBR	1000g
GBR_HG00252	GBR	1000g
GBR_HG00253	GBR	1000g
GBR_HG00254	GBR	1000g
GBR_HG00255	GBR	1000g
GBR_HG00256	GBR	1000g
GBR_HG00257	GBR	1000g
GBR_HG00258	GBR	1000g
GBR_HG00259	GBR	1000g
GBR_HG00260	GBR	1000g
GBR_HG00261	GBR	1000g
GBR_HG00262	GBR	1000g
GBR_HG00263	GBR	1000g
GBR_HG00264	GBR	1000g
GBR_HG00265	GBR	1000g
FIN_HG00266	FIN	1000g
FIN_HG00267	FIN	1000g
FIN_HG00268	FIN	1000g
FIN_HG00269	FIN	1000g
FIN_HG00271	FIN	1000g
FIN_HG00272	FIN	1000g
FIN_HG00273	FIN	1000g
FIN_HG00274	FIN	1000g
FIN_HG00275	FIN	1000g
FIN_HG00276	FIN	1000g
FIN_HG00277	FIN	1000g
FIN_HG00278	FIN	1000g
FIN_HG00280	FIN	1000g
FIN_HG00281	FIN	1000g
FIN_HG00282	FIN	1000g
FIN_HG00284	FIN	1000g
FIN_HG00285	FIN	1000g
FIN_HG00306	FIN	1000g
FIN_HG00308	FIN	1000g
FIN_HG00309	FIN	1000g
FIN_HG00310	FIN	1000g
FIN_HG00311	FIN	1000g
FIN_HG00313	FIN	1000g
FIN_HG00315	FIN	1000g
FIN_HG00318	FIN	1000g
FIN_HG00319	FIN	1000g
FIN_HG00320	FIN	1000g
FIN_HG00321	FIN	1000g
FIN_HG00323	FIN	1000g
FIN_HG00324	FIN	1000g
FIN_HG00325	FIN	1000g
FIN_HG00326	FIN	1000g
FIN_HG00327	FIN	1000g
FIN_HG00328	FIN	1000g
FIN_HG00329	FIN	1000g
FIN_HG00330	FIN	1000g
FIN_HG00331	FIN	1000g
FIN_HG00332	FIN	1000g
FIN_HG00334	FIN	1000g
FIN_HG00335	FIN	1000g
FIN_HG00336	FIN	1000g
FIN_HG00337	FIN	1000g
FIN_HG00338	FIN	1000g
FIN_HG00339	FIN	1000g
FIN_HG00341	FIN	1000g
FIN_HG00342	FIN	1000g
FIN_HG00343	FIN	1000g
FIN_HG00344	FIN	1000g
FIN_HG00345	FIN	1000g
FIN_HG00346	FIN	1000g
FIN_HG00349	FIN	1000g
FIN_HG00350	FIN	1000g
FIN_HG00351	FIN	1000g
FIN_HG00353	FIN	1000g
FIN_HG00355	FIN	1000g
FIN_HG00356	FIN	1000g
FIN_HG00357	FIN	1000g
FIN_HG00358	FIN	1000g
FIN_HG00360	FIN	1000g
FIN_HG00361	FIN	1000g
FIN_HG00362	FIN	1000g
FIN_HG00364	FIN	1000g
FIN_HG00365	FIN	1000g
FIN_HG00366	FIN	1000g
FIN_HG00367	FIN	1000g
FIN_HG00368	FIN	1000g
FIN_HG00369	FIN	1000g
FIN_HG00371	FIN	1000g
FIN_HG00372	FIN	1000g
FIN_HG00373	FIN	1000g
FIN_HG00375	FIN	1000g
FIN_HG00376	FIN	1000g
FIN_HG00378	FIN	1000g
FIN_HG00379	FIN	1000g
FIN_HG00380	FIN	1000g
FIN_HG00381	FIN	1000g
FIN_HG00382	FIN	1000g
FIN_HG00383	FIN	1000g
FIN_HG00384	FIN	1000g
GBR_HG01334	GBR	1000g
IBS_HG01500	IBS	1000g
IBS_HG01501	IBS	1000g
IBS_HG01503	IBS	1000g
IBS_HG01504	IBS	1000g
IBS_HG01506	IBS	1000g
IBS_HG01507	IBS	1000g
IBS_HG01509	IBS	1000g
IBS_HG01510	IBS	1000g
IBS_HG01512	IBS	1000g
IBS_HG01513	IBS	1000g
IBS_HG01515	IBS	1000g
IBS_HG01516	IBS	1000g
IBS_HG01518	IBS	1000g
IBS_HG01519	IBS	1000g
IBS_HG01521	IBS	1000g
IBS_HG01522	IBS	1000g
IBS_HG01524	IBS	1000g
IBS_HG01525	IBS	1000g
IBS_HG01527	IBS	1000g
IBS_HG01528	IBS	1000g
IBS_HG01530	IBS	1000g
IBS_HG01531	IBS	1000g
IBS_HG01536	IBS	1000g
IBS_HG01537	IBS	1000g
IBS_HG01602	IBS	1000g
IBS_HG01603	IBS	1000g
IBS_HG01605	IBS	1000g
IBS_HG01606	IBS	1000g
IBS_HG01607	IBS	1000g
IBS_HG01608	IBS	1000g
IBS_HG01610	IBS	1000g
IBS_HG01612	IBS	1000g
IBS_HG01613	IBS	1000g
IBS_HG01615	IBS	1000g
IBS_HG01617	IBS	1000g
IBS_HG01618	IBS	1000g
IBS_HG01619	IBS	1000g
IBS_HG01620	IBS	1000g
IBS_HG01623	IBS	1000g
IBS_HG01624	IBS	1000g
IBS_HG01625	IBS	1000g
IBS_HG01626	IBS	1000g
IBS_HG01628	IBS	1000g
IBS_HG01630	IBS	1000g
IBS_HG01631	IBS	1000g
IBS_HG01632	IBS	1000g
IBS_HG01668	IBS	1000g
IBS_HG01669	IBS	1000g
IBS_HG01670	IBS	1000g
IBS_HG01672	IBS	1000g
IBS_HG01673	IBS	1000g
IBS_HG01675	IBS	1000g
IBS_HG01676	IBS	1000g
IBS_HG01678	IBS	1000g
IBS_HG01679	IBS	1000g
IBS_HG01680	IBS	1000g
IBS_HG01682	IBS	1000g
IBS_HG01684	IBS	1000g
IBS_HG01685	IBS	1000g
IBS_HG01686	IBS	1000g
IBS_HG01694	IBS	1000g
IBS_HG01695	IBS	1000g
IBS_HG01697	IBS	1000g
IBS_HG01699	IBS	1000g
IBS_HG01700	IBS	1000g
IBS_HG01702	IBS	1000g
IBS_HG01704	IBS	1000g
IBS_HG01705	IBS	1000g
IBS_HG01707	IBS	1000g
IBS_HG01708	IBS	1000g
IBS_HG01709	IBS	1000g
IBS_HG01710	IBS	1000g
IBS_HG01746	IBS	1000g
IBS_HG01747	IBS	1000g
IBS_HG01756	IBS	1000g
IBS_HG01757	IBS	1000g
IBS_HG01761	IBS	1000g
IBS_HG01762	IBS	1000g
IBS_HG01770	IBS	1000g
IBS_HG01771	IBS	1000g
IBS_HG01773	IBS	1000g
IBS_HG01775	IBS	1000g
IBS_HG01776	IBS	1000g
IBS_HG01777	IBS	1000g
IBS_HG01779	IBS	1000g
IBS_HG01781	IBS	1000g
IBS_HG01783	IBS	1000g
IBS_HG01784	IBS	1000g
GBR_HG01789	GBR	1000g
GBR_HG01790	GBR	1000g
GBR_HG01791	GBR	1000g
GBR_HG02215	GBR	1000g
IBS_HG02220	IBS	1000g
IBS_HG02221	IBS	1000g
IBS_HG02223	IBS	1000g
IBS_HG02224	IBS	1000g
IBS_HG02230	IBS	1000g
IBS_HG02231	IBS	1000g
IBS_HG02232	IBS	1000g
IBS_HG02233	IBS	1000g
IBS_HG02235	IBS	1000g
IBS_HG02236	IBS	1000g
IBS_HG02238	IBS	1000g
IBS_HG02239	IBS	1000g
CEU_NA06984	CEU	1000g
CEU_NA06985	CEU	1000g
CEU_NA06986	CEU	1000g
CEU_NA06989	CEU	1000g
CEU_NA06994	CEU	1000g
CEU_NA07000	CEU	1000g
CEU_NA07037	CEU	1000g
CEU_NA07048	CEU	1000g
CEU_NA07051	CEU	1000g
CEU_NA07056	CEU	1000g
CEU_NA07347	CEU	1000g
CEU_NA07357	CEU	1000g
CEU_NA10847	CEU	1000g
CEU_NA10851	CEU	1000g
CEU_NA11829	CEU	1000g
CEU_NA11830	CEU	1000g
CEU_NA11831	CEU	1000g
CEU_NA11832	CEU	1000g
CEU_NA11840	CEU	1000g
CEU_NA11843	CEU	1000g
CEU_NA11881	CEU	1000g
CEU_NA11892	CEU	1000g
CEU_NA11893	CEU	1000g
CEU_NA11894	CEU	1000g
CEU_NA11918	CEU	1000g
CEU_NA11919	CEU	1000g
CEU_NA11920	CEU	1000g
CEU_NA11930	CEU	1000g
CEU_NA11931	CEU	1000g
CEU_NA11932	CEU	1000g
CEU_NA11933	CEU	1000g
CEU_NA11992	CEU	1000g
CEU_NA11994	CEU	1000g
CEU_NA11995	CEU	1000g
CEU_NA12003	CEU	1000g
CEU_NA12004	CEU	1000g
CEU_NA12005	CEU	1000g
CEU_NA12006	CEU	1000g
CEU_NA12043	CEU	1000g
CEU_NA12044	CEU	1000g
CEU_NA12045	CEU	1000g
CEU_NA12046	CEU	1000g
CEU_NA12058	CEU	1000g
CEU_NA12144	CEU	1000g
CEU_NA12154	CEU	1000g
CEU_NA12155	CEU	1000g
CEU_NA12156	CEU	1000g
CEU_NA12234	CEU	1000g
CEU_NA12249	CEU	1000g
CEU_NA12272	CEU	1000g
CEU_NA12273	CEU	1000g
CEU_NA12275	CEU	1000g
CEU_NA12282	CEU	1000g
CEU_NA12283	CEU	1000g
CEU_NA12286	CEU	1000g
CEU_NA12287	CEU	1000g
CEU_NA12340	CEU	1000g
CEU_NA12341	CEU	1000g
CEU_NA12342	CEU	1000g
CEU_NA12347	CEU	1000g
CEU_NA12348	CEU	1000g
CEU_NA12383	CEU	1000g
CEU_NA12399	CEU	1000g
CEU_NA12400	CEU	1000g
CEU_NA12413	CEU	1000g
CEU_NA12414	CEU	1000g
CEU_NA12489	CEU	1000g
CEU_NA12546	CEU	1000g
CEU_NA12716	CEU	1000g
CEU_NA12717	CEU	1000g
CEU_NA12718	CEU	1000g
CEU_NA12748	CEU	1000g
CEU_NA12749	CEU	1000g
CEU_NA12750	CEU	1000g
CEU_NA12751	CEU	1000g
CEU_NA12760	CEU	1000g
CEU_NA12761	CEU	1000g
CEU_NA12762	CEU	1000g
CEU_NA12763	CEU	1000g
CEU_NA12775	CEU	1000g
CEU_NA12776	CEU	1000g
CEU_NA12777	CEU	1000g
CEU_NA12778	CEU	1000g
CEU_NA12812	CEU	1000g
CEU_NA12813	CEU	1000g
CEU_NA12814	CEU	1000g
CEU_NA12815	CEU	1000g
CEU_NA12827	CEU	1000g
CEU_NA12828	CEU	1000g
CEU_NA12829	CEU	1000g
CEU_NA12830	CEU	1000g
CEU_NA12842	CEU	1000g
CEU_NA12843	CEU	1000g
CEU_NA12872	CEU	1000g
CEU_NA12873	CEU	1000g
CEU_NA12874	CEU	1000g
CEU_NA12878	CEU	1000g
CEU_NA12889	CEU	1000g
CEU_NA12890	CEU	1000g
TSI_NA20502	TSI	1000g
TSI_NA20503	TSI	1000g
TSI_NA20504	TSI	1000g
TSI_NA20505	TSI	1000g
TSI_NA20506	TSI	1000g
TSI_NA20507	TSI	1000g
TSI_NA20508	TSI	1000g
TSI_NA20509	TSI	1000g
TSI_NA20510	TSI	1000g
TSI_NA20511	TSI	1000g
TSI_NA20512	TSI	1000g
TSI_NA20513	TSI	1000g
TSI_NA20514	TSI	1000g
TSI_NA20515	TSI	1000g
TSI_NA20516	TSI	1000g
TSI_NA20517	TSI	1000g
TSI_NA20518	TSI	1000g
TSI_NA20519	TSI	1000g
TSI_NA20520	TSI	1000g
TSI_NA20521	TSI	1000g
TSI_NA20522	TSI	1000g
TSI_NA20524	TSI	1000g
TSI_NA20525	TSI	1000g
TSI_NA20527	TSI	1000g
TSI_NA20528	TSI	1000g
TSI_NA20529	TSI	1000g
TSI_NA20530	TSI	1000g
TSI_NA20531	TSI	1000g
TSI_NA20532	TSI	1000g
TSI_NA20533	TSI	1000g
TSI_NA20534	TSI	1000g
TSI_NA20535	TSI	1000g
TSI_NA20536	TSI	1000g
TSI_NA20538	TSI	1000g
TSI_NA20539	TSI	1000g
TSI_NA20540	TSI	1000g
TSI_NA20541	TSI	1000g
TSI_NA20542	TSI	1000g
TSI_NA20543	TSI	1000g
TSI_NA20544	TSI	1000g
TSI_NA20581	TSI	1000g
TSI_NA20582	TSI	1000g
TSI_NA20585	TSI	1000g
TSI_NA20586	TSI	1000g
TSI_NA20587	TSI	1000g
TSI_NA20588	TSI	1000g
TSI_NA20589	TSI	1000g
TSI_NA20752	TSI	1000g
TSI_NA20753	TSI	1000g
TSI_NA20754	TSI	1000g
TSI_NA20755	TSI	1000g
TSI_NA20756	TSI	1000g
TSI_NA20757	TSI	1000g
TSI_NA20758	TSI	1000g
TSI_NA20759	TSI	1000g
TSI_NA20760	TSI	1000g
TSI_NA20761	TSI	1000g
TSI_NA20762	TSI	1000g
TSI_NA20763	TSI	1000g
TSI_NA20764	TSI	1000g
TSI_NA20765	TSI	1000g
TSI_NA20766	TSI	1000g
TSI_NA20767	TSI	1000g
TSI_NA20768	TSI	1000g
TSI_NA20769	TSI	1000g
TSI_NA20770	TSI	1000g
TSI_NA20771	TSI	1000g
TSI_NA20772	TSI	1000g
TSI_NA20773	TSI	1000g
TSI_NA20774	TSI	1000g
TSI_NA20775	TSI	1000g
TSI_NA20778	TSI	1000g
TSI_NA20783	TSI	1000g
TSI_NA20785	TSI	1000g
TSI_NA20786	TSI	1000g
TSI_NA20787	TSI	1000g
TSI_NA20790	TSI	1000g
TSI_NA20792	TSI	1000g
TSI_NA20795	TSI	1000g
TSI_NA20796	TSI	1000g
TSI_NA20797	TSI	1000g
TSI_NA20798	TSI	1000g
TSI_NA20799	TSI	1000g
TSI_NA20800	TSI	1000g
TSI_NA20801	TSI	1000g
TSI_NA20802	TSI	1000g
TSI_NA20803	TSI	1000g
TSI_NA20804	TSI	1000g
TSI_NA20805	TSI	1000g
TSI_NA20806	TSI	1000g
TSI_NA20807	TSI	1000g
TSI_NA20808	TSI	1000g
TSI_NA20809	TSI	1000g
TSI_NA20810	TSI	1000g
TSI_NA20811	TSI	1000g
TSI_NA20812	TSI	1000g
TSI_NA20813	TSI	1000g
TSI_NA20814	TSI	1000g
TSI_NA20815	TSI	1000g
TSI_NA20818	TSI	1000g
TSI_NA20819	TSI	1000g
TSI_NA20821	TSI	1000g
TSI_NA20822	TSI	1000g
TSI_NA20826	TSI	1000g
TSI_NA20827	TSI	1000g
TSI_NA20828	TSI	1000g
TSI_NA20832	TSI	1000g
RUS_Pskov_GR0087	RUS(P)	Genome Russia
RUS_Pskov_GR0088	RUS(P)	Genome Russia
RUS_Pskov_GR0089	RUS(P)	Genome Russia
RUS_Pskov_GR0091	RUS(P)	Genome Russia
RUS_Pskov_GR0092	RUS(P)	Genome Russia
RUS_Pskov_GR0094	RUS(P)	Genome Russia
RUS_Pskov_GR0095	RUS(P)	Genome Russia
RUS_Pskov_GR0096	RUS(P)	Genome Russia
RUS_Pskov_GR0097	RUS(P)	Genome Russia
RUS_Pskov_GR0113	RUS(P)	Genome Russia
RUS_Pskov_GR0114	RUS(P)	Genome Russia
RUS_Pskov_GR0115	RUS(P)	Genome Russia
RUS_Pskov_GR0121	RUS(P)	Genome Russia
RUS_Pskov_GR0122	RUS(P)	Genome Russia
RUS_Pskov_GR0123	RUS(P)	Genome Russia
RUS_Novgorod_GR0307	RUS(N)	Genome Russia
RUS_Novgorod_GR0308	RUS(N)	Genome Russia
RUS_Novgorod_GR0309	RUS(N)	Genome Russia
RUS_Novgorod_GR0310	RUS(N)	Genome Russia
RUS_Novgorod_GR0311	RUS(N)	Genome Russia
RUS_Novgorod_GR0312	RUS(N)	Genome Russia
RUS_Novgorod_GR0313	RUS(N)	Genome Russia
RUS_Novgorod_GR0314	RUS(N)	Genome Russia
RUS_Novgorod_GR0331	RUS(N)	Genome Russia
RUS_Novgorod_GR0332	RUS(N)	Genome Russia
RUS_Novgorod_GR0333	RUS(N)	Genome Russia
RUS_Novgorod_GR0334	RUS(N)	Genome Russia
RUS_Novgorod_GR0335	RUS(N)	Genome Russia
RUS_Novgorod_GR0336	RUS(N)	Genome Russia
RUS_Novgorod_GR0338	RUS(N)	Genome Russia
RUS_Novgorod_GR0339	RUS(N)	Genome Russia
RUS_Novgorod_GR0340	RUS(N)	Genome Russia
RUS_Novgorod_GR0383	RUS(N)	Genome Russia
RUS_Novgorod_GR0384	RUS(N)	Genome Russia
RUS_Novgorod_GR0385	RUS(N)	Genome Russia
Ukr_SC112437_PC21697_C08_SC112437_PC21697_C08	This study	Our_Samples
Ukr_SC550930_PC21697_E10_SC550930_PC21697_E10	This study	Our_Samples
Ukr_SC550931_PC21697_E11_SC550931_PC21697_E11	This study	Our_Samples
Ukr_SC550932_PC21697_E12_SC550932_PC21697_E12	This study	Our_Samples
Ukr_SC550933_PC21697_B11_SC550933_PC21697_B11	This study	Our_Samples
Ukr_SC550934_PC21697_B12_SC550934_PC21697_B12	This study	Our_Samples
Ukr_SC550935_PC21697_G10_SC550935_PC21697_G10	This study	Our_Samples
Ukr_SC550936_PC21697_A11_SC550936_PC21697_A11	This study	Our_Samples
Ukr_SC550937_PC21697_A10_SC550937_PC21697_A10	This study	Our_Samples
Ukr_SC550938_PC21697_H10_SC550938_PC21697_H10	This study	Our_Samples
Ukr_SC550939_PC21697_H09_SC550939_PC21697_H09	This study	Our_Samples
Ukr_SC550940_PC21697_G09_SC550940_PC21697_G09	This study	Our_Samples
Ukr_SC550941_PC21697_H11_SC550941_PC21697_H11	This study	Our_Samples
Ukr_SC550942_PC21697_C10_SC550942_PC21697_C10	This study	Our_Samples
Ukr_SC550943_PC21697_G02_SC550943_PC21697_G02	This study	Our_Samples
Ukr_SC550944_PC21697_A01_SC550944_PC21697_A01	This study	Our_Samples
Ukr_SC550945_PC21697_C04_SC550945_PC21697_C04	This study	Our_Samples
Ukr_SC550946_PC21697_E09_SC550946_PC21697_E09	This study	Our_Samples
Ukr_SC550947_PC21697_E02_SC550947_PC21697_E02	This study	Our_Samples
Ukr_SC550948_PC21697_B02_SC550948_PC21697_B02	This study	Our_Samples
Ukr_SC550949_PC21697_C11_SC550949_PC21697_C11	This study	Our_Samples
Ukr_SC550950_PC21697_D02_SC550950_PC21697_D02	This study	Our_Samples
Ukr_SC550951_PC21697_E06_SC550951_PC21697_E06	This study	Our_Samples
Ukr_SC550952_PC21697_B10_SC550952_PC21697_B10	This study	Our_Samples
Ukr_SC550953_PC21697_H04_SC550953_PC21697_H04	This study	Our_Samples
Ukr_SC550954_PC21697_E03_SC550954_PC21697_E03	This study	Our_Samples
Ukr_SC550955_PC21697_F03_SC550955_PC21697_F03	This study	Our_Samples
Ukr_SC550956_PC21697_F11_SC550956_PC21697_F11	This study	Our_Samples
Ukr_SC550957_PC21697_D03_SC550957_PC21697_D03	This study	Our_Samples
Ukr_SC550958_PC21697_F06_SC550958_PC21697_F06	This study	Our_Samples
Ukr_SC550959_PC21697_A12_SC550959_PC21697_A12	This study	Our_Samples
Ukr_SC550960_PC21697_C06_SC550960_PC21697_C06	This study	Our_Samples
Ukr_SC550961_PC21697_D06_SC550961_PC21697_D06	This study	Our_Samples
Ukr_SC550962_PC21697_B06_SC550962_PC21697_B06	This study	Our_Samples
Ukr_SC550964_PC21697_C03_SC550964_PC21697_C03	This study	Our_Samples
Ukr_SC550965_PC21697_A06_SC550965_PC21697_A06	This study	Our_Samples
Ukr_SC550967_PC21697_B08_SC550967_PC21697_B08	This study	Our_Samples
Ukr_SC550968_PC21697_H07_SC550968_PC21697_H07	This study	Our_Samples
Ukr_SC550969_PC21697_A08_SC550969_PC21697_A08	This study	Our_Samples
Ukr_SC550970_PC21697_F07_SC550970_PC21697_F07	This study	Our_Samples
Ukr_SC550971_PC21697_G07_SC550971_PC21697_G07	This study	Our_Samples
Ukr_SC550972_PC21697_A05_SC550972_PC21697_A05	This study	Our_Samples
Ukr_SC550973_PC21697_E07_SC550973_PC21697_E07	This study	Our_Samples
Ukr_SC550974_PC21697_G05_SC550974_PC21697_G05	This study	Our_Samples
Ukr_SC550975_PC21697_H05_SC550975_PC21697_H05	This study	Our_Samples
Ukr_SC550976_PC21697_H03_SC550976_PC21697_H03	This study	Our_Samples
Ukr_SC550977_PC21697_F04_SC550977_PC21697_F04	This study	Our_Samples
Ukr_SC550978_PC21697_B04_SC550978_PC21697_B04	This study	Our_Samples
Ukr_SC550979_PC21697_E04_SC550979_PC21697_E04	This study	Our_Samples
Ukr_SC550980_PC21697_D01_SC550980_PC21697_D01	This study	Our_Samples
Ukr_SC550981_PC21697_A04_SC550981_PC21697_A04	This study	Our_Samples
Ukr_SC550982_PC21697_C02_SC550982_PC21697_C02	This study	Our_Samples
Ukr_SC550984_PC21697_H01_SC550984_PC21697_H01	This study	Our_Samples
Ukr_SC550985_PC21697_A02_SC550985_PC21697_A02	This study	Our_Samples
Ukr_SC550988_PC21697_C01_SC550988_PC21697_C01	This study	Our_Samples
Ukr_SC550989_PC21697_F10_SC550989_PC21697_F10	This study	Our_Samples
Ukr_SC550991_PC21697_D04_SC550991_PC21697_D04	This study	Our_Samples
Ukr_SC550993_PC21697_H02_SC550993_PC21697_H02	This study	Our_Samples
Ukr_SC550994_PC21697_F01_SC550994_PC21697_F01	This study	Our_Samples
Ukr_SC550995_PC21697_G01_SC550995_PC21697_G01	This study	Our_Samples
Ukr_SC550996_PC21697_B03_SC550996_PC21697_B03	This study	Our_Samples
Ukr_SC550997_PC21697_E01_SC550997_PC21697_E01	This study	Our_Samples
Ukr_SC550998_PC21697_G04_SC550998_PC21697_G04	This study	Our_Samples
Ukr_SC550999_PC21697_A03_SC550999_PC21697_A03	This study	Our_Samples
Ukr_SC551001_PC21697_A07_SC551001_PC21697_A07	This study	Our_Samples
Ukr_SC551002_PC21697_B07_SC551002_PC21697_B07	This study	Our_Samples
Ukr_SC551003_PC21697_C09_SC551003_PC21697_C09	This study	Our_Samples
Ukr_SC551004_PC21697_H06_SC551004_PC21697_H06	This study	Our_Samples
Ukr_SC551005_PC21697_H08_SC551005_PC21697_H08	This study	Our_Samples
Ukr_SC551006_PC21697_B09_SC551006_PC21697_B09	This study	Our_Samples
Ukr_SC551007_PC21697_D12_SC551007_PC21697_D12	This study	Our_Samples
Ukr_SC551009_PC21697_C07_SC551009_PC21697_C07	This study	Our_Samples
Ukr_SC551010_PC21697_D08_SC551010_PC21697_D08	This study	Our_Samples
Ukr_SC551012_PC21697_F12_SC551012_PC21697_F12	This study	Our_Samples
Ukr_SC551013_PC21697_C12_SC551013_PC21697_C12	This study	Our_Samples
Ukr_SC551015_PC21697_E05_SC551015_PC21697_E05	This study	Our_Samples
Ukr_SC551016_PC21697_F05_SC551016_PC21697_F05	This study	Our_Samples
Ukr_SC551017_PC21697_C05_SC551017_PC21697_C05	This study	Our_Samples
Ukr_SC551018_PC21697_D05_SC551018_PC21697_D05	This study	Our_Samples
Ukr_SC551019_PC21697_G06_SC551019_PC21697_G06	This study	Our_Samples
Ukr_SC551020_PC21697_B05_SC551020_PC21697_B05	This study	Our_Samples
Ukr_SC551021_PC21697_E08_SC551021_PC21697_E08	This study	Our_Samples
Ukr_SC551022_PC21697_G08_SC551022_PC21697_G08	This study	Our_Samples
Ukr_SC551023_PC21697_D09_SC551023_PC21697_D09	This study	Our_Samples
Ukr_SC551024_PC21697_F08_SC551024_PC21697_F08	This study	Our_Samples
Ukr_SC551025_PC21697_G12_SC551025_PC21697_G12	This study	Our_Samples
Ukr_SC551026_PC21697_F09_SC551026_PC21697_F09	This study	Our_Samples
B_French-3_B_French-3_B_French-3_B_French-3	FRA	Mallick
GS000013754-ASM_GS000013754-ASM_GS000013754-ASM_GS000013754-ASM	CRO	Pagani
GS000013755-ASM_GS000013755-ASM_GS000013755-ASM_GS000013755-ASM	UKR(N)	Pagani
GS000015869-ASM_GS000015869-ASM_GS000015869-ASM_GS000015869-ASM	POL	Pagani
GS000015871-ASM_GS000015871-ASM_GS000015871-ASM_GS000015871-ASM	CRO	Pagani
GS000015872-ASM_GS000015872-ASM_GS000015872-ASM_GS000015872-ASM	CRO	Pagani
GS000015873-ASM_GS000015873-ASM_GS000015873-ASM_GS000015873-ASM	CRO	Pagani
GS000016186-ASM_GS000016186-ASM_GS000016186-ASM_GS000016186-ASM	COS(RUS)	Pagani
GS000016888-ASM_GS000016888-ASM_GS000016888-ASM_GS000016888-ASM	POL	Pagani
GS000016889-ASM_GS000016889-ASM_GS000016889-ASM_GS000016889-ASM	POL	Pagani
GS000016890-ASM_GS000016890-ASM_GS000016890-ASM_GS000016890-ASM	POL	Pagani
GS000016891-ASM_GS000016891-ASM_GS000016891-ASM_GS000016891-ASM	GER	Pagani
GS000016892-ASM_GS000016892-ASM_GS000016892-ASM_GS000016892-ASM	GER	Pagani
GS000016893-ASM_GS000016893-ASM_GS000016893-ASM_GS000016893-ASM	GER	Pagani
GS000016899-ASM_GS000016899-ASM_GS000016899-ASM_GS000016899-ASM	MOL	Pagani
GS000016900-ASM_GS000016900-ASM_GS000016900-ASM_GS000016900-ASM	MOL	Pagani
GS000016919-ASM_GS000016919-ASM_GS000016919-ASM_GS000016919-ASM	EST	Pagani
GS000017199-ASM_GS000017199-ASM_GS000017199-ASM_GS000017199-ASM	EST	Pagani
GS000017206-ASM_GS000017206-ASM_GS000017206-ASM_GS000017206-ASM	EST	Pagani
GS000017208-ASM_GS000017208-ASM_GS000017208-ASM_GS000017208-ASM	EST	Pagani
GS000017209-ASM_GS000017209-ASM_GS000017209-ASM_GS000017209-ASM	EST	Pagani
GS000017210-ASM_GS000017210-ASM_GS000017210-ASM_GS000017210-ASM	EST	Pagani
GS000035121-ASM_GS000035121-ASM_GS000035121-ASM_GS000035121-ASM	UKR(E)	Pagani
GS000035174-ASM_GS000035174-ASM_GS000035174-ASM_GS000035174-ASM	UKR(E)	Pagani
GS000035175-ASM_GS000035175-ASM_GS000035175-ASM_GS000035175-ASM	UKR(W)	Pagani
GS000035176-ASM_GS000035176-ASM_GS000035176-ASM_GS000035176-ASM	UKR(E)	Pagani
GS000035177-ASM_GS000035177-ASM_GS000035177-ASM_GS000035177-ASM	UKR(W)	Pagani
GS000035178-ASM_GS000035178-ASM_GS000035178-ASM_GS000035178-ASM	UKR(W)	Pagani
GS000035179-ASM_GS000035179-ASM_GS000035179-ASM_GS000035179-ASM	COS(RUS)	Pagani
GS000035238-ASM_GS000035238-ASM_GS000035238-ASM_GS000035238-ASM	COS(UKR)	Pagani
GS000035239-ASM_GS000035239-ASM_GS000035239-ASM_GS000035239-ASM	COS(UKR)	Pagani
S_Czech-2_S_Czech-2_S_Czech-2_S_Czech-2	CZ	Mallick
S_Estonian-1_S_Estonian-1_S_Estonian-1_S_Estonian-1	EST	Mallick
S_Estonian-2_S_Estonian-2_S_Estonian-2_S_Estonian-2	EST	Mallick
S_French-1_S_French-1_S_French-1_S_French-1	FRA	Mallick
S_French-2_S_French-2_S_French-2_S_French-2	FRA	Mallick
S_Greek-1_S_Greek-1_S_Greek-1_S_Greek-1	GRE	Mallick
S_Greek-2_S_Greek-2_S_Greek-2_S_Greek-2	GRE	Mallick
S_Polish-1_S_Polish-1_S_Polish-1_S_Polish-1	POL	Mallick
