# Supplementary material for: Genome diversity in Ukraine
Source: Gigascience. 2021 Jan 13;10(1):giaa159. doi: 10.1093/gigascience/giaa159 (PMC7804371; doi:10.1093/gigascience/giaa159)
Supplement: giaa159_Supplemental_Files [file giaa159_supplemental_files.zip › Table S1_sequencing_stats.xlsx]

## Sheet: Sheet1
Sample	Clean Reads	Clean bases	Read length (bp)	Q20(%)	GC(%)
Illumina Hiseq Illumina NovaSeq6000
EG600036	1325824028	198873604200	150	0.9691	0.4107
MGI DNBSEQ-G50
EG600001	1010900376	101090037600	100	0.9823	0.4238
EG600002	1005891702	100589170200	100	0.9815	0.4211
EG600003	1009303880	100930388000	100	0.9829	0.4214
EG600004	983104802	98310480200	100	0.9813	0.4247
EG600005	1008570176	100857017600	100	0.9822	0.4227
EG600006	1008633484	100863348400	100	0.9804	0.4199
EG600007	1010997442	101099744200	100	0.9823	0.4178
EG600008	1009485606	100948560600	100	0.974	0.4194
EG600009	1012169820	101216982000	100	0.974	0.4189
EG600010	1009831640	100983164000	100	0.9768	0.4185
EG600011	1009233444	100923344400	100	0.9774	0.4218
EG600012	1010587568	101058756800	100	0.979	0.4202
EG600013	1012157562	101215756200	100	0.9771	0.4177
EG600014	1010840982	101084098200	100	0.9777	0.4168
EG600015	1008524246	100852424600	100	0.9792	0.4204
EG600016	1010229074	101022907400	100	0.9793	0.4203
EG600017	1008034326	100803432600	100	0.9729	0.4197
EG600018	1133820076	113382007600	100	0.9755	0.4299
EG600019	1158654942	115865494200	100	0.974	0.4354
EG600020	1186191440	118619144000	100	0.976	0.4302
EG600021	1184420884	118442088400	100	0.9771	0.422
EG600022	1229884504	122988450400	100	0.9756	0.427
EG600023	1091677340	109167734000	100	0.9751	0.4267
EG600024	1180648464	118064846400	100	0.973	0.4259
EG600025	1208015100	120801510000	100	0.9745	0.4188
EG600026	1228152722	122815272200	100	0.975	0.4246
EG600027	1194303528	119430352800	100	0.9784	0.4265
EG600028	1008694760	100869476000	100	0.9799	0.42
EG600029	1012550690	101255069000	100	0.9837	0.4243
EG600030	1013027434	101302743400	100	0.9805	0.424
EG600031	1009762124	100976212400	100	0.9825	0.4221
EG600032	1010644570	101064457000	100	0.9801	0.4211
EG600033	1008814996	100881499600	100	0.9807	0.4197
EG600034	1009411080	100941108000	100	0.982	0.4127
EG600035	1009685742	100968574200	100	0.9808	0.4174
EG600036	1009287730	100928773000	100	0.9799	0.4195
EG600037	1011969670	101196967000	100	0.979	0.4274
EG600038	1009128672	100912867200	100	0.9767	0.4222
EG600039	1009728626	100972862600	100	0.9791	0.4226
EG600040	1013751564	101375156400	100	0.9783	0.4198
EG600041	1008864382	100886438200	100	0.9801	0.4183
EG600042	1008633486	100863348600	100	0.9805	0.4199
EG600043	1008293364	100829336400	100	0.9729	0.4209
EG600044	1012439192	101243919200	100	0.9738	0.4309
EG600045	1008240536	100824053600	100	0.9748	0.426
EG600046	1010802782	101080278200	100	0.9706	0.4214
EG600047	1007913186	100791318600	100	0.965	0.4196
EG600048	1011273390	101127339000	100	0.9829	0.4278
EG600049	1011046570	101104657000	100	0.9851	0.4165
EG600050	1008071616	100807161600	100	0.985	0.4193
EG600051	1008499644	100849964400	100	0.982	0.4195
EG600052	1007863566	100786356600	100	0.9838	0.4246
EG600053	1013284478	101328447800	100	0.9835	0.419
EG600054	1010696470	101069647000	100	0.9819	0.4303
EG600055	1011911780	101191178000	100	0.9849	0.4197
EG600056	1009910516	100991051600	100	0.9842	0.424
EG600057	1007895902	100789590200	100	0.9843	0.4185
EG600059	1008136158	100813615800	100	0.9803	0.4175
EG600060	1012021200	101202120000	100	0.9795	0.4251
EG600061	1010755592	101075559200	100	0.9814	0.4194
EG600062	1008287740	100828774000	100	0.9784	0.419
EG600063	1010028336	101002833600	100	0.9827	0.4228
EG600064	1007985758	100798575800	100	0.986	0.4211
EG600065	1010518810	101051881000	100	0.9849	0.4206
EG600066	1013147842	101314784200	100	0.9855	0.4177
EG600067	1006962436	100696243600	100	0.9874	0.4189
EG600068	1011508960	101150896000	100	0.9833	0.4181
EG600069	1008409178	100840917800	100	0.987	0.4178
EG600070	1010040160	101004016000	100	0.9826	0.416
EG600071	1011258760	101125876000	100	0.9835	0.4114
EG600072	1008358214	100835821400	100	0.9847	0.4189
EG600073	1010128780	101012878000	100	0.9823	0.4173
EG600074	1009981420	100998142000	100	0.9827	0.4163
EG600075	1012386076	101238607600	100	0.982	0.4197
EG600076	1008349368	100834936800	100	0.9817	0.4197
EG600077	1008480614	100848061400	100	0.9813	0.4187
EG600078	1007816616	100781661600	100	0.9819	0.4171
EG600079	1013157480	101315748000	100	0.9807	0.4163
EG600080	1010606938	101060693800	100	0.9827	0.4213
EG600081	1013321818	101332181800	100	0.9827	0.4215
EG600082	1010548796	101054879600	100	0.9814	0.4189
EG600083	1008765946	100876594600	100	0.9797	0.4188
EG600084	1008966594	100896659400	100	0.979	0.4179
EG600085	1012013584	101201358400	100	0.9631	0.4162
EG600086	1009547738	100954773800	100	0.968	0.4155
EG600087	1009776660	100977666000	100	0.9646	0.4143
EG600088	1009402846	100940284600	100	0.9655	0.4144
EG600089	1008733502	100873350200	100	0.9672	0.4176
EG600090	1011320438	101132043800	100	0.9603	0.4161
EG600091	1006778018	100677801800	100	0.9682	0.4164
EG600092	1009914806	100991480600	100	0.9659	0.4162
EG600093	1009821386	100982138600	100	0.9668	0.4161
EG600094	1011965490	101196549000	100	0.9705	0.4177
EG600095	1011431164	101143116400	100	0.9773	0.4182
EG600096	1010529336	101052933600	100	0.9791	0.4193
EG600097	1013270446	101327044600	100	0.9799	0.4197
EG600098	1007739530	100773953000	100	0.9806	0.4197
