# Supplementary material for: Genome diversity in Ukraine
Source: Gigascience. 2021 Jan 13;10(1):giaa159. doi: 10.1093/gigascience/giaa159 (PMC7804371; doi:10.1093/gigascience/giaa159)
Supplement: giaa159_Supplemental_Files [file giaa159_supplemental_files.zip › Table S2. Sequencing and Filtering Summary.xlsx]

## Sheet: Sheet1
Table S1. Sequencing summary of output from DNBSEQ-G50 and Illumina NovaSeq6000.
	DNBSeq-G50 ₴	Illumina NovaSeq6000 ¥
Samples sequenced	97	1
Read length (bp)	100	150
Reads above Q20 (>99% quality score)	0.9785	96.91 %
Total Reads	99638538182	1600898738
Average reads/sample	1027201425	1600898738
Average GC content	0.4205	41.07
₴ Sequencing of 97 samples were attempted on DNBSeq-G50 at BGI sequencing facility (BGI Shenzhen, CHINA), and all 97 were successful.
¥ One sample (EG600036) was sent to Illumina NovaSeq6000 S4 at Psomagen Inc. (Gaithersburg, MD, USA). In addition, 96 samples were genotyped using Illumina Global Screening Array array (Illumina Inc., San Diego, USA), and 87 were successful (86 individual samples and 1 internal QC) remained after filtering.
Table S2. Filtering summary of the data obtained from 97 whole genomes sequenced with DNBSeq-G50.
Sequencing results	All samples
	Total Unique SNPs #	Filtered Count	% Filtered₴
Variation
SNPs	14738063	1727084	11.7
Bi-allelic	14254070	1586787	11.1
Multi-allelic	483993	140297	29
Small Indels ¥	2808384	80780	2.9
Deletions	1864698	57959	3.1
Insertions	1488408	42421	2.9
Structural Variants $
Large Deletions	685,56	52478	76.5
Large Duplications	3374	52478	45.3
Inversions	430	93	21.6
Mobile Element Insertions
Alu	7550	1790	23.7
L1	3123	2672	85.6
SVA	222	122	55
NUMT	1169	455	38.9
