# Supplementary material for: Genome diversity in Ukraine
Source: Gigascience. 2021 Jan 13;10(1):giaa159. doi: 10.1093/gigascience/giaa159 (PMC7804371; doi:10.1093/gigascience/giaa159)
Supplement: giaa159_Supplemental_Files [file giaa159_supplemental_files.zip › Table S3_High_impact_full_2.xlsx]

## Sheet: Sheet1
General information									Public databases						Cannonical transcript SO annotation					LOF		Extra
Id	Chr	Position	Ref	Alt	Gene	Allele Count	Allele Freq	Type	GWAS catalog associated trait	Clinvar associated effect	Clinvar associated trait	AF_Exac	AF_IGP	Annotation	Gene ID	Feature Type	FeatureID	SO: BioType	N of transcripts in gene	Fraction affected	Annotation of all potetional transcripts
769497	chr1	939398	GCCTCCCCAGCCACGGTGAGGACCCACCCTGGCATGATCCCCCTCATCA	G	SAMD11	9	0.046	INDEL	NA	Benign	not_provided	NA	NA	splice_donor_variant&disruptive_inframe_deletion&splice_region_variant&intron_variant	ENSG00000187634	transcript	ENST00000455979.1	protein_coding			G|splice_donor_variant&disruptive_inframe_deletion&splice_region_variant&intron_variant|HIGH|SAMD11|ENSG00000187634|transcript|ENST00000455979.1|protein_coding|1/7|c.161_184+24delCCCCTCATCACCTCCCCAGCCACGGTGAGGACCCACCCTGGCATGATC|p.Pro54_Asp62delinsHis|163/1731|161/1623|54/540||WARNING_TRANSCRIPT_NO_START_CODON&INFO_REALIGN_3_PRIME,G|splice_donor_variant&disruptive_inframe_deletion&splice_region_va…
rs61766284;475278	chr1	1014217	C	T	ISG15	2	0.01	SNP	NA	Benign	Immunodeficiency_38_with_basal_ganglia_calcification	0.00831	0.00339	structural_interaction_variant	ENSG00000187608	interaction	1Z2M:A_79-A_101:ENST00000379389	protein_coding			T|structural_interaction_variant|HIGH|ISG15|ENSG00000187608|interaction|1Z2M:A_79-A_101:ENST00000379389|protein_coding|2/2|c.237C>T||||||,T|structural_interaction_variant|HIGH|ISG15|ENSG00000187608|interaction|1Z2M:A_79-A_99:ENST00000379389|protein_coding|2/2|c.237C>T||||||,T|structural_interaction_variant|HIGH|ISG15|ENSG00000187608|interaction|3PSE:B_79-B_99:ENST00000379389|protein_coding|2/2|c.…
rs1921;402986	chr1	1014228	G	A	ISG15	77	0.397	SNP	NA	Benign	not_specified	0.37025	0.33886	structural_interaction_variant	ENSG00000187608	interaction	1Z2M:A_83-A_145:ENST00000379389	protein_coding			A|structural_interaction_variant|HIGH|ISG15|ENSG00000187608|interaction|1Z2M:A_83-A_145:ENST00000379389|protein_coding|2/2|c.248G>A||||||,A|structural_interaction_variant|HIGH|ISG15|ENSG00000187608|interaction|3PHX:B_83-B_145:ENST00000379389|protein_coding|2/2|c.248G>A||||||,A|structural_interaction_variant|HIGH|ISG15|ENSG00000187608|interaction|3R66:C_83-C_145:ENST00000379389|protein_coding|2/2|…
rs3813194	chr1	1063202	G	C	RP11-465B22.3	100	0.515	SNP	NA	NA	NA	NA	NA	splice_donor_variant&intron_variant	ENSG00000217801	transcript	ENST00000427998.5	processed_transcript			C|splice_donor_variant&intron_variant|HIGH|RP11-465B22.3|ENSG00000217801|transcript|ENST00000427998.5|processed_transcript|3/3|n.350+1G>C||||||,C|splice_donor_variant&intron_variant|HIGH|RP11-465B22.3|ENSG00000217801|transcript|ENST00000456409.5|processed_transcript|1/1|n.123+1G>C||||||,C|splice_donor_variant&intron_variant|HIGH|RP11-465B22.3|ENSG00000217801|transcript|ENST00000394517.6|processed…
rs62623580	chr1	1318875	G	A	CPSF3L	2	0.01	SNP	NA	NA	NA	NA	NA	stop_gained	ENSG00000127054	transcript	ENST00000429572.5	protein_coding			A|stop_gained|HIGH|CPSF3L|ENSG00000127054|transcript|ENST00000429572.5|protein_coding|4/4|c.850C>T|p.Gln284*|908/1104|850/870|284/289||,A|upstream_gene_variant|MODIFIER|CPSF3L|ENSG00000127054|transcript|ENST00000462432.5|processed_transcript||n.-1425C>T|||||1425|,A|upstream_gene_variant|MODIFIER|CPSF3L|ENSG00000127054|transcript|ENST00000478641.5|retained_intron||n.-3705C>T|||||3705|,A|upstream_g…
rs3831366	chr1	1398672	CTAGAG	C	CCNL2	4	0.021	INDEL	NA	NA	NA	NA	NA	splice_acceptor_variant&splice_region_variant&intron_variant	ENSG00000221978	transcript	ENST00000400809.7	protein_coding	20	0.25	C|splice_acceptor_variant&splice_region_variant&intron_variant|HIGH|CCNL2|ENSG00000221978|transcript|ENST00000400809.7|protein_coding|1/10|c.289-6_289-2delCTCTA||||||,C|splice_acceptor_variant&splice_region_variant&intron_variant|HIGH|CCNL2|ENSG00000221978|transcript|ENST00000408918.8|protein_coding|1/5|c.289-6_289-2delCTCTA||||||,C|splice_acceptor_variant&splice_region_variant&intron_variant|HIG…
rs201401906	chr1	1580020	AT	ATT	AL645728.1	5	0.026	INDEL	NA	NA	NA	NA	NA	frameshift_variant	ENSG00000279244	transcript	ENST00000624594.1	protein_coding	1	1	AATT|frameshift_variant|HIGH|AL645728.1|ENSG00000279244|transcript|ENST00000624594.1|protein_coding|3/3|c.250_251insAT|p.Ile84fs|251/276|251/276|84/91||WARNING_TRANSCRIPT_NO_START_CODON,A|frameshift_variant|HIGH|AL645728.1|ENSG00000279244|transcript|ENST00000624594.1|protein_coding|3/3|c.264delT|p.Phe88fs|264/276|264/276|88/91||WARNING_TRANSCRIPT_NO_START_CODON&INFO_REALIGN_3_PRIME,ATT|frameshift…
rs201401906	chr1	1580020	AT	A	AL645728.1	7	0.036	INDEL	NA	NA	NA	NA	NA	frameshift_variant	ENSG00000279244	transcript	ENST00000624594.1	protein_coding	1	1	AATT|frameshift_variant|HIGH|AL645728.1|ENSG00000279244|transcript|ENST00000624594.1|protein_coding|3/3|c.250_251insAT|p.Ile84fs|251/276|251/276|84/91||WARNING_TRANSCRIPT_NO_START_CODON,A|frameshift_variant|HIGH|AL645728.1|ENSG00000279244|transcript|ENST00000624594.1|protein_coding|3/3|c.264delT|p.Phe88fs|264/276|264/276|88/91||WARNING_TRANSCRIPT_NO_START_CODON&INFO_REALIGN_3_PRIME,ATT|frameshift…
rs201401906	chr1	1580020	AT	AATT	AL645728.1	2	0.01	INDEL	NA	NA	NA	NA	NA	frameshift_variant	ENSG00000279244	transcript	ENST00000624594.1	protein_coding	1	1	AATT|frameshift_variant|HIGH|AL645728.1|ENSG00000279244|transcript|ENST00000624594.1|protein_coding|3/3|c.250_251insAT|p.Ile84fs|251/276|251/276|84/91||WARNING_TRANSCRIPT_NO_START_CODON,A|frameshift_variant|HIGH|AL645728.1|ENSG00000279244|transcript|ENST00000624594.1|protein_coding|3/3|c.264delT|p.Phe88fs|264/276|264/276|88/91||WARNING_TRANSCRIPT_NO_START_CODON&INFO_REALIGN_3_PRIME,ATT|frameshift…
rs12755088	chr1	1623412	T	C	MIB2	185	0.954	SNP	NA	NA	NA	NA	NA	start_lost	ENSG00000197530	transcript	ENST00000504599.5	protein_coding	32	0.06	C|start_lost|HIGH|MIB2|ENSG00000197530|transcript|ENST00000504599.5|protein_coding|2/19|c.2T>C|p.Met1?|329/3311|2/2910|1/969||,C|start_lost|HIGH|MIB2|ENSG00000197530|transcript|ENST00000487053.5|nonsense_mediated_decay|3/21|c.2T>C|p.Met1?|353/3252|2/2451|1/816||,C|missense_variant|MODERATE|MIB2|ENSG00000197530|transcript|ENST00000505820.6|protein_coding|3/20|c.305T>C|p.Met102Thr|322/3305|305/3213…
.	chr1	1641667	GA	G	CDK11B	3	0.017	INDEL	NA	NA	NA	NA	NA	frameshift_variant	ENSG00000248333	transcript	ENST00000407249.7	protein_coding	9	0.67	G|frameshift_variant|HIGH|CDK11B|ENSG00000248333|transcript|ENST00000407249.7|protein_coding|9/20|c.1042delT|p.Ser348fs|1154/2677|1042/2388|348/795||,G|frameshift_variant|HIGH|CDK11B|ENSG00000248333|transcript|ENST00000341832.10|protein_coding|9/20|c.1003delT|p.Ser335fs|1115/2998|1003/2349|335/782||,G|frameshift_variant|HIGH|CDK11B|ENSG00000248333|transcript|ENST00000340677.9|protein_coding|10/21…
.	chr1	1658912	A	C	CDK11B	3	0.015	SNP	NA	NA	NA	NA	NA	splice_donor_variant&intron_variant	ENSG00000248333	transcript	ENST00000407249.7	protein_coding	9	0.89	C|splice_donor_variant&intron_variant|HIGH|CDK11B|ENSG00000248333|transcript|ENST00000407249.7|protein_coding|1/19|c.-14+2T>G||||||,C|splice_donor_variant&intron_variant|HIGH|CDK11B|ENSG00000248333|transcript|ENST00000341832.10|protein_coding|1/19|c.-14+2T>G||||||,C|splice_donor_variant&intron_variant|HIGH|CDK11B|ENSG00000248333|transcript|ENST00000340677.9|protein_coding|1/20|c.-163+2T>G||||||,C…
.	chr1	2212536	CAGGCAGCAGTA	C	FAAP20	2	0.01	INDEL	NA	NA	NA	NA	NA	splice_donor_variant&splice_region_variant&intron_variant	ENSG00000162585	transcript	ENST00000487186.5	processed_transcript			C|splice_donor_variant&splice_region_variant&intron_variant|HIGH|FAAP20|ENSG00000162585|transcript|ENST00000487186.5|processed_transcript|1/7|n.172+2_172+12delTACTGCTGCCT||||||,C|splice_donor_variant&splice_region_variant&intron_variant|HIGH|FAAP20|ENSG00000162585|transcript|ENST00000420964.1|retained_intron|1/1|n.26+2_26+12delTACTGCTGCCT||||||,C|upstream_gene_variant|MODIFIER|FAAP20|ENSG00000162…
rs1801174	chr1	3722110	C	T	TP73	177	0.912	SNP	NA	NA	NA	NA	NA	structural_interaction_variant	ENSG00000078900	interaction	2XWC:A_173-A_240:ENST00000378295	protein_coding			T|structural_interaction_variant|HIGH|TP73|ENSG00000078900|interaction|2XWC:A_173-A_240:ENST00000378295|protein_coding|5/14|c.519C>T||||||,T|structural_interaction_variant|HIGH|TP73|ENSG00000078900|interaction|3VD0:A_173-A_240:ENST00000378295|protein_coding|5/14|c.519C>T||||||,T|structural_interaction_variant|HIGH|TP73|ENSG00000078900|interaction|3VD0:B_173-B_278:ENST00000378295|protein_coding|5/…
rs55704710	chr1	3741219	C	T	TP73-AS1	49	0.253	SNP	NA	NA	NA	NA	NA	splice_donor_variant&intron_variant	ENSG00000227372	transcript	ENST00000624948.1	processed_transcript			T|splice_donor_variant&intron_variant|HIGH|TP73-AS1|ENSG00000227372|transcript|ENST00000624948.1|processed_transcript|3/3|n.463+1G>A||||||,T|upstream_gene_variant|MODIFIER|TP73-AS1|ENSG00000227372|transcript|ENST00000419973.1|processed_transcript||n.-3344G>A|||||3344|,T|upstream_gene_variant|MODIFIER|TP73-AS1|ENSG00000227372|transcript|ENST00000624167.1|processed_transcript||n.-4631G>A|||||4631|,…
rs36124273	chr1	3783866	G	T	LRRC47	10	0.052	SNP	NA	NA	NA	NA	NA	stop_gained	ENSG00000130764	transcript	ENST00000479239.1	nonsense_mediated_decay			T|stop_gained|HIGH|LRRC47|ENSG00000130764|transcript|ENST00000479239.1|nonsense_mediated_decay|2/5|c.96C>A|p.Tyr32*|98/434|96/150|32/49||WARNING_TRANSCRIPT_NO_START_CODON,T|upstream_gene_variant|MODIFIER|RP1-286D6.5|ENSG00000272153|transcript|ENST00000607459.1|antisense||n.-1142G>T|||||1142|,T|downstream_gene_variant|MODIFIER|RN7SL574P|ENSG00000266075|transcript|ENST00000581512.2|misc_RNA||n.*755…
rs241211	chr1	4572468	A	G	RP1-37J18.2	27	0.139	SNP	NA	NA	NA	NA	NA	splice_acceptor_variant&intron_variant	ENSG00000232596	transcript	ENST00000420522.1	lincRNA			G|splice_acceptor_variant&intron_variant|HIGH|RP1-37J18.2|ENSG00000232596|transcript|ENST00000420522.1|lincRNA|1/4|n.83-2A>G||||||,G|splice_acceptor_variant&intron_variant|HIGH|RP1-37J18.2|ENSG00000232596|transcript|ENST00000635556.1|lincRNA|1/3|n.127-2A>G||||||,G|intron_variant|MODIFIER|RP1-37J18.2|ENSG00000232596|transcript|ENST00000634256.1|lincRNA|1/1|n.149+839A>G||||||
.	chr1	5875102	T	A	NPHP4	31	0.16	SNP	NA	NA	NA	NA	NA	splice_acceptor_variant&intron_variant	ENSG00000131697	transcript	ENST00000378156.8	protein_coding	11	0.27	A|splice_acceptor_variant&intron_variant|HIGH|NPHP4|ENSG00000131697|transcript|ENST00000378156.8|protein_coding|20/29|c.2818-2A>T||||||,A|splice_acceptor_variant&intron_variant|HIGH|NPHP4|ENSG00000131697|transcript|ENST00000378169.7|nonsense_mediated_decay|17/26|c.*1719-2A>T||||||,A|splice_acceptor_variant&intron_variant|HIGH|NPHP4|ENSG00000131697|transcript|ENST00000478423.6|processed_transcript…
rs2227911	chr1	6082248	T	C	KCNAB2	25	0.129	SNP	NA	NA	NA	NA	NA	structural_interaction_variant	ENSG00000069424	interaction	1ZSX:A_42-A_71:ENST00000352527	protein_coding			C|structural_interaction_variant|HIGH|KCNAB2|ENSG00000069424|interaction|1ZSX:A_42-A_71:ENST00000352527|protein_coding|5/15|c.213T>C||||||,C|structural_interaction_variant|HIGH|KCNAB2|ENSG00000069424|interaction|1ZSX:A_71-A_102:ENST00000352527|protein_coding|5/15|c.213T>C||||||,C|structural_interaction_variant|HIGH|KCNAB2|ENSG00000069424|interaction|1ZSX:A_71-A_104:ENST00000352527|protein_coding|…
rs12023156	chr1	7830004	A	G	PER3	67	0.353	SNP	NA	NA	NA	NA	NA	splice_acceptor_variant&intron_variant	ENSG00000049246	transcript	ENST00000614998.4	protein_coding	9	0.11	G|splice_acceptor_variant&intron_variant|HIGH|PER3|ENSG00000049246|transcript|ENST00000614998.4|protein_coding|19/22|c.3002-2A>G||||||,G|synonymous_variant|LOW|PER3|ENSG00000049246|transcript|ENST00000377532.7|protein_coding|18/21|c.3057A>G|p.Thr1019Thr|3281/6279|3057/3633|1019/1210||,G|synonymous_variant|LOW|PER3|ENSG00000049246|transcript|ENST00000361923.2|protein_coding|18/21|c.3030A>G|p.Thr10…
rs71653619;465831	chr1	7970934	G	A	PARK7	3	0.015	SNP	NA	Benign	Parkinson_disease_7|not_provided	0.00815	0.00619	structural_interaction_variant	ENSG00000116288	interaction	1PDW:A_66-A_98:ENST00000338639	protein_coding			A|structural_interaction_variant|HIGH|PARK7|ENSG00000116288|interaction|1PDW:A_66-A_98:ENST00000338639|protein_coding|5/7|c.293G>A||||||,A|structural_interaction_variant|HIGH|PARK7|ENSG00000116288|interaction|1Q2U:A_67-A_98:ENST00000338639|protein_coding|5/7|c.293G>A||||||,A|structural_interaction_variant|HIGH|PARK7|ENSG00000116288|interaction|1SOA:A_67-A_98:ENST00000338639|protein_coding|5/7|c.2…
rs2274330	chr1	8949411	G	C	CA6	19	0.098	SNP	NA	NA	NA	NA	NA	structural_interaction_variant	ENSG00000131686	interaction	3FE4:A_76-A_197:ENST00000377436	protein_coding			C|structural_interaction_variant|HIGH|CA6|ENSG00000131686|interaction|3FE4:A_76-A_197:ENST00000377436|protein_coding|2/8|c.228G>C||||||,C|structural_interaction_variant|HIGH|CA6|ENSG00000131686|interaction|3FE4:B_76-B_197:ENST00000377436|protein_coding|2/8|c.228G>C||||||,C|structural_interaction_variant|HIGH|CA6|ENSG00000131686|interaction|3FE4:A_76-A_197:ENST00000377443|protein_coding|2/8|c.228G…
rs139855605;402919	chr1	9244919	CCCCAGGCA	C	H6PD	36	0.186	INDEL	Blood_protein_levels	Benign	not_specified	NA	NA	frameshift_variant	ENSG00000049239	transcript	ENST00000602477.1	protein_coding	3	0.33	C|frameshift_variant|HIGH|H6PD|ENSG00000049239|transcript|ENST00000602477.1|protein_coding|2/5|c.27_34delCCCAGGCA|p.Pro10fs|179/5590|27/2409|9/802||INFO_REALIGN_3_PRIME,C|frameshift_variant&start_lost|HIGH|H6PD|ENSG00000049239|transcript|ENST00000377403.6|protein_coding|2/5|c.-7_1delCCCAGGCA|p.Met1fs|296/9146|1/2376|1/791||INFO_REALIGN_3_PRIME,C|5_prime_UTR_variant|MODIFIER|H6PD|ENSG00000049239|t…
rs1281013	chr1	10949622	G	A	C1orf127	14	0.072	SNP	NA	NA	NA	NA	NA	splice_donor_variant&intron_variant	ENSG00000175262	transcript	ENST00000418570.6	protein_coding	5	0.4	A|splice_donor_variant&intron_variant|HIGH|C1orf127|ENSG00000175262|transcript|ENST00000418570.6|protein_coding|6/7|c.792+2C>T||||||WARNING_TRANSCRIPT_NO_START_CODON,A|splice_donor_variant&intron_variant|HIGH|C1orf127|ENSG00000175262|transcript|ENST00000377004.8|protein_coding|11/12|c.1290+2C>T||||||,A|upstream_gene_variant|MODIFIER|C1orf127|ENSG00000175262|transcript|ENST00000468348.1|protein_co…
rs148115405	chr1	10991092	C	G	CFL1P6	3	0.015	SNP	NA	NA	NA	NA	NA	splice_acceptor_variant&intron_variant	ENSG00000215785	transcript	ENST00000400899.2	processed_pseudogene			G|splice_acceptor_variant&intron_variant|HIGH|CFL1P6|ENSG00000215785|transcript|ENST00000400899.2|processed_pseudogene|1/1|n.381-1G>C||||||
rs2233019	chr1	11676807	A	C	MAD2L2	7	0.036	SNP	NA	NA	NA	NA	NA	splice_donor_variant&intron_variant	ENSG00000116670	transcript	ENST00000376669.9	protein_coding	9	0.22	C|splice_donor_variant&intron_variant|HIGH|MAD2L2|ENSG00000116670|transcript|ENST00000376669.9|protein_coding|5/8|c.371+2T>G||||||,C|splice_donor_variant&intron_variant|HIGH|MAD2L2|ENSG00000116670|transcript|ENST00000376672.5|protein_coding|5/8|c.371+2T>G||||||,C|downstream_gene_variant|MODIFIER|FBXO6|ENSG00000116663|transcript|ENST00000376753.8|protein_coding||c.*2956A>C|||||2453|,C|downstream_g…
rs2233004	chr1	11682017	C	T	MAD2L2	147	0.758	SNP	NA	NA	NA	NA	NA	splice_acceptor_variant&intron_variant	ENSG00000116670	transcript	ENST00000235310.7	protein_coding	9	0.11	T|splice_acceptor_variant&intron_variant|HIGH|MAD2L2|ENSG00000116670|transcript|ENST00000235310.7|protein_coding|1/10|c.-691-1G>A||||||,T|upstream_gene_variant|MODIFIER|MAD2L2|ENSG00000116670|transcript|ENST00000376692.8|protein_coding||c.-1416G>A|||||803|,T|upstream_gene_variant|MODIFIER|MAD2L2|ENSG00000116670|transcript|ENST00000456915.1|protein_coding||c.-1416G>A|||||886|WARNING_TRANSCRIPT_INC…
rs41275466	chr1	11784463	C	T	C1orf167	3	0.015	SNP	NA	NA	NA	NA	NA	stop_gained	ENSG00000215910	transcript	ENST00000444493.5	protein_coding	7	0.57	T|stop_gained|HIGH|C1orf167|ENSG00000215910|transcript|ENST00000444493.5|protein_coding|4/10|c.793C>T|p.Gln265*|794/1881|793/1848|265/615||WARNING_TRANSCRIPT_NO_START_CODON,T|stop_gained|HIGH|C1orf167|ENSG00000215910|transcript|ENST00000449278.1|protein_coding|3/9|c.622C>T|p.Gln208*|624/1617|622/1596|208/531||WARNING_TRANSCRIPT_NO_START_CODON,T|stop_gained|HIGH|C1orf167|ENSG00000215910|transcript…
rs5065;226855	chr1	11846011	A	G	NPPA	22	0.113	SNP	NA	Benign	not_specified	0.14369	0.17911	stop_lost	ENSG00000175206	transcript	ENST00000376480.7	protein_coding	3	0.33	G|stop_lost|HIGH|NPPA|ENSG00000175206|transcript|ENST00000376480.7|protein_coding|3/3|c.454T>C|p.Ter152Argext*?|553/855|454/456|152/151||,G|stop_lost|HIGH|NPPA|ENSG00000175206|transcript|ENST00000376476.1|protein_coding|3/3|c.304T>C|p.Ter102Argext*?|596/728|304/306|102/101||,G|splice_donor_variant&intron_variant|HIGH|NPPA|ENSG00000175206|transcript|ENST00000610706.1|protein_coding|3/3|c.453+1T>C|…
.	chr1	12716215	C	A	AADACL3	17	0.088	SNP	NA	NA	NA	NA	NA	stop_gained	ENSG00000188984	transcript	ENST00000359318.7	protein_coding	2	0.5	A|stop_gained|HIGH|AADACL3|ENSG00000188984|transcript|ENST00000359318.7|protein_coding|1/4|c.39C>A|p.Cys13*|73/3662|39/1224|13/407||,A|non_coding_transcript_exon_variant|MODIFIER|AADACL3|ENSG00000188984|transcript|ENST00000620146.2|processed_transcript|1/3|n.101C>A||||||
rs75411676	chr1	12860036	G	T	PRAMEF2	6	0.031	SNP	NA	NA	NA	NA	NA	stop_gained	ENSG00000120952	transcript	ENST00000240189.2	protein_coding	1	1	T|stop_gained|HIGH|PRAMEF2|ENSG00000120952|transcript|ENST00000240189.2|protein_coding|3/4|c.631G>T|p.Glu211*|718/1642|631/1425|211/474||
rs200652754	chr1	12879725	C	CG	PRAMEF4	18	0.093	INDEL	NA	NA	NA	NA	NA	frameshift_variant	ENSG00000243073	transcript	ENST00000235349.5	protein_coding	1	1	CG|frameshift_variant|HIGH|PRAMEF4|ENSG00000243073|transcript|ENST00000235349.5|protein_coding|4/4|c.1255dupC|p.Arg419fs|1326/1828|1255/1437|419/478||
rs367695118	chr1	15192442	CTTTCTTTCT	C	RP1-21O18.3	4	0.023	INDEL	NA	NA	NA	NA	NA	splice_acceptor_variant&splice_region_variant&intron_variant	ENSG00000215720	transcript	ENST00000400795.3	processed_pseudogene			C|splice_acceptor_variant&splice_region_variant&intron_variant|HIGH|RP1-21O18.3|ENSG00000215720|transcript|ENST00000400795.3|processed_pseudogene|1/1|n.97-10_97-2delAGAAAGAAA||||||,C|intron_variant|MODIFIER|TMEM51|ENSG00000171729|transcript|ENST00000400796.7|protein_coding|1/2|c.-193-22445_-193-22437delCTTTTCTTT||||||INFO_REALIGN_3_PRIME,C|intron_variant|MODIFIER|TMEM51|ENSG00000171729|transcript…
rs2234723	chr1	15493812	A	AC	CASP9	40	0.206	INDEL	NA	NA	NA	NA	NA	frameshift_variant	ENSG00000132906	transcript	ENST00000546424.5	protein_coding			AC|frameshift_variant|HIGH|CASP9|ENSG00000132906|transcript|ENST00000546424.5|protein_coding|8/8|c.1237dupG|p.Val413fs|1482/4463|1237/1266|413/421||,AC|downstream_gene_variant|MODIFIER|CELA2B|ENSG00000215704|transcript|ENST00000375910.7|protein_coding||c.*2500_*2501insC|||||2413|,AC|downstream_gene_variant|MODIFIER|CELA2B|ENSG00000215704|transcript|ENST00000488764.1|processed_transcript||n.*2417_…
.	chr1	15569631	CTT	CT	DNAJC16	22	0.115	INDEL	NA	NA	NA	NA	NA	splice_acceptor_variant&intron_variant	ENSG00000116138	transcript	ENST00000495523.1	processed_transcript			CTTT|splice_acceptor_variant&intron_variant|HIGH|DNAJC16|ENSG00000116138|transcript|ENST00000495523.1|processed_transcript|1/1|n.78-3dupT||||||INFO_REALIGN_3_PRIME,CTTTT|splice_acceptor_variant&intron_variant|HIGH|DNAJC16|ENSG00000116138|transcript|ENST00000495523.1|processed_transcript|1/1|n.78-4_78-3dupTT||||||INFO_REALIGN_3_PRIME,C|splice_region_variant&intron_variant|LOW|DNAJC16|ENSG000001161…
.	chr1	15569631	CTT	CTTTT	DNAJC16	41	0.214	INDEL	NA	NA	NA	NA	NA	splice_acceptor_variant&intron_variant	ENSG00000116138	transcript	ENST00000495523.1	processed_transcript			CTTT|splice_acceptor_variant&intron_variant|HIGH|DNAJC16|ENSG00000116138|transcript|ENST00000495523.1|processed_transcript|1/1|n.78-3dupT||||||INFO_REALIGN_3_PRIME,CTTTT|splice_acceptor_variant&intron_variant|HIGH|DNAJC16|ENSG00000116138|transcript|ENST00000495523.1|processed_transcript|1/1|n.78-4_78-3dupTT||||||INFO_REALIGN_3_PRIME,C|splice_region_variant&intron_variant|LOW|DNAJC16|ENSG000001161…
.	chr1	15569631	CTT	CTTT	DNAJC16	10	0.052	INDEL	NA	NA	NA	NA	NA	splice_acceptor_variant&intron_variant	ENSG00000116138	transcript	ENST00000495523.1	processed_transcript			CTTT|splice_acceptor_variant&intron_variant|HIGH|DNAJC16|ENSG00000116138|transcript|ENST00000495523.1|processed_transcript|1/1|n.78-3dupT||||||INFO_REALIGN_3_PRIME,CTTTT|splice_acceptor_variant&intron_variant|HIGH|DNAJC16|ENSG00000116138|transcript|ENST00000495523.1|processed_transcript|1/1|n.78-4_78-3dupTT||||||INFO_REALIGN_3_PRIME,C|splice_region_variant&intron_variant|LOW|DNAJC16|ENSG000001161…
.	chr1	15569631	CTT	C	DNAJC16	3	0.016	INDEL	NA	NA	NA	NA	NA	splice_acceptor_variant&intron_variant	ENSG00000116138	transcript	ENST00000495523.1	processed_transcript			CTTT|splice_acceptor_variant&intron_variant|HIGH|DNAJC16|ENSG00000116138|transcript|ENST00000495523.1|processed_transcript|1/1|n.78-3dupT||||||INFO_REALIGN_3_PRIME,CTTTT|splice_acceptor_variant&intron_variant|HIGH|DNAJC16|ENSG00000116138|transcript|ENST00000495523.1|processed_transcript|1/1|n.78-4_78-3dupTT||||||INFO_REALIGN_3_PRIME,C|splice_region_variant&intron_variant|LOW|DNAJC16|ENSG000001161…
rs201466858	chr1	15747029	C	CGA	TMEM82	7	0.036	INDEL	NA	NA	NA	NA	NA	frameshift_variant	ENSG00000162460	transcript	ENST00000375782.1	protein_coding	2	0.5	CGA|frameshift_variant|HIGH|TMEM82|ENSG00000162460|transcript|ENST00000375782.1|protein_coding|5/6|c.920_921insGA|p.Leu308fs|1059/1520|921/1032|307/343||,CGA|downstream_gene_variant|MODIFIER|TMEM82|ENSG00000162460|transcript|ENST00000465575.1|processed_transcript||n.*2449_*2450insGA|||||2450|,CGA|intron_variant|MODIFIER|RP11-169K16.4|ENSG00000224459|transcript|ENST00000418525.1|antisense|1/1|n.46…
rs199908593	chr1	15747032	T	TG	TMEM82	7	0.036	INDEL	NA	NA	NA	NA	NA	frameshift_variant	ENSG00000162460	transcript	ENST00000375782.1	protein_coding	2	0.5	TG|frameshift_variant|HIGH|TMEM82|ENSG00000162460|transcript|ENST00000375782.1|protein_coding|5/6|c.924dupG|p.Leu309fs|1063/1520|925/1032|309/343||INFO_REALIGN_3_PRIME,TG|downstream_gene_variant|MODIFIER|TMEM82|ENSG00000162460|transcript|ENST00000465575.1|processed_transcript||n.*2452_*2453insG|||||2453|,TG|intron_variant|MODIFIER|RP11-169K16.4|ENSG00000224459|transcript|ENST00000418525.1|antisen…
.	chr1	15935987	CGT	C	SPEN	2	0.01	INDEL	NA	NA	NA	NA	NA	frameshift_variant	ENSG00000065526	transcript	ENST00000375759.7	protein_coding	5	0.2	C|frameshift_variant|HIGH|SPEN|ENSG00000065526|transcript|ENST00000375759.7|protein_coding|11/15|c.9748_9749delGT|p.Val3250fs|9952/12232|9748/10995|3250/3664||,C|upstream_gene_variant|MODIFIER|SPEN|ENSG00000065526|transcript|ENST00000487496.1|processed_transcript||n.-2595_-2594delGT|||||2595|
rs41269155	chr1	15939409	T	A	SPEN	14	0.072	SNP	NA	NA	NA	NA	NA	structural_interaction_variant	ENSG00000065526	interaction	1OW1:A_3576-A_3659:ENST00000375759	protein_coding			A|structural_interaction_variant|HIGH|SPEN|ENSG00000065526|interaction|1OW1:A_3576-A_3659:ENST00000375759|protein_coding|15/15|c.10977T>A||||||,A|synonymous_variant|LOW|SPEN|ENSG00000065526|transcript|ENST00000375759.7|protein_coding|15/15|c.10977T>A|p.Ile3659Ile|11181/12232|10977/10995|3659/3664||,A|downstream_gene_variant|MODIFIER|ZBTB17|ENSG00000116809|transcript|ENST00000375733.6|protein_codi…
rs55700006;259387	chr1	16135769	C	T	EPHA2	5	0.026	SNP	NA	Benign/Likely_benign	Age-related_cortical_cataract|Cataract_6,_multiple_types|not_specified	0.00331	0.00160	structural_interaction_variant	ENSG00000142627	interaction	2X10:A_438-A_462:ENST00000358432	protein_coding			T|structural_interaction_variant|HIGH|EPHA2|ENSG00000142627|interaction|2X10:A_438-A_462:ENST00000358432|protein_coding|6/17|c.1314G>A||||||,T|splice_region_variant&synonymous_variant|LOW|EPHA2|ENSG00000142627|transcript|ENST00000358432.7|protein_coding|6/17|c.1314G>A|p.Glu438Glu|1469/3964|1314/2931|438/976||,T|splice_region_variant&non_coding_transcript_exon_variant|LOW|EPHA2|ENSG00000142627|tra…
rs2230597;259398	chr1	16138178	G	A	EPHA2	76	0.392	SNP	NA	Benign	Age-related_cortical_cataract|not_specified|not_provided	0.37871	0.34944	structural_interaction_variant	ENSG00000142627	interaction	3FL7:A_329-A_426:ENST00000358432	protein_coding			A|structural_interaction_variant|HIGH|EPHA2|ENSG00000142627|interaction|3FL7:A_329-A_426:ENST00000358432|protein_coding|5/17|c.987C>T||||||,A|synonymous_variant|LOW|EPHA2|ENSG00000142627|transcript|ENST00000358432.7|protein_coding|5/17|c.987C>T|p.Pro329Pro|1142/3964|987/2931|329/976||,A|upstream_gene_variant|MODIFIER|EPHA2|ENSG00000142627|transcript|ENST00000462805.1|processed_transcript||n.-4616…
rs6678616;259394	chr1	16148628	C	T	EPHA2	54	0.278	SNP	NA	Benign	Age-related_cortical_cataract|not_specified|not_provided	0.28999	0.22644	structural_interaction_variant	ENSG00000142627	interaction	2X10:A_67-A_191:ENST00000358432	protein_coding			T|structural_interaction_variant|HIGH|EPHA2|ENSG00000142627|interaction|2X10:A_67-A_191:ENST00000358432|protein_coding|3/17|c.573G>A||||||,T|structural_interaction_variant|HIGH|EPHA2|ENSG00000142627|interaction|3C8X:A_67-A_191:ENST00000358432|protein_coding|3/17|c.573G>A||||||,T|structural_interaction_variant|HIGH|EPHA2|ENSG00000142627|interaction|3CZU:A_67-A_191:ENST00000358432|protein_coding|3/…
rs6678618;259393	chr1	16148631	C	T	EPHA2	54	0.278	SNP	NA	Benign	Age-related_cortical_cataract|not_specified|not_provided	NA	0.22664	structural_interaction_variant	ENSG00000142627	interaction	2X10:A_101-A_190:ENST00000358432	protein_coding			T|structural_interaction_variant|HIGH|EPHA2|ENSG00000142627|interaction|2X10:A_101-A_190:ENST00000358432|protein_coding|3/17|c.570G>A||||||,T|structural_interaction_variant|HIGH|EPHA2|ENSG00000142627|interaction|3C8X:A_101-A_190:ENST00000358432|protein_coding|3/17|c.570G>A||||||,T|structural_interaction_variant|HIGH|EPHA2|ENSG00000142627|interaction|3CZU:A_101-A_190:ENST00000358432|protein_coding…
.	chr1	16705437	ATT	AT	RP1-163M9.7	89	0.464	INDEL	NA	NA	NA	NA	NA	splice_acceptor_variant&intron_variant	ENSG00000279151	transcript	ENST00000624517.1	lincRNA			ATTTTTTT|splice_acceptor_variant&intron_variant|HIGH|RP1-163M9.7|ENSG00000279151|transcript|ENST00000624517.1|lincRNA|2/2|n.271-7_271-3dupTTTTT||||||INFO_REALIGN_3_PRIME,ATTTTTTTT|splice_acceptor_variant&intron_variant|HIGH|RP1-163M9.7|ENSG00000279151|transcript|ENST00000624517.1|lincRNA|2/2|n.271-8_271-3dupTTTTTT||||||INFO_REALIGN_3_PRIME,ATTTTTTTTT|splice_acceptor_variant&intron_variant|HIGH|RP…
.	chr1	16705437	ATT	ATTTTTTTTT	RP1-163M9.7	14	0.073	INDEL	NA	NA	NA	NA	NA	splice_acceptor_variant&intron_variant	ENSG00000279151	transcript	ENST00000624517.1	lincRNA			ATTTTTTT|splice_acceptor_variant&intron_variant|HIGH|RP1-163M9.7|ENSG00000279151|transcript|ENST00000624517.1|lincRNA|2/2|n.271-7_271-3dupTTTTT||||||INFO_REALIGN_3_PRIME,ATTTTTTTT|splice_acceptor_variant&intron_variant|HIGH|RP1-163M9.7|ENSG00000279151|transcript|ENST00000624517.1|lincRNA|2/2|n.271-8_271-3dupTTTTTT||||||INFO_REALIGN_3_PRIME,ATTTTTTTTT|splice_acceptor_variant&intron_variant|HIGH|RP…
.	chr1	16705437	ATT	A	RP1-163M9.7	8	0.042	INDEL	NA	NA	NA	NA	NA	splice_acceptor_variant&intron_variant	ENSG00000279151	transcript	ENST00000624517.1	lincRNA			ATTTTTTT|splice_acceptor_variant&intron_variant|HIGH|RP1-163M9.7|ENSG00000279151|transcript|ENST00000624517.1|lincRNA|2/2|n.271-7_271-3dupTTTTT||||||INFO_REALIGN_3_PRIME,ATTTTTTTT|splice_acceptor_variant&intron_variant|HIGH|RP1-163M9.7|ENSG00000279151|transcript|ENST00000624517.1|lincRNA|2/2|n.271-8_271-3dupTTTTTT||||||INFO_REALIGN_3_PRIME,ATTTTTTTTT|splice_acceptor_variant&intron_variant|HIGH|RP…
.	chr1	16705437	ATT	ATTTTTTTT	RP1-163M9.7	10	0.052	INDEL	NA	NA	NA	NA	NA	splice_acceptor_variant&intron_variant	ENSG00000279151	transcript	ENST00000624517.1	lincRNA			ATTTTTTT|splice_acceptor_variant&intron_variant|HIGH|RP1-163M9.7|ENSG00000279151|transcript|ENST00000624517.1|lincRNA|2/2|n.271-7_271-3dupTTTTT||||||INFO_REALIGN_3_PRIME,ATTTTTTTT|splice_acceptor_variant&intron_variant|HIGH|RP1-163M9.7|ENSG00000279151|transcript|ENST00000624517.1|lincRNA|2/2|n.271-8_271-3dupTTTTTT||||||INFO_REALIGN_3_PRIME,ATTTTTTTTT|splice_acceptor_variant&intron_variant|HIGH|RP…
.	chr1	16705437	ATT	ATTTTTTT	RP1-163M9.7	4	0.021	INDEL	NA	NA	NA	NA	NA	splice_acceptor_variant&intron_variant	ENSG00000279151	transcript	ENST00000624517.1	lincRNA			ATTTTTTT|splice_acceptor_variant&intron_variant|HIGH|RP1-163M9.7|ENSG00000279151|transcript|ENST00000624517.1|lincRNA|2/2|n.271-7_271-3dupTTTTT||||||INFO_REALIGN_3_PRIME,ATTTTTTTT|splice_acceptor_variant&intron_variant|HIGH|RP1-163M9.7|ENSG00000279151|transcript|ENST00000624517.1|lincRNA|2/2|n.271-8_271-3dupTTTTTT||||||INFO_REALIGN_3_PRIME,ATTTTTTTTT|splice_acceptor_variant&intron_variant|HIGH|RP…
.	chr1	16705437	ATT	ATTTTTTTTTT	RP1-163M9.7	3	0.016	INDEL	NA	NA	NA	NA	NA	splice_acceptor_variant&intron_variant	ENSG00000279151	transcript	ENST00000624517.1	lincRNA			ATTTTTTT|splice_acceptor_variant&intron_variant|HIGH|RP1-163M9.7|ENSG00000279151|transcript|ENST00000624517.1|lincRNA|2/2|n.271-7_271-3dupTTTTT||||||INFO_REALIGN_3_PRIME,ATTTTTTTT|splice_acceptor_variant&intron_variant|HIGH|RP1-163M9.7|ENSG00000279151|transcript|ENST00000624517.1|lincRNA|2/2|n.271-8_271-3dupTTTTTT||||||INFO_REALIGN_3_PRIME,ATTTTTTTTT|splice_acceptor_variant&intron_variant|HIGH|RP…
.	chr1	16873501	C	CG	RP11-108M9.3	3	0.015	INDEL	NA	NA	NA	NA	NA	splice_donor_variant&intron_variant	ENSG00000228549	transcript	ENST00000453554.1	lincRNA			CG|splice_donor_variant&intron_variant|HIGH|RP11-108M9.3|ENSG00000228549|transcript|ENST00000453554.1|lincRNA|1/1|n.1224+1dupG||||||INFO_REALIGN_3_PRIME,CGG|splice_donor_variant&intron_variant|HIGH|RP11-108M9.3|ENSG00000228549|transcript|ENST00000453554.1|lincRNA|1/1|n.1224_1224+1dupGG||||||INFO_REALIGN_3_PRIME,CG|upstream_gene_variant|MODIFIER|RNU1-5P|ENSG00000277234|transcript|ENST00000362684.1…
.	chr1	16873501	C	CGG	RP11-108M9.3	3	0.015	INDEL	NA	NA	NA	NA	NA	splice_donor_variant&intron_variant	ENSG00000228549	transcript	ENST00000453554.1	lincRNA			CG|splice_donor_variant&intron_variant|HIGH|RP11-108M9.3|ENSG00000228549|transcript|ENST00000453554.1|lincRNA|1/1|n.1224+1dupG||||||INFO_REALIGN_3_PRIME,CGG|splice_donor_variant&intron_variant|HIGH|RP11-108M9.3|ENSG00000228549|transcript|ENST00000453554.1|lincRNA|1/1|n.1224_1224+1dupGG||||||INFO_REALIGN_3_PRIME,CG|upstream_gene_variant|MODIFIER|RNU1-5P|ENSG00000277234|transcript|ENST00000362684.1…
rs3818032	chr1	17075760	C	T	PADI2	125	0.644	SNP	NA	NA	NA	NA	NA	structural_interaction_variant	ENSG00000117115	interaction	4N20:A_428-A_458:ENST00000375486	protein_coding			T|structural_interaction_variant|HIGH|PADI2|ENSG00000117115|interaction|4N20:A_428-A_458:ENST00000375486|protein_coding|12/16|c.1374G>A||||||,T|structural_interaction_variant|HIGH|PADI2|ENSG00000117115|interaction|4N22:A_428-A_458:ENST00000375486|protein_coding|12/16|c.1374G>A||||||,T|structural_interaction_variant|HIGH|PADI2|ENSG00000117115|interaction|4N24:A_428-A_458:ENST00000375486|protein_co…
rs67879101	chr1	17331629	GTGGCC	G	AC004824.1	113	0.582	INDEL	NA	NA	NA	NA	NA	frameshift_variant&splice_donor_variant&splice_region_variant&intron_variant	ENSG00000280226	transcript	ENST00000624583.1	protein_coding	1	1	G|frameshift_variant&splice_donor_variant&splice_region_variant&intron_variant|HIGH|AC004824.1|ENSG00000280226|transcript|ENST00000624583.1|protein_coding|1/2|c.163_166+1delGGCCA|p.Gly55fs||163/189|55/62||WARNING_TRANSCRIPT_NO_START_CODON,G|intron_variant|MODIFIER|PADI4|ENSG00000159339|transcript|ENST00000375448.4|protein_coding|2/15|c.273+486_273+490delTGGCC||||||INFO_REALIGN_3_PRIME,G|intron_va…
rs874881	chr1	17334004	G	C	PADI4	102	0.526	SNP	NA	NA	NA	NA	NA	structural_interaction_variant	ENSG00000159339	interaction	3APM:A_80-A_112:ENST00000375448	protein_coding			C|structural_interaction_variant|HIGH|PADI4|ENSG00000159339|interaction|3APM:A_80-A_112:ENST00000375448|protein_coding|3/16|c.335G>C||||||,C|structural_interaction_variant|HIGH|PADI4|ENSG00000159339|interaction|3APM:A_84-A_112:ENST00000375448|protein_coding|3/16|c.335G>C||||||,C|missense_variant|MODERATE|PADI4|ENSG00000159339|transcript|ENST00000375448.4|protein_coding|3/16|c.335G>C|p.Gly112Ala|3…
rs33981382;774152	chr1	17342393	A	G	PADI4	2	0.01	SNP	NA	Benign	not_provided	NA	NA	structural_interaction_variant	ENSG00000159339	interaction	1WDA:A_309-A_648:ENST00000375448	protein_coding			G|structural_interaction_variant|HIGH|PADI4|ENSG00000159339|interaction|1WDA:A_309-A_648:ENST00000375448|protein_coding|8/16|c.926A>G||||||,G|structural_interaction_variant|HIGH|PADI4|ENSG00000159339|interaction|2DEW:X_309-X_648:ENST00000375448|protein_coding|8/16|c.926A>G||||||,G|structural_interaction_variant|HIGH|PADI4|ENSG00000159339|interaction|2DEX:X_309-X_648:ENST00000375448|protein_coding…
rs2240335	chr1	17348042	C	A	PADI4	72	0.371	SNP	Rheumatoid_arthritis,Rheumatoid_arthritis,Rheumatoid_arthritis,Rheumatoid_arthritis	NA	NA	NA	NA	structural_interaction_variant	ENSG00000159339	interaction	1WDA:A_341-A_383:ENST00000375448	protein_coding			A|structural_interaction_variant|HIGH|PADI4|ENSG00000159339|interaction|1WDA:A_341-A_383:ENST00000375448|protein_coding|10/16|c.1149C>A||||||,A|structural_interaction_variant|HIGH|PADI4|ENSG00000159339|interaction|2DEX:X_341-X_383:ENST00000375448|protein_coding|10/16|c.1149C>A||||||,A|structural_interaction_variant|HIGH|PADI4|ENSG00000159339|interaction|2DEY:X_341-X_383:ENST00000375448|protein_co…
rs61757683;471329	chr1	18872954	G	T	ALDH4A1	4	0.021	SNP	NA	Benign	Deficiency_of_pyrroline-5-carboxylate_reductase	NA	0.00459	structural_interaction_variant	ENSG00000159423	interaction	3V9G:A_313-A_528:ENST00000290597	protein_coding			T|structural_interaction_variant|HIGH|ALDH4A1|ENSG00000159423|interaction|3V9G:A_313-A_528:ENST00000290597|protein_coding|15/16|c.1583C>A||||||,T|structural_interaction_variant|HIGH|ALDH4A1|ENSG00000159423|interaction|3V9G:B_313-B_528:ENST00000290597|protein_coding|15/16|c.1583C>A||||||,T|structural_interaction_variant|HIGH|ALDH4A1|ENSG00000159423|interaction|3V9G:C_313-C_528:ENST00000290597|prot…
rs6695033;294366	chr1	18875425	T	C	ALDH4A1	5	0.026	SNP	Alzheimer's_disease__survival_time_	Benign/Likely_benign	Hyperprolinemia|Deficiency_of_pyrroline-5-carboxylate_reductase	0.03354	0.06550	structural_interaction_variant	ENSG00000159423	interaction	3V9H:A_445-A_473:ENST00000290597	protein_coding			C|structural_interaction_variant|HIGH|ALDH4A1|ENSG00000159423|interaction|3V9H:A_445-A_473:ENST00000290597|protein_coding|13/16|c.1417A>G||||||,C|structural_interaction_variant|HIGH|ALDH4A1|ENSG00000159423|interaction|3V9H:B_445-B_473:ENST00000290597|protein_coding|13/16|c.1417A>G||||||,C|structural_interaction_variant|HIGH|ALDH4A1|ENSG00000159423|interaction|3V9H:A_445-A_473:ENST00000375341|prot…
rs2230709;294367	chr1	18875434	C	T	ALDH4A1	43	0.222	SNP	NA	Likely_benign	Hyperprolinemia	0.10439	0.04792	structural_interaction_variant	ENSG00000159423	interaction	3V9G:A_353-A_470:ENST00000290597	protein_coding			T|structural_interaction_variant|HIGH|ALDH4A1|ENSG00000159423|interaction|3V9G:A_353-A_470:ENST00000290597|protein_coding|13/16|c.1408G>A||||||,T|structural_interaction_variant|HIGH|ALDH4A1|ENSG00000159423|interaction|3V9G:D_353-D_470:ENST00000290597|protein_coding|13/16|c.1408G>A||||||,T|structural_interaction_variant|HIGH|ALDH4A1|ENSG00000159423|interaction|3V9H:A_353-A_470:ENST00000290597|prot…
rs2230708;294369	chr1	18875462	A	G	ALDH4A1	124	0.639	SNP	NA	Benign	Hyperprolinemia	0.72982	0.73722	structural_interaction_variant	ENSG00000159423	interaction	3V9G:A_359-A_460:ENST00000290597	protein_coding			G|structural_interaction_variant|HIGH|ALDH4A1|ENSG00000159423|interaction|3V9G:A_359-A_460:ENST00000290597|protein_coding|13/16|c.1380T>C||||||,G|structural_interaction_variant|HIGH|ALDH4A1|ENSG00000159423|interaction|3V9G:B_325-B_460:ENST00000290597|protein_coding|13/16|c.1380T>C||||||,G|structural_interaction_variant|HIGH|ALDH4A1|ENSG00000159423|interaction|3V9G:B_359-B_460:ENST00000290597|prot…
rs7550938;294375	chr1	18876423	T	C	ALDH4A1	119	0.613	SNP	NA	Benign	Hyperprolinemia	0.70245	0.66094	structural_interaction_variant	ENSG00000159423	interaction	3V9G:A_410-A_441:ENST00000290597	protein_coding			C|structural_interaction_variant|HIGH|ALDH4A1|ENSG00000159423|interaction|3V9G:A_410-A_441:ENST00000290597|protein_coding|12/16|c.1230A>G||||||,C|structural_interaction_variant|HIGH|ALDH4A1|ENSG00000159423|interaction|3V9G:B_410-B_441:ENST00000290597|protein_coding|12/16|c.1230A>G||||||,C|structural_interaction_variant|HIGH|ALDH4A1|ENSG00000159423|interaction|3V9G:C_410-C_441:ENST00000290597|prot…
rs2230705;294382	chr1	18877503	C	G	ALDH4A1	132	0.68	SNP	NA	Benign	Hyperprolinemia	0.70717	0.64157	structural_interaction_variant	ENSG00000159423	interaction	3V9G:A_319-A_350:ENST00000290597	protein_coding			G|structural_interaction_variant|HIGH|ALDH4A1|ENSG00000159423|interaction|3V9G:A_319-A_350:ENST00000290597|protein_coding|10/16|c.1050G>C||||||,G|structural_interaction_variant|HIGH|ALDH4A1|ENSG00000159423|interaction|3V9G:B_319-B_350:ENST00000290597|protein_coding|10/16|c.1050G>C||||||,G|structural_interaction_variant|HIGH|ALDH4A1|ENSG00000159423|interaction|3V9G:C_319-C_350:ENST00000290597|prot…
rs67232976	chr1	19081800	G	GC	UBR4	75	0.387	INDEL	NA	NA	NA	NA	NA	frameshift_variant	ENSG00000127481	transcript	ENST00000375225.7	protein_coding			GC|frameshift_variant|HIGH|UBR4|ENSG00000127481|transcript|ENST00000375225.7|protein_coding|1/4|c.6dupG|p.Pro3fs|440/1533|6/777|2/258||,GC|upstream_gene_variant|MODIFIER|UBR4|ENSG00000127481|transcript|ENST00000459947.5|retained_intron||n.-495dupG|||||495|,GC|upstream_gene_variant|MODIFIER|UBR4|ENSG00000127481|transcript|ENST00000486515.1|processed_transcript||n.-3974dupG|||||3974|,GC|intron_vari…
rs140586925	chr1	19270780	TC	T	AKR7L	9	0.046	INDEL	NA	NA	NA	NA	NA	frameshift_variant	ENSG00000211454	transcript	ENST00000429712.5	polymorphic_pseudogene	4	0.75	T|frameshift_variant|HIGH|AKR7L|ENSG00000211454|transcript|ENST00000429712.5|polymorphic_pseudogene|2/7|c.369delG|p.Thr124fs|489/1313|369/996|123/331||,T|frameshift_variant|HIGH|AKR7L|ENSG00000211454|transcript|ENST00000457194.6|polymorphic_pseudogene|2/5|c.234delG|p.Thr79fs|236/1984|234/615|78/204||WARNING_TRANSCRIPT_NO_START_CODON,T|frameshift_variant|HIGH|AKR7L|ENSG00000211454|transcript|ENST0…
rs190747734	chr1	19270834	A	G	AKR7L	9	0.046	SNP	NA	NA	NA	NA	NA	stop_lost	ENSG00000211454	transcript	ENST00000429712.5	polymorphic_pseudogene	4	0.25	G|stop_lost|HIGH|AKR7L|ENSG00000211454|transcript|ENST00000429712.5|polymorphic_pseudogene|2/7|c.316T>C|p.Ter106Argext*?|436/1313|316/996|106/331||,G|stop_lost|HIGH|AKR7L|ENSG00000211454|transcript|ENST00000457194.6|polymorphic_pseudogene|2/5|c.181T>C|p.Ter61Argext*?|183/1984|181/615|61/204||WARNING_TRANSCRIPT_NO_START_CODON,G|splice_donor_variant&intron_variant|HIGH|AKR7L|ENSG00000211454|transcr…
.	chr1	19273984	CTGCGGCGCTGGTGGGCGCGTCCA	C	AKR7L	9	0.046	INDEL	NA	NA	NA	NA	NA	frameshift_variant	ENSG00000211454	transcript	ENST00000429712.5	polymorphic_pseudogene	4	0.5	C|frameshift_variant|HIGH|AKR7L|ENSG00000211454|transcript|ENST00000429712.5|polymorphic_pseudogene|1/7|c.68_90delTGGACGCGCCCACCAGCGCCGCA|p.Met23fs|210/1313|68/996|23/331||,C|frameshift_variant|HIGH|AKR7L|ENSG00000211454|transcript|ENST00000420396.3|protein_coding|1/8|c.68_90delTGGACGCGCCCACCAGCGCCGCA|p.Met23fs|167/1240|68/993|23/330||,C|upstream_gene_variant|MODIFIER|AKR7L|ENSG00000211454|transc…
.	chr1	19327559	CTGTTCACCCAGTCGTGCACA	C	PQLC2	3	0.016	INDEL	NA	NA	NA	NA	NA	splice_acceptor_variant&conservative_inframe_deletion&splice_region_variant&intron_variant	ENSG00000040487	transcript	ENST00000432465.1	protein_coding			C|splice_acceptor_variant&conservative_inframe_deletion&splice_region_variant&intron_variant|HIGH|PQLC2|ENSG00000040487|transcript|ENST00000432465.1|protein_coding|5/5|c.334-11_342delTGTTCACCCAGTCGTGCACA|p.Ser112_Pro115del||334/384|112/127||WARNING_TRANSCRIPT_NO_START_CODON,CCCCAGTCGTGCACA|splice_region_variant&intron_variant|LOW|PQLC2|ENSG00000040487|transcript|ENST00000432465.1|protein_coding|4…
rs58374984	chr1	19617327	CACAG	C	MINOS1-NBL1	15	0.077	INDEL	NA	NA	NA	NA	NA	frameshift_variant	ENSG00000270136	transcript	ENST00000602293.5	nonsense_mediated_decay	4	0.25	C|frameshift_variant|HIGH|MINOS1-NBL1|ENSG00000270136|transcript|ENST00000602293.5|nonsense_mediated_decay|2/9|c.32_35delACAG|p.His11fs|114/820|32/213|11/70||,C|intron_variant|MODIFIER|MINOS1|ENSG00000173436|transcript|ENST00000322753.6|protein_coding|1/3|c.65-4772_65-4769delACAG||||||,C|intron_variant|MODIFIER|MINOS1-NBL1|ENSG00000270136|transcript|ENST00000602662.1|protein_coding|1/3|c.-20+2021…
rs35307553	chr1	20063483	G	A	PLA2G5	10	0.052	SNP	NA	NA	NA	NA	NA	splice_acceptor_variant&intron_variant	ENSG00000127472	transcript	ENST00000469069.5	processed_transcript			A|splice_acceptor_variant&intron_variant|HIGH|PLA2G5|ENSG00000127472|transcript|ENST00000469069.5|processed_transcript|2/6|n.246-1G>A||||||,A|intron_variant|MODIFIER|PLA2G5|ENSG00000127472|transcript|ENST00000486277.5|processed_transcript|4/9|n.681-2541G>A||||||,A|intron_variant|MODIFIER|PLA2G5|ENSG00000127472|transcript|ENST00000465698.5|processed_transcript|2/7|n.341+3791G>A||||||,A|intron_vari…
rs12139100	chr1	20175089	G	A	PLA2G2C	26	0.134	SNP	NA	NA	NA	NA	NA	stop_gained	ENSG00000187980	transcript	ENST00000247992.5	protein_coding	3	0.67	A|stop_gained|HIGH|PLA2G2C|ENSG00000187980|transcript|ENST00000247992.5|protein_coding|1/3|c.106C>T|p.Arg36*|106/453|106/453|36/150||,A|stop_gained|HIGH|PLA2G2C|ENSG00000187980|transcript|ENST00000429261.2|protein_coding|2/4|c.97C>T|p.Arg33*|158/3249|97/450|33/149||,A|non_coding_transcript_exon_variant|MODIFIER|PLA2G2C|ENSG00000187980|transcript|ENST00000495760.2|processed_transcript|1/2|n.81C>T|…
.	chr1	20692776	CTT	CT	RP5-930J4.5	75	0.387	INDEL	NA	NA	NA	NA	NA	splice_acceptor_variant&splice_region_variant&intron_variant	ENSG00000235432	transcript	ENST00000440621.1	unprocessed_pseudogene			C|splice_acceptor_variant&splice_region_variant&intron_variant|HIGH|RP5-930J4.5|ENSG00000235432|transcript|ENST00000440621.1|unprocessed_pseudogene|3/3|n.438-3_438-2delAA||||||,CT|splice_region_variant&intron_variant|LOW|RP5-930J4.5|ENSG00000235432|transcript|ENST00000440621.1|unprocessed_pseudogene|3/3|n.438-3delA||||||,CTTT|splice_region_variant&intron_variant|LOW|RP5-930J4.5|ENSG00000235432|tr…
.	chr1	20692776	CTT	C	RP5-930J4.5	6	0.031	INDEL	NA	NA	NA	NA	NA	splice_acceptor_variant&splice_region_variant&intron_variant	ENSG00000235432	transcript	ENST00000440621.1	unprocessed_pseudogene			C|splice_acceptor_variant&splice_region_variant&intron_variant|HIGH|RP5-930J4.5|ENSG00000235432|transcript|ENST00000440621.1|unprocessed_pseudogene|3/3|n.438-3_438-2delAA||||||,CT|splice_region_variant&intron_variant|LOW|RP5-930J4.5|ENSG00000235432|transcript|ENST00000440621.1|unprocessed_pseudogene|3/3|n.438-3delA||||||,CTTT|splice_region_variant&intron_variant|LOW|RP5-930J4.5|ENSG00000235432|tr…
.	chr1	20692776	CTT	CTTT	RP5-930J4.5	10	0.052	INDEL	NA	NA	NA	NA	NA	splice_acceptor_variant&splice_region_variant&intron_variant	ENSG00000235432	transcript	ENST00000440621.1	unprocessed_pseudogene			C|splice_acceptor_variant&splice_region_variant&intron_variant|HIGH|RP5-930J4.5|ENSG00000235432|transcript|ENST00000440621.1|unprocessed_pseudogene|3/3|n.438-3_438-2delAA||||||,CT|splice_region_variant&intron_variant|LOW|RP5-930J4.5|ENSG00000235432|transcript|ENST00000440621.1|unprocessed_pseudogene|3/3|n.438-3delA||||||,CTTT|splice_region_variant&intron_variant|LOW|RP5-930J4.5|ENSG00000235432|tr…
rs61775974	chr1	21598419	A	G	RAP1GAP	2	0.01	SNP	NA	NA	NA	NA	NA	stop_lost	ENSG00000076864	transcript	ENST00000471600.6	nonsense_mediated_decay			G|stop_lost|HIGH|RAP1GAP|ENSG00000076864|transcript|ENST00000471600.6|nonsense_mediated_decay|22/25|c.1807T>C|p.Ter603Glnext*?|1997/3238|1807/1809|603/602||,G|synonymous_variant|LOW|RAP1GAP|ENSG00000076864|transcript|ENST00000374763.6|protein_coding|20/23|c.2115T>C|p.Thr705Thr|2124/3334|2115/2247|705/748||,G|synonymous_variant|LOW|RAP1GAP|ENSG00000076864|transcript|ENST00000374765.8|protein_codin…
rs74060020	chr1	21608865	C	T	RAP1GAP	5	0.026	SNP	NA	NA	NA	NA	NA	structural_interaction_variant	ENSG00000076864	interaction	1SRQ:C_312-C_381:ENST00000374765	protein_coding			T|structural_interaction_variant|HIGH|RAP1GAP|ENSG00000076864|interaction|1SRQ:C_312-C_381:ENST00000374765|protein_coding|16/25|c.1143G>A||||||,T|structural_interaction_variant|HIGH|RAP1GAP|ENSG00000076864|interaction|1SRQ:C_312-C_381:ENST00000542643|protein_coding|17/27|c.1143G>A||||||,T|synonymous_variant|LOW|RAP1GAP|ENSG00000076864|transcript|ENST00000374763.6|protein_coding|13/23|c.1143G>A|p.…
.	chr1	21706892	GA	G	USP48	21	0.108	INDEL	NA	NA	NA	NA	NA	frameshift_variant	ENSG00000090686	transcript	ENST00000529637.5	protein_coding	15	0.07	G|frameshift_variant|HIGH|USP48|ENSG00000090686|transcript|ENST00000529637.5|protein_coding|16/27|c.1975delT|p.Ser659fs|2009/3228|1975/3144|659/1047||,GAA|frameshift_variant|HIGH|USP48|ENSG00000090686|transcript|ENST00000529637.5|protein_coding|16/27|c.1974dupT|p.Ser659fs|2008/3228|1974/3144|658/1047||,G|upstream_gene_variant|MODIFIER|USP48|ENSG00000090686|transcript|ENST00000464577.1|retained_in…
.	chr1	21706892	GA	GAA	USP48	4	0.021	INDEL	NA	NA	NA	NA	NA	frameshift_variant	ENSG00000090686	transcript	ENST00000529637.5	protein_coding	15	0.07	G|frameshift_variant|HIGH|USP48|ENSG00000090686|transcript|ENST00000529637.5|protein_coding|16/27|c.1975delT|p.Ser659fs|2009/3228|1975/3144|659/1047||,GAA|frameshift_variant|HIGH|USP48|ENSG00000090686|transcript|ENST00000529637.5|protein_coding|16/27|c.1974dupT|p.Ser659fs|2008/3228|1974/3144|658/1047||,G|upstream_gene_variant|MODIFIER|USP48|ENSG00000090686|transcript|ENST00000464577.1|retained_in…
rs144994230	chr1	21978455	G	A	CELA3B	2	0.01	SNP	NA	NA	NA	NA	NA	splice_donor_variant&intron_variant	ENSG00000219073	transcript	ENST00000337107.10	protein_coding	4	0.5	A|splice_donor_variant&intron_variant|HIGH|CELA3B|ENSG00000219073|transcript|ENST00000337107.10|protein_coding|2/7|c.129+1G>A||||||,A|splice_donor_variant&intron_variant|HIGH|CELA3B|ENSG00000219073|transcript|ENST00000374666.1|protein_coding|2/4|c.177+1G>A||||||WARNING_TRANSCRIPT_INCOMPLETE,A|upstream_gene_variant|MODIFIER|CELA3B|ENSG00000219073|transcript|ENST00000400277.2|protein_coding||c.-264…
rs7523572	chr1	22028796	C	G	LINC00339	146	0.753	SNP	NA	NA	NA	NA	NA	splice_donor_variant&intron_variant	ENSG00000218510	transcript	ENST00000634451.1	lincRNA			G|splice_donor_variant&intron_variant|HIGH|LINC00339|ENSG00000218510|transcript|ENST00000634451.1|lincRNA|2/2|n.214+1C>G||||||,G|upstream_gene_variant|MODIFIER|RP1-224A6.3|ENSG00000228397|transcript|ENST00000455966.2|lincRNA||n.-2748G>C|||||2748|,G|upstream_gene_variant|MODIFIER|RP1-224A6.3|ENSG00000228397|transcript|ENST00000635097.1|lincRNA||n.-3313G>C|||||3313|,G|upstream_gene_variant|MODIFIER…
rs3841849	chr1	22030938	CAGAA	C	LINC00339	142	0.732	INDEL	NA	NA	NA	NA	NA	splice_acceptor_variant&splice_donor_variant&splice_region_variant&intron_variant&non_coding_transcript_exon_variant	ENSG00000218510	transcript	ENST00000404210.4	pseudogene			C|splice_acceptor_variant&splice_donor_variant&splice_region_variant&intron_variant&non_coding_transcript_exon_variant|HIGH|LINC00339|ENSG00000218510|transcript|ENST00000404210.4|pseudogene|2/3|n.285_286-2delAAGA||||||INFO_REALIGN_3_PRIME,CGAA|upstream_gene_variant|MODIFIER|RP1-224A6.3|ENSG00000228397|transcript|ENST00000455966.2|lincRNA||n.-4891delT|||||4891|,C|upstream_gene_variant|MODIFIER|RP1…
rs3841849	chr1	22030938	CAGAA	CGAA	LINC00339	4	0.021	INDEL	NA	NA	NA	NA	NA	splice_acceptor_variant&splice_donor_variant&splice_region_variant&intron_variant&non_coding_transcript_exon_variant	ENSG00000218510	transcript	ENST00000404210.4	pseudogene			C|splice_acceptor_variant&splice_donor_variant&splice_region_variant&intron_variant&non_coding_transcript_exon_variant|HIGH|LINC00339|ENSG00000218510|transcript|ENST00000404210.4|pseudogene|2/3|n.285_286-2delAAGA||||||INFO_REALIGN_3_PRIME,CGAA|upstream_gene_variant|MODIFIER|RP1-224A6.3|ENSG00000228397|transcript|ENST00000455966.2|lincRNA||n.-4891delT|||||4891|,C|upstream_gene_variant|MODIFIER|RP1…
.	chr1	22030940	GAAA	*	LINC00339	142	0.732	INDEL	NA	NA	NA	NA	NA	splice_donor_variant&splice_region_variant&intron_variant&non_coding_transcript_exon_variant	ENSG00000218510	transcript	ENST00000404210.4	pseudogene			G|splice_donor_variant&splice_region_variant&intron_variant&non_coding_transcript_exon_variant|HIGH|LINC00339|ENSG00000218510|transcript|ENST00000404210.4|pseudogene|2/3|n.284_285+1delAAA||||||,G|upstream_gene_variant|MODIFIER|RP1-224A6.3|ENSG00000228397|transcript|ENST00000455966.2|lincRNA||n.-4895_-4893delTTT|||||4893|,G|downstream_gene_variant|MODIFIER|LINC00339|ENSG00000218510|transcript|ENST…
.	chr1	22030940	GAAA	G	LINC00339	4	0.021	INDEL	NA	NA	NA	NA	NA	splice_donor_variant&splice_region_variant&intron_variant&non_coding_transcript_exon_variant	ENSG00000218510	transcript	ENST00000404210.4	pseudogene			G|splice_donor_variant&splice_region_variant&intron_variant&non_coding_transcript_exon_variant|HIGH|LINC00339|ENSG00000218510|transcript|ENST00000404210.4|pseudogene|2/3|n.284_285+1delAAA||||||,G|upstream_gene_variant|MODIFIER|RP1-224A6.3|ENSG00000228397|transcript|ENST00000455966.2|lincRNA||n.-4895_-4893delTTT|||||4893|,G|downstream_gene_variant|MODIFIER|LINC00339|ENSG00000218510|transcript|ENST…
rs2235527	chr1	22127482	C	G	WNT4	31	0.16	SNP	NA	NA	NA	NA	NA	splice_acceptor_variant&intron_variant	ENSG00000162552	transcript	ENST00000415567.1	protein_coding	3	0.67	G|splice_acceptor_variant&intron_variant|HIGH|WNT4|ENSG00000162552|transcript|ENST00000415567.1|protein_coding|1/1|c.236-1G>C||||||WARNING_TRANSCRIPT_NO_START_CODON,G|splice_acceptor_variant&intron_variant|HIGH|WNT4|ENSG00000162552|transcript|ENST00000441048.1|protein_coding|2/2|c.149-1G>C||||||WARNING_TRANSCRIPT_NO_STOP_CODON,G|intron_variant|MODIFIER|WNT4|ENSG00000162552|transcript|ENST00000290…
rs138431960	chr1	22953998	G	T	LACTBL1	7	0.036	SNP	NA	NA	NA	NA	NA	stop_gained	ENSG00000215906	transcript	ENST00000426928.6	protein_coding			T|stop_gained|HIGH|LACTBL1|ENSG00000215906|transcript|ENST00000426928.6|protein_coding|6/6|c.686C>A|p.Ser229*|686/1641|686/1641|229/546||,T|stop_gained|HIGH|LACTBL1|ENSG00000215906|transcript|ENST00000618559.1|protein_coding|6/6|c.551C>A|p.Ser184*|551/1500|551/1500|184/499||WARNING_TRANSCRIPT_NO_STOP_CODON
rs74415268	chr1	23434535	G	A	ASAP3	15	0.077	SNP	NA	NA	NA	NA	NA	structural_interaction_variant	ENSG00000088280	interaction	2B0O:E_455-E_611:ENST00000336689	protein_coding			A|structural_interaction_variant|HIGH|ASAP3|ENSG00000088280|interaction|2B0O:E_455-E_611:ENST00000336689|protein_coding|18/25|c.1833C>T||||||,A|structural_interaction_variant|HIGH|ASAP3|ENSG00000088280|interaction|2B0O:F_455-F_611:ENST00000336689|protein_coding|18/25|c.1833C>T||||||,A|structural_interaction_variant|HIGH|ASAP3|ENSG00000088280|interaction|2B0O:G_455-G_611:ENST00000336689|protein_co…
rs115515935	chr1	23436956	G	A	ASAP3	12	0.062	SNP	NA	NA	NA	NA	NA	structural_interaction_variant	ENSG00000088280	interaction	2B0O:E_454-E_477:ENST00000336689	protein_coding			A|structural_interaction_variant|HIGH|ASAP3|ENSG00000088280|interaction|2B0O:E_454-E_477:ENST00000336689|protein_coding|15/25|c.1431C>T||||||,A|structural_interaction_variant|HIGH|ASAP3|ENSG00000088280|interaction|2B0O:F_454-F_477:ENST00000336689|protein_coding|15/25|c.1431C>T||||||,A|structural_interaction_variant|HIGH|ASAP3|ENSG00000088280|interaction|2B0O:F_455-F_477:ENST00000336689|protein_co…
rs3905358	chr1	23670909	A	T	RP11-223J15.2	59	0.304	SNP	NA	NA	NA	NA	NA	splice_acceptor_variant&intron_variant	ENSG00000229239	transcript	ENST00000451300.2	unprocessed_pseudogene			T|splice_acceptor_variant&intron_variant|HIGH|RP11-223J15.2|ENSG00000229239|transcript|ENST00000451300.2|unprocessed_pseudogene|2/6|n.173-2A>T||||||
.	chr1	23838140	C	T	HMGCL	2	0.01	SNP	NA	NA	NA	NA	NA	stop_gained	ENSG00000117305	transcript	ENST00000374487.6	nonsense_mediated_decay			T|stop_gained|HIGH|HMGCL|ENSG00000117305|transcript|ENST00000374487.6|nonsense_mediated_decay|1/10|c.159G>A|p.Trp53*|481/2151|159/234|53/77||
rs10903022	chr1	24138623	C	T	IL22RA1	73	0.376	SNP	NA	NA	NA	NA	NA	structural_interaction_variant	ENSG00000142677	interaction	3DGC:R_23-R_45:ENST00000270800	protein_coding			T|structural_interaction_variant|HIGH|IL22RA1|ENSG00000142677|interaction|3DGC:R_23-R_45:ENST00000270800|protein_coding|2/7|c.135G>A||||||,T|synonymous_variant|LOW|IL22RA1|ENSG00000142677|transcript|ENST00000270800.1|protein_coding|2/7|c.135G>A|p.Pro45Pro|174/2798|135/1725|45/574||
.	chr1	25208512	CT	C	RP4-706G24.1	32	0.165	INDEL	NA	NA	NA	NA	NA	splice_acceptor_variant&intron_variant	ENSG00000231953	transcript	ENST00000455902.2	antisense			CTT|splice_acceptor_variant&intron_variant|HIGH|RP4-706G24.1|ENSG00000231953|transcript|ENST00000455902.2|antisense|1/1|n.85-3dupT||||||INFO_REALIGN_3_PRIME
.	chr1	25208512	CT	CTT	RP4-706G24.1	11	0.057	INDEL	NA	NA	NA	NA	NA	splice_region_variant&intron_variant	ENSG00000231953	transcript	ENST00000455902.2	antisense			C|splice_region_variant&intron_variant|LOW|RP4-706G24.1|ENSG00000231953|transcript|ENST00000455902.2|antisense|1/1|n.85-3delT||||||INFO_REALIGN_3_PRIME
rs201305445;252663	chr1	26183819	AC	A	CNKSR1	9	0.046	INDEL	NA	Benign	not_specified	NA	NA	frameshift_variant	ENSG00000142675	transcript	ENST00000374253.9	protein_coding	14	0.36	A|frameshift_variant|HIGH|CNKSR1|ENSG00000142675|transcript|ENST00000374253.9|protein_coding|9/21|c.872delC|p.Pro291fs|911/2538|872/2163|291/720||INFO_REALIGN_3_PRIME,A|frameshift_variant|HIGH|CNKSR1|ENSG00000142675|transcript|ENST00000361530.10|protein_coding|9/21|c.851delC|p.Pro284fs|996/2625|851/2142|284/713||INFO_REALIGN_3_PRIME,A|frameshift_variant|HIGH|CNKSR1|ENSG00000142675|transcript|ENST…
.	chr1	26282334	TGGGGCCG	T	UBXN11	88	0.463	INDEL	NA	NA	NA	NA	NA	frameshift_variant	ENSG00000158062	transcript	ENST00000374223.5	protein_coding	16	0.06	T|frameshift_variant|HIGH|UBXN11|ENSG00000158062|transcript|ENST00000374223.5|protein_coding|12/12|c.792_798delCGGCCCC|p.Gly265fs|1259/1312|792/834|264/277||,T|frameshift_variant|HIGH|UBXN11|ENSG00000158062|transcript|ENST00000374221.7|protein_coding|16/16|c.1521_1527delCGGCCCC|p.Gly508fs|1741/1792|1521/1563|507/520||,T|frameshift_variant|HIGH|UBXN11|ENSG00000158062|transcript|ENST00000314675.11|…
.	chr1	26282334	TGGGGCCG	*	UBXN11	10	0.053	INDEL	NA	NA	NA	NA	NA	frameshift_variant	ENSG00000158062	transcript	ENST00000374223.5	protein_coding	16	0.06	T|frameshift_variant|HIGH|UBXN11|ENSG00000158062|transcript|ENST00000374223.5|protein_coding|12/12|c.792_798delCGGCCCC|p.Gly265fs|1259/1312|792/834|264/277||,T|frameshift_variant|HIGH|UBXN11|ENSG00000158062|transcript|ENST00000374221.7|protein_coding|16/16|c.1521_1527delCGGCCCC|p.Gly508fs|1741/1792|1521/1563|507/520||,T|frameshift_variant|HIGH|UBXN11|ENSG00000158062|transcript|ENST00000314675.11|…
.	chr1	26282344	ACCGGGACCGGGACTGGG	A	UBXN11	89	0.484	INDEL	NA	NA	NA	NA	NA	frameshift_variant	ENSG00000158062	transcript	ENST00000374223.5	protein_coding	16	0.13	A|frameshift_variant|HIGH|UBXN11|ENSG00000158062|transcript|ENST00000374223.5|protein_coding|12/12|c.772_788delCCCAGTCCCGGTCCCGG|p.Pro258fs|1249/1312|772/834|258/277||,A|frameshift_variant|HIGH|UBXN11|ENSG00000158062|transcript|ENST00000374221.7|protein_coding|16/16|c.1501_1517delCCCAGTCCCGGTCCCGG|p.Pro501fs|1731/1792|1501/1563|501/520||,A|frameshift_variant|HIGH|UBXN11|ENSG00000158062|transcript…
.	chr1	26282344	ACCGGGACCGGGACTGGG	*	UBXN11	10	0.054	INDEL	NA	NA	NA	NA	NA	frameshift_variant	ENSG00000158062	transcript	ENST00000374223.5	protein_coding	16	0.13	A|frameshift_variant|HIGH|UBXN11|ENSG00000158062|transcript|ENST00000374223.5|protein_coding|12/12|c.772_788delCCCAGTCCCGGTCCCGG|p.Pro258fs|1249/1312|772/834|258/277||,A|frameshift_variant|HIGH|UBXN11|ENSG00000158062|transcript|ENST00000374221.7|protein_coding|16/16|c.1501_1517delCCCAGTCCCGGTCCCGG|p.Pro501fs|1731/1792|1501/1563|501/520||,A|frameshift_variant|HIGH|UBXN11|ENSG00000158062|transcript…
.	chr1	26282357	CTGGGGCCGGG	*	UBXN11	94	0.49	INDEL	NA	NA	NA	NA	NA	frameshift_variant	ENSG00000158062	transcript	ENST00000374223.5	protein_coding	16	0.13	C|frameshift_variant|HIGH|UBXN11|ENSG00000158062|transcript|ENST00000374223.5|protein_coding|12/12|c.766_775delCCCGGCCCCA|p.Pro256fs|1236/1312|766/834|256/277||,C|frameshift_variant|HIGH|UBXN11|ENSG00000158062|transcript|ENST00000374221.7|protein_coding|16/16|c.1495_1504delCCCGGCCCCA|p.Pro499fs|1718/1792|1495/1563|499/520||,C|frameshift_variant|HIGH|UBXN11|ENSG00000158062|transcript|ENST000003146…
.	chr1	26282357	CTGGGGCCGGG	C	UBXN11	12	0.063	INDEL	NA	NA	NA	NA	NA	frameshift_variant	ENSG00000158062	transcript	ENST00000374223.5	protein_coding	16	0.13	C|frameshift_variant|HIGH|UBXN11|ENSG00000158062|transcript|ENST00000374223.5|protein_coding|12/12|c.766_775delCCCGGCCCCA|p.Pro256fs|1236/1312|766/834|256/277||,C|frameshift_variant|HIGH|UBXN11|ENSG00000158062|transcript|ENST00000374221.7|protein_coding|16/16|c.1495_1504delCCCGGCCCCA|p.Pro499fs|1718/1792|1495/1563|499/520||,C|frameshift_variant|HIGH|UBXN11|ENSG00000158062|transcript|ENST000003146…
.	chr1	26282368	ACCGGGACC	A	UBXN11	12	0.063	INDEL	NA	NA	NA	NA	NA	frameshift_variant	ENSG00000158062	transcript	ENST00000374223.5	protein_coding	16	0.25	A|frameshift_variant|HIGH|UBXN11|ENSG00000158062|transcript|ENST00000374223.5|protein_coding|12/12|c.757_764delGGTCCCGG|p.Gly253fs|1225/1312|757/834|253/277||,A|frameshift_variant|HIGH|UBXN11|ENSG00000158062|transcript|ENST00000374221.7|protein_coding|16/16|c.1486_1493delGGTCCCGG|p.Gly496fs|1707/1792|1486/1563|496/520||,A|frameshift_variant|HIGH|UBXN11|ENSG00000158062|transcript|ENST00000314675.1…
.	chr1	26282374	ACC	A	UBXN11	12	0.063	INDEL	NA	NA	NA	NA	NA	frameshift_variant	ENSG00000158062	transcript	ENST00000374223.5	protein_coding	16	0.25	A|frameshift_variant|HIGH|UBXN11|ENSG00000158062|transcript|ENST00000374223.5|protein_coding|12/12|c.757_758delGG|p.Gly253fs|1219/1312|757/834|253/277||,A|frameshift_variant|HIGH|UBXN11|ENSG00000158062|transcript|ENST00000374221.7|protein_coding|16/16|c.1486_1487delGG|p.Gly496fs|1701/1792|1486/1563|496/520||,A|frameshift_variant|HIGH|UBXN11|ENSG00000158062|transcript|ENST00000314675.11|protein_co…
.	chr1	26282374	ACC	*	UBXN11	13	0.068	INDEL	NA	NA	NA	NA	NA	frameshift_variant	ENSG00000158062	transcript	ENST00000374223.5	protein_coding	16	0.25	A|frameshift_variant|HIGH|UBXN11|ENSG00000158062|transcript|ENST00000374223.5|protein_coding|12/12|c.757_758delGG|p.Gly253fs|1219/1312|757/834|253/277||,A|frameshift_variant|HIGH|UBXN11|ENSG00000158062|transcript|ENST00000374221.7|protein_coding|16/16|c.1486_1487delGG|p.Gly496fs|1701/1792|1486/1563|496/520||,A|frameshift_variant|HIGH|UBXN11|ENSG00000158062|transcript|ENST00000314675.11|protein_co…
.	chr1	26282377	GGGACTGGGGCCGGGACCGGGACCGGGAC	G	UBXN11	12	0.064	INDEL	NA	NA	NA	NA	NA	frameshift_variant	ENSG00000158062	transcript	ENST00000374223.5	protein_coding	16	0.38	G|frameshift_variant|HIGH|UBXN11|ENSG00000158062|transcript|ENST00000374223.5|protein_coding|12/12|c.728_755delGTCCCGGTCCCGGTCCCGGCCCCAGTCC|p.Cys243fs|1216/1312|728/834|243/277||,G|frameshift_variant|HIGH|UBXN11|ENSG00000158062|transcript|ENST00000374221.7|protein_coding|16/16|c.1457_1484delGTCCCGGTCCCGGTCCCGGCCCCAGTCC|p.Cys486fs|1698/1792|1457/1563|486/520||,G|frameshift_variant|HIGH|UBXN11|ENSG…
.	chr1	26345031	GAAATGAGGCATCA	G	AIM1L	139	0.716	INDEL	NA	NA	NA	NA	NA	frameshift_variant	ENSG00000176092	transcript	ENST00000308182.9	protein_coding	10	0.1	G|frameshift_variant|HIGH|AIM1L|ENSG00000176092|transcript|ENST00000308182.9|protein_coding|2/20|c.1614_1626delTGATGCCTCATTT|p.Asp539fs|1776/5245|1614/4986|538/1661||,G|upstream_gene_variant|MODIFIER|AIM1L|ENSG00000176092|transcript|ENST00000527815.5|protein_coding||c.-1009_-997delTGATGCCTCATTT|||||947|,G|downstream_gene_variant|MODIFIER|AIM1L|ENSG00000176092|transcript|ENST00000475866.2|protein_…
.	chr1	26345047	AGCAC	A	AIM1L	142	0.732	INDEL	NA	NA	NA	NA	NA	frameshift_variant	ENSG00000176092	transcript	ENST00000308182.9	protein_coding	10	0.1	A|frameshift_variant|HIGH|AIM1L|ENSG00000176092|transcript|ENST00000308182.9|protein_coding|2/20|c.1607_1610delGTGC|p.Gly536fs|1760/5245|1607/4986|536/1661||,A|upstream_gene_variant|MODIFIER|AIM1L|ENSG00000176092|transcript|ENST00000527815.5|protein_coding||c.-1016_-1013delGTGC|||||963|,A|downstream_gene_variant|MODIFIER|AIM1L|ENSG00000176092|transcript|ENST00000475866.2|protein_coding||c.*209_*2…
.	chr1	26345053	GGGGCCCTTCACGACCTCTTTCCAGGTGGGGAACA	G	AIM1L	142	0.732	INDEL	NA	NA	NA	NA	NA	frameshift_variant	ENSG00000176092	transcript	ENST00000308182.9	protein_coding	10	0.1	G|frameshift_variant|HIGH|AIM1L|ENSG00000176092|transcript|ENST00000308182.9|protein_coding|2/20|c.1571_1604delTGTTCCCCACCTGGAAAGAGGTCGTGAAGGGCCC|p.Leu524fs|1754/5245|1571/4986|524/1661||,G|upstream_gene_variant|MODIFIER|AIM1L|ENSG00000176092|transcript|ENST00000527815.5|protein_coding||c.-1052_-1019delTGTTCCCCACCTGGAAAGAGGTCGTGAAGGGCCC|||||969|,G|downstream_gene_variant|MODIFIER|AIM1L|ENSG000001…
.	chr1	26552881	CTATT	C	RPS6KA1	2	0.01	INDEL	NA	NA	NA	NA	NA	frameshift_variant	ENSG00000117676	transcript	ENST00000374163.5	nonsense_mediated_decay	20	0.05	C|frameshift_variant|HIGH|RPS6KA1|ENSG00000117676|transcript|ENST00000374163.5|nonsense_mediated_decay|6/22|c.560_563delTATT|p.Leu187fs|619/3202|560/615|187/204||,C|upstream_gene_variant|MODIFIER|RPS6KA1|ENSG00000117676|transcript|ENST00000488985.1|processed_transcript||n.-2317_-2314delTATT|||||2317|,C|upstream_gene_variant|MODIFIER|RPS6KA1|ENSG00000117676|transcript|ENST00000403732.2|protein_cod…
rs4970490	chr1	26553429	T	C	RPS6KA1	194	1	SNP	NA	NA	NA	NA	NA	stop_lost	ENSG00000117676	transcript	ENST00000374163.5	nonsense_mediated_decay			C|stop_lost|HIGH|RPS6KA1|ENSG00000117676|transcript|ENST00000374163.5|nonsense_mediated_decay|7/22|c.613T>C|p.Ter205Argext*?|672/3202|613/615|205/204||,C|synonymous_variant|LOW|RPS6KA1|ENSG00000117676|transcript|ENST00000374168.6|protein_coding|7/22|c.507T>C|p.Ala169Ala|661/3186|507/2208|169/735||,C|synonymous_variant|LOW|RPS6KA1|ENSG00000117676|transcript|ENST00000531382.5|protein_coding|6/21|c.…
rs1064196	chr1	26561101	T	C	RPS6KA1	50	0.258	SNP	NA	NA	NA	NA	NA	structural_interaction_variant	ENSG00000117676	interaction	3RNY:B_466-B_563:ENST00000374168	protein_coding			C|structural_interaction_variant|HIGH|RPS6KA1|ENSG00000117676|interaction|3RNY:B_466-B_563:ENST00000374168|protein_coding|16/22|c.1398T>C||||||,C|structural_interaction_variant|HIGH|RPS6KA1|ENSG00000117676|interaction|4NIF:A_466-A_563:ENST00000374168|protein_coding|16/22|c.1398T>C||||||,C|structural_interaction_variant|HIGH|RPS6KA1|ENSG00000117676|interaction|4NIF:D_466-D_563:ENST00000374168|prot…
.	chr1	27350103	G	GGCCGCCGCCCGGC	SYTL1	2	0.01	INDEL	NA	NA	NA	NA	NA	frameshift_variant	ENSG00000142765	transcript	ENST00000543823.1	protein_coding	11	0.36	GGCCGCCGCCCGGC|frameshift_variant|HIGH|SYTL1|ENSG00000142765|transcript|ENST00000543823.1|protein_coding|8/14|c.888_900dupCCGGCGCCGCCGC|p.Ser301fs|1363/2229|901/1689|301/562||INFO_REALIGN_3_PRIME,GGCCGCCGCCCGGC|frameshift_variant|HIGH|SYTL1|ENSG00000142765|transcript|ENST00000616558.4|protein_coding|9/15|c.888_900dupCCGGCGCCGCCGC|p.Ser301fs|1049/1878|901/1689|301/562||INFO_REALIGN_3_PRIME,GGCCGCC…
rs28357092;5285	chr1	27373179	AG	A	FCN3	3	0.015	INDEL	NA	Uncertain_significance	Immunodeficiency_due_to_ficolin_3_deficiency	NA	NA	frameshift_variant	ENSG00000142748	transcript	ENST00000270879.8	protein_coding	4	0.5	A|frameshift_variant|HIGH|FCN3|ENSG00000142748|transcript|ENST00000270879.8|protein_coding|5/8|c.349delC|p.Leu117fs|355/1030|349/900|117/299||,A|frameshift_variant|HIGH|FCN3|ENSG00000142748|transcript|ENST00000354982.2|protein_coding|4/7|c.316delC|p.Leu106fs|322/997|316/867|106/288||,A|downstream_gene_variant|MODIFIER|FCN3|ENSG00000142748|transcript|ENST00000481748.1|retained_intron||n.*350delC||…
rs138466566	chr1	27942318	T	TC	SMPDL3B	51	0.263	INDEL	NA	NA	NA	NA	NA	frameshift_variant	ENSG00000130768	transcript	ENST00000411604.5	protein_coding	6	0.17	TC|frameshift_variant|HIGH|SMPDL3B|ENSG00000130768|transcript|ENST00000411604.5|protein_coding|2/7|c.110dupC|p.Thr38fs|256/953|111/808|37/268||WARNING_TRANSCRIPT_INCOMPLETE&INFO_REALIGN_3_PRIME,TC|intron_variant|MODIFIER|SMPDL3B|ENSG00000130768|transcript|ENST00000373894.7|protein_coding|1/7|c.62-2909dupC||||||INFO_REALIGN_3_PRIME,TC|intron_variant|MODIFIER|SMPDL3B|ENSG00000130768|transcript|ENST…
rs11386058	chr1	27942322	C	CG	SMPDL3B	88	0.454	INDEL	NA	NA	NA	NA	NA	frameshift_variant	ENSG00000130768	transcript	ENST00000411604.5	protein_coding	6	0.17	CG|frameshift_variant|HIGH|SMPDL3B|ENSG00000130768|transcript|ENST00000411604.5|protein_coding|2/7|c.109_110insG|p.Pro37fs|255/953|110/808|37/268||WARNING_TRANSCRIPT_INCOMPLETE,CG|intron_variant|MODIFIER|SMPDL3B|ENSG00000130768|transcript|ENST00000373894.7|protein_coding|1/7|c.62-2910_62-2909insG||||||,CG|intron_variant|MODIFIER|SMPDL3B|ENSG00000130768|transcript|ENST00000373888.8|protein_coding|…
rs138091159;718392	chr1	29202029	G	A	MECR	4	0.021	SNP	NA	Benign	not_provided	NA	NA	structural_interaction_variant	ENSG00000116353	interaction	2VCY:B_193-B_224:ENST00000263702	protein_coding			A|structural_interaction_variant|HIGH|MECR|ENSG00000116353|interaction|2VCY:B_193-B_224:ENST00000263702|protein_coding|6/10|c.670C>T||||||,A|synonymous_variant|LOW|MECR|ENSG00000116353|transcript|ENST00000263702.10|protein_coding|6/10|c.670C>T|p.Leu224Leu|696/1353|670/1122|224/373||,A|synonymous_variant|LOW|MECR|ENSG00000116353|transcript|ENST00000373791.7|protein_coding|6/10|c.442C>T|p.Leu148Leu…
rs71516323	chr1	31764679	C	T	ADGRB2	4	0.021	SNP	NA	NA	NA	NA	NA	splice_donor_variant&intron_variant	ENSG00000121753	transcript	ENST00000533175.1	protein_coding	15	0.07	T|splice_donor_variant&intron_variant|HIGH|ADGRB2|ENSG00000121753|transcript|ENST00000533175.1|protein_coding|1/5|c.123+1G>A||||||WARNING_TRANSCRIPT_INCOMPLETE,T|upstream_gene_variant|MODIFIER|ADGRB2|ENSG00000121753|transcript|ENST00000373655.6|protein_coding||c.-7458G>A|||||644|,T|upstream_gene_variant|MODIFIER|ADGRB2|ENSG00000121753|transcript|ENST00000436464.1|protein_coding||c.-7458G>A|||||36…
.	chr1	31937840	A	C	PTP4A2	3	0.015	SNP	NA	NA	NA	NA	NA	splice_donor_variant&intron_variant	ENSG00000184007	transcript	ENST00000532289.1	processed_transcript			C|splice_donor_variant&intron_variant|HIGH|PTP4A2|ENSG00000184007|transcript|ENST00000532289.1|processed_transcript|1/1|n.45+2T>G||||||,C|upstream_gene_variant|MODIFIER|PTP4A2|ENSG00000184007|transcript|ENST00000528840.1|processed_transcript||n.-22T>G|||||22|,C|upstream_gene_variant|MODIFIER|PTP4A2|ENSG00000184007|transcript|ENST00000534796.5|protein_coding||c.-18775T>G|||||55|WARNING_TRANSCRIPT_…
rs200086869	chr1	32209141	T	TG	DCDC2B	3	0.015	INDEL	NA	NA	NA	NA	NA	frameshift_variant	ENSG00000222046	transcript	ENST00000409358.1	protein_coding			TG|frameshift_variant|HIGH|DCDC2B|ENSG00000222046|transcript|ENST00000409358.1|protein_coding|1/9|c.52dupG|p.Asp18fs|53/1349|53/1050|18/349||INFO_REALIGN_3_PRIME,TG|upstream_gene_variant|MODIFIER|RP4-622L5.7|ENSG00000224066|transcript|ENST00000421616.1|antisense||n.-2328dupC|||||2328|,TG|upstream_gene_variant|MODIFIER|RP4-622L5.7|ENSG00000224066|transcript|ENST00000373604.4|antisense||n.-2957dupC…
rs2762904	chr1	32668367	T	C	RBBP4	194	1	SNP	NA	NA	NA	NA	NA	structural_interaction_variant	ENSG00000162521	interaction	2XU7:B_151-B_171:ENST00000373493	protein_coding			C|structural_interaction_variant|HIGH|RBBP4|ENSG00000162521|interaction|2XU7:B_151-B_171:ENST00000373493|protein_coding|4/12|c.453T>C||||||,C|structural_interaction_variant|HIGH|RBBP4|ENSG00000162521|interaction|4R7A:B_151-B_171:ENST00000373493|protein_coding|4/12|c.453T>C||||||,C|structural_interaction_variant|HIGH|RBBP4|ENSG00000162521|interaction|2XU7:B_151-B_171:ENST00000373485|protein_coding…
.	chr1	32771486	G	GGC	KIAA1522	2	0.01	INDEL	NA	NA	NA	NA	NA	frameshift_variant	ENSG00000162522	transcript	ENST00000373480.1	protein_coding	5	0.6	GGC|frameshift_variant|HIGH|KIAA1522|ENSG00000162522|transcript|ENST00000373480.1|protein_coding|6/7|c.2130_2131insGC|p.Pro711fs|2234/5294|2131/3108|711/1035||,GGC|frameshift_variant|HIGH|KIAA1522|ENSG00000162522|transcript|ENST00000401073.6|protein_coding|6/7|c.2307_2308insGC|p.Pro770fs|2378/5438|2308/3285|770/1094||,GGC|frameshift_variant|HIGH|KIAA1522|ENSG00000162522|transcript|ENST00000373481…
rs61750965;517906	chr1	33021406	C	T	AK2	2	0.01	SNP	NA	Conflicting_interpretations_of_pathogenicity	Reticular_dysgenesis|not_specified|not_provided	0.00423	0.00220	structural_interaction_variant	ENSG00000004455	interaction	2C9Y:A_129-A_210:ENST00000354858	protein_coding			T|structural_interaction_variant|HIGH|AK2|ENSG00000004455|interaction|2C9Y:A_129-A_210:ENST00000354858|protein_coding|4/6|c.386G>A||||||,T|structural_interaction_variant|HIGH|AK2|ENSG00000004455|interaction|2C9Y:A_129-A_212:ENST00000354858|protein_coding|4/6|c.386G>A||||||,T|structural_interaction_variant|HIGH|AK2|ENSG00000004455|interaction|2C9Y:A_129-A_210:ENST00000373449|protein_coding|4/7|c.3…
rs76061645	chr1	33036775	G	A	AK2	8	0.041	SNP	NA	NA	NA	NA	NA	structural_interaction_variant	ENSG00000004455	interaction	2C9Y:A_18-A_96:ENST00000354858	protein_coding			A|structural_interaction_variant|HIGH|AK2|ENSG00000004455|interaction|2C9Y:A_18-A_96:ENST00000354858|protein_coding|1/6|c.54C>T||||||,A|structural_interaction_variant|HIGH|AK2|ENSG00000004455|interaction|2C9Y:A_18-A_98:ENST00000354858|protein_coding|1/6|c.54C>T||||||,A|structural_interaction_variant|HIGH|AK2|ENSG00000004455|interaction|2C9Y:A_18-A_96:ENST00000373449|protein_coding|1/7|c.54C>T||||…
rs201715975	chr1	33312068	TAGTC	T	A3GALT2	2	0.01	INDEL	NA	NA	NA	NA	NA	frameshift_variant	ENSG00000184389	transcript	ENST00000442999.3	protein_coding	1	1	T|frameshift_variant|HIGH|A3GALT2|ENSG00000184389|transcript|ENST00000442999.3|protein_coding|4/5|c.315_318delGACT|p.Thr106fs|318/1023|315/1023|105/340||,T|upstream_gene_variant|MODIFIER|RP11-415J8.3|ENSG00000225313|transcript|ENST00000587696.2|antisense||n.-1255_-1252delAGTC|||||1255|,T|upstream_gene_variant|MODIFIER|RP11-415J8.3|ENSG00000225313|transcript|ENST00000625117.1|antisense||n.-1447_-1…
.	chr1	33864353	G	GCATGAAAAGGCCAAATATGAAGCCCTGGCCAAACTCGACAAAGCCCGATA	HMGB4	2	0.01	INDEL	NA	NA	NA	NA	NA	frameshift_variant	ENSG00000176256	transcript	ENST00000519684.5	protein_coding	4	0.5	GCATGAAAAGGCCAAATATGAAGCCCTGGCCAAACTCGACAAAGCCCGATA|frameshift_variant|HIGH|HMGB4|ENSG00000176256|transcript|ENST00000519684.5|protein_coding|2/2|c.164_213dupATGAAAAGGCCAAATATGAAGCCCTGGCCAAACTCGACAAAGCCCGATAC|p.Gln72fs|1957/2343|214/561|72/186||INFO_REALIGN_3_PRIME,GCATGAAAAGGCCAAATATGAAGCCCTGGCCAAACTCGACAAAGCCCGATA|frameshift_variant|HIGH|HMGB4|ENSG00000176256|transcript|ENST00000522796.1|protei…
rs146812843	chr1	34761406	TTGTC	T	GJB4	11	0.057	INDEL	NA	NA	NA	NA	NA	frameshift_variant	ENSG00000189433	transcript	ENST00000339480.1	protein_coding	1	1	T|frameshift_variant|HIGH|GJB4|ENSG00000189433|transcript|ENST00000339480.1|protein_coding|2/2|c.155_158delTCTG|p.Val52fs|525/2840|155/801|52/266||INFO_REALIGN_3_PRIME,T|downstream_gene_variant|MODIFIER|GJB5|ENSG00000189280|transcript|ENST00000338513.1|protein_coding||c.*3255_*3258delTGTC|||||2895|,T|downstream_gene_variant|MODIFIER|RP1-34M23.5|ENSG00000255811|transcript|ENST00000542839.1|antisen…
.	chr1	34978676	A	C	RP11-244H3.1	2	0.01	SNP	NA	NA	NA	NA	NA	splice_donor_variant&intron_variant	ENSG00000241014	transcript	ENST00000311990.4	lincRNA			C|splice_donor_variant&intron_variant|HIGH|RP11-244H3.1|ENSG00000241014|transcript|ENST00000311990.4|lincRNA|1/2|n.29+2T>G||||||,C|downstream_gene_variant|MODIFIER|TMEM35B|ENSG00000243749|transcript|ENST00000373337.3|protein_coding||c.*3268T>G|||||2859|,C|downstream_gene_variant|MODIFIER|RP11-244H3.4|ENSG00000271741|transcript|ENST00000487874.1|nonsense_mediated_decay||c.*5246T>G|||||2857|,C|intr…
rs7517651	chr1	37722932	C	T	EPHA10	8	0.041	SNP	NA	NA	NA	NA	NA	splice_acceptor_variant&intron_variant	ENSG00000183317	transcript	ENST00000432874.7	nonsense_mediated_decay	11	0.09	T|splice_acceptor_variant&intron_variant|HIGH|EPHA10|ENSG00000183317|transcript|ENST00000432874.7|nonsense_mediated_decay|4/15|c.380-1G>A||||||WARNING_TRANSCRIPT_NO_START_CODON,T|upstream_gene_variant|MODIFIER|EPHA10|ENSG00000183317|transcript|ENST00000453577.1|retained_intron||n.-1075G>A|||||1075|,T|downstream_gene_variant|MODIFIER|EPHA10|ENSG00000183317|transcript|ENST00000525749.1|nonsense_med…
rs28580141	chr1	37888269	G	T	INPP5B	5	0.026	SNP	NA	NA	NA	NA	NA	structural_interaction_variant	ENSG00000204084	interaction	3MTC:A_291-A_331:ENST00000373024	protein_coding			T|structural_interaction_variant|HIGH|INPP5B|ENSG00000204084|interaction|3MTC:A_291-A_331:ENST00000373024|protein_coding|10/24|c.873C>A||||||,T|structural_interaction_variant|HIGH|INPP5B|ENSG00000204084|interaction|3N9V:A_291-A_331:ENST00000373024|protein_coding|10/24|c.873C>A||||||,T|structural_interaction_variant|HIGH|INPP5B|ENSG00000204084|interaction|4CML:A_291-A_331:ENST00000373024|protein_c…
rs66880209	chr1	39254140	G	A	RP11-420K8.1	35	0.18	SNP	NA	NA	NA	NA	NA	splice_donor_variant&intron_variant	ENSG00000226438	transcript	ENST00000289890.7	antisense			A|splice_donor_variant&intron_variant|HIGH|RP11-420K8.1|ENSG00000226438|transcript|ENST00000289890.7|antisense|2/2|n.193+2C>T||||||,A|intron_variant|MODIFIER|MACF1|ENSG00000127603|transcript|ENST00000467673.5|retained_intron|3/3|n.442-158G>A||||||,A|intron_variant|MODIFIER|MACF1|ENSG00000127603|transcript|ENST00000480624.5|processed_transcript|3/5|n.321-158G>A||||||,A|intron_variant|MODIFIER|MACF…
rs144707726	chr1	39876090	C	CA	TRIT1	34	0.175	INDEL	NA	NA	NA	NA	NA	frameshift_variant	ENSG00000043514	transcript	ENST00000486825.6	nonsense_mediated_decay	15	0.07	CA|frameshift_variant|HIGH|TRIT1|ENSG00000043514|transcript|ENST00000486825.6|nonsense_mediated_decay|2/8|c.198dupT|p.Gly67fs|200/850|198/243|66/80||WARNING_TRANSCRIPT_NO_START_CODON,CA|intron_variant|MODIFIER|TRIT1|ENSG00000043514|transcript|ENST00000316891.9|protein_coding|1/10|c.174+7227dupT||||||,CA|intron_variant|MODIFIER|TRIT1|ENSG00000043514|transcript|ENST00000441669.6|protein_coding|1/8|…
rs1800205;130022	chr1	40091361	A	G	PPT1	20	0.103	SNP	NA	Benign/Likely_benign	History_of_neurodevelopmental_disorder|not_specified|Neuronal_Ceroid-Lipofuscinosis,_Recessive|not_provided	0.06666	0.07388	structural_interaction_variant	ENSG00000131238	interaction	3GRO:A_109-A_134:ENST00000433473	protein_coding			G|structural_interaction_variant|HIGH|PPT1|ENSG00000131238|interaction|3GRO:A_109-A_134:ENST00000433473|protein_coding|4/9|c.401T>C||||||,G|structural_interaction_variant|HIGH|PPT1|ENSG00000131238|interaction|3GRO:A_134-A_223:ENST00000433473|protein_coding|4/9|c.401T>C||||||,G|structural_interaction_variant|HIGH|PPT1|ENSG00000131238|interaction|3GRO:B_109-B_134:ENST00000433473|protein_coding|4/9|…
.	chr1	40247314	CTT	CT	TMCO2	35	0.18	INDEL	NA	NA	NA	NA	NA	splice_acceptor_variant&intron_variant	ENSG00000188800	transcript	ENST00000468258.1	processed_transcript			CTTT|splice_acceptor_variant&intron_variant|HIGH|TMCO2|ENSG00000188800|transcript|ENST00000468258.1|processed_transcript|1/2|n.37-3dupT||||||INFO_REALIGN_3_PRIME,C|splice_region_variant&intron_variant|LOW|TMCO2|ENSG00000188800|transcript|ENST00000468258.1|processed_transcript|1/2|n.37-4_37-3delTT||||||INFO_REALIGN_3_PRIME,CT|splice_region_variant&intron_variant|LOW|TMCO2|ENSG00000188800|transcrip…
.	chr1	40247314	CTT	CTTT	TMCO2	16	0.082	INDEL	NA	NA	NA	NA	NA	splice_acceptor_variant&intron_variant	ENSG00000188800	transcript	ENST00000468258.1	processed_transcript			CTTT|splice_acceptor_variant&intron_variant|HIGH|TMCO2|ENSG00000188800|transcript|ENST00000468258.1|processed_transcript|1/2|n.37-3dupT||||||INFO_REALIGN_3_PRIME,C|splice_region_variant&intron_variant|LOW|TMCO2|ENSG00000188800|transcript|ENST00000468258.1|processed_transcript|1/2|n.37-4_37-3delTT||||||INFO_REALIGN_3_PRIME,CT|splice_region_variant&intron_variant|LOW|TMCO2|ENSG00000188800|transcrip…
.	chr1	40247314	CTT	C	TMCO2	2	0.01	INDEL	NA	NA	NA	NA	NA	splice_acceptor_variant&intron_variant	ENSG00000188800	transcript	ENST00000468258.1	processed_transcript			CTTT|splice_acceptor_variant&intron_variant|HIGH|TMCO2|ENSG00000188800|transcript|ENST00000468258.1|processed_transcript|1/2|n.37-3dupT||||||INFO_REALIGN_3_PRIME,C|splice_region_variant&intron_variant|LOW|TMCO2|ENSG00000188800|transcript|ENST00000468258.1|processed_transcript|1/2|n.37-4_37-3delTT||||||INFO_REALIGN_3_PRIME,CT|splice_region_variant&intron_variant|LOW|TMCO2|ENSG00000188800|transcrip…
.	chr1	40268501	TTG	T	ZMPSTE24	7	0.036	INDEL	NA	NA	NA	NA	NA	frameshift_variant	ENSG00000084073	transcript	ENST00000372759.3	protein_coding	4	0.25	T|frameshift_variant|HIGH|ZMPSTE24|ENSG00000084073|transcript|ENST00000372759.3|protein_coding|4/10|c.443_444delTG|p.Val148fs|608/3108|443/1428|148/475||INFO_REALIGN_3_PRIME,T|downstream_gene_variant|MODIFIER|ZMPSTE24|ENSG00000084073|transcript|ENST00000472583.1|processed_transcript||n.*666_*667delTG|||||666|
rs150018949	chr1	40515573	C	CG	EXO5	7	0.036	INDEL	NA	NA	NA	NA	NA	frameshift_variant	ENSG00000164002	transcript	ENST00000358527.6	protein_coding	10	0.3	CG|frameshift_variant|HIGH|EXO5|ENSG00000164002|transcript|ENST00000358527.6|protein_coding|4/4|c.1029_1030insG|p.Arg344fs|1430/1892|1030/1122|344/373||,CG|frameshift_variant|HIGH|EXO5|ENSG00000164002|transcript|ENST00000296380.8|protein_coding|3/3|c.1029_1030insG|p.Arg344fs|1235/2217|1030/1122|344/373||,CG|frameshift_variant|HIGH|EXO5|ENSG00000164002|transcript|ENST00000372703.1|protein_coding|2…
rs5030799;475187	chr1	40988656	A	G	CTPS1	2	0.01	SNP	NA	Benign	Immunodeficiency_24	0.02680	0.04493	structural_interaction_variant	ENSG00000171793	interaction	2VO1:A_167-A_208:ENST00000372621	protein_coding			G|structural_interaction_variant|HIGH|CTPS1|ENSG00000171793|interaction|2VO1:A_167-A_208:ENST00000372621|protein_coding|5/19|c.501A>G||||||,G|structural_interaction_variant|HIGH|CTPS1|ENSG00000171793|interaction|2VO1:B_167-B_208:ENST00000372621|protein_coding|5/19|c.501A>G||||||,G|structural_interaction_variant|HIGH|CTPS1|ENSG00000171793|interaction|2VO1:A_167-A_208:ENST00000372616|protein_coding…
.	chr1	41382209	C	CGGGACGCCCGCCTACTTCGGCGGCTG	FOXO6	11	0.057	INDEL	NA	NA	NA	NA	NA	frameshift_variant	ENSG00000204060	transcript	ENST00000372591.1	protein_coding	1	1	CGGGACGCCCGCCTACTTCGGCGGCTG|frameshift_variant|HIGH|FOXO6|ENSG00000204060|transcript|ENST00000372591.1|protein_coding|2/2|c.1008_1009insGGGACGCCCGCCTACTTCGGCGGCTG|p.Gln337fs|1018/2398|1009/1680|337/559||
.	chr1	41382209	C	CGGGACGCCCGCCTACTTCGGCGGCTGCAAGGGCGGCGCCTACGGCGGGGGCGGGGGCTT	FOXO6	8	0.041	INDEL	NA	NA	NA	NA	NA	frameshift_variant	ENSG00000204060	transcript	ENST00000372591.1	protein_coding	1	1	CGGGACGCCCGCCTACTTCGGCGGCTGCAAGGGCGGCGCCTACGGCGGGGGCGGGGGCTT|frameshift_variant|HIGH|FOXO6|ENSG00000204060|transcript|ENST00000372591.1|protein_coding|2/2|c.1008_1009insGGGACGCCCGCCTACTTCGGCGGCTGCAAGGGCGGCGCCTACGGCGGGGGCGGGGGCTT|p.Gln337fs|1018/2398|1009/1680|337/559||
rs2069375	chr1	43358418	C	T	RP1-92O14.3	2	0.01	SNP	NA	NA	NA	NA	NA	splice_donor_variant&intron_variant	ENSG00000234694	transcript	ENST00000424948.1	antisense			T|splice_donor_variant&intron_variant|HIGH|RP1-92O14.3|ENSG00000234694|transcript|ENST00000424948.1|antisense|1/2|n.240+1G>A||||||,T|upstream_gene_variant|MODIFIER|CDC20|ENSG00000117399|transcript|ENST00000310955.10|protein_coding||c.-798C>T|||||537|,T|upstream_gene_variant|MODIFIER|CDC20|ENSG00000117399|transcript|ENST00000372462.1|protein_coding||c.-798C>T|||||595|,T|upstream_gene_variant|MODIF…
rs3215843	chr1	43660291	CA	C	KDM4A	83	0.428	INDEL	NA	NA	NA	NA	NA	splice_acceptor_variant&intron_variant	ENSG00000066135	transcript	ENST00000372396.3	protein_coding	5	0.2	C|splice_acceptor_variant&intron_variant|HIGH|KDM4A|ENSG00000066135|transcript|ENST00000372396.3|protein_coding|3/21|c.315-2delA||||||INFO_REALIGN_3_PRIME,C|splice_acceptor_variant&intron_variant|HIGH|KDM4A|ENSG00000066135|transcript|ENST00000485249.1|processed_transcript|3/7|n.322-2delA||||||INFO_REALIGN_3_PRIME,C|splice_acceptor_variant&intron_variant|HIGH|KDM4A|ENSG00000066135|transcript|ENST0…
rs17402858	chr1	43956950	C	T	IPO13	4	0.021	SNP	NA	NA	NA	NA	NA	protein_protein_contact	ENSG00000117408	interaction	2XWU:A_59-B_415:ENST00000325437-ENST00000372343	protein_coding			T|protein_protein_contact|HIGH|IPO13|ENSG00000117408|interaction|2XWU:A_59-B_415:ENST00000325437-ENST00000372343|protein_coding|5/20|c.1245C>T||||||,T|protein_protein_contact|HIGH|IPO13|ENSG00000117408|interaction|2XWU:A_59-B_415:ENST00000355803-ENST00000372343|protein_coding|5/20|c.1245C>T||||||,T|protein_protein_contact|HIGH|IPO13|ENSG00000117408|interaction|2XWU:A_59-B_415:ENST00000397514-ENST…
.	chr1	43992150	CAG	C	CCDC24	2	0.01	INDEL	NA	NA	NA	NA	NA	splice_acceptor_variant&intron_variant	ENSG00000159214	transcript	ENST00000486064.5	nonsense_mediated_decay	11	0.18	C|splice_acceptor_variant&intron_variant|HIGH|CCDC24|ENSG00000159214|transcript|ENST00000486064.5|nonsense_mediated_decay|2/7|c.127-2_127-1delAG||||||,C|splice_acceptor_variant&intron_variant|HIGH|CCDC24|ENSG00000159214|transcript|ENST00000460543.5|nonsense_mediated_decay|2/5|c.127-2_127-1delAG||||||,C|upstream_gene_variant|MODIFIER|CCDC24|ENSG00000159214|transcript|ENST00000472562.1|processed_tr…
rs145830461	chr1	44218326	G	C	DMAP1	2	0.01	SNP	NA	NA	NA	NA	NA	structural_interaction_variant	ENSG00000178028	interaction	3HM5:A_137-A_206:ENST00000315913	protein_coding			C|structural_interaction_variant|HIGH|DMAP1|ENSG00000178028|interaction|3HM5:A_137-A_206:ENST00000315913|protein_coding|5/11|c.409G>C||||||,C|structural_interaction_variant|HIGH|DMAP1|ENSG00000178028|interaction|4IEJ:A_137-A_206:ENST00000315913|protein_coding|5/11|c.409G>C||||||,C|structural_interaction_variant|HIGH|DMAP1|ENSG00000178028|interaction|3HM5:A_137-A_206:ENST00000361745|protein_coding…
rs3014212	chr1	45592753	G	A	AL355480.2	138	0.711	SNP	NA	NA	NA	NA	NA	splice_donor_variant&splice_region_variant&intron_variant	ENSG00000281112	transcript	ENST00000628958.1	pseudogene			A|splice_donor_variant&splice_region_variant&intron_variant|HIGH|AL355480.2|ENSG00000281112|transcript|ENST00000628958.1|pseudogene|2/2|n.57+1C>T||||||,A|intron_variant|MODIFIER|NASP|ENSG00000132780|transcript|ENST00000350030.7|protein_coding|2/14|c.107+1483G>A||||||,A|intron_variant|MODIFIER|NASP|ENSG00000132780|transcript|ENST00000351223.7|protein_coding|2/13|c.107+1483G>A||||||,A|intron_varian…
rs1622208	chr1	46032703	A	G	MAST2	136	0.701	SNP	NA	NA	NA	NA	NA	splice_acceptor_variant&splice_donor_variant&intron_variant	ENSG00000086015	transcript	ENST00000372009.3	protein_coding	10	0.1	G|splice_acceptor_variant&splice_donor_variant&intron_variant|HIGH|MAST2|ENSG00000086015|transcript|ENST00000372009.3|protein_coding|19/22|c.2370+2A>G||||||,G|synonymous_variant|LOW|MAST2|ENSG00000086015|transcript|ENST00000361297.6|protein_coding|26/29|c.3522A>G|p.Val1174Val|3805/5738|3522/5397|1174/1798||,G|upstream_gene_variant|MODIFIER|MAST2|ENSG00000086015|transcript|ENST00000492813.1|proces…
rs17361763	chr1	46344998	T	C	NSUN4	45	0.232	SNP	NA	NA	NA	NA	NA	structural_interaction_variant	ENSG00000117481	interaction	4FP9:A_97-A_131:ENST00000474844	protein_coding			C|structural_interaction_variant|HIGH|NSUN4|ENSG00000117481|interaction|4FP9:A_97-A_131:ENST00000474844|protein_coding|2/6|c.291T>C||||||,C|structural_interaction_variant|HIGH|NSUN4|ENSG00000117481|interaction|4FP9:C_97-C_131:ENST00000474844|protein_coding|2/6|c.291T>C||||||,C|structural_interaction_variant|HIGH|NSUN4|ENSG00000117481|interaction|4FP9:D_97-D_131:ENST00000474844|protein_coding|2/6|…
rs6671527	chr1	46615007	G	A	MOB3C	98	0.505	SNP	NA	NA	NA	NA	NA	stop_gained	ENSG00000142961	transcript	ENST00000271139.12	protein_coding	4	0.25	A|stop_gained|HIGH|MOB3C|ENSG00000142961|transcript|ENST00000271139.12|protein_coding|1/4|c.70C>T|p.Arg24*|127/2800|70/807|24/268||,A|5_prime_UTR_premature_start_codon_gain_variant|LOW|MOB3C|ENSG00000142961|transcript|ENST00000371940.1|protein_coding|1/3|c.-1686C>T||||||,A|5_prime_UTR_variant|MODIFIER|MOB3C|ENSG00000142961|transcript|ENST00000371940.1|protein_coding|1/3|c.-1686C>T|||||1686|,A|int…
rs3215983;402584	chr1	46815074	GAT	G	CYP4B1	33	0.17	INDEL	NA	Benign	not_specified	0.14745	0.13538	frameshift_variant&splice_region_variant	ENSG00000142973	transcript	ENST00000371923.8	protein_coding	14	0.29	G|frameshift_variant&splice_region_variant|HIGH|CYP4B1|ENSG00000142973|transcript|ENST00000371923.8|protein_coding|8/12|c.884_885delAT|p.Asp295fs|920/2110|884/1539|295/512||,G|frameshift_variant&splice_region_variant|HIGH|CYP4B1|ENSG00000142973|transcript|ENST00000271153.8|protein_coding|8/12|c.881_882delAT|p.Asp294fs|917/2171|881/1536|294/511||,G|frameshift_variant&splice_region_variant|HIGH|CYP…
rs2297810	chr1	46815187	G	A	CYP4B1	34	0.175	SNP	NA	NA	NA	NA	NA	stop_gained	ENSG00000142973	transcript	ENST00000464439.6	nonsense_mediated_decay			A|stop_gained|HIGH|CYP4B1|ENSG00000142973|transcript|ENST00000464439.6|nonsense_mediated_decay|8/12|c.923G>A|p.Trp308*|941/2019|923/978|308/325||,A|missense_variant|MODERATE|CYP4B1|ENSG00000142973|transcript|ENST00000371923.8|protein_coding|8/12|c.996G>A|p.Met332Ile|1032/2110|996/1539|332/512||,A|missense_variant|MODERATE|CYP4B1|ENSG00000142973|transcript|ENST00000271153.8|protein_coding|8/12|c.9…
.	chr1	48055190	GAGCAGGGTGAGTA	G	RP4-683M8.2	64	0.33	INDEL	NA	NA	NA	NA	NA	splice_donor_variant&splice_region_variant&intron_variant&non_coding_transcript_exon_variant	ENSG00000226133	transcript	ENST00000456803.5	lincRNA			G|splice_donor_variant&splice_region_variant&intron_variant&non_coding_transcript_exon_variant|HIGH|RP4-683M8.2|ENSG00000226133|transcript|ENST00000456803.5|lincRNA|3/4|n.381_386+7delAGCAGGGTGAGTA||||||,G|splice_donor_variant&splice_region_variant&intron_variant&non_coding_transcript_exon_variant|HIGH|RP4-683M8.2|ENSG00000226133|transcript|ENST00000635446.1|lincRNA|4/6|n.535_540+7delAGCAGGGTGAGTA…
rs141409293	chr1	48103806	CTG	CTGTGTG	AL356289.1	11	0.057	INDEL	NA	NA	NA	NA	NA	frameshift_variant	ENSG00000279096	transcript	ENST00000622918.1	protein_coding	1	1	C|frameshift_variant|HIGH|AL356289.1|ENSG00000279096|transcript|ENST00000622918.1|protein_coding|1/1|c.191_192delGT|p.Cys64fs|1757/2640|191/573|64/190||INFO_REALIGN_3_PRIME,CTGTGTG|frameshift_variant|HIGH|AL356289.1|ENSG00000279096|transcript|ENST00000622918.1|protein_coding|1/1|c.189_192dupGTGT|p.Ile65fs|1759/2640|193/573|65/190||INFO_REALIGN_3_PRIME,C|intron_variant|MODIFIER|SKINT1L|ENSG0000024…
rs141409293	chr1	48103806	CTG	C	AL356289.1	5	0.026	INDEL	NA	NA	NA	NA	NA	frameshift_variant	ENSG00000279096	transcript	ENST00000622918.1	protein_coding	1	1	C|frameshift_variant|HIGH|AL356289.1|ENSG00000279096|transcript|ENST00000622918.1|protein_coding|1/1|c.191_192delGT|p.Cys64fs|1757/2640|191/573|64/190||INFO_REALIGN_3_PRIME,CTGTGTG|frameshift_variant|HIGH|AL356289.1|ENSG00000279096|transcript|ENST00000622918.1|protein_coding|1/1|c.189_192dupGTGT|p.Ile65fs|1759/2640|193/573|65/190||INFO_REALIGN_3_PRIME,C|intron_variant|MODIFIER|SKINT1L|ENSG0000024…
rs850763	chr1	48242556	G	T	SLC5A9	45	0.232	SNP	NA	NA	NA	NA	NA	stop_gained	ENSG00000117834	transcript	ENST00000236495.9	protein_coding	10	0.3	T|stop_gained|HIGH|SLC5A9|ENSG00000117834|transcript|ENST00000236495.9|protein_coding|14/15|c.1852G>T|p.Glu618*|1902/3272|1852/2121|618/706||,T|stop_gained|HIGH|SLC5A9|ENSG00000117834|transcript|ENST00000533824.5|protein_coding|14/15|c.1840G>T|p.Glu614*|1892/2219|1840/2109|614/702||,T|stop_gained|HIGH|SLC5A9|ENSG00000117834|transcript|ENST00000438567.6|protein_coding|13/14|c.1777G>T|p.Glu593*|182…
rs375305601	chr1	51302240	GC	G	TTC39A	3	0.015	INDEL	NA	NA	NA	NA	NA	frameshift_variant	ENSG00000085831	transcript	ENST00000262676.9	protein_coding	18	0.06	G|frameshift_variant|HIGH|TTC39A|ENSG00000085831|transcript|ENST00000262676.9|protein_coding|11/11|c.1103delG|p.Gly368fs|1264/6287|1103/1263|368/420||,GCC|frameshift_variant|HIGH|TTC39A|ENSG00000085831|transcript|ENST00000262676.9|protein_coding|11/11|c.1102dupG|p.Gln369fs|1263/6287|1102/1263|368/420||,GCCCCCC|frameshift_variant|HIGH|TTC39A|ENSG00000085831|transcript|ENST00000262676.9|protein_cod…
rs375305601	chr1	51302240	GC	GCC	TTC39A	5	0.026	INDEL	NA	NA	NA	NA	NA	frameshift_variant	ENSG00000085831	transcript	ENST00000262676.9	protein_coding	18	0.06	G|frameshift_variant|HIGH|TTC39A|ENSG00000085831|transcript|ENST00000262676.9|protein_coding|11/11|c.1103delG|p.Gly368fs|1264/6287|1103/1263|368/420||,GCC|frameshift_variant|HIGH|TTC39A|ENSG00000085831|transcript|ENST00000262676.9|protein_coding|11/11|c.1102dupG|p.Gln369fs|1263/6287|1102/1263|368/420||,GCCCCCC|frameshift_variant|HIGH|TTC39A|ENSG00000085831|transcript|ENST00000262676.9|protein_cod…
rs375305601	chr1	51302240	GC	GCCCCCC	TTC39A	4	0.021	INDEL	NA	NA	NA	NA	NA	frameshift_variant	ENSG00000085831	transcript	ENST00000262676.9	protein_coding	18	0.06	G|frameshift_variant|HIGH|TTC39A|ENSG00000085831|transcript|ENST00000262676.9|protein_coding|11/11|c.1103delG|p.Gly368fs|1264/6287|1103/1263|368/420||,GCC|frameshift_variant|HIGH|TTC39A|ENSG00000085831|transcript|ENST00000262676.9|protein_coding|11/11|c.1102dupG|p.Gln369fs|1263/6287|1102/1263|368/420||,GCCCCCC|frameshift_variant|HIGH|TTC39A|ENSG00000085831|transcript|ENST00000262676.9|protein_cod…
rs144449166	chr1	52252667	G	A	DNAJC19P7	2	0.01	SNP	NA	NA	NA	NA	NA	splice_donor_variant&intron_variant	ENSG00000237663	transcript	ENST00000428811.2	processed_pseudogene			A|splice_donor_variant&intron_variant|HIGH|DNAJC19P7|ENSG00000237663|transcript|ENST00000428811.2|processed_pseudogene|1/1|n.106+1C>T||||||,A|upstream_gene_variant|MODIFIER|ANAPC10P1|ENSG00000213735|transcript|ENST00000395991.2|processed_pseudogene||n.-954G>A|||||954|,A|intron_variant|MODIFIER|ZFYVE9|ENSG00000157077|transcript|ENST00000361625.5|retained_intron|4/4|n.2351-11106G>A||||||,A|intron_v…
rs61744306	chr1	52860749	A	G	ZYG11A	2	0.01	SNP	NA	NA	NA	NA	NA	start_lost	ENSG00000203995	transcript	ENST00000612017.4	protein_coding	3	0.67	G|start_lost|HIGH|ZYG11A|ENSG00000203995|transcript|ENST00000612017.4|protein_coding|3/14|c.1A>G|p.Met1?|648/3682|1/1254|1/417||,G|start_lost|HIGH|ZYG11A|ENSG00000203995|transcript|ENST00000371532.5|protein_coding|3/13|c.1A>G|p.Met1?|648/3942|1/1254|1/417||,G|missense_variant|MODERATE|ZYG11A|ENSG00000203995|transcript|ENST00000371528.1|protein_coding|4/14|c.1027A>G|p.Met343Val|1175/4469|1027/2280…
rs61769584	chr1	53181024	T	A	RP5-1024G6.9	2	0.01	SNP	NA	NA	NA	NA	NA	splice_donor_variant&intron_variant	ENSG00000277397	transcript	ENST00000617613.1	unprocessed_pseudogene			A|splice_donor_variant&intron_variant|HIGH|RP5-1024G6.9|ENSG00000277397|transcript|ENST00000617613.1|unprocessed_pseudogene|1/1|n.102+2T>A||||||
rs79189487	chr1	53186284	G	A	RP5-1024G6.9	2	0.01	SNP	NA	NA	NA	NA	NA	splice_acceptor_variant&intron_variant	ENSG00000277397	transcript	ENST00000617613.1	unprocessed_pseudogene			A|splice_acceptor_variant&intron_variant|HIGH|RP5-1024G6.9|ENSG00000277397|transcript|ENST00000617613.1|unprocessed_pseudogene|1/1|n.103-1G>A||||||
rs142756220	chr1	53871370	A	G	YIPF1	2	0.01	SNP	NA	NA	NA	NA	NA	splice_donor_variant&intron_variant	ENSG00000058799	transcript	ENST00000072644.5	protein_coding	8	0.5	G|splice_donor_variant&intron_variant|HIGH|YIPF1|ENSG00000058799|transcript|ENST00000072644.5|protein_coding|7/10|c.481+2T>C||||||,G|splice_donor_variant&intron_variant|HIGH|YIPF1|ENSG00000058799|transcript|ENST00000464950.6|nonsense_mediated_decay|6/10|c.481+2T>C||||||,G|splice_donor_variant&intron_variant|HIGH|YIPF1|ENSG00000058799|transcript|ENST00000371399.5|protein_coding|5/8|c.-69+2T>C|||||…
rs3841798	chr1	54139645	T	TGG	CDCP2	28	0.144	INDEL	NA	NA	NA	NA	NA	frameshift_variant	ENSG00000157211	transcript	ENST00000371330.1	protein_coding	2	0.5	TG|frameshift_variant|HIGH|CDCP2|ENSG00000157211|transcript|ENST00000371330.1|protein_coding|4/4|c.1224dupC|p.Met409fs|2072/2723|1224/1350|408/449||,TGG|frameshift_variant|HIGH|CDCP2|ENSG00000157211|transcript|ENST00000371330.1|protein_coding|4/4|c.1223_1224dupCC|p.Met409fs|2072/2723|1224/1350|408/449||,TG|downstream_gene_variant|MODIFIER|RP11-446E24.4|ENSG00000256407|transcript|ENST00000311841.7…
rs3841798	chr1	54139645	T	TG	CDCP2	21	0.108	INDEL	NA	NA	NA	NA	NA	frameshift_variant	ENSG00000157211	transcript	ENST00000371330.1	protein_coding	2	0.5	TG|frameshift_variant|HIGH|CDCP2|ENSG00000157211|transcript|ENST00000371330.1|protein_coding|4/4|c.1224dupC|p.Met409fs|2072/2723|1224/1350|408/449||,TGG|frameshift_variant|HIGH|CDCP2|ENSG00000157211|transcript|ENST00000371330.1|protein_coding|4/4|c.1223_1224dupCC|p.Met409fs|2072/2723|1224/1350|408/449||,TG|downstream_gene_variant|MODIFIER|RP11-446E24.4|ENSG00000256407|transcript|ENST00000311841.7…
rs36013100	chr1	54139646	G	GC	CDCP2	136	0.701	INDEL	NA	NA	NA	NA	NA	frameshift_variant	ENSG00000157211	transcript	ENST00000371330.1	protein_coding	2	0.5	GC|frameshift_variant|HIGH|CDCP2|ENSG00000157211|transcript|ENST00000371330.1|protein_coding|4/4|c.1223_1224insG|p.Met409fs|2071/2723|1223/1350|408/449||,GC|downstream_gene_variant|MODIFIER|RP11-446E24.4|ENSG00000256407|transcript|ENST00000311841.7|nonsense_mediated_decay||c.*48078_*48079insG|||||3745|,GC|downstream_gene_variant|MODIFIER|RP11-446E24.4|ENSG00000256407|transcript|ENST00000525949.1|…
rs34148246	chr1	54604416	C	T	ACOT11	2	0.01	SNP	NA	NA	NA	NA	NA	structural_interaction_variant	ENSG00000162390	interaction	3FO5:A_408-A_570:ENST00000343744	protein_coding			T|structural_interaction_variant|HIGH|ACOT11|ENSG00000162390|interaction|3FO5:A_408-A_570:ENST00000343744|protein_coding|12/16|c.1223C>T||||||,T|structural_interaction_variant|HIGH|ACOT11|ENSG00000162390|interaction|3FO5:B_408-B_570:ENST00000343744|protein_coding|12/16|c.1223C>T||||||,T|missense_variant|MODERATE|ACOT11|ENSG00000162390|transcript|ENST00000371316.3|protein_coding|12/17|c.1223C>T|p.…
rs35914008	chr1	54607242	G	A	ACOT11	3	0.015	SNP	NA	NA	NA	NA	NA	structural_interaction_variant	ENSG00000162390	interaction	3FO5:A_391-A_493:ENST00000343744	protein_coding			A|structural_interaction_variant|HIGH|ACOT11|ENSG00000162390|interaction|3FO5:A_391-A_493:ENST00000343744|protein_coding|14/16|c.1479G>A||||||,A|structural_interaction_variant|HIGH|ACOT11|ENSG00000162390|interaction|3FO5:A_469-A_493:ENST00000343744|protein_coding|14/16|c.1479G>A||||||,A|structural_interaction_variant|HIGH|ACOT11|ENSG00000162390|interaction|3FO5:B_469-B_493:ENST00000343744|protein…
rs45542642	chr1	54608974	G	A	ACOT11	2	0.01	SNP	NA	NA	NA	NA	NA	structural_interaction_variant	ENSG00000162390	interaction	3FO5:A_425-A_549:ENST00000343744	protein_coding			A|structural_interaction_variant|HIGH|ACOT11|ENSG00000162390|interaction|3FO5:A_425-A_549:ENST00000343744|protein_coding|16/16|c.1647G>A||||||,A|structural_interaction_variant|HIGH|ACOT11|ENSG00000162390|interaction|3FO5:A_529-A_549:ENST00000343744|protein_coding|16/16|c.1647G>A||||||,A|structural_interaction_variant|HIGH|ACOT11|ENSG00000162390|interaction|3FO5:B_425-B_549:ENST00000343744|protein…
rs373739034;773109	chr1	54610464	CCACTCCACATTCAGACCGTCATCCCCAGG	C	FAM151A	15	0.077	INDEL	Blood_protein_levels	Benign	not_provided	NA	NA	frameshift_variant	ENSG00000162391	transcript	ENST00000302250.6	protein_coding	2	0.5	C|frameshift_variant|HIGH|FAM151A|ENSG00000162391|transcript|ENST00000302250.6|protein_coding|7/8|c.1003_1031delCCTGGGGATGACGGTCTGAATGTGGAGTG|p.Pro335fs|1192/2005|1003/1758|335/585||,C|downstream_gene_variant|MODIFIER|ACOT11|ENSG00000162390|transcript|ENST00000343744.6|protein_coding||c.*1353_*1381delCACTCCACATTCAGACCGTCATCCCCAGG|||||138|,C|downstream_gene_variant|MODIFIER|ACOT11|ENSG00000162390|…
rs1147990	chr1	54716627	T	A	MROH7-TTC4	93	0.479	SNP	NA	NA	NA	NA	NA	stop_gained	ENSG00000271723	transcript	ENST00000414150.6	nonsense_mediated_decay	4	0.25	A|stop_gained|HIGH|MROH7-TTC4|ENSG00000271723|transcript|ENST00000414150.6|nonsense_mediated_decay|25/33|c.3846T>A|p.Cys1282*|4124/5867|3846/4005|1282/1334||,A|missense_variant|MODERATE|TTC4|ENSG00000243725|transcript|ENST00000371281.3|protein_coding|2/10|c.139T>A|p.Ser47Thr|226/2395|139/1164|47/387||,A|sequence_feature|MODERATE|TTC4|ENSG00000243725|modified-residue:phosphoserine|ENST00000371281|…
rs2270002	chr1	54785641	G	A	TTC22	16	0.082	SNP	NA	NA	NA	NA	NA	stop_gained	ENSG00000006555	transcript	ENST00000371274.8	protein_coding			A|stop_gained|HIGH|TTC22|ENSG00000006555|transcript|ENST00000371274.8|protein_coding|6/6|c.1024C>T|p.Arg342*|1059/2149|1024/1119|342/372||,A|downstream_gene_variant|MODIFIER|TTC22|ENSG00000006555|transcript|ENST00000474654.1|retained_intron||n.*1002C>T|||||1002|,A|intron_variant|MODIFIER|TTC22|ENSG00000006555|transcript|ENST00000488771.1|retained_intron|1/2|n.2013+342C>T||||||,A|intron_variant|MO…
rs200062276	chr1	54813813	G	GA	LEXM	4	0.021	INDEL	NA	NA	NA	NA	NA	frameshift_variant	ENSG00000162398	transcript	ENST00000371273.3	protein_coding	2	1	GA|frameshift_variant|HIGH|LEXM|ENSG00000162398|transcript|ENST00000371273.3|protein_coding|7/10|c.770dupA|p.Pro258fs|786/1651|771/1257|257/418||INFO_REALIGN_3_PRIME,GA|frameshift_variant|HIGH|LEXM|ENSG00000162398|transcript|ENST00000358193.7|protein_coding|7/11|c.770dupA|p.Pro258fs|825/1777|771/1245|257/414||INFO_REALIGN_3_PRIME
rs540796;201126	chr1	55058524	A	G	PCSK9	164	0.845	SNP	NA	Benign/Likely_benign	Familial_hypercholesterolemia_1|Familial_hypobetalipoproteinemia|Familial_hypercholesterolemia_3|not_specified	0.85440	0.86921	structural_interaction_variant	ENSG00000169174	interaction	2P4E:A_460-A_524:ENST00000302118	protein_coding			G|structural_interaction_variant|HIGH|PCSK9|ENSG00000169174|interaction|2P4E:A_460-A_524:ENST00000302118|protein_coding|9/12|c.1380A>G||||||,G|structural_interaction_variant|HIGH|PCSK9|ENSG00000169174|interaction|2PMW:B_460-B_524:ENST00000302118|protein_coding|9/12|c.1380A>G||||||,G|structural_interaction_variant|HIGH|PCSK9|ENSG00000169174|interaction|2QTW:B_460-B_524:ENST00000302118|protein_codi…
rs10568687	chr1	55217930	CAAGT	C	RP11-101C11.1	38	0.196	INDEL	NA	NA	NA	NA	NA	splice_donor_variant&splice_region_variant&intron_variant&non_coding_transcript_exon_variant	ENSG00000231090	transcript	ENST00000451250.1	lincRNA			C|splice_donor_variant&splice_region_variant&intron_variant&non_coding_transcript_exon_variant|HIGH|RP11-101C11.1|ENSG00000231090|transcript|ENST00000451250.1|lincRNA|1/2|n.71_72+2delAAGT||||||,C|upstream_gene_variant|MODIFIER|USP24|ENSG00000162402|transcript|ENST00000294383.6|protein_coding||c.-2821_-2818delACTT|||||2818|,C|upstream_gene_variant|MODIFIER|GYG1P3|ENSG00000231095|transcript|ENST000…
rs5774268	chr1	56249200	T	TC	RP11-504A18.1	193	0.995	INDEL	NA	NA	NA	NA	NA	splice_acceptor_variant&intron_variant	ENSG00000260971	transcript	ENST00000569425.3	lincRNA			TC|splice_acceptor_variant&intron_variant|HIGH|RP11-504A18.1|ENSG00000260971|transcript|ENST00000569425.3|lincRNA|2/2|n.445-1dupG||||||
rs17848595	chr1	56692378	G	A	PRKAA2	11	0.057	SNP	NA	NA	NA	NA	NA	structural_interaction_variant	ENSG00000162409	interaction	2H6D:A_117-A_267:ENST00000371244	protein_coding			A|structural_interaction_variant|HIGH|PRKAA2|ENSG00000162409|interaction|2H6D:A_117-A_267:ENST00000371244|protein_coding|4/9|c.351G>A||||||,A|structural_interaction_variant|HIGH|PRKAA2|ENSG00000162409|interaction|3AQV:A_117-A_267:ENST00000371244|protein_coding|4/9|c.351G>A||||||,A|structural_interaction_variant|HIGH|PRKAA2|ENSG00000162409|interaction|3AQV:A_117-A_270:ENST00000371244|protein_codin…
rs41286844;17038	chr1	56940965	G	A	C8B	2	0.01	SNP	NA	Pathogenic	Complement_component_6_deficiency|Type_II_complement_component_8_deficiency|not_provided	0.00109	0.00120	stop_gained	ENSG00000021852	transcript	ENST00000371237.8	protein_coding	6	0.5	A|stop_gained|HIGH|C8B|ENSG00000021852|transcript|ENST00000371237.8|protein_coding|9/12|c.1282C>T|p.Arg428*|1349/2037|1282/1776|428/591||,A|stop_gained|HIGH|C8B|ENSG00000021852|transcript|ENST00000535057.5|protein_coding|10/13|c.1096C>T|p.Arg366*|1603/2289|1096/1590|366/529||,A|stop_gained|HIGH|C8B|ENSG00000021852|transcript|ENST00000543257.5|protein_coding|10/13|c.1126C>T|p.Arg376*|1696/2382|112…
rs61770279	chr1	57880271	T	C	DAB1-AS1	69	0.356	SNP	NA	NA	NA	NA	NA	splice_donor_variant&intron_variant	ENSG00000226759	transcript	ENST00000591173.5	antisense			C|splice_donor_variant&intron_variant|HIGH|DAB1-AS1|ENSG00000226759|transcript|ENST00000591173.5|antisense|4/4|n.475+2T>C||||||,C|downstream_gene_variant|MODIFIER|DAB1-AS1|ENSG00000226759|transcript|ENST00000590080.5|antisense||n.*1927T>C|||||1927|,C|downstream_gene_variant|MODIFIER|DAB1-AS1|ENSG00000226759|transcript|ENST00000588058.5|antisense||n.*1806T>C|||||1806|,C|downstream_gene_variant|MOD…
rs3015311	chr1	58896546	C	G	RP4-794H19.1	92	0.474	SNP	NA	NA	NA	NA	NA	splice_donor_variant&intron_variant	ENSG00000232453	transcript	ENST00000423408.5	lincRNA			G|splice_donor_variant&intron_variant|HIGH|RP4-794H19.1|ENSG00000232453|transcript|ENST00000423408.5|lincRNA|1/3|n.119+1G>C||||||,G|intron_variant|MODIFIER|RP4-794H19.1|ENSG00000232453|transcript|ENST00000634763.1|lincRNA|1/3|n.181-537G>C||||||,G|intron_variant|MODIFIER|RP4-794H19.1|ENSG00000232453|transcript|ENST00000427292.1|lincRNA|1/1|n.54+104G>C||||||,G|intron_variant|MODIFIER|LINC01135|ENSG…
rs138389413	chr1	59789075	A	C	RP4-782L23.2	3	0.015	SNP	NA	NA	NA	NA	NA	splice_donor_variant&intron_variant	ENSG00000226883	transcript	ENST00000443012.1	antisense			C|splice_donor_variant&intron_variant|HIGH|RP4-782L23.2|ENSG00000226883|transcript|ENST00000443012.1|antisense|1/1|n.106+2T>G||||||,C|3_prime_UTR_variant|MODIFIER|FGGY|ENSG00000172456|transcript|ENST00000634364.1|nonsense_mediated_decay|20/20|c.*768A>C|||||16275|,C|3_prime_UTR_variant|MODIFIER|FGGY|ENSG00000172456|transcript|ENST00000424725.2|nonsense_mediated_decay|13/13|c.*1433A>C|||||332041|,C…
.	chr1	61406560	A	C	NFIA	2	0.011	SNP	NA	NA	NA	NA	NA	splice_acceptor_variant&intron_variant	ENSG00000162599	transcript	ENST00000403491.7	protein_coding	14	0.64	C|splice_acceptor_variant&intron_variant|HIGH|NFIA|ENSG00000162599|transcript|ENST00000403491.7|protein_coding|8/10|c.1255-2A>C||||||,C|splice_acceptor_variant&intron_variant|HIGH|NFIA|ENSG00000162599|transcript|ENST00000371187.7|protein_coding|8/9|c.1255-2A>C||||||,C|splice_acceptor_variant&intron_variant|HIGH|NFIA|ENSG00000162599|transcript|ENST00000371189.8|protein_coding|9/11|c.1390-2A>C|||||…
.	chr1	61918051	CAAA	CAA	PATJ	11	0.057	INDEL	NA	NA	NA	NA	NA	frameshift_variant	ENSG00000132849	transcript	ENST00000316485.11	protein_coding			CAA|frameshift_variant|HIGH|PATJ|ENSG00000132849|transcript|ENST00000316485.11|protein_coding|26/26|c.3532delA|p.Arg1178fs|3646/3657|3532/3543|1178/1180||WARNING_TRANSCRIPT_NO_STOP_CODON&INFO_REALIGN_3_PRIME,CAAAA|frameshift_variant|HIGH|PATJ|ENSG00000132849|transcript|ENST00000316485.11|protein_coding|26/26|c.3532dupA|p.Arg1178fs|3647/3657|3533/3543|1178/1180||WARNING_TRANSCRIPT_NO_STOP_CODON&IN…
.	chr1	61918051	CAAA	CAAAA	PATJ	9	0.046	INDEL	NA	NA	NA	NA	NA	frameshift_variant	ENSG00000132849	transcript	ENST00000316485.11	protein_coding			CAA|frameshift_variant|HIGH|PATJ|ENSG00000132849|transcript|ENST00000316485.11|protein_coding|26/26|c.3532delA|p.Arg1178fs|3646/3657|3532/3543|1178/1180||WARNING_TRANSCRIPT_NO_STOP_CODON&INFO_REALIGN_3_PRIME,CAAAA|frameshift_variant|HIGH|PATJ|ENSG00000132849|transcript|ENST00000316485.11|protein_coding|26/26|c.3532dupA|p.Arg1178fs|3647/3657|3533/3543|1178/1180||WARNING_TRANSCRIPT_NO_STOP_CODON&IN…
rs4073681	chr1	62038496	G	T	PATJ	46	0.237	SNP	NA	NA	NA	NA	NA	stop_gained	ENSG00000132849	transcript	ENST00000613764.4	protein_coding	16	0.06	T|stop_gained|HIGH|PATJ|ENSG00000132849|transcript|ENST00000613764.4|protein_coding|26/29|c.3400G>T|p.Glu1134*|3497/4172|3400/3549|1134/1182||,T|upstream_gene_variant|MODIFIER|LAMTOR5P1|ENSG00000236646|transcript|ENST00000444290.1|processed_pseudogene||n.-346G>T|||||346|,T|intron_variant|MODIFIER|PATJ|ENSG00000132849|transcript|ENST00000635214.1|retained_intron|30/35|n.4146+447G>T||||||,T|intron_…
rs202029696;784567	chr1	62210575	GAACT	G	L1TD1	2	0.01	INDEL	NA	Benign	not_provided	NA	NA	frameshift_variant	ENSG00000240563	transcript	ENST00000498273.1	protein_coding	1	1	G|frameshift_variant|HIGH|L1TD1|ENSG00000240563|transcript|ENST00000498273.1|protein_coding|4/4|c.1805_1808delTAAC|p.Leu602fs|2100/3849|1805/2598|602/865||INFO_REALIGN_3_PRIME,G|upstream_gene_variant|MODIFIER|RP5-1155K23.4|ENSG00000237227|transcript|ENST00000450606.1|processed_pseudogene||n.-2137_-2134delAGTT|||||2134|,G|upstream_gene_variant|MODIFIER|Y_RNA|ENSG00000200174|transcript|ENST00000363…
rs17124399	chr1	63024312	C	T	RP11-5P4.2	29	0.149	SNP	NA	NA	NA	NA	NA	splice_donor_variant&intron_variant	ENSG00000227485	transcript	ENST00000418091.1	lincRNA			T|splice_donor_variant&intron_variant|HIGH|RP11-5P4.2|ENSG00000227485|transcript|ENST00000418091.1|lincRNA|1/1|n.104+2C>T||||||
rs7519254	chr1	63170150	T	A	LINC00466	55	0.284	SNP	NA	NA	NA	NA	NA	splice_donor_variant&intron_variant	ENSG00000224209	transcript	ENST00000634725.1	lincRNA			A|splice_donor_variant&intron_variant|HIGH|LINC00466|ENSG00000224209|transcript|ENST00000634725.1|lincRNA|7/10|n.1155+2A>T||||||,A|downstream_gene_variant|MODIFIER|LINC00466|ENSG00000224209|transcript|ENST00000634576.1|lincRNA||n.*7A>T|||||7|,A|downstream_gene_variant|MODIFIER|LINC00466|ENSG00000224209|transcript|ENST00000635218.1|lincRNA||n.*4322A>T|||||4322|,A|intron_variant|MODIFIER|LINC00466|…
rs77043134;445924	chr1	63623761	G	A	PGM1	8	0.041	SNP	NA	Likely_benign	not_provided	NA	0.00359	splice_donor_variant&intron_variant	ENSG00000079739	transcript	ENST00000371083.4	protein_coding	5	0.2	A|splice_donor_variant&intron_variant|HIGH|PGM1|ENSG00000079739|transcript|ENST00000371083.4|protein_coding|1/10|c.300+1G>A||||||,A|intron_variant|MODIFIER|PGM1|ENSG00000079739|transcript|ENST00000371084.7|protein_coding|1/10|c.247-5664G>A||||||,A|intron_variant|MODIFIER|PGM1|ENSG00000079739|transcript|ENST00000540265.5|protein_coding|1/10|c.-345-5664G>A||||||
rs2230588	chr1	64844806	T	C	JAK1	66	0.34	SNP	NA	NA	NA	NA	NA	structural_interaction_variant	ENSG00000162434	interaction	4L00:A_697-A_733:ENST00000342505	protein_coding			C|structural_interaction_variant|HIGH|JAK1|ENSG00000162434|interaction|4L00:A_697-A_733:ENST00000342505|protein_coding|16/25|c.2199A>G||||||,C|structural_interaction_variant|HIGH|JAK1|ENSG00000162434|interaction|4L00:B_697-B_733:ENST00000342505|protein_coding|16/25|c.2199A>G||||||,C|structural_interaction_variant|HIGH|JAK1|ENSG00000162434|interaction|4L01:A_697-A_733:ENST00000342505|protein_codin…
rs17127063	chr1	64846659	G	A	JAK1	9	0.046	SNP	NA	NA	NA	NA	NA	structural_interaction_variant	ENSG00000162434	interaction	4L00:A_585-A_659:ENST00000342505	protein_coding			A|structural_interaction_variant|HIGH|JAK1|ENSG00000162434|interaction|4L00:A_585-A_659:ENST00000342505|protein_coding|14/25|c.1977C>T||||||,A|synonymous_variant|LOW|JAK1|ENSG00000162434|transcript|ENST00000342505.4|protein_coding|14/25|c.1977C>T|p.Arg659Arg|2226/5047|1977/3465|659/1154||,A|non_coding_transcript_exon_variant|MODIFIER|JAK1|ENSG00000162434|transcript|ENST00000465376.5|processed_tra…
rs17127197	chr1	64995089	C	G	LINC01359	5	0.026	SNP	NA	NA	NA	NA	NA	splice_acceptor_variant&intron_variant	ENSG00000226891	transcript	ENST00000415842.5	lincRNA			G|splice_acceptor_variant&intron_variant|HIGH|LINC01359|ENSG00000226891|transcript|ENST00000415842.5|lincRNA|1/5|n.149-1G>C||||||,G|splice_acceptor_variant&intron_variant|HIGH|LINC01359|ENSG00000226891|transcript|ENST00000436350.2|lincRNA|1/2|n.30-1G>C||||||,G|splice_acceptor_variant&intron_variant|HIGH|LINC01359|ENSG00000226891|transcript|ENST00000634775.1|lincRNA|1/7|n.145-1G>C||||||,G|splice_a…
rs783036	chr1	66365687	G	A	PDE4B	90	0.464	SNP	NA	NA	NA	NA	NA	structural_interaction_variant	ENSG00000184588	interaction	3G45:A_435-A_552:ENST00000329654	protein_coding			A|structural_interaction_variant|HIGH|PDE4B|ENSG00000184588|interaction|3G45:A_435-A_552:ENST00000329654|protein_coding|13/17|c.1305G>A||||||,A|structural_interaction_variant|HIGH|PDE4B|ENSG00000184588|interaction|3G45:B_435-B_552:ENST00000329654|protein_coding|13/17|c.1305G>A||||||,A|structural_interaction_variant|HIGH|PDE4B|ENSG00000184588|interaction|4MYQ:A_435-A_552:ENST00000329654|protein_co…
rs3816989	chr1	66776404	G	A	TCTEX1D1	31	0.16	SNP	NA	NA	NA	NA	NA	splice_donor_variant&intron_variant	ENSG00000152760	transcript	ENST00000282670.6	protein_coding	6	0.33	A|splice_donor_variant&intron_variant|HIGH|TCTEX1D1|ENSG00000152760|transcript|ENST00000282670.6|protein_coding|4/4|c.336+1G>A||||||,A|splice_donor_variant&intron_variant|HIGH|TCTEX1D1|ENSG00000152760|transcript|ENST00000528352.1|nonsense_mediated_decay|6/6|c.*235+1G>A||||||,A|splice_donor_variant&intron_variant|HIGH|TCTEX1D1|ENSG00000152760|transcript|ENST00000489510.1|retained_intron|1/1|n.249+…
rs200104842;778232	chr1	67093186	CTCATT	C	C1orf141	2	0.01	INDEL	NA	Benign	not_provided	NA	NA	frameshift_variant	ENSG00000203963	transcript	ENST00000371006.5	protein_coding	8	0.25	C|frameshift_variant|HIGH|C1orf141|ENSG00000203963|transcript|ENST00000371006.5|protein_coding|6/6|c.1017_1021delAATGA|p.Met340fs|1042/2053|1017/1203|339/400||,C|frameshift_variant|HIGH|C1orf141|ENSG00000203963|transcript|ENST00000371007.6|protein_coding|8/8|c.1017_1021delAATGA|p.Met340fs|1131/2153|1017/1203|339/400||,C|3_prime_UTR_variant|MODIFIER|C1orf141|ENSG00000203963|transcript|ENST00000544…
rs41287852	chr1	68138451	G	A	GNG12-AS1	4	0.021	SNP	NA	NA	NA	NA	NA	splice_donor_variant&intron_variant	ENSG00000232284	transcript	ENST00000420587.5	antisense			A|splice_donor_variant&intron_variant|HIGH|GNG12-AS1|ENSG00000232284|transcript|ENST00000420587.5|antisense|9/9|n.1213+1G>A||||||,A|splice_donor_variant&intron_variant|HIGH|GNG12-AS1|ENSG00000232284|transcript|ENST00000434072.1|antisense|1/1|n.94+1G>A||||||,A|upstream_gene_variant|MODIFIER|WLS|ENSG00000116729|transcript|ENST00000498615.1|processed_transcript||n.-289C>T|||||289|,A|downstream_gene_…
.	chr1	70363782	G	GT	AL158839.1	59	0.304	INDEL	NA	NA	NA	NA	NA	frameshift_variant	ENSG00000279230	transcript	ENST00000624855.1	protein_coding	1	1	GT|frameshift_variant|HIGH|AL158839.1|ENSG00000279230|transcript|ENST00000624855.1|protein_coding|3/3|c.54_55insA|p.Leu19fs|54/57|54/57|18/18||WARNING_TRANSCRIPT_NO_START_CODON,GT|upstream_gene_variant|MODIFIER|RP11-180O5.2|ENSG00000226088|transcript|ENST00000413943.1|antisense||n.-3346_-3345insA|||||3346|,GT|intron_variant|MODIFIER|HHLA3|ENSG00000197568|transcript|ENST00000370940.5|protein_codin…
rs28941785;2939	chr1	70415987	C	T	CTH	2	0.01	SNP	NA	Conflicting_interpretations_of_pathogenicity	Cystathioninuria|not_provided	NA	0.00260	structural_interaction_variant	ENSG00000116761	interaction	2NMP:B_42-B_67:ENST00000370938	protein_coding			T|structural_interaction_variant|HIGH|CTH|ENSG00000116761|interaction|2NMP:B_42-B_67:ENST00000370938|protein_coding|2/12|c.200C>T||||||,T|structural_interaction_variant|HIGH|CTH|ENSG00000116761|interaction|2NMP:C_40-C_67:ENST00000370938|protein_coding|2/12|c.200C>T||||||,T|structural_interaction_variant|HIGH|CTH|ENSG00000116761|interaction|2NMP:D_40-D_67:ENST00000370938|protein_coding|2/12|c.200C…
.	chr1	71203810	A	T	ZRANB2-AS2	2	0.01	SNP	NA	NA	NA	NA	NA	splice_acceptor_variant&intron_variant	ENSG00000229956	transcript	ENST00000413421.5	lincRNA			T|splice_acceptor_variant&intron_variant|HIGH|ZRANB2-AS2|ENSG00000229956|transcript|ENST00000413421.5|lincRNA|4/7|n.268-2A>T||||||,T|splice_acceptor_variant&intron_variant|HIGH|ZRANB2-AS2|ENSG00000229956|transcript|ENST00000627548.2|lincRNA|5/11|n.268-2A>T||||||,T|splice_acceptor_variant&intron_variant|HIGH|ZRANB2-AS2|ENSG00000229956|transcript|ENST00000626344.2|lincRNA|4/6|n.203-2A>T||||||,T|spl…
rs6424545	chr1	73307365	T	C	LINC01360	111	0.572	SNP	NA	NA	NA	NA	NA	splice_donor_variant&intron_variant	ENSG00000233973	transcript	ENST00000440762.5	lincRNA			C|splice_donor_variant&intron_variant|HIGH|LINC01360|ENSG00000233973|transcript|ENST00000440762.5|lincRNA|2/3|n.301+2T>C||||||,C|splice_donor_variant&intron_variant|HIGH|LINC01360|ENSG00000233973|transcript|ENST00000452553.1|lincRNA|1/2|n.148+2T>C||||||,C|intron_variant|MODIFIER|LINC01360|ENSG00000233973|transcript|ENST00000415686.5|lincRNA|1/2|n.41+1091T>C||||||,C|intron_variant|MODIFIER|LINC013…
rs7527057	chr1	74706317	T	A	CRYZ	84	0.433	SNP	NA	NA	NA	NA	NA	structural_interaction_variant	ENSG00000116791	interaction	1YB5:A_158-A_323:ENST00000340866	protein_coding			A|structural_interaction_variant|HIGH|CRYZ|ENSG00000116791|interaction|1YB5:A_158-A_323:ENST00000340866|protein_coding|9/9|c.969A>T||||||,A|structural_interaction_variant|HIGH|CRYZ|ENSG00000116791|interaction|1YB5:B_158-B_323:ENST00000340866|protein_coding|9/9|c.969A>T||||||,A|structural_interaction_variant|HIGH|CRYZ|ENSG00000116791|interaction|1YB5:A_158-A_323:ENST00000417775|protein_coding|10/1…
rs1133891	chr1	74748757	A	G	TYW3	20	0.103	SNP	NA	NA	NA	NA	NA	start_lost	ENSG00000162623	transcript	ENST00000479111.5	protein_coding	8	0.25	G|start_lost|HIGH|TYW3|ENSG00000162623|transcript|ENST00000479111.5|protein_coding|5/7|c.1A>G|p.Met1?|424/1130|1/420|1/139||,G|start_lost|HIGH|TYW3|ENSG00000162623|transcript|ENST00000483990.1|protein_coding|3/4|c.1A>G|p.Met1?|540/708|1/169|1/55||WARNING_TRANSCRIPT_INCOMPLETE,G|missense_variant|MODERATE|TYW3|ENSG00000162623|transcript|ENST00000370867.7|protein_coding|4/6|c.361A>G|p.Met121Val|450/…
rs143821819	chr1	77746398	C	T	USP33	3	0.015	SNP	NA	NA	NA	NA	NA	splice_donor_variant&intron_variant	ENSG00000077254	transcript	ENST00000524536.5	protein_coding	18	0.06	T|splice_donor_variant&intron_variant|HIGH|USP33|ENSG00000077254|transcript|ENST00000524536.5|protein_coding|2/8|c.-138+1G>A||||||WARNING_TRANSCRIPT_INCOMPLETE,T|upstream_gene_variant|MODIFIER|USP33|ENSG00000077254|transcript|ENST00000357428.5|protein_coding||c.-936G>A|||||936|,T|intron_variant|MODIFIER|USP33|ENSG00000077254|transcript|ENST00000370794.7|protein_coding|1/23|c.-51-4650G>A||||||,T|i…
.	chr1	78662885	G	GT	IFI44	86	0.443	INDEL	NA	NA	NA	NA	NA	frameshift_variant	ENSG00000137965	transcript	ENST00000446486.1	protein_coding	9	0.11	GT|frameshift_variant|HIGH|IFI44|ENSG00000137965|transcript|ENST00000446486.1|protein_coding|1/2|c.149_150insT|p.Trp50fs|152/497|150/228|50/75||WARNING_TRANSCRIPT_NO_START_CODON,GT|splice_region_variant&intron_variant|LOW|IFI44|ENSG00000137965|transcript|ENST00000370747.8|protein_coding|8/8|c.1288+7_1288+8insT||||||,GT|splice_region_variant&intron_variant|LOW|IFI44|ENSG00000137965|transcript|ENST…
.	chr1	81514046	CTGAAAGACAAAAGTGTGAGATAAGATCCAAAAATAACAAAGTAAAAGCAGAAAGGTCCTTTGGGGTTTCTATGCACTTAACTCAGTGGAGACATGGAATTTCTGTAGGTTGGGGAGATTTG	C	RP5-837I24.2	12	0.062	INDEL	NA	NA	NA	NA	NA	splice_acceptor_variant&splice_region_variant&intron_variant	ENSG00000234953	transcript	ENST00000443939.1	antisense			C|splice_acceptor_variant&splice_region_variant&intron_variant|HIGH|RP5-837I24.2|ENSG00000234953|transcript|ENST00000443939.1|antisense|3/3|n.478-122_478-2del||||||,C|intron_variant|MODIFIER|ADGRL2|ENSG00000117114|transcript|ENST00000473719.5|processed_transcript|2/4|n.420-66828_420-66708del||||||INFO_REALIGN_3_PRIME,C|intron_variant|MODIFIER|ADGRL2|ENSG00000117114|transcript|ENST00000469377.6|pr…
rs323942	chr1	83096978	A	G	LINC01362	192	0.99	SNP	NA	NA	NA	NA	NA	splice_donor_variant&intron_variant	ENSG00000230817	transcript	ENST00000452901.5	lincRNA			G|splice_donor_variant&intron_variant|HIGH|LINC01362|ENSG00000230817|transcript|ENST00000452901.5|lincRNA|9/10|n.1539+1A>G||||||
rs200167839	chr1	84408479	A	T	DNASE2B	2	0.01	SNP	NA	NA	NA	NA	NA	stop_gained	ENSG00000137976	transcript	ENST00000370665.3	protein_coding	2	0.5	T|stop_gained|HIGH|DNASE2B|ENSG00000137976|transcript|ENST00000370665.3|protein_coding|3/6|c.346A>T|p.Lys116*|379/1269|346/1086|116/361||,T|5_prime_UTR_variant|MODIFIER|DNASE2B|ENSG00000137976|transcript|ENST00000370662.3|protein_coding|1/4|c.-279A>T|||||3947|
.	chr1	86445356	CTTTT	CTTT	CLCA2	23	0.124	INDEL	NA	NA	NA	NA	NA	splice_acceptor_variant&intron_variant	ENSG00000137975	transcript	ENST00000490884.1	processed_transcript			CTTTTT|splice_acceptor_variant&intron_variant|HIGH|CLCA2|ENSG00000137975|transcript|ENST00000490884.1|processed_transcript|3/3|n.379-3dupT||||||INFO_REALIGN_3_PRIME,CTTTTTTT|splice_acceptor_variant&intron_variant|HIGH|CLCA2|ENSG00000137975|transcript|ENST00000490884.1|processed_transcript|3/3|n.379-5_379-3dupTTT||||||INFO_REALIGN_3_PRIME,C|splice_region_variant&intron_variant|LOW|CLCA2|ENSG000001…
.	chr1	86445356	CTTTT	CTT	CLCA2	6	0.032	INDEL	NA	NA	NA	NA	NA	splice_acceptor_variant&intron_variant	ENSG00000137975	transcript	ENST00000490884.1	processed_transcript			CTTTTT|splice_acceptor_variant&intron_variant|HIGH|CLCA2|ENSG00000137975|transcript|ENST00000490884.1|processed_transcript|3/3|n.379-3dupT||||||INFO_REALIGN_3_PRIME,CTTTTTTT|splice_acceptor_variant&intron_variant|HIGH|CLCA2|ENSG00000137975|transcript|ENST00000490884.1|processed_transcript|3/3|n.379-5_379-3dupTTT||||||INFO_REALIGN_3_PRIME,C|splice_region_variant&intron_variant|LOW|CLCA2|ENSG000001…
.	chr1	86445356	CTTTT	CTTTTT	CLCA2	25	0.134	INDEL	NA	NA	NA	NA	NA	splice_acceptor_variant&intron_variant	ENSG00000137975	transcript	ENST00000490884.1	processed_transcript			CTTTTT|splice_acceptor_variant&intron_variant|HIGH|CLCA2|ENSG00000137975|transcript|ENST00000490884.1|processed_transcript|3/3|n.379-3dupT||||||INFO_REALIGN_3_PRIME,CTTTTTTT|splice_acceptor_variant&intron_variant|HIGH|CLCA2|ENSG00000137975|transcript|ENST00000490884.1|processed_transcript|3/3|n.379-5_379-3dupTTT||||||INFO_REALIGN_3_PRIME,C|splice_region_variant&intron_variant|LOW|CLCA2|ENSG000001…
.	chr1	86445356	CTTTT	CT	CLCA2	5	0.027	INDEL	NA	NA	NA	NA	NA	splice_acceptor_variant&intron_variant	ENSG00000137975	transcript	ENST00000490884.1	processed_transcript			CTTTTT|splice_acceptor_variant&intron_variant|HIGH|CLCA2|ENSG00000137975|transcript|ENST00000490884.1|processed_transcript|3/3|n.379-3dupT||||||INFO_REALIGN_3_PRIME,CTTTTTTT|splice_acceptor_variant&intron_variant|HIGH|CLCA2|ENSG00000137975|transcript|ENST00000490884.1|processed_transcript|3/3|n.379-5_379-3dupTTT||||||INFO_REALIGN_3_PRIME,C|splice_region_variant&intron_variant|LOW|CLCA2|ENSG000001…
rs41286592	chr1	86636910	T	C	CLCA3P	34	0.175	SNP	NA	NA	NA	NA	NA	splice_donor_variant&intron_variant	ENSG00000153923	transcript	ENST00000466454.1	processed_transcript			C|splice_donor_variant&intron_variant|HIGH|CLCA3P|ENSG00000153923|transcript|ENST00000466454.1|processed_transcript|4/14|n.575+2T>C||||||,C|splice_donor_variant&intron_variant|HIGH|CLCA3P|ENSG00000153923|transcript|ENST00000284054.7|processed_transcript|4/13|n.578+2T>C||||||,C|splice_donor_variant&intron_variant|HIGH|CLCA3P|ENSG00000153923|transcript|ENST00000490028.5|transcribed_unprocessed_pseu…
rs535037	chr1	86650239	T	C	RP4-651E10.4	105	0.541	SNP	NA	NA	NA	NA	NA	splice_donor_variant&intron_variant	ENSG00000236915	transcript	ENST00000456587.1	antisense			C|splice_donor_variant&intron_variant|HIGH|RP4-651E10.4|ENSG00000236915|transcript|ENST00000456587.1|antisense|2/3|n.183+1A>G||||||,C|non_coding_transcript_exon_variant|MODIFIER|CLCA3P|ENSG00000153923|transcript|ENST00000466454.1|processed_transcript|14/15|n.2284T>C||||||,C|non_coding_transcript_exon_variant|MODIFIER|CLCA3P|ENSG00000153923|transcript|ENST00000284054.7|processed_transcript|13/14|n…
rs101028	chr1	86914313	G	T	44089	41	0.211	SNP	NA	NA	NA	NA	NA	splice_donor_variant&intron_variant	ENSG00000183291	transcript	ENST00000469566.5	processed_transcript			T|splice_donor_variant&intron_variant|HIGH|SEP15|ENSG00000183291|transcript|ENST00000469566.5|processed_transcript|1/4|n.110+2C>A||||||,T|5_prime_UTR_variant|MODIFIER|SEP15|ENSG00000183291|transcript|ENST00000331835.9|protein_coding|1/5|c.-202C>A|||||202|,T|5_prime_UTR_variant|MODIFIER|SEP15|ENSG00000183291|transcript|ENST00000611507.4|protein_coding|1/5|c.-202C>A|||||202|,T|5_prime_UTR_variant|M…
rs6671949	chr1	88807604	G	A	PKN2	5	0.026	SNP	NA	NA	NA	NA	NA	structural_interaction_variant	ENSG00000065243	interaction	4CRS:A_670-A_956:ENST00000370521	protein_coding			A|structural_interaction_variant|HIGH|PKN2|ENSG00000065243|interaction|4CRS:A_670-A_956:ENST00000370521|protein_coding|14/22|c.2010G>A||||||,A|splice_region_variant&synonymous_variant|LOW|PKN2|ENSG00000065243|transcript|ENST00000370521.7|protein_coding|14/22|c.2010G>A|p.Lys670Lys|2369/6121|2010/2955|670/984||,A|splice_region_variant&synonymous_variant|LOW|PKN2|ENSG00000065243|transcript|ENST00000…
rs200907077	chr1	88983185	A	T	RBMXL1	6	0.031	SNP	NA	NA	NA	NA	NA	stop_gained	ENSG00000213516	transcript	ENST00000321792.5	protein_coding			T|stop_gained|HIGH|RBMXL1|ENSG00000213516|transcript|ENST00000321792.5|protein_coding|2/2|c.642T>A|p.Tyr214*|1070/4799|642/1173|214/390||,T|stop_gained|HIGH|RBMXL1|ENSG00000213516|transcript|ENST00000399794.6|protein_coding|3/3|c.642T>A|p.Tyr214*|1358/5084|642/1173|214/390||,T|downstream_gene_variant|MODIFIER|RBMXL1|ENSG00000213516|transcript|ENST00000413769.1|protein_coding||c.*166T>A|||||166|WA…
.	chr1	88983825	AT	A	RBMXL1	3	0.015	INDEL	NA	NA	NA	NA	NA	frameshift_variant&start_lost	ENSG00000213516	transcript	ENST00000321792.5	protein_coding	3	1	A|frameshift_variant&start_lost|HIGH|RBMXL1|ENSG00000213516|transcript|ENST00000321792.5|protein_coding|2/2|c.1delA|p.Met1fs|429/4799|1/1173|1/390||,A|frameshift_variant&start_lost|HIGH|RBMXL1|ENSG00000213516|transcript|ENST00000399794.6|protein_coding|3/3|c.1delA|p.Met1fs|717/5084|1/1173|1/390||,A|frameshift_variant&start_lost|HIGH|RBMXL1|ENSG00000213516|transcript|ENST00000413769.1|protein_codi…
rs148526074	chr1	89058073	G	T	GBP1	6	0.031	SNP	NA	NA	NA	NA	NA	structural_interaction_variant	ENSG00000117228	interaction	1F5N:A_239-A_265:ENST00000370473	protein_coding			T|structural_interaction_variant|HIGH|GBP1|ENSG00000117228|interaction|1F5N:A_239-A_265:ENST00000370473|protein_coding|6/11|c.793C>A||||||,T|structural_interaction_variant|HIGH|GBP1|ENSG00000117228|interaction|2B8W:A_239-A_265:ENST00000370473|protein_coding|6/11|c.793C>A||||||,T|structural_interaction_variant|HIGH|GBP1|ENSG00000117228|interaction|2B8W:B_239-B_265:ENST00000370473|protein_coding|6/…
rs1048401	chr1	89060283	T	C	GBP1	8	0.041	SNP	NA	NA	NA	NA	NA	structural_interaction_variant	ENSG00000117228	interaction	1DG3:A_13-A_78:ENST00000370473	protein_coding			C|structural_interaction_variant|HIGH|GBP1|ENSG00000117228|interaction|1DG3:A_13-A_78:ENST00000370473|protein_coding|3/11|c.232A>G||||||,C|structural_interaction_variant|HIGH|GBP1|ENSG00000117228|interaction|1DG3:A_14-A_78:ENST00000370473|protein_coding|3/11|c.232A>G||||||,C|structural_interaction_variant|HIGH|GBP1|ENSG00000117228|interaction|1F5N:A_13-A_78:ENST00000370473|protein_coding|3/11|c.2…
.	chr1	89133282	TC	T	GBP7	2	0.01	INDEL	NA	NA	NA	NA	NA	frameshift_variant	ENSG00000213512	transcript	ENST00000294671.2	protein_coding	1	1	T|frameshift_variant|HIGH|GBP7|ENSG00000213512|transcript|ENST00000294671.2|protein_coding|10/11|c.1637delG|p.Arg546fs|1776/2454|1637/1917|546/638||,T|intron_variant|MODIFIER|GBP2|ENSG00000162645|transcript|ENST00000464839.5|nonsense_mediated_decay|3/14|c.-217-7221delG||||||
.	chr1	89133286	A	AT	GBP7	4	0.021	INDEL	NA	NA	NA	NA	NA	frameshift_variant	ENSG00000213512	transcript	ENST00000294671.2	protein_coding	1	1	AT|frameshift_variant|HIGH|GBP7|ENSG00000213512|transcript|ENST00000294671.2|protein_coding|10/11|c.1633_1634insA|p.Leu545fs|1772/2454|1633/1917|545/638||,AT|intron_variant|MODIFIER|GBP2|ENSG00000162645|transcript|ENST00000464839.5|nonsense_mediated_decay|3/14|c.-217-7225_-217-7224insA||||||
.	chr1	89263883	GC	G	GBP5	2	0.01	INDEL	NA	NA	NA	NA	NA	frameshift_variant	ENSG00000154451	transcript	ENST00000370459.7	protein_coding	5	0.4	G|frameshift_variant|HIGH|GBP5|ENSG00000154451|transcript|ENST00000370459.7|protein_coding|8/11|c.1214delG|p.Cys405fs|1342/2011|1214/1761|405/586||,G|frameshift_variant|HIGH|GBP5|ENSG00000154451|transcript|ENST00000443807.1|protein_coding|7/8|c.1214delG|p.Cys405fs|4463/4699|1214/1450|405/482||WARNING_TRANSCRIPT_INCOMPLETE,G|upstream_gene_variant|MODIFIER|GBP5|ENSG00000154451|transcript|ENST000004…
.	chr1	89267076	G	GAGTC	GBP5	2	0.01	INDEL	NA	NA	NA	NA	NA	frameshift_variant&stop_gained	ENSG00000154451	transcript	ENST00000370459.7	protein_coding	5	0.4	GAGTC|frameshift_variant&stop_gained|HIGH|GBP5|ENSG00000154451|transcript|ENST00000370459.7|protein_coding|5/11|c.502_505dupGACT|p.Ser169fs|633/2011|505/1761|169/586||,GAGTC|frameshift_variant&stop_gained|HIGH|GBP5|ENSG00000154451|transcript|ENST00000443807.1|protein_coding|4/8|c.502_505dupGACT|p.Ser169fs|3754/4699|505/1450|169/482||WARNING_TRANSCRIPT_INCOMPLETE,GAGTC|upstream_gene_variant|MODIFI…
rs11810742	chr1	96006362	G	C	RP11-147C23.1	32	0.165	SNP	NA	NA	NA	NA	NA	splice_acceptor_variant&intron_variant	ENSG00000237435	transcript	ENST00000595613.5	lincRNA			C|splice_acceptor_variant&intron_variant|HIGH|RP11-147C23.1|ENSG00000237435|transcript|ENST00000595613.5|lincRNA|4/5|n.361-1G>C||||||,C|splice_acceptor_variant&intron_variant|HIGH|RP11-147C23.1|ENSG00000237435|transcript|ENST00000623085.3|lincRNA|4/5|n.443-1G>C||||||,C|splice_acceptor_variant&intron_variant|HIGH|RP11-147C23.1|ENSG00000237435|transcript|ENST00000623349.3|lincRNA|3/4|n.320-1G>C||||…
rs12097515	chr1	98210811	G	A	RP5-1070A16.1	87	0.448	SNP	NA	NA	NA	NA	NA	splice_donor_variant&intron_variant	ENSG00000226053	transcript	ENST00000418344.1	lincRNA			A|splice_donor_variant&intron_variant|HIGH|RP5-1070A16.1|ENSG00000226053|transcript|ENST00000418344.1|lincRNA|1/2|n.64+1G>A||||||
.	chr1	98698690	CT	C	SNX7	12	0.062	INDEL	NA	NA	NA	NA	NA	splice_acceptor_variant&intron_variant	ENSG00000162627	transcript	ENST00000306121.7	protein_coding	5	0.6	CTT|splice_acceptor_variant&intron_variant|HIGH|SNX7|ENSG00000162627|transcript|ENST00000306121.7|protein_coding|5/8|c.839-3dupT||||||INFO_REALIGN_3_PRIME,CTT|splice_acceptor_variant&intron_variant|HIGH|SNX7|ENSG00000162627|transcript|ENST00000528824.1|nonsense_mediated_decay|6/8|c.*659-3dupT||||||INFO_REALIGN_3_PRIME,CTT|splice_acceptor_variant&intron_variant|HIGH|SNX7|ENSG00000162627|transcript…
.	chr1	98698690	CT	CTT	SNX7	3	0.015	INDEL	NA	NA	NA	NA	NA	splice_acceptor_variant&intron_variant	ENSG00000162627	transcript	ENST00000306121.7	protein_coding	5	0.6	CTT|splice_acceptor_variant&intron_variant|HIGH|SNX7|ENSG00000162627|transcript|ENST00000306121.7|protein_coding|5/8|c.839-3dupT||||||INFO_REALIGN_3_PRIME,CTT|splice_acceptor_variant&intron_variant|HIGH|SNX7|ENSG00000162627|transcript|ENST00000528824.1|nonsense_mediated_decay|6/8|c.*659-3dupT||||||INFO_REALIGN_3_PRIME,CTT|splice_acceptor_variant&intron_variant|HIGH|SNX7|ENSG00000162627|transcript…
rs2307130;195096	chr1	99851033	A	G	AGL	86	0.443	SNP	NA	Benign	Glycogen_storage_disease_type_III|not_specified|not_provided	0.46865	0.42712	splice_acceptor_variant&intron_variant	ENSG00000162688	transcript	ENST00000370165.7	protein_coding	8	0.13	G|splice_acceptor_variant&intron_variant|HIGH|AGL|ENSG00000162688|transcript|ENST00000370165.7|protein_coding|1/33|c.-8-2A>G||||||,G|5_prime_UTR_premature_start_codon_gain_variant|LOW|AGL|ENSG00000162688|transcript|ENST00000294724.8|protein_coding|2/34|c.-10A>G||||||,G|5_prime_UTR_premature_start_codon_gain_variant|LOW|AGL|ENSG00000162688|transcript|ENST00000361915.7|protein_coding|2/34|c.-10A>G|…
rs12747584	chr1	100640488	C	T	LINC01349	27	0.139	SNP	NA	NA	NA	NA	NA	splice_donor_variant&intron_variant	ENSG00000230402	transcript	ENST00000416343.2	lincRNA			T|splice_donor_variant&intron_variant|HIGH|LINC01349|ENSG00000230402|transcript|ENST00000416343.2|lincRNA|1/2|n.125+1G>A||||||
rs3835397	chr1	101236991	AG	A	S1PR1	8	0.041	INDEL	Lymphocyte_counts	NA	NA	NA	NA	splice_donor_variant&intron_variant	ENSG00000170989	transcript	ENST00000475821.1	processed_transcript			A|splice_donor_variant&intron_variant|HIGH|S1PR1|ENSG00000170989|transcript|ENST00000475821.1|processed_transcript|1/1|n.65+1delG||||||,A|5_prime_UTR_variant|MODIFIER|S1PR1|ENSG00000170989|transcript|ENST00000305352.6|protein_coding|1/2|c.-271delG|||||1993|,A|upstream_gene_variant|MODIFIER|RP4-575N6.4|ENSG00000225938|transcript|ENST00000432195.1|antisense||n.-464delC|||||464|,A|upstream_gene_vari…
rs192556291	chr1	103565596	T	C	AMY2B	2	0.01	SNP	NA	NA	NA	NA	NA	splice_donor_variant&intron_variant	ENSG00000240038	transcript	ENST00000361355.8	protein_coding	8	0.38	C|splice_donor_variant&intron_variant|HIGH|AMY2B|ENSG00000240038|transcript|ENST00000361355.8|protein_coding|2/11|c.-47+2T>C||||||,C|splice_donor_variant&intron_variant|HIGH|AMY2B|ENSG00000240038|transcript|ENST00000453959.5|protein_coding|1/2|c.-47+2T>C||||||WARNING_TRANSCRIPT_INCOMPLETE,C|splice_donor_variant&intron_variant|HIGH|AMY2B|ENSG00000240038|transcript|ENST00000435302.5|protein_coding|…
rs146707736	chr1	104076740	T	TTCAAA	RP11-364B6.2	36	0.186	INDEL	NA	NA	NA	NA	NA	splice_acceptor_variant&intron_variant	ENSG00000215869	transcript	ENST00000418362.1	processed_transcript			TTCAAA|splice_acceptor_variant&intron_variant|HIGH|RP11-364B6.2|ENSG00000215869|transcript|ENST00000418362.1|processed_transcript|1/1|n.883-2_883-1insAATCA||||||INFO_REALIGN_3_PRIME,TTCAAA|downstream_gene_variant|MODIFIER|RP11-364B6.2|ENSG00000215869|transcript|ENST00000401022.2|transcribed_processed_pseudogene||n.*3203_*3204insTCAAA|||||3204|,TTCAAA|intron_variant|MODIFIER|RP11-364B6.2|ENSG00000…
rs2232016	chr1	107057296	C	T	PRMT6	36	0.186	SNP	Red_cell_distribution_width	NA	NA	NA	NA	structural_interaction_variant	ENSG00000198890	interaction	4Y30:A_194-A_289:ENST00000370078	protein_coding			T|structural_interaction_variant|HIGH|PRMT6|ENSG00000198890|interaction|4Y30:A_194-A_289:ENST00000370078|protein_coding|1/1|c.581C>T||||||,T|structural_interaction_variant|HIGH|PRMT6|ENSG00000198890|interaction|4Y30:B_194-B_289:ENST00000370078|protein_coding|1/1|c.581C>T||||||,T|missense_variant|MODERATE|PRMT6|ENSG00000198890|transcript|ENST00000370078.1|protein_coding|1/1|c.581C>T|p.Ala194Val|61…
rs145465105;714605	chr1	109235353	G	T	SARS	2	0.01	SNP	NA	Likely_benign	not_provided	NA	NA	structural_interaction_variant	ENSG00000031698	interaction	3VBB:A_223-A_297:ENST00000234677	protein_coding			T|structural_interaction_variant|HIGH|SARS|ENSG00000031698|interaction|3VBB:A_223-A_297:ENST00000234677|protein_coding|7/11|c.891G>T||||||,T|structural_interaction_variant|HIGH|SARS|ENSG00000031698|interaction|3VBB:B_223-B_297:ENST00000234677|protein_coding|7/11|c.891G>T||||||,T|structural_interaction_variant|HIGH|SARS|ENSG00000031698|interaction|3VBB:C_223-C_297:ENST00000234677|protein_coding|7/…
rs116389032	chr1	109280835	T	A	PSRC1	2	0.01	SNP	NA	NA	NA	NA	NA	stop_gained	ENSG00000134222	transcript	ENST00000369904.7	protein_coding	12	0.08	A|stop_gained|HIGH|PSRC1|ENSG00000134222|transcript|ENST00000369904.7|protein_coding|6/8|c.745A>T|p.Lys249*|831/1584|745/933|249/310||,A|synonymous_variant|LOW|PSRC1|ENSG00000134222|transcript|ENST00000369907.7|protein_coding|6/8|c.846A>T|p.Arg282Arg|964/1717|846/1002|282/333||,A|synonymous_variant|LOW|PSRC1|ENSG00000134222|transcript|ENST00000369909.6|protein_coding|6/8|c.846A>T|p.Arg282Arg|990/…
rs139849511	chr1	109296338	G	A	MYBPHL	3	0.015	SNP	NA	NA	NA	NA	NA	stop_gained	ENSG00000221986	transcript	ENST00000357155.1	protein_coding	3	0.33	A|stop_gained|HIGH|MYBPHL|ENSG00000221986|transcript|ENST00000357155.1|protein_coding|6/9|c.763C>T|p.Arg255*|813/1372|763/1065|255/354||,A|intron_variant|MODIFIER|MYBPHL|ENSG00000221986|transcript|ENST00000477962.1|processed_transcript|1/3|n.150-1041C>T||||||,A|non_coding_transcript_exon_variant|MODIFIER|MYBPHL|ENSG00000221986|transcript|ENST00000489706.5|processed_transcript|1/4|n.16C>T||||||
rs2230350	chr1	109548825	G	A	GNAI3	3	0.015	SNP	NA	NA	NA	NA	NA	structural_interaction_variant	ENSG00000065135	interaction	2IHB:A_35-A_216:ENST00000369851	protein_coding			A|structural_interaction_variant|HIGH|GNAI3|ENSG00000065135|interaction|2IHB:A_35-A_216:ENST00000369851|protein_coding|1/9|c.105G>A||||||,A|structural_interaction_variant|HIGH|GNAI3|ENSG00000065135|interaction|2ODE:A_35-A_216:ENST00000369851|protein_coding|1/9|c.105G>A||||||,A|structural_interaction_variant|HIGH|GNAI3|ENSG00000065135|interaction|2ODE:A_35-A_219:ENST00000369851|protein_coding|1/9|…
rs139053230	chr1	110109577	CTTT	CTT	LINC01397	2	0.027	INDEL	NA	NA	NA	NA	NA	splice_acceptor_variant&intron_variant	ENSG00000258673	transcript	ENST00000554808.1	antisense			CTTTT|splice_acceptor_variant&intron_variant|HIGH|LINC01397|ENSG00000258673|transcript|ENST00000554808.1|antisense|3/3|n.465-3dupT||||||INFO_REALIGN_3_PRIME,CTTTTTT|splice_acceptor_variant&intron_variant|HIGH|LINC01397|ENSG00000258673|transcript|ENST00000554808.1|antisense|3/3|n.465-5_465-3dupTTT||||||INFO_REALIGN_3_PRIME,C|splice_region_variant&intron_variant|LOW|LINC01397|ENSG00000258673|transc…
rs139053230	chr1	110109577	CTTT	C	LINC01397	4	0.054	INDEL	NA	NA	NA	NA	NA	splice_acceptor_variant&intron_variant	ENSG00000258673	transcript	ENST00000554808.1	antisense			CTTTT|splice_acceptor_variant&intron_variant|HIGH|LINC01397|ENSG00000258673|transcript|ENST00000554808.1|antisense|3/3|n.465-3dupT||||||INFO_REALIGN_3_PRIME,CTTTTTT|splice_acceptor_variant&intron_variant|HIGH|LINC01397|ENSG00000258673|transcript|ENST00000554808.1|antisense|3/3|n.465-5_465-3dupTTT||||||INFO_REALIGN_3_PRIME,C|splice_region_variant&intron_variant|LOW|LINC01397|ENSG00000258673|transc…
rs139053230	chr1	110109577	CTTT	CTTTT	LINC01397	2	0.027	INDEL	NA	NA	NA	NA	NA	splice_acceptor_variant&intron_variant	ENSG00000258673	transcript	ENST00000554808.1	antisense			CTTTT|splice_acceptor_variant&intron_variant|HIGH|LINC01397|ENSG00000258673|transcript|ENST00000554808.1|antisense|3/3|n.465-3dupT||||||INFO_REALIGN_3_PRIME,CTTTTTT|splice_acceptor_variant&intron_variant|HIGH|LINC01397|ENSG00000258673|transcript|ENST00000554808.1|antisense|3/3|n.465-5_465-3dupTTT||||||INFO_REALIGN_3_PRIME,C|splice_region_variant&intron_variant|LOW|LINC01397|ENSG00000258673|transc…
rs6674775	chr1	110407817	C	T	LAMTOR5-AS1	97	0.5	SNP	NA	NA	NA	NA	NA	splice_donor_variant&intron_variant	ENSG00000224699	transcript	ENST00000625451.2	antisense			T|splice_donor_variant&intron_variant|HIGH|LAMTOR5-AS1|ENSG00000224699|transcript|ENST00000625451.2|antisense|1/3|n.188+2C>T||||||,T|missense_variant|MODERATE|LAMTOR5|ENSG00000134248|transcript|ENST00000256644.8|protein_coding|1/4|c.50G>A|p.Ser17Asn|126/868|50/522|17/173||,T|missense_variant|MODERATE|LAMTOR5|ENSG00000134248|transcript|ENST00000614544.1|protein_coding|1/4|c.50G>A|p.Ser17Asn|108/84…
rs644081	chr1	111119614	C	T	DRAM2	48	0.247	SNP	NA	NA	NA	NA	NA	splice_donor_variant&intron_variant	ENSG00000156171	transcript	ENST00000477769.1	processed_transcript			T|splice_donor_variant&intron_variant|HIGH|DRAM2|ENSG00000156171|transcript|ENST00000477769.1|processed_transcript|3/3|n.235+1G>A||||||,T|downstream_gene_variant|MODIFIER|DRAM2|ENSG00000156171|transcript|ENST00000462092.5|processed_transcript||n.*938G>A|||||938|,T|downstream_gene_variant|MODIFIER|DRAM2|ENSG00000156171|transcript|ENST00000480600.6|processed_transcript||n.*902G>A|||||902|,T|intron_…
.	chr1	111225929	CT	C	CHI3L2	13	0.067	INDEL	NA	NA	NA	NA	NA	splice_acceptor_variant&intron_variant	ENSG00000064886	transcript	ENST00000445067.6	protein_coding	17	0.06	CTT|splice_acceptor_variant&intron_variant|HIGH|CHI3L2|ENSG00000064886|transcript|ENST00000445067.6|protein_coding|1/12|c.-156-3dupT||||||INFO_REALIGN_3_PRIME,C|splice_region_variant&intron_variant|LOW|CHI3L2|ENSG00000064886|transcript|ENST00000445067.6|protein_coding|1/12|c.-156-3delT||||||INFO_REALIGN_3_PRIME,C|upstream_gene_variant|MODIFIER|CHI3L2|ENSG00000064886|transcript|ENST00000369748.8|p…
.	chr1	111225929	CT	CTT	CHI3L2	3	0.015	INDEL	NA	NA	NA	NA	NA	splice_acceptor_variant&intron_variant	ENSG00000064886	transcript	ENST00000445067.6	protein_coding	17	0.06	CTT|splice_acceptor_variant&intron_variant|HIGH|CHI3L2|ENSG00000064886|transcript|ENST00000445067.6|protein_coding|1/12|c.-156-3dupT||||||INFO_REALIGN_3_PRIME,C|splice_region_variant&intron_variant|LOW|CHI3L2|ENSG00000064886|transcript|ENST00000445067.6|protein_coding|1/12|c.-156-3delT||||||INFO_REALIGN_3_PRIME,C|upstream_gene_variant|MODIFIER|CHI3L2|ENSG00000064886|transcript|ENST00000369748.8|p…
rs11556868	chr1	111235703	C	T	CHI3L2	33	0.17	SNP	Blood_protein_levels	NA	NA	NA	NA	structural_interaction_variant	ENSG00000064886	interaction	4AY1:A_182-A_208:ENST00000369748	protein_coding			T|structural_interaction_variant|HIGH|CHI3L2|ENSG00000064886|interaction|4AY1:A_182-A_208:ENST00000369748|protein_coding|6/11|c.545C>T||||||,T|structural_interaction_variant|HIGH|CHI3L2|ENSG00000064886|interaction|4AY1:B_182-B_208:ENST00000369748|protein_coding|6/11|c.545C>T||||||,T|structural_interaction_variant|HIGH|CHI3L2|ENSG00000064886|interaction|4AY1:C_182-C_208:ENST00000369748|protein_cod…
rs13721;402537	chr1	111241360	C	A	CHI3L2	56	0.289	SNP	NA	Benign	not_specified	NA	0.10883	structural_interaction_variant	ENSG00000064886	interaction	4AY1:A_318-A_338:ENST00000369748	protein_coding			A|structural_interaction_variant|HIGH|CHI3L2|ENSG00000064886|interaction|4AY1:A_318-A_338:ENST00000369748|protein_coding|9/11|c.952C>A||||||,T|structural_interaction_variant|HIGH|CHI3L2|ENSG00000064886|interaction|4AY1:A_318-A_338:ENST00000369748|protein_coding|9/11|c.952C>T||||||,A|structural_interaction_variant|HIGH|CHI3L2|ENSG00000064886|interaction|4AY1:B_318-B_338:ENST00000369748|protein_cod…
rs13721;402537	chr1	111241360	C	T	CHI3L2	32	0.165	SNP	NA	Benign	not_specified	NA	0.10883	structural_interaction_variant	ENSG00000064886	interaction	4AY1:A_318-A_338:ENST00000369748	protein_coding			A|structural_interaction_variant|HIGH|CHI3L2|ENSG00000064886|interaction|4AY1:A_318-A_338:ENST00000369748|protein_coding|9/11|c.952C>A||||||,T|structural_interaction_variant|HIGH|CHI3L2|ENSG00000064886|interaction|4AY1:A_318-A_338:ENST00000369748|protein_coding|9/11|c.952C>T||||||,A|structural_interaction_variant|HIGH|CHI3L2|ENSG00000064886|interaction|4AY1:B_318-B_338:ENST00000369748|protein_cod…
rs34698010	chr1	111290866	C	CCT	CHIA	81	0.418	INDEL	NA	NA	NA	NA	NA	frameshift_variant	ENSG00000134216	transcript	ENST00000422815.5	protein_coding			CCT|frameshift_variant|HIGH|CHIA|ENSG00000134216|transcript|ENST00000422815.5|protein_coding|1/9|c.7_8dupTC|p.Ser4fs|9/1354|9/1263|3/420||WARNING_TRANSCRIPT_NO_START_CODON&INFO_REALIGN_3_PRIME,CCT|5_prime_UTR_variant|MODIFIER|CHIA|ENSG00000134216|transcript|ENST00000483391.5|protein_coding|1/8|c.-143_-142dupTC|||||26814|INFO_REALIGN_3_PRIME,CCT|upstream_gene_variant|MODIFIER|CHIA|ENSG00000134216|…
rs2275253	chr1	111319219	A	G	CHIA	142	0.732	SNP	NA	NA	NA	NA	NA	structural_interaction_variant	ENSG00000134216	interaction	2YBU:F_339-F_374:ENST00000343320	protein_coding			G|structural_interaction_variant|HIGH|CHIA|ENSG00000134216|interaction|2YBU:F_339-F_374:ENST00000343320|protein_coding|9/11|c.1015A>G||||||,G|structural_interaction_variant|HIGH|CHIA|ENSG00000134216|interaction|2YBU:F_339-F_374:ENST00000369740|protein_coding|10/12|c.1015A>G||||||,G|missense_variant|MODERATE|CHIA|ENSG00000134216|transcript|ENST00000343320.10|protein_coding|9/11|c.1015A>G|p.Ile339V…
.	chr1	111759388	G	GT	DDX20	2	0.01	INDEL	NA	NA	NA	NA	NA	splice_acceptor_variant&intron_variant	ENSG00000064703	transcript	ENST00000369702.4	protein_coding	5	0.2	GT|splice_acceptor_variant&intron_variant|HIGH|DDX20|ENSG00000064703|transcript|ENST00000369702.4|protein_coding|2/10|c.397-3dupT||||||INFO_REALIGN_3_PRIME,GT|upstream_gene_variant|MODIFIER|FAM212B|ENSG00000197852|transcript|ENST00000444059.2|protein_coding||c.-3677dupA|||||3565|,GT|upstream_gene_variant|MODIFIER|FAM212B|ENSG00000197852|transcript|ENST00000412270.1|processed_transcript||n.-3880du…
rs17602729;18271	chr1	114693436	G	A	AMPD1	28	0.144	SNP	NA	Uncertain_significance,_other	Muscle_AMP_deaminase_deficiency|not_provided	0.08714	0.03814	stop_gained&splice_region_variant	ENSG00000116748	transcript	ENST00000520113.6	protein_coding	4	0.25	A|stop_gained&splice_region_variant|HIGH|AMPD1|ENSG00000116748|transcript|ENST00000520113.6|protein_coding|2/16|c.133C>T|p.Gln45*|149/2375|133/2343|45/780||,A|downstream_gene_variant|MODIFIER|RN7SL432P|ENSG00000242769|transcript|ENST00000484057.3|misc_RNA||n.*4191C>T|||||4191|,A|intron_variant|MODIFIER|AMPD1|ENSG00000116748|transcript|ENST00000369538.3|protein_coding|1/14|c.121+2014C>T||||||,A|in…
rs41275566	chr1	116428496	T	A	RP4-655J12.4	4	0.021	SNP	NA	NA	NA	NA	NA	splice_acceptor_variant&intron_variant	ENSG00000233154	transcript	ENST00000423907.5	lincRNA			A|splice_acceptor_variant&intron_variant|HIGH|RP4-655J12.4|ENSG00000233154|transcript|ENST00000423907.5|lincRNA|2/3|n.150-2A>T||||||,A|downstream_gene_variant|MODIFIER|RP4-655J12.5|ENSG00000230381|transcript|ENST00000449303.2|lincRNA||n.*553A>T|||||553|
rs41296182	chr1	117120939	G	T	TRIM45	2	0.01	SNP	NA	NA	NA	NA	NA	stop_gained	ENSG00000134253	transcript	ENST00000256649.8	protein_coding	5	0.6	T|stop_gained|HIGH|TRIM45|ENSG00000134253|transcript|ENST00000256649.8|protein_coding|1/6|c.263C>A|p.Ser88*|790/3515|263/1743|88/580||,T|stop_gained|HIGH|TRIM45|ENSG00000134253|transcript|ENST00000369464.7|protein_coding|1/6|c.263C>A|p.Ser88*|824/3495|263/1689|88/562||,T|stop_gained|HIGH|TRIM45|ENSG00000134253|transcript|ENST00000369461.3|protein_coding|2/7|c.92C>A|p.Ser31*|815/2415|92/1572|31/52…
rs11428666	chr1	119538653	A	AG	HSD3BP3	146	0.753	INDEL	NA	NA	NA	NA	NA	splice_donor_variant&intron_variant	ENSG00000249798	transcript	ENST00000514706.1	unprocessed_pseudogene			AG|splice_donor_variant&intron_variant|HIGH|HSD3BP3|ENSG00000249798|transcript|ENST00000514706.1|unprocessed_pseudogene|1/2|n.145_145+1insG||||||,AG|upstream_gene_variant|MODIFIER|GAPDHP32|ENSG00000226443|transcript|ENST00000433816.1|processed_pseudogene||n.-3908_-3907insC|||||3908|
rs191189709	chr1	121509740	C	A	RP11-344P13.4	2	0.01	SNP	NA	NA	NA	NA	NA	splice_donor_variant&intron_variant	ENSG00000228826	transcript	ENST00000437523.2	lincRNA			A|splice_donor_variant&intron_variant|HIGH|RP11-344P13.4|ENSG00000228826|transcript|ENST00000437523.2|lincRNA|2/2|n.92+1G>T||||||
.	chr1	144423145	GT	G	NBPF15	5	0.026	MIXED	NA	NA	NA	NA	NA	frameshift_variant	ENSG00000266338	transcript	ENST00000581897.6	protein_coding	8	0.38	G|frameshift_variant|HIGH|NBPF15|ENSG00000266338|transcript|ENST00000581897.6|protein_coding|19/19|c.1880delA|p.His627fs|2512/4272|1880/2013|627/670||,G|frameshift_variant|HIGH|NBPF15|ENSG00000266338|transcript|ENST00000488031.6|protein_coding|20/20|c.1880delA|p.His627fs|2779/4535|1880/2013|627/670||,G|frameshift_variant|HIGH|NBPF15|ENSG00000266338|transcript|ENST00000577412.5|protein_coding|21/2…
.	chr1	145401060	TG	T	NBPF20	11	0.057	INDEL	NA	NA	NA	NA	NA	frameshift_variant&splice_region_variant	ENSG00000162825	transcript	ENST00000369373.9	protein_coding	5	0.6	T|frameshift_variant&splice_region_variant|HIGH|NBPF20|ENSG00000162825|transcript|ENST00000369373.9|protein_coding|5/138|c.564delC|p.Arg189fs|757/18760|564/16941|188/5646||,T|frameshift_variant&splice_region_variant|HIGH|NBPF20|ENSG00000162825|transcript|ENST00000622803.4|protein_coding|3/22|c.357delC|p.Arg120fs|374/3689|357/2766|119/921||,T|frameshift_variant&splice_region_variant|HIGH|NBPF20|EN…
rs115748902	chr1	145826557	G	A	POLR3C	4	0.021	SNP	NA	NA	NA	NA	NA	structural_interaction_variant	ENSG00000186141	interaction	2XUB:A_84-A_239:ENST00000334163	protein_coding			A|structural_interaction_variant|HIGH|POLR3C|ENSG00000186141|interaction|2XUB:A_84-A_239:ENST00000334163|protein_coding|3/15|c.251G>A||||||,A|structural_interaction_variant|HIGH|POLR3C|ENSG00000186141|interaction|2XUB:A_84-A_243:ENST00000334163|protein_coding|3/15|c.251G>A||||||,A|structural_interaction_variant|HIGH|POLR3C|ENSG00000186141|interaction|2XUB:A_84-A_524:ENST00000334163|protein_coding…
.	chr1	145848388	CG	C	NUDT17	6	0.031	MIXED	NA	NA	NA	NA	NA	frameshift_variant	ENSG00000186364	transcript	ENST00000334513.5	protein_coding	5	0.2	C|frameshift_variant|HIGH|NUDT17|ENSG00000186364|transcript|ENST00000334513.5|protein_coding|8/8|c.897delG|p.Cys300fs|909/1473|897/987|299/328||,TG|missense_variant|MODERATE|NUDT17|ENSG00000186364|transcript|ENST00000334513.5|protein_coding|8/8|c.896C>T|p.Pro299Leu|908/1473|896/987|299/328||,TG|downstream_gene_variant|MODIFIER|PIAS3|ENSG00000131788|transcript|ENST00000393045.6|protein_coding||c.*…
.	chr1	145848388	CG	TG	NUDT17	3	0.015	MIXED	NA	NA	NA	NA	NA	frameshift_variant	ENSG00000186364	transcript	ENST00000334513.5	protein_coding	5	0.2	C|frameshift_variant|HIGH|NUDT17|ENSG00000186364|transcript|ENST00000334513.5|protein_coding|8/8|c.897delG|p.Cys300fs|909/1473|897/987|299/328||,TG|missense_variant|MODERATE|NUDT17|ENSG00000186364|transcript|ENST00000334513.5|protein_coding|8/8|c.896C>T|p.Pro299Leu|908/1473|896/987|299/328||,TG|downstream_gene_variant|MODIFIER|PIAS3|ENSG00000131788|transcript|ENST00000393045.6|protein_coding||c.*…
.	chr1	145848391	GTAAAA	G	NUDT17	6	0.031	INDEL	NA	NA	NA	NA	NA	frameshift_variant	ENSG00000186364	transcript	ENST00000334513.5	protein_coding	5	0.2	G|frameshift_variant|HIGH|NUDT17|ENSG00000186364|transcript|ENST00000334513.5|protein_coding|8/8|c.900_904delTAAAA|p.Cys300fs|912/1473|900/987|300/328||,G|downstream_gene_variant|MODIFIER|PIAS3|ENSG00000131788|transcript|ENST00000393045.6|protein_coding||c.*1050_*1054delTTTTA|||||130|,G|downstream_gene_variant|MODIFIER|PIAS3|ENSG00000131788|transcript|ENST00000475261.1|retained_intron||n.*126_*13…
.	chr1	145872788	G	C	ANKRD35	76	0.392	SNP	NA	NA	NA	NA	NA	stop_gained	ENSG00000198483	transcript	ENST00000355594.8	protein_coding	2	1	A|stop_gained|HIGH|ANKRD35|ENSG00000198483|transcript|ENST00000355594.8|protein_coding|10/14|c.1981C>T|p.Gln661*|2068/3342|1981/3006|661/1001||,A|stop_gained|HIGH|ANKRD35|ENSG00000198483|transcript|ENST00000544626.2|protein_coding|8/12|c.1711C>T|p.Gln571*|1819/3093|1711/2736|571/911||,C|missense_variant|MODERATE|ANKRD35|ENSG00000198483|transcript|ENST00000355594.8|protein_coding|10/14|c.1981C>G|p…
.	chr1	145873243	G	GC	ANKRD35	2	0.01	INDEL	NA	NA	NA	NA	NA	frameshift_variant	ENSG00000198483	transcript	ENST00000355594.8	protein_coding	2	1	GC|frameshift_variant|HIGH|ANKRD35|ENSG00000198483|transcript|ENST00000355594.8|protein_coding|10/14|c.1525dupG|p.Ala509fs|1612/3342|1525/3006|509/1001||,GC|frameshift_variant|HIGH|ANKRD35|ENSG00000198483|transcript|ENST00000544626.2|protein_coding|8/12|c.1255dupG|p.Ala419fs|1363/3093|1255/2736|419/911||
rs61816394	chr1	146126409	G	C	NBPF10	79	0.407	SNP	NA	NA	NA	NA	NA	splice_acceptor_variant&intron_variant	ENSG00000271425	transcript	ENST00000583866.8	protein_coding	7	0.43	C|splice_acceptor_variant&intron_variant|HIGH|NBPF10|ENSG00000271425|transcript|ENST00000583866.8|protein_coding|13/89|c.1854-1C>G||||||,C|splice_acceptor_variant&intron_variant|HIGH|NBPF10|ENSG00000271425|transcript|ENST00000616399.3|protein_coding|13/19|c.1585-1C>G||||||,C|splice_acceptor_variant&intron_variant|HIGH|NBPF10|ENSG00000271425|transcript|ENST00000617010.2|protein_coding|13/90|c.-602…
.	chr1	146970676	C	T	NBPF12	6	0.031	SNP	NA	NA	NA	NA	NA	stop_gained	ENSG00000268043	transcript	ENST00000617844.4	protein_coding	8	0.63	T|stop_gained|HIGH|NBPF12|ENSG00000268043|transcript|ENST00000617844.4|protein_coding|12/34|c.1336C>T|p.Gln446*|1770/6326|1336/4374|446/1457||,T|stop_gained|HIGH|NBPF12|ENSG00000268043|transcript|ENST00000617931.4|protein_coding|14/36|c.1336C>T|p.Gln446*|2396/7061|1336/4374|446/1457||,T|stop_gained|HIGH|NBPF12|ENSG00000268043|transcript|ENST00000611443.4|protein_coding|12/28|c.1336C>T|p.Gln446*|1…
.	chr1	147255864	AGCCTG	A	CHD1L	2	0.01	INDEL	NA	NA	NA	NA	NA	frameshift_variant	ENSG00000131778	transcript	ENST00000369258.8	protein_coding	10	0.2	A|frameshift_variant|HIGH|CHD1L|ENSG00000131778|transcript|ENST00000369258.8|protein_coding|4/23|c.400_404delGCCTG|p.Ala134fs|420/2967|400/2694|134/897||,A|frameshift_variant|HIGH|CHD1L|ENSG00000131778|transcript|ENST00000467213.5|nonsense_mediated_decay|4/21|c.400_404delGCCTG|p.Ala134fs|420/2782|400/1134|134/377||,A|frameshift_variant|HIGH|CHD1L|ENSG00000131778|transcript|ENST00000431239.5|prote…
.	chr1	147631053	C	G	ACP6	155	0.799	SNP	NA	NA	NA	NA	NA	stop_lost	ENSG00000162836	transcript	ENST00000609196.5	protein_coding			G|stop_lost|HIGH|ACP6|ENSG00000162836|transcript|ENST00000609196.5|protein_coding|6/6|c.471G>C|p.Ter157Tyrext*?|473/1874|471/471|157/156||WARNING_TRANSCRIPT_NO_START_CODON,G|downstream_gene_variant|MODIFIER|BCL9|ENSG00000116128|transcript|ENST00000234739.7|protein_coding||c.*6094C>G|||||4837|
.	chr1	148425504	A	T	RP11-495P10.1	67	0.345	SNP	NA	NA	NA	NA	NA	splice_acceptor_variant&intron_variant	ENSG00000231551	transcript	ENST00000634638.1	lincRNA			T|splice_acceptor_variant&intron_variant|HIGH|RP11-495P10.1|ENSG00000231551|transcript|ENST00000634638.1|lincRNA|3/6|n.494-2A>T||||||,T|splice_acceptor_variant&intron_variant|HIGH|RP11-495P10.1|ENSG00000231551|transcript|ENST00000635493.1|lincRNA|4/7|n.506-2A>T||||||,T|splice_acceptor_variant&intron_variant|HIGH|RP11-495P10.1|ENSG00000231551|transcript|ENST00000635587.1|lincRNA|5/8|n.649-2A>T||||…
.	chr1	148960636	T	TTTGCCGTTTCTTCC	PDE4DIP	4	0.091	INDEL	NA	NA	NA	NA	NA	splice_acceptor_variant&intron_variant	ENSG00000178104	transcript	ENST00000618462.4	protein_coding	50	0.2	TTTGCCGTTTCTTCC|splice_acceptor_variant&intron_variant|HIGH|PDE4DIP|ENSG00000178104|transcript|ENST00000618462.4|protein_coding|8/45|c.835-16_835-3dupTGCCGTTTCTTCCT||||||INFO_REALIGN_3_PRIME,TTTGCCGTTTCTTCC|splice_acceptor_variant&intron_variant|HIGH|PDE4DIP|ENSG00000178104|transcript|ENST00000369356.8|protein_coding|5/43|c.637-16_637-3dupTGCCGTTTCTTCCT||||||INFO_REALIGN_3_PRIME,TTTGCCGTTTCTTCC|s…
.	chr1	149046557	T	TA	PDE4DIP	6	0.031	INDEL	NA	NA	NA	NA	NA	splice_acceptor_variant&intron_variant	ENSG00000178104	transcript	ENST00000525630.5	processed_transcript			TA|splice_acceptor_variant&intron_variant|HIGH|PDE4DIP|ENSG00000178104|transcript|ENST00000525630.5|processed_transcript|5/6|n.506-2_506-1insA||||||,TA|splice_acceptor_variant&intron_variant|HIGH|PDE4DIP|ENSG00000178104|transcript|ENST00000460027.1|processed_transcript|2/2|n.140-2_140-1insA||||||,TA|upstream_gene_variant|MODIFIER|RP4-791M13.3|ENSG00000254539|transcript|ENST00000466343.2|lincRNA||…
.	chr1	150324880	C	CTT	PRPF3	14	0.072	INDEL	NA	NA	NA	NA	NA	splice_acceptor_variant&intron_variant	ENSG00000117360	transcript	ENST00000324862.6	protein_coding	7	0.14	CTT|splice_acceptor_variant&intron_variant|HIGH|PRPF3|ENSG00000117360|transcript|ENST00000324862.6|protein_coding|1/15|c.-48-4_-48-3dupTT||||||INFO_REALIGN_3_PRIME,CTTT|splice_acceptor_variant&intron_variant|HIGH|PRPF3|ENSG00000117360|transcript|ENST00000324862.6|protein_coding|1/15|c.-48-5_-48-3dupTTT||||||INFO_REALIGN_3_PRIME,CTTTT|splice_acceptor_variant&intron_variant|HIGH|PRPF3|ENSG000001173…
.	chr1	150324880	C	CTTT	PRPF3	74	0.381	INDEL	NA	NA	NA	NA	NA	splice_acceptor_variant&intron_variant	ENSG00000117360	transcript	ENST00000324862.6	protein_coding	7	0.14	CTT|splice_acceptor_variant&intron_variant|HIGH|PRPF3|ENSG00000117360|transcript|ENST00000324862.6|protein_coding|1/15|c.-48-4_-48-3dupTT||||||INFO_REALIGN_3_PRIME,CTTT|splice_acceptor_variant&intron_variant|HIGH|PRPF3|ENSG00000117360|transcript|ENST00000324862.6|protein_coding|1/15|c.-48-5_-48-3dupTTT||||||INFO_REALIGN_3_PRIME,CTTTT|splice_acceptor_variant&intron_variant|HIGH|PRPF3|ENSG000001173…
.	chr1	150324880	C	CTTTT	PRPF3	105	0.541	INDEL	NA	NA	NA	NA	NA	splice_acceptor_variant&intron_variant	ENSG00000117360	transcript	ENST00000324862.6	protein_coding	7	0.14	CTT|splice_acceptor_variant&intron_variant|HIGH|PRPF3|ENSG00000117360|transcript|ENST00000324862.6|protein_coding|1/15|c.-48-4_-48-3dupTT||||||INFO_REALIGN_3_PRIME,CTTT|splice_acceptor_variant&intron_variant|HIGH|PRPF3|ENSG00000117360|transcript|ENST00000324862.6|protein_coding|1/15|c.-48-5_-48-3dupTTT||||||INFO_REALIGN_3_PRIME,CTTTT|splice_acceptor_variant&intron_variant|HIGH|PRPF3|ENSG000001173…
.	chr1	150343283	G	GGTATACTAATATCTCTGCCTGACAGTTGACA	PRPF3	25	0.129	INDEL	NA	NA	NA	NA	NA	frameshift_variant&stop_gained	ENSG00000117360	transcript	ENST00000324862.6	protein_coding	7	0.14	GGTATACTAATATCTCTGCCTGACAGTTGACA|frameshift_variant&stop_gained|HIGH|PRPF3|ENSG00000117360|transcript|ENST00000324862.6|protein_coding|10/16|c.1283-25_1288dupGTATACTAATATCTCTGCCTGACAGTTGACA|p.Asn430fs|1454/2433|1289/2052|430/683||INFO_REALIGN_3_PRIME,GGTATACTAATATCTCTGCCTGACAGTTGACA|upstream_gene_variant|MODIFIER|PRPF3|ENSG00000117360|transcript|ENST00000476970.1|processed_transcript||n.-2257_-22…
rs12126271	chr1	150574122	G	A	ADAMTSL4-AS1	99	0.51	SNP	NA	NA	NA	NA	NA	splice_donor_variant&intron_variant	ENSG00000203804	transcript	ENST00000617352.1	antisense			A|splice_donor_variant&intron_variant|HIGH|ADAMTSL4-AS1|ENSG00000203804|transcript|ENST00000617352.1|antisense|1/3|n.429+2C>T||||||,A|upstream_gene_variant|MODIFIER|RN7SL600P|ENSG00000274963|transcript|ENST00000581811.2|misc_RNA||n.-4853C>T|||||4853|,A|downstream_gene_variant|MODIFIER|MCL1|ENSG00000143384|transcript|ENST00000369026.2|protein_coding||c.*3253C>T|||||434|,A|downstream_gene_variant|M…
rs10305672	chr1	150853154	G	A	ARNT	69	0.356	SNP	NA	NA	NA	NA	NA	splice_donor_variant&intron_variant	ENSG00000143437	transcript	ENST00000504358.1	nonsense_mediated_decay	12	0.08	A|splice_donor_variant&intron_variant|HIGH|ARNT|ENSG00000143437|transcript|ENST00000504358.1|nonsense_mediated_decay|3/6|c.*92+2C>T||||||,A|intron_variant|MODIFIER|ARNT|ENSG00000143437|transcript|ENST00000358595.9|protein_coding|2/21|c.138-348C>T||||||,A|intron_variant|MODIFIER|ARNT|ENSG00000143437|transcript|ENST00000354396.6|protein_coding|2/21|c.138-348C>T||||||,A|intron_variant|MODIFIER|ARNT|…
rs267731	chr1	150983106	A	G	ANXA9	6	0.031	SNP	NA	NA	NA	NA	NA	start_lost	ENSG00000143412	transcript	ENST00000368947.8	protein_coding	2	0.5	G|start_lost|HIGH|ANXA9|ENSG00000143412|transcript|ENST00000368947.8|protein_coding|3/14|c.1A>G|p.Met1?|477/1826|1/1038|1/345||,G|intron_variant|MODIFIER|ANXA9|ENSG00000143412|transcript|ENST00000474997.1|processed_transcript|2/4|n.229-232A>G||||||
rs4971016	chr1	151233327	G	A	PIP5K1A	122	0.629	SNP	NA	NA	NA	NA	NA	splice_acceptor_variant&intron_variant	ENSG00000143398	transcript	ENST00000486048.2	processed_transcript			A|splice_acceptor_variant&intron_variant|HIGH|PIP5K1A|ENSG00000143398|transcript|ENST00000486048.2|processed_transcript|2/3|n.268-2G>A||||||,A|upstream_gene_variant|MODIFIER|PIP5K1A|ENSG00000143398|transcript|ENST00000486866.1|retained_intron||n.-3307G>A|||||3307|,A|upstream_gene_variant|MODIFIER|PIP5K1A|ENSG00000143398|transcript|ENST00000460157.5|retained_intron||n.-3307G>A|||||3307|,A|upstream…
.	chr1	151692406	CTT	CTTT	SNX27	59	0.307	INDEL	NA	NA	NA	NA	NA	splice_acceptor_variant&intron_variant	ENSG00000143376	transcript	ENST00000368841.6	nonsense_mediated_decay	5	0.8	CTTT|splice_acceptor_variant&intron_variant|HIGH|SNX27|ENSG00000143376|transcript|ENST00000368841.6|nonsense_mediated_decay|8/11|c.*911-3dupT||||||INFO_REALIGN_3_PRIME,CTTTT|splice_acceptor_variant&intron_variant|HIGH|SNX27|ENSG00000143376|transcript|ENST00000368841.6|nonsense_mediated_decay|8/11|c.*911-4_*911-3dupTT||||||INFO_REALIGN_3_PRIME,CTTTTT|splice_acceptor_variant&intron_variant|HIGH|SNX…
.	chr1	151692406	CTT	CT	SNX27	8	0.042	INDEL	NA	NA	NA	NA	NA	splice_acceptor_variant&intron_variant	ENSG00000143376	transcript	ENST00000368841.6	nonsense_mediated_decay	5	0.8	CTTT|splice_acceptor_variant&intron_variant|HIGH|SNX27|ENSG00000143376|transcript|ENST00000368841.6|nonsense_mediated_decay|8/11|c.*911-3dupT||||||INFO_REALIGN_3_PRIME,CTTTT|splice_acceptor_variant&intron_variant|HIGH|SNX27|ENSG00000143376|transcript|ENST00000368841.6|nonsense_mediated_decay|8/11|c.*911-4_*911-3dupTT||||||INFO_REALIGN_3_PRIME,CTTTTT|splice_acceptor_variant&intron_variant|HIGH|SNX…
.	chr1	151692406	CTT	CTTTT	SNX27	41	0.214	INDEL	NA	NA	NA	NA	NA	splice_acceptor_variant&intron_variant	ENSG00000143376	transcript	ENST00000368841.6	nonsense_mediated_decay	5	0.8	CTTT|splice_acceptor_variant&intron_variant|HIGH|SNX27|ENSG00000143376|transcript|ENST00000368841.6|nonsense_mediated_decay|8/11|c.*911-3dupT||||||INFO_REALIGN_3_PRIME,CTTTT|splice_acceptor_variant&intron_variant|HIGH|SNX27|ENSG00000143376|transcript|ENST00000368841.6|nonsense_mediated_decay|8/11|c.*911-4_*911-3dupTT||||||INFO_REALIGN_3_PRIME,CTTTTT|splice_acceptor_variant&intron_variant|HIGH|SNX…
.	chr1	151692406	CTT	CTTTTT	SNX27	8	0.042	INDEL	NA	NA	NA	NA	NA	splice_acceptor_variant&intron_variant	ENSG00000143376	transcript	ENST00000368841.6	nonsense_mediated_decay	5	0.8	CTTT|splice_acceptor_variant&intron_variant|HIGH|SNX27|ENSG00000143376|transcript|ENST00000368841.6|nonsense_mediated_decay|8/11|c.*911-3dupT||||||INFO_REALIGN_3_PRIME,CTTTT|splice_acceptor_variant&intron_variant|HIGH|SNX27|ENSG00000143376|transcript|ENST00000368841.6|nonsense_mediated_decay|8/11|c.*911-4_*911-3dupTT||||||INFO_REALIGN_3_PRIME,CTTTTT|splice_acceptor_variant&intron_variant|HIGH|SNX…
.	chr1	151692406	CTT	C	SNX27	2	0.01	INDEL	NA	NA	NA	NA	NA	splice_acceptor_variant&intron_variant	ENSG00000143376	transcript	ENST00000368841.6	nonsense_mediated_decay	5	0.8	CTTT|splice_acceptor_variant&intron_variant|HIGH|SNX27|ENSG00000143376|transcript|ENST00000368841.6|nonsense_mediated_decay|8/11|c.*911-3dupT||||||INFO_REALIGN_3_PRIME,CTTTT|splice_acceptor_variant&intron_variant|HIGH|SNX27|ENSG00000143376|transcript|ENST00000368841.6|nonsense_mediated_decay|8/11|c.*911-4_*911-3dupTT||||||INFO_REALIGN_3_PRIME,CTTTTT|splice_acceptor_variant&intron_variant|HIGH|SNX…
.	chr1	151769342	A	ACCTC	RP11-98D18.3	6	0.031	INDEL	NA	NA	NA	NA	NA	splice_donor_variant&intron_variant	ENSG00000249602	transcript	ENST00000512280.1	antisense			ACCTC|splice_donor_variant&intron_variant|HIGH|RP11-98D18.3|ENSG00000249602|transcript|ENST00000512280.1|antisense|1/2|n.156_158+1dupGAGG||||||,ACCTC|upstream_gene_variant|MODIFIER|RP11-98D18.16|ENSG00000268288|transcript|ENST00000596133.1|antisense||n.-2346_-2343dupGAGG|||||2343|,ACCTC|downstream_gene_variant|MODIFIER|TDRKH|ENSG00000182134|transcript|ENST00000525790.5|nonsense_mediated_decay||c.…
rs140076465	chr1	151770089	GGGAGACCATGGGGAGACGGAGAC	G	OAZ3&TDRKH	99	0.51	INDEL	NA	NA	NA	NA	NA	bidirectional_gene_fusion	ENSG00000143450&ENSG00000182134	gene_variant	ENSG00000143450				G|bidirectional_gene_fusion|HIGH|OAZ3&TDRKH|ENSG00000143450&ENSG00000182134|gene_variant|ENSG00000143450|||n.151770090_151770112delGGAGACCATGGGGAGACGGAGAC||||||
.	chr1	151793793	ATT	ATTT	RP11-98D18.9	118	0.621	INDEL	NA	NA	NA	NA	NA	splice_acceptor_variant&intron_variant	ENSG00000203288	transcript	ENST00000389897.3	antisense			ATTT|splice_acceptor_variant&intron_variant|HIGH|RP11-98D18.9|ENSG00000203288|transcript|ENST00000389897.3|antisense|1/1|n.405-3dupT||||||INFO_REALIGN_3_PRIME,ATTTT|splice_acceptor_variant&intron_variant|HIGH|RP11-98D18.9|ENSG00000203288|transcript|ENST00000389897.3|antisense|1/1|n.405-4_405-3dupTT||||||INFO_REALIGN_3_PRIME,A|splice_region_variant&intron_variant|LOW|RP11-98D18.9|ENSG00000203288|t…
.	chr1	151793793	ATT	AT	RP11-98D18.9	3	0.016	INDEL	NA	NA	NA	NA	NA	splice_acceptor_variant&intron_variant	ENSG00000203288	transcript	ENST00000389897.3	antisense			ATTT|splice_acceptor_variant&intron_variant|HIGH|RP11-98D18.9|ENSG00000203288|transcript|ENST00000389897.3|antisense|1/1|n.405-3dupT||||||INFO_REALIGN_3_PRIME,ATTTT|splice_acceptor_variant&intron_variant|HIGH|RP11-98D18.9|ENSG00000203288|transcript|ENST00000389897.3|antisense|1/1|n.405-4_405-3dupTT||||||INFO_REALIGN_3_PRIME,A|splice_region_variant&intron_variant|LOW|RP11-98D18.9|ENSG00000203288|t…
.	chr1	151793793	ATT	ATTTT	RP11-98D18.9	4	0.021	INDEL	NA	NA	NA	NA	NA	splice_acceptor_variant&intron_variant	ENSG00000203288	transcript	ENST00000389897.3	antisense			ATTT|splice_acceptor_variant&intron_variant|HIGH|RP11-98D18.9|ENSG00000203288|transcript|ENST00000389897.3|antisense|1/1|n.405-3dupT||||||INFO_REALIGN_3_PRIME,ATTTT|splice_acceptor_variant&intron_variant|HIGH|RP11-98D18.9|ENSG00000203288|transcript|ENST00000389897.3|antisense|1/1|n.405-4_405-3dupTT||||||INFO_REALIGN_3_PRIME,A|splice_region_variant&intron_variant|LOW|RP11-98D18.9|ENSG00000203288|t…
rs6587625	chr1	151847848	T	C	THEM5	139	0.716	SNP	NA	NA	NA	NA	NA	structural_interaction_variant	ENSG00000196407	interaction	4AE7:A_146-A_197:ENST00000368817	protein_coding			C|structural_interaction_variant|HIGH|THEM5|ENSG00000196407|interaction|4AE7:A_146-A_197:ENST00000368817|protein_coding|5/6|c.590A>G||||||,C|missense_variant|MODERATE|THEM5|ENSG00000196407|transcript|ENST00000368817.9|protein_coding|5/6|c.590A>G|p.Asp197Gly|722/984|590/744|197/247||,C|intron_variant|MODIFIER|THEM5|ENSG00000196407|transcript|ENST00000453881.2|protein_coding|2/2|c.221+334A>G||||||W…
rs141950802	chr1	152218397	G	A	HRNR	2	0.01	SNP	NA	NA	NA	NA	NA	stop_gained	ENSG00000197915	transcript	ENST00000368801.2	protein_coding			A|stop_gained|HIGH|HRNR|ENSG00000197915|transcript|ENST00000368801.2|protein_coding|3/3|c.3232C>T|p.Gln1078*|3308/9623|3232/8553|1078/2850||,A|intron_variant|MODIFIER|FLG-AS1|ENSG00000237975|transcript|ENST00000593011.5|antisense|1/3|n.296+49977G>A||||||,A|intron_variant|MODIFIER|FLG-AS1|ENSG00000237975|transcript|ENST00000420707.5|antisense|1/8|n.158+28889G>A||||||
rs34061715	chr1	152223252	AT	A	HRNR	193	0.995	INDEL	NA	NA	NA	NA	NA	frameshift_variant&start_lost	ENSG00000197915	transcript	ENST00000368801.2	protein_coding	1	1	A|frameshift_variant&start_lost|HIGH|HRNR|ENSG00000197915|transcript|ENST00000368801.2|protein_coding|2/3|c.1delA|p.Met1fs|77/9623|1/8553|1/2850||,A|sequence_feature|LOW|HRNR|ENSG00000197915|miscellaneous-region:S-100-like|ENST00000368801|protein_coding|2/3|c.1delA||||||,A|intron_variant|MODIFIER|FLG-AS1|ENSG00000237975|transcript|ENST00000593011.5|antisense|1/3|n.296+54843delT||||||INFO_REALIGN_…
16320	chr1	152312600	CACTG	C	FLG	4	0.021	INDEL	NA	Conflicting_interpretations_of_pathogenicity	FLG-Related_Disorder|Ichthyosis_vulgaris|Dermatitis,_atopic,_2|Dermatitis,_atopic,_2,_susceptibility_to|not_provided	NA	NA	frameshift_variant	ENSG00000143631	transcript	ENST00000368799.1	protein_coding	1	1	C|frameshift_variant|HIGH|FLG|ENSG00000143631|transcript|ENST00000368799.1|protein_coding|3/3|c.2282_2285delCAGT|p.Ser761fs|2321/12747|2282/12186|761/4061||,C|upstream_gene_variant|MODIFIER|FLG-AS1|ENSG00000237975|transcript|ENST00000392688.6|antisense||n.-858_-855delACTG|||||858|,C|intron_variant|MODIFIER|FLG-AS1|ENSG00000237975|transcript|ENST00000593011.5|antisense|2/3|n.377-2301_377-2298delAC…
rs61816761;16319	chr1	152313385	G	A	FLG	2	0.01	SNP	Allergic_disease__asthma__hay_fever_or_eczema_,Asthma,Atopic_asthma,Asthma__childhood_onset_,Asthma,Asthma__moderate_or_severe_,Asthma__childhood_onset_,Asthma__age_of_onset_,Asthma,Eczema,Respiratory_diseases,Sunburns,Allergic_disease__asthma__hay_fever_or_eczema_,Asthma,Atopic_asthma,Asthma__childhood_onset_,Asthma,Asthma__moderate_or_severe_,Asthma__childhood_onset_,Asthma__age_of_onset_,Asthm…	Pathogenic/Likely_pathogenic	Dermatitis,_atopic|Ichthyosis_vulgaris|Dermatitis,_atopic,_2|Dermatitis,_atopic,_2,_susceptibility_to|not_provided	NA	0.00339	stop_gained	ENSG00000143631	transcript	ENST00000368799.1	protein_coding			A|stop_gained|HIGH|FLG|ENSG00000143631|transcript|ENST00000368799.1|protein_coding|3/3|c.1501C>T|p.Arg501*|1537/12747|1501/12186|501/4061||,A|upstream_gene_variant|MODIFIER|FLG-AS1|ENSG00000237975|transcript|ENST00000392688.6|antisense||n.-74G>A|||||74|,A|intron_variant|MODIFIER|FLG-AS1|ENSG00000237975|transcript|ENST00000593011.5|antisense|2/3|n.377-1521G>A||||||,A|intron_variant|MODIFIER|FLG-AS…
rs75477383	chr1	152335337	A	T	FLG-AS1	4	0.021	SNP	NA	NA	NA	NA	NA	splice_acceptor_variant&intron_variant	ENSG00000237975	transcript	ENST00000392688.6	antisense			T|splice_acceptor_variant&intron_variant|HIGH|FLG-AS1|ENSG00000237975|transcript|ENST00000392688.6|antisense|3/6|n.1081-2A>T||||||,T|splice_acceptor_variant&intron_variant|HIGH|FLG-AS1|ENSG00000237975|transcript|ENST00000420707.5|antisense|6/8|n.681-2A>T||||||,T|upstream_gene_variant|MODIFIER|FLG-AS1|ENSG00000237975|transcript|ENST00000445097.2|antisense||n.-1731A>T|||||1731|,T|upstream_gene_vari…
rs12568784	chr1	152350656	G	T	FLG2	31	0.16	SNP	NA	NA	NA	NA	NA	stop_gained	ENSG00000143520	transcript	ENST00000388718.5	protein_coding			T|stop_gained|HIGH|FLG2|ENSG00000143520|transcript|ENST00000388718.5|protein_coding|3/3|c.7130C>A|p.Ser2377*|7203/9124|7130/7176|2377/2391||,T|intron_variant|MODIFIER|FLG-AS1|ENSG00000237975|transcript|ENST00000445097.2|antisense|2/2|n.151+9446G>T||||||,T|intron_variant|MODIFIER|FLG-AS1|ENSG00000237975|transcript|ENST00000392688.6|antisense|6/6|n.1406+9446G>T||||||,T|intron_variant|MODIFIER|FLG-A…
rs41268500	chr1	152798137	T	G	LCE1D	14	0.076	SNP	NA	NA	NA	NA	NA	stop_lost	ENSG00000172155	transcript	ENST00000326233.6	protein_coding			G|stop_lost|HIGH|LCE1D|ENSG00000172155|transcript|ENST00000326233.6|protein_coding|2/2|c.343T>G|p.Ter115Glyext*?|386/430|343/345|115/114||
rs17625219	chr1	152843013	T	C	LCE6A	2	0.01	SNP	NA	NA	NA	NA	NA	splice_donor_variant&intron_variant	ENSG00000235942	transcript	ENST00000431011.2	protein_coding	1	1	C|splice_donor_variant&intron_variant|HIGH|LCE6A|ENSG00000235942|transcript|ENST00000431011.2|protein_coding|1/1|c.-22+2T>C||||||
rs11390146	chr1	153547779	AC	A	S100A3	2	0.01	INDEL	NA	NA	NA	NA	NA	frameshift_variant	ENSG00000188015	transcript	ENST00000368713.7	protein_coding	2	1	A|frameshift_variant|HIGH|S100A3|ENSG00000188015|transcript|ENST00000368713.7|protein_coding|3/3|c.208delG|p.Val70fs|405/856|208/306|70/101||,A|frameshift_variant|HIGH|S100A3|ENSG00000188015|transcript|ENST00000368712.1|protein_coding|3/3|c.208delG|p.Val70fs|312/579|208/306|70/101||,A|structural_interaction_variant|HIGH|S100A3|ENSG00000188015|interaction|1KSO:A_29-A_70:ENST00000368713|protein_cod…
rs116208483	chr1	153547804	G	C	S100A3	7	0.036	SNP	NA	NA	NA	NA	NA	structural_interaction_variant	ENSG00000188015	interaction	3NSI:A_31-A_62:ENST00000368713	protein_coding			C|structural_interaction_variant|HIGH|S100A3|ENSG00000188015|interaction|3NSI:A_31-A_62:ENST00000368713|protein_coding|3/3|c.184C>G||||||,C|structural_interaction_variant|HIGH|S100A3|ENSG00000188015|interaction|3NSI:B_31-B_62:ENST00000368713|protein_coding|3/3|c.184C>G||||||,C|structural_interaction_variant|HIGH|S100A3|ENSG00000188015|interaction|3NSI:A_31-A_62:ENST00000368712|protein_coding|3/3|…
.	chr1	153886522	CTT	CTTT	GATAD2B	32	0.165	INDEL	NA	NA	NA	NA	NA	splice_acceptor_variant&splice_region_variant&intron_variant	ENSG00000143614	transcript	ENST00000634791.1	protein_coding	12	0.08	C|splice_acceptor_variant&splice_region_variant&intron_variant|HIGH|GATAD2B|ENSG00000143614|transcript|ENST00000634791.1|protein_coding|1/3|c.-99-3_-99-2delAA||||||WARNING_TRANSCRIPT_NO_STOP_CODON,CT|splice_region_variant&intron_variant|LOW|GATAD2B|ENSG00000143614|transcript|ENST00000634791.1|protein_coding|1/3|c.-99-3delA||||||WARNING_TRANSCRIPT_NO_STOP_CODON,CTTT|splice_region_variant&intron_va…
.	chr1	153886522	CTT	CT	GATAD2B	38	0.196	INDEL	NA	NA	NA	NA	NA	splice_acceptor_variant&splice_region_variant&intron_variant	ENSG00000143614	transcript	ENST00000634791.1	protein_coding	12	0.08	C|splice_acceptor_variant&splice_region_variant&intron_variant|HIGH|GATAD2B|ENSG00000143614|transcript|ENST00000634791.1|protein_coding|1/3|c.-99-3_-99-2delAA||||||WARNING_TRANSCRIPT_NO_STOP_CODON,CT|splice_region_variant&intron_variant|LOW|GATAD2B|ENSG00000143614|transcript|ENST00000634791.1|protein_coding|1/3|c.-99-3delA||||||WARNING_TRANSCRIPT_NO_STOP_CODON,CTTT|splice_region_variant&intron_va…
.	chr1	153886522	CTT	C	GATAD2B	6	0.031	INDEL	NA	NA	NA	NA	NA	splice_acceptor_variant&splice_region_variant&intron_variant	ENSG00000143614	transcript	ENST00000634791.1	protein_coding	12	0.08	C|splice_acceptor_variant&splice_region_variant&intron_variant|HIGH|GATAD2B|ENSG00000143614|transcript|ENST00000634791.1|protein_coding|1/3|c.-99-3_-99-2delAA||||||WARNING_TRANSCRIPT_NO_STOP_CODON,CT|splice_region_variant&intron_variant|LOW|GATAD2B|ENSG00000143614|transcript|ENST00000634791.1|protein_coding|1/3|c.-99-3delA||||||WARNING_TRANSCRIPT_NO_STOP_CODON,CTTT|splice_region_variant&intron_va…
rs35902206	chr1	153934829	G	GC	DENND4B	12	0.062	INDEL	NA	NA	NA	NA	NA	frameshift_variant	ENSG00000198837	transcript	ENST00000361217.8	protein_coding	13	0.15	GC|frameshift_variant|HIGH|DENND4B|ENSG00000198837|transcript|ENST00000361217.8|protein_coding|18/28|c.2703_2704insG|p.Gln902fs|3122/5706|2703/4491|901/1496||,GC|frameshift_variant|HIGH|DENND4B|ENSG00000198837|transcript|ENST00000368646.6|protein_coding|18/22|c.2736_2737insG|p.Gln913fs|2861/3781|2736/3656|912/1217||WARNING_TRANSCRIPT_INCOMPLETE,GC|upstream_gene_variant|MODIFIER|DENND4B|ENSG000001…
rs2275483	chr1	153934830	T	TGC	DENND4B	10	0.052	MIXED	NA	NA	NA	NA	NA	frameshift_variant	ENSG00000198837	transcript	ENST00000361217.8	protein_coding	13	0.15	TGC|frameshift_variant|HIGH|DENND4B|ENSG00000198837|transcript|ENST00000361217.8|protein_coding|18/28|c.2702_2703insGC|p.Gln902fs|3121/5706|2702/4491|901/1496||,TGCTGC|frameshift_variant|HIGH|DENND4B|ENSG00000198837|transcript|ENST00000361217.8|protein_coding|18/28|c.2702_2703insGCAGC|p.Gln903fs|3121/5706|2702/4491|901/1496||,TGCTGCTGC|frameshift_variant|HIGH|DENND4B|ENSG00000198837|transcript|EN…
.	chr1	155086123	CGCAGCATCGCACT	C	EFNA3	2	0.01	INDEL	NA	NA	NA	NA	NA	splice_acceptor_variant&disruptive_inframe_deletion&splice_region_variant&intron_variant	ENSG00000143590	transcript	ENST00000368408.3	protein_coding			C|splice_acceptor_variant&disruptive_inframe_deletion&splice_region_variant&intron_variant|HIGH|EFNA3|ENSG00000143590|transcript|ENST00000368408.3|protein_coding|4/5|c.509-4_517delGCAGCATCGCACT|p.Ser171_Ser173del||509/717|170/238||,C|splice_acceptor_variant&disruptive_inframe_deletion&splice_region_variant&intron_variant|HIGH|RP11-540D14.8|ENSG00000251246|transcript|ENST00000505139.1|protein_codi…
.	chr1	155086126	A	C	EFNA3	3	0.015	SNP	NA	NA	NA	NA	NA	splice_acceptor_variant&intron_variant	ENSG00000143590	transcript	ENST00000368408.3	protein_coding	3	0.33	C|splice_acceptor_variant&intron_variant|HIGH|EFNA3|ENSG00000143590|transcript|ENST00000368408.3|protein_coding|3/4|c.509-2A>C||||||,C|splice_acceptor_variant&intron_variant|HIGH|RP11-540D14.8|ENSG00000251246|transcript|ENST00000505139.1|protein_coding|3/4|c.494-2A>C||||||,C|splice_acceptor_variant&intron_variant|HIGH|EFNA3|ENSG00000143590|transcript|ENST00000498667.1|processed_transcript|2/3|n.1…
.	chr1	155086126	A	*	EFNA3	2	0.01	SNP	NA	NA	NA	NA	NA	splice_acceptor_variant&intron_variant	ENSG00000143590	transcript	ENST00000368408.3	protein_coding	1	1	C|splice_acceptor_variant&intron_variant|HIGH|EFNA3|ENSG00000143590|transcript|ENST00000368408.3|protein_coding|3/4|c.509-2A>C||||||,C|splice_acceptor_variant&intron_variant|HIGH|RP11-540D14.8|ENSG00000251246|transcript|ENST00000505139.1|protein_coding|3/4|c.494-2A>C||||||,C|splice_acceptor_variant&intron_variant|HIGH|EFNA3|ENSG00000143590|transcript|ENST00000498667.1|processed_transcript|2/3|n.1…
.	chr1	155086127	G	C	EFNA3	3	0.015	SNP	NA	NA	NA	NA	NA	splice_acceptor_variant&intron_variant	ENSG00000143590	transcript	ENST00000368408.3	protein_coding	3	0.33	C|splice_acceptor_variant&intron_variant|HIGH|EFNA3|ENSG00000143590|transcript|ENST00000368408.3|protein_coding|3/4|c.509-1G>C||||||,C|splice_acceptor_variant&intron_variant|HIGH|RP11-540D14.8|ENSG00000251246|transcript|ENST00000505139.1|protein_coding|3/4|c.494-1G>C||||||,C|splice_acceptor_variant&intron_variant|HIGH|EFNA3|ENSG00000143590|transcript|ENST00000498667.1|processed_transcript|2/3|n.1…
.	chr1	155086127	G	*	EFNA3	2	0.01	SNP	NA	NA	NA	NA	NA	splice_acceptor_variant&intron_variant	ENSG00000143590	transcript	ENST00000368408.3	protein_coding	1	1	C|splice_acceptor_variant&intron_variant|HIGH|EFNA3|ENSG00000143590|transcript|ENST00000368408.3|protein_coding|3/4|c.509-1G>C||||||,C|splice_acceptor_variant&intron_variant|HIGH|RP11-540D14.8|ENSG00000251246|transcript|ENST00000505139.1|protein_coding|3/4|c.494-1G>C||||||,C|splice_acceptor_variant&intron_variant|HIGH|EFNA3|ENSG00000143590|transcript|ENST00000498667.1|processed_transcript|2/3|n.1…
rs4072037	chr1	155192276	C	T	MUC1	82	0.423	SNP	Magnesium_levels,Esophageal_cancer_and_gastric_cancer,Non-cardia_gastric_cancer,Urinary_albumin-to-creatinine_ratio,Urinary_albumin-to-creatinine_ratio_in_non-diabetics,Magnesium_levels,Gastric_cancer,Serum_uric_acid_levels,Diastolic_blood_pressure,Serum_uric_acid_levels,Magnesium_levels,Esophageal_cancer_and_gastric_cancer,Non-cardia_gastric_cancer,Urinary_albumin-to-creatinine_ratio,Urinary_alb…	NA	NA	NA	NA	splice_acceptor_variant&intron_variant	ENSG00000185499	transcript	ENST00000611577.4	protein_coding	29	0.03	T|splice_acceptor_variant&intron_variant|HIGH|MUC1|ENSG00000185499|transcript|ENST00000611577.4|protein_coding|1/4|c.59-2G>A||||||,T|synonymous_variant|LOW|MUC1|ENSG00000185499|transcript|ENST00000338684.9|protein_coding|2/7|c.93G>A|p.Thr31Thr|165/1107|93/726|31/241||,T|synonymous_variant|LOW|MUC1|ENSG00000185499|transcript|ENST00000610359.4|protein_coding|2/7|c.93G>A|p.Thr31Thr|165/1101|93/720|3…
.	chr1	155710229	CTT	C	RP11-243J18.2	8	0.041	INDEL	NA	NA	NA	NA	NA	splice_acceptor_variant&splice_region_variant&intron_variant	ENSG00000227673	transcript	ENST00000432858.1	antisense			C|splice_acceptor_variant&splice_region_variant&intron_variant|HIGH|RP11-243J18.2|ENSG00000227673|transcript|ENST00000432858.1|antisense|1/1|n.27-3_27-2delAA||||||,CT|splice_region_variant&intron_variant|LOW|RP11-243J18.2|ENSG00000227673|transcript|ENST00000432858.1|antisense|1/1|n.27-3delA||||||,CTTT|splice_region_variant&intron_variant|LOW|RP11-243J18.2|ENSG00000227673|transcript|ENST0000043285…
.	chr1	155710229	CTT	CT	RP11-243J18.2	34	0.175	INDEL	NA	NA	NA	NA	NA	splice_acceptor_variant&splice_region_variant&intron_variant	ENSG00000227673	transcript	ENST00000432858.1	antisense			C|splice_acceptor_variant&splice_region_variant&intron_variant|HIGH|RP11-243J18.2|ENSG00000227673|transcript|ENST00000432858.1|antisense|1/1|n.27-3_27-2delAA||||||,CT|splice_region_variant&intron_variant|LOW|RP11-243J18.2|ENSG00000227673|transcript|ENST00000432858.1|antisense|1/1|n.27-3delA||||||,CTTT|splice_region_variant&intron_variant|LOW|RP11-243J18.2|ENSG00000227673|transcript|ENST0000043285…
.	chr1	155710229	CTT	CTTT	RP11-243J18.2	11	0.057	INDEL	NA	NA	NA	NA	NA	splice_acceptor_variant&splice_region_variant&intron_variant	ENSG00000227673	transcript	ENST00000432858.1	antisense			C|splice_acceptor_variant&splice_region_variant&intron_variant|HIGH|RP11-243J18.2|ENSG00000227673|transcript|ENST00000432858.1|antisense|1/1|n.27-3_27-2delAA||||||,CT|splice_region_variant&intron_variant|LOW|RP11-243J18.2|ENSG00000227673|transcript|ENST00000432858.1|antisense|1/1|n.27-3delA||||||,CTTT|splice_region_variant&intron_variant|LOW|RP11-243J18.2|ENSG00000227673|transcript|ENST0000043285…
.	chr1	156081828	CGTGGGGGCGGGGGG	C	MEX3A	3	0.015	INDEL	NA	NA	NA	NA	NA	frameshift_variant	ENSG00000254726	transcript	ENST00000532414.2	protein_coding	2	0.5	C|frameshift_variant|HIGH|MEX3A|ENSG00000254726|transcript|ENST00000532414.2|protein_coding|1/2|c.157_170delCCCCCCGCCCCCAC|p.Pro53fs|170/6124|157/1563|53/520||,C|TF_binding_site_variant|LOW|||Egr1|MA0162.2|||n.156081842_156081829delCCCCCCGCCCCCAC||||||,C|TFBS_ablation|LOW|||SP1|MA0079.3|||n.156081842_156081829delCCCCCCGCCCCCAC||||||,C|TFBS_ablation|LOW|||Egr1|MA0337.1|||n.156081842_156081829delCC…
.	chr1	156371164	CT	C	RHBG	20	0.103	INDEL	NA	NA	NA	NA	NA	splice_acceptor_variant&intron_variant	ENSG00000132677	transcript	ENST00000612897.4	nonsense_mediated_decay	9	0.11	CTT|splice_acceptor_variant&intron_variant|HIGH|RHBG|ENSG00000132677|transcript|ENST00000612897.4|nonsense_mediated_decay|1/10|c.188-3dupT||||||INFO_REALIGN_3_PRIME,CTT|splice_acceptor_variant&intron_variant|HIGH|RHBG|ENSG00000132677|transcript|ENST00000467375.2|retained_intron|1/1|n.226-3dupT||||||INFO_REALIGN_3_PRIME,C|splice_region_variant&intron_variant|LOW|RHBG|ENSG00000132677|transcript|ENS…
.	chr1	156371164	CT	CTT	RHBG	8	0.041	INDEL	NA	NA	NA	NA	NA	splice_acceptor_variant&intron_variant	ENSG00000132677	transcript	ENST00000612897.4	nonsense_mediated_decay	9	0.11	CTT|splice_acceptor_variant&intron_variant|HIGH|RHBG|ENSG00000132677|transcript|ENST00000612897.4|nonsense_mediated_decay|1/10|c.188-3dupT||||||INFO_REALIGN_3_PRIME,CTT|splice_acceptor_variant&intron_variant|HIGH|RHBG|ENSG00000132677|transcript|ENST00000467375.2|retained_intron|1/1|n.226-3dupT||||||INFO_REALIGN_3_PRIME,C|splice_region_variant&intron_variant|LOW|RHBG|ENSG00000132677|transcript|ENS…
.	chr1	156374587	ATT	ATTT	RHBG	12	0.062	INDEL	NA	NA	NA	NA	NA	splice_acceptor_variant&intron_variant	ENSG00000132677	transcript	ENST00000613460.4	nonsense_mediated_decay	9	0.33	ATTT|splice_acceptor_variant&intron_variant|HIGH|RHBG|ENSG00000132677|transcript|ENST00000613460.4|nonsense_mediated_decay|1/10|c.188-3dupT||||||INFO_REALIGN_3_PRIME,ATTTT|splice_acceptor_variant&intron_variant|HIGH|RHBG|ENSG00000132677|transcript|ENST00000613460.4|nonsense_mediated_decay|1/10|c.188-4_188-3dupTT||||||INFO_REALIGN_3_PRIME,ATTT|splice_acceptor_variant&intron_variant|HIGH|RHBG|ENSG0…
.	chr1	156374587	ATT	ATTTT	RHBG	65	0.335	INDEL	NA	NA	NA	NA	NA	splice_acceptor_variant&intron_variant	ENSG00000132677	transcript	ENST00000613460.4	nonsense_mediated_decay	9	0.33	ATTT|splice_acceptor_variant&intron_variant|HIGH|RHBG|ENSG00000132677|transcript|ENST00000613460.4|nonsense_mediated_decay|1/10|c.188-3dupT||||||INFO_REALIGN_3_PRIME,ATTTT|splice_acceptor_variant&intron_variant|HIGH|RHBG|ENSG00000132677|transcript|ENST00000613460.4|nonsense_mediated_decay|1/10|c.188-4_188-3dupTT||||||INFO_REALIGN_3_PRIME,ATTT|splice_acceptor_variant&intron_variant|HIGH|RHBG|ENSG0…
.	chr1	156374587	ATT	A	RHBG	9	0.046	INDEL	NA	NA	NA	NA	NA	splice_acceptor_variant&intron_variant	ENSG00000132677	transcript	ENST00000613460.4	nonsense_mediated_decay	9	0.33	ATTT|splice_acceptor_variant&intron_variant|HIGH|RHBG|ENSG00000132677|transcript|ENST00000613460.4|nonsense_mediated_decay|1/10|c.188-3dupT||||||INFO_REALIGN_3_PRIME,ATTTT|splice_acceptor_variant&intron_variant|HIGH|RHBG|ENSG00000132677|transcript|ENST00000613460.4|nonsense_mediated_decay|1/10|c.188-4_188-3dupTT||||||INFO_REALIGN_3_PRIME,ATTT|splice_acceptor_variant&intron_variant|HIGH|RHBG|ENSG0…
.	chr1	156374587	ATT	AT	RHBG	76	0.392	INDEL	NA	NA	NA	NA	NA	splice_acceptor_variant&intron_variant	ENSG00000132677	transcript	ENST00000613460.4	nonsense_mediated_decay	9	0.33	ATTT|splice_acceptor_variant&intron_variant|HIGH|RHBG|ENSG00000132677|transcript|ENST00000613460.4|nonsense_mediated_decay|1/10|c.188-3dupT||||||INFO_REALIGN_3_PRIME,ATTTT|splice_acceptor_variant&intron_variant|HIGH|RHBG|ENSG00000132677|transcript|ENST00000613460.4|nonsense_mediated_decay|1/10|c.188-4_188-3dupTT||||||INFO_REALIGN_3_PRIME,ATTT|splice_acceptor_variant&intron_variant|HIGH|RHBG|ENSG0…
rs2245623	chr1	156377340	G	A	RHBG	78	0.402	SNP	NA	NA	NA	NA	NA	stop_gained	ENSG00000132677	transcript	ENST00000612897.4	nonsense_mediated_decay	9	0.11	A|stop_gained|HIGH|RHBG|ENSG00000132677|transcript|ENST00000612897.4|nonsense_mediated_decay|3/11|c.300G>A|p.Trp100*|338/1862|300/462|100/153||,A|missense_variant|MODERATE|RHBG|ENSG00000132677|transcript|ENST00000537040.5|protein_coding|2/10|c.227G>A|p.Gly76Asp|265/1789|227/1377|76/458||,A|3_prime_UTR_variant|MODIFIER|RHBG|ENSG00000132677|transcript|ENST00000613460.4|nonsense_mediated_decay|3/11|…
rs71591938	chr1	156384556	T	TC	RHBG	134	0.691	INDEL	NA	NA	NA	NA	NA	frameshift_variant	ENSG00000132677	transcript	ENST00000537040.5	protein_coding	9	0.11	TC|frameshift_variant|HIGH|RHBG|ENSG00000132677|transcript|ENST00000537040.5|protein_coding|9/10|c.1271dupC|p.Asp425fs|1310/1789|1272/1377|424/458||INFO_REALIGN_3_PRIME,TC|splice_acceptor_variant&intron_variant|HIGH|RHBG|ENSG00000132677|transcript|ENST00000494874.1|processed_transcript|2/3|n.182-3dupC||||||INFO_REALIGN_3_PRIME,TC|3_prime_UTR_variant|MODIFIER|RHBG|ENSG00000132677|transcript|ENST00…
rs140853435	chr1	156583439	GC	G	TTC24	6	0.031	INDEL	NA	NA	NA	NA	NA	frameshift_variant	ENSG00000187862	transcript	ENST00000368236.7	protein_coding	6	0.33	G|frameshift_variant|HIGH|TTC24|ENSG00000187862|transcript|ENST00000368236.7|protein_coding|5/11|c.1144delC|p.Gln382fs|1180/2005|1144/1749|382/582||INFO_REALIGN_3_PRIME,G|frameshift_variant|HIGH|TTC24|ENSG00000187862|transcript|ENST00000368237.3|protein_coding|4/10|c.1144delC|p.Gln382fs|1144/1969|1144/1749|382/582||INFO_REALIGN_3_PRIME,G|upstream_gene_variant|MODIFIER|TTC24|ENSG00000187862|transc…
rs72559129	chr1	156595257	A	AAC	GPATCH4	194	1	INDEL	NA	NA	NA	NA	NA	frameshift_variant	ENSG00000160818	transcript	ENST00000368232.8	protein_coding			AAC|frameshift_variant|HIGH|GPATCH4|ENSG00000160818|transcript|ENST00000368232.8|protein_coding|8/8|c.1068_1069insGT|p.Phe357fs|1201/1972|1068/1113|356/370||,AAC|frameshift_variant|HIGH|GPATCH4|ENSG00000160818|transcript|ENST00000438976.6|protein_coding|8/8|c.1083_1084insGT|p.Phe362fs|1114/1159|1083/1128|361/375||,AAC|upstream_gene_variant|MODIFIER|AL365181.1|ENSG00000280316|transcript|ENST000006…
rs111439860	chr1	156597920	C	T	GPATCH4	3	0.015	SNP	NA	NA	NA	NA	NA	stop_gained&splice_region_variant	ENSG00000160818	transcript	ENST00000474904.5	nonsense_mediated_decay			T|stop_gained&splice_region_variant|HIGH|GPATCH4|ENSG00000160818|transcript|ENST00000474904.5|nonsense_mediated_decay|6/8|c.336G>A|p.Trp112*|456/719|336/432|112/143||,T|5_prime_UTR_variant|MODIFIER|AL365181.1|ENSG00000280316|transcript|ENST00000624731.1|protein_coding|1/2|c.-417C>T|||||417|,T|upstream_gene_variant|MODIFIER|GPATCH4|ENSG00000160818|transcript|ENST00000529520.5|retained_intron||n.-1…
rs6334;292889	chr1	156876441	G	A	NTRK1	40	0.206	SNP	NA	Benign	Hereditary_insensitivity_to_pain_with_anhidrosis|not_specified	NA	0.21286	structural_interaction_variant	ENSG00000198400	interaction	4AOJ:A_558-A_580:ENST00000524377	protein_coding			A|structural_interaction_variant|HIGH|NTRK1|ENSG00000198400|interaction|4AOJ:A_558-A_580:ENST00000524377|protein_coding|14/17|c.1674G>A||||||,A|synonymous_variant|LOW|NTRK1|ENSG00000198400|transcript|ENST00000524377.5|protein_coding|14/17|c.1674G>A|p.Gln558Gln|1715/2432|1674/2391|558/796||,A|synonymous_variant|LOW|NTRK1|ENSG00000198400|transcript|ENST00000368196.7|protein_coding|13/16|c.1656G>A|p…
rs142957547	chr1	156958784	C	T	ARHGEF11	2	0.01	SNP	NA	NA	NA	NA	NA	structural_interaction_variant	ENSG00000132694	interaction	1HTJ:F_447-F_484:ENST00000361409	protein_coding			T|structural_interaction_variant|HIGH|ARHGEF11|ENSG00000132694|interaction|1HTJ:F_447-F_484:ENST00000361409|protein_coding|16/40|c.1340G>A||||||,T|missense_variant|MODERATE|ARHGEF11|ENSG00000132694|transcript|ENST00000368194.7|protein_coding|17/41|c.1460G>A|p.Arg487His|2500/6889|1460/4689|487/1562||,T|missense_variant|MODERATE|ARHGEF11|ENSG00000132694|transcript|ENST00000361409.2|protein_coding|1…
rs200167525	chr1	157534563	T	TG	FCRL5	2	0.01	INDEL	NA	NA	NA	NA	NA	frameshift_variant	ENSG00000143297	transcript	ENST00000368189.3	protein_coding			TG|frameshift_variant|HIGH|FCRL5|ENSG00000143297|transcript|ENST00000368189.3|protein_coding|8/8|c.1731dupC|p.Thr578fs|1824/4424|1731/1779|577/592||,TG|intron_variant|MODIFIER|FCRL5|ENSG00000143297|transcript|ENST00000361835.7|protein_coding|8/16|c.1681+50dupC||||||,TG|intron_variant|MODIFIER|FCRL5|ENSG00000143297|transcript|ENST00000368190.7|protein_coding|8/9|c.1681+50dupC||||||
rs2758628	chr1	157630198	T	C	RP4-801G22.2	91	0.469	SNP	NA	NA	NA	NA	NA	splice_acceptor_variant&intron_variant	ENSG00000236731	transcript	ENST00000445687.1	unprocessed_pseudogene			C|splice_acceptor_variant&intron_variant|HIGH|RP4-801G22.2|ENSG00000236731|transcript|ENST00000445687.1|unprocessed_pseudogene|1/1|n.248-2A>G||||||
rs142870154	chr1	157835883	C	A	CD5L	2	0.01	SNP	NA	NA	NA	NA	NA	stop_gained	ENSG00000073754	transcript	ENST00000368174.4	protein_coding	2	0.5	A|stop_gained|HIGH|CD5L|ENSG00000073754|transcript|ENST00000368174.4|protein_coding|3/6|c.328G>T|p.Glu110*|425/2191|328/1044|110/347||,A|downstream_gene_variant|MODIFIER|CD5L|ENSG00000073754|transcript|ENST00000484609.1|processed_transcript||n.*63G>T|||||63|
rs149019370	chr1	158255118	G	A	CD1A	2	0.01	SNP	NA	NA	NA	NA	NA	stop_gained	ENSG00000158477	transcript	ENST00000289429.5	protein_coding	1	1	A|stop_gained|HIGH|CD1A|ENSG00000158477|transcript|ENST00000289429.5|protein_coding|2/6|c.93G>A|p.Trp31*|626/2096|93/984|31/327||
rs863362	chr1	158579702	C	T	OR10X1	94	0.485	SNP	NA	NA	NA	NA	NA	stop_gained	ENSG00000279111	transcript	ENST00000623167.1	polymorphic_pseudogene			T|stop_gained|HIGH|OR10X1|ENSG00000279111|transcript|ENST00000623167.1|polymorphic_pseudogene|1/1|c.198G>A|p.Trp66*|198/981|198/981|66/326||
rs143484340	chr1	158943904	C	T	PYHIN1	2	0.01	SNP	NA	NA	NA	NA	NA	stop_gained	ENSG00000163564	transcript	ENST00000368140.5	protein_coding	7	0.57	T|stop_gained|HIGH|PYHIN1|ENSG00000163564|transcript|ENST00000368140.5|protein_coding|6/9|c.1117C>T|p.Arg373*|1362/2083|1117/1479|373/492||,T|stop_gained|HIGH|PYHIN1|ENSG00000163564|transcript|ENST00000368138.7|protein_coding|6/9|c.1090C>T|p.Arg364*|1328/1723|1090/1452|364/483||,T|stop_gained|HIGH|PYHIN1|ENSG00000163564|transcript|ENST00000392252.7|protein_coding|6/8|c.1090C>T|p.Arg364*|1327/1597…
rs3737523	chr1	159051937	C	T	IFI16	3	0.015	SNP	NA	NA	NA	NA	NA	structural_interaction_variant	ENSG00000163565	interaction	3RLN:A_612-A_642:ENST00000295809	protein_coding			T|structural_interaction_variant|HIGH|IFI16|ENSG00000163565|interaction|3RLN:A_612-A_642:ENST00000295809|protein_coding|10/12|c.1924C>T||||||,T|structural_interaction_variant|HIGH|IFI16|ENSG00000163565|interaction|3RLN:A_614-A_642:ENST00000295809|protein_coding|10/12|c.1924C>T||||||,T|structural_interaction_variant|HIGH|IFI16|ENSG00000163565|interaction|3RLO:A_612-A_642:ENST00000295809|protein_co…
rs2276405	chr1	159073406	C	T	AIM2	2	0.01	SNP	Psoriasis	NA	NA	NA	NA	structural_interaction_variant	ENSG00000163568	interaction	4O7Q:A_32-A_64:ENST00000368130	protein_coding			T|structural_interaction_variant|HIGH|AIM2|ENSG00000163568|interaction|4O7Q:A_32-A_64:ENST00000368130|protein_coding|2/6|c.94G>A||||||,T|structural_interaction_variant|HIGH|AIM2|ENSG00000163568|interaction|4O7Q:A_32-A_71:ENST00000368130|protein_coding|2/6|c.94G>A||||||,T|missense_variant|MODERATE|AIM2|ENSG00000163568|transcript|ENST00000368130.8|protein_coding|2/6|c.94G>A|p.Glu32Lys|383/1529|94/1…
rs11419544	chr1	159432794	G	GT	OR10J4	190	0.979	INDEL	NA	NA	NA	NA	NA	frameshift_variant	ENSG00000249730	transcript	ENST00000504970.1	polymorphic_pseudogene	1	1	GT|frameshift_variant|HIGH|OR10J4|ENSG00000249730|transcript|ENST00000504970.1|polymorphic_pseudogene|1/1|c.593dupT|p.Leu198fs|594/935|594/935|198/310||WARNING_TRANSCRIPT_MULTIPLE_STOP_CODONS&INFO_REALIGN_3_PRIME,GT|intron_variant|MODIFIER|RP11-550P17.5|ENSG00000228560|transcript|ENST00000431862.1|antisense|1/3|n.227+36047dupA||||||
rs12409540	chr1	159440550	T	A	OR10J1	29	0.149	SNP	NA	NA	NA	NA	NA	stop_gained	ENSG00000196184	transcript	ENST00000423932.4	protein_coding			A|stop_gained|HIGH|OR10J1|ENSG00000196184|transcript|ENST00000423932.4|protein_coding|1/1|c.792T>A|p.Cys264*|829/1090|792/963|264/320||,A|intron_variant|MODIFIER|RP11-550P17.5|ENSG00000228560|transcript|ENST00000431862.1|antisense|1/3|n.227+28292A>T||||||
rs199665962	chr1	159781200	C	G	DUSP23	3	0.015	SNP	NA	NA	NA	NA	NA	structural_interaction_variant	ENSG00000158716	interaction	4ERC:A_10-A_34:ENST00000368107	protein_coding			G|structural_interaction_variant|HIGH|DUSP23|ENSG00000158716|interaction|4ERC:A_10-A_34:ENST00000368107|protein_coding|1/2|c.100C>G||||||,G|structural_interaction_variant|HIGH|DUSP23|ENSG00000158716|interaction|4ERC:A_8-A_34:ENST00000368107|protein_coding|1/2|c.100C>G||||||,G|structural_interaction_variant|HIGH|DUSP23|ENSG00000158716|interaction|4ERC:B_10-B_34:ENST00000368107|protein_coding|1/2|c…
rs1129923	chr1	159782276	G	A	DUSP23	26	0.134	SNP	NA	NA	NA	NA	NA	structural_interaction_variant	ENSG00000158716	interaction	4ERC:A_99-A_131:ENST00000368107	protein_coding			A|structural_interaction_variant|HIGH|DUSP23|ENSG00000158716|interaction|4ERC:A_99-A_131:ENST00000368107|protein_coding|2/2|c.391G>A||||||,A|structural_interaction_variant|HIGH|DUSP23|ENSG00000158716|interaction|4ERC:B_99-B_131:ENST00000368107|protein_coding|2/2|c.391G>A||||||,A|structural_interaction_variant|HIGH|DUSP23|ENSG00000158716|interaction|4ERC:A_99-A_131:ENST00000368108|protein_coding|3…
rs4301626	chr1	159815580	T	C	FCRL6	13	0.067	SNP	NA	NA	NA	NA	NA	stop_lost	ENSG00000181036	transcript	ENST00000339348.9	protein_coding			C|stop_lost|HIGH|FCRL6|ENSG00000181036|transcript|ENST00000339348.9|protein_coding|9/9|c.1192T>C|p.Ter398Argext*?|1200/1422|1192/1194|398/397||,C|stop_lost|HIGH|FCRL6|ENSG00000181036|transcript|ENST00000392235.7|protein_coding|9/9|c.934T>C|p.Ter312Argext*?|935/947|934/936|312/311||,C|stop_lost|HIGH|FCRL6|ENSG00000181036|transcript|ENST00000321935.10|protein_coding|11/11|c.1240T>C|p.Ter414Argext*?…
rs61823162	chr1	159815623	C	T	FCRL6	26	0.134	SNP	NA	NA	NA	NA	NA	stop_gained	ENSG00000181036	transcript	ENST00000368106.3	protein_coding			T|stop_gained|HIGH|FCRL6|ENSG00000181036|transcript|ENST00000368106.3|protein_coding|10/10|c.1267C>T|p.Gln423*|1268/1306|1267/1305|423/434||,T|3_prime_UTR_variant|MODIFIER|FCRL6|ENSG00000181036|transcript|ENST00000339348.9|protein_coding|9/9|c.*41C>T|||||41|,T|3_prime_UTR_variant|MODIFIER|FCRL6|ENSG00000181036|transcript|ENST00000321935.10|protein_coding|11/11|c.*41C>T|||||41|,T|downstream_gene_v…
rs142100077	chr1	160681128	AC	A	CD48	9	0.046	INDEL	NA	NA	NA	NA	NA	frameshift_variant	ENSG00000117091	transcript	ENST00000613788.1	protein_coding			A|frameshift_variant|HIGH|CD48|ENSG00000117091|transcript|ENST00000613788.1|protein_coding|3/3|c.725delG|p.Gly242fs|793/1500|725/759|242/252||,A|downstream_gene_variant|MODIFIER|CD48|ENSG00000117091|transcript|ENST00000368045.3|protein_coding||c.*3633delG|||||2390|,A|intron_variant|MODIFIER|CD48|ENSG00000117091|transcript|ENST00000368046.7|protein_coding|3/3|c.652+73delG||||||,A|intron_variant|MO…
rs72712862;774586	chr1	161000299	C	T	F11R	2	0.01	SNP	NA	Benign	not_provided	NA	NA	structural_interaction_variant	ENSG00000158769	interaction	1NBQ:A_146-A_201:ENST00000368026	protein_coding			T|structural_interaction_variant|HIGH|F11R|ENSG00000158769|interaction|1NBQ:A_146-A_201:ENST00000368026|protein_coding|5/10|c.438G>A||||||,T|structural_interaction_variant|HIGH|F11R|ENSG00000158769|interaction|1NBQ:A_146-A_202:ENST00000368026|protein_coding|5/10|c.438G>A||||||,T|structural_interaction_variant|HIGH|F11R|ENSG00000158769|interaction|1NBQ:B_146-B_201:ENST00000368026|protein_coding|5/…
.	chr1	161021484	AC	A	RP11-544M22.13	10	0.052	INDEL	NA	NA	NA	NA	NA	frameshift_variant&splice_region_variant	ENSG00000270149	transcript	ENST00000289779.7	nonsense_mediated_decay	2	1	A|frameshift_variant&splice_region_variant|HIGH|RP11-544M22.13|ENSG00000270149|transcript|ENST00000289779.7|nonsense_mediated_decay|3/13|c.91delG|p.Val31fs|146/2096|91/186|31/61||,A|frameshift_variant&splice_region_variant|HIGH|RP11-544M22.13|ENSG00000270149|transcript|ENST00000470694.1|nonsense_mediated_decay|2/7|c.13delG|p.Val5fs|86/813|13/108|5/35||,A|upstream_gene_variant|MODIFIER|F11R|ENSG00…
.	chr1	161065868	CTTATTTATTTATTTATTTAT	CTTTATTTATTTATTTAT	AL591806.1	2	0.01	INDEL	NA	NA	NA	NA	NA	frameshift_variant&splice_donor_variant&splice_region_variant&intron_variant	ENSG00000278883	transcript	ENST00000624422.1	protein_coding	1	1	C|frameshift_variant&splice_donor_variant&splice_region_variant&intron_variant|HIGH|AL591806.1|ENSG00000278883|transcript|ENST00000624422.1|protein_coding|1/2|c.31_43+7delATTTATTTATTTATTTATTT|p.Ile11fs|31/150|31/150|11/49||WARNING_TRANSCRIPT_NO_START_CODON&INFO_REALIGN_3_PRIME,CTTATTTATTTAT|frameshift_variant&splice_donor_variant&splice_region_variant&intron_variant|HIGH|AL591806.1|ENSG0000027888…
.	chr1	161065868	CTTATTTATTTATTTATTTAT	CTTATTTATTTATTTAT	AL591806.1	26	0.134	INDEL	NA	NA	NA	NA	NA	frameshift_variant&splice_donor_variant&splice_region_variant&intron_variant	ENSG00000278883	transcript	ENST00000624422.1	protein_coding	1	1	C|frameshift_variant&splice_donor_variant&splice_region_variant&intron_variant|HIGH|AL591806.1|ENSG00000278883|transcript|ENST00000624422.1|protein_coding|1/2|c.31_43+7delATTTATTTATTTATTTATTT|p.Ile11fs|31/150|31/150|11/49||WARNING_TRANSCRIPT_NO_START_CODON&INFO_REALIGN_3_PRIME,CTTATTTATTTAT|frameshift_variant&splice_donor_variant&splice_region_variant&intron_variant|HIGH|AL591806.1|ENSG0000027888…
.	chr1	161065868	CTTATTTATTTATTTATTTAT	CTTATTTATTTATTTATTTATTTAT	AL591806.1	27	0.139	INDEL	NA	NA	NA	NA	NA	frameshift_variant&splice_donor_variant&splice_region_variant&intron_variant	ENSG00000278883	transcript	ENST00000624422.1	protein_coding	1	1	C|frameshift_variant&splice_donor_variant&splice_region_variant&intron_variant|HIGH|AL591806.1|ENSG00000278883|transcript|ENST00000624422.1|protein_coding|1/2|c.31_43+7delATTTATTTATTTATTTATTT|p.Ile11fs|31/150|31/150|11/49||WARNING_TRANSCRIPT_NO_START_CODON&INFO_REALIGN_3_PRIME,CTTATTTATTTAT|frameshift_variant&splice_donor_variant&splice_region_variant&intron_variant|HIGH|AL591806.1|ENSG0000027888…
.	chr1	161065868	CTTATTTATTTATTTATTTAT	CTTATTTATTTATTTATTTATTTATTTAT	AL591806.1	3	0.015	INDEL	NA	NA	NA	NA	NA	frameshift_variant&splice_donor_variant&splice_region_variant&intron_variant	ENSG00000278883	transcript	ENST00000624422.1	protein_coding	1	1	C|frameshift_variant&splice_donor_variant&splice_region_variant&intron_variant|HIGH|AL591806.1|ENSG00000278883|transcript|ENST00000624422.1|protein_coding|1/2|c.31_43+7delATTTATTTATTTATTTATTT|p.Ile11fs|31/150|31/150|11/49||WARNING_TRANSCRIPT_NO_START_CODON&INFO_REALIGN_3_PRIME,CTTATTTATTTAT|frameshift_variant&splice_donor_variant&splice_region_variant&intron_variant|HIGH|AL591806.1|ENSG0000027888…
rs77444104	chr1	161079593	G	T	NECTIN4	4	0.021	SNP	NA	NA	NA	NA	NA	structural_interaction_variant	ENSG00000143217	interaction	4JJH:A_42-A_146:ENST00000368012	protein_coding			T|structural_interaction_variant|HIGH|NECTIN4|ENSG00000143217|interaction|4JJH:A_42-A_146:ENST00000368012|protein_coding|2/9|c.436C>A||||||,T|structural_interaction_variant|HIGH|NECTIN4|ENSG00000143217|interaction|4JJH:B_42-B_146:ENST00000368012|protein_coding|2/9|c.436C>A||||||,T|structural_interaction_variant|HIGH|NECTIN4|ENSG00000143217|interaction|4JJH:B_44-B_146:ENST00000368012|protein_codin…
rs3737786	chr1	161079872	A	G	NECTIN4	3	0.015	SNP	NA	NA	NA	NA	NA	structural_interaction_variant	ENSG00000143217	interaction	4JJH:A_53-A_108:ENST00000368012	protein_coding			G|structural_interaction_variant|HIGH|NECTIN4|ENSG00000143217|interaction|4JJH:A_53-A_108:ENST00000368012|protein_coding|2/9|c.157T>C||||||,G|missense_variant|MODERATE|NECTIN4|ENSG00000143217|transcript|ENST00000368012.3|protein_coding|2/9|c.157T>C|p.Phe53Leu|460/3502|157/1533|53/510||,G|upstream_gene_variant|MODIFIER|RP11-544M22.8|ENSG00000228917|transcript|ENST00000447167.1|antisense||n.-4593A>…
rs9427397;402852	chr1	161506414	C	T	FCGR2A	21	0.108	SNP	NA	Benign	not_specified	0.10317	0.05611	stop_gained	ENSG00000143226	transcript	ENST00000271450.10	protein_coding	14	0.21	T|stop_gained|HIGH|FCGR2A|ENSG00000143226|transcript|ENST00000271450.10|protein_coding|3/7|c.187C>T|p.Gln63*|225/2412|187/954|63/317||,T|stop_gained|HIGH|FCGR2A|ENSG00000143226|transcript|ENST00000367972.8|protein_coding|3/7|c.184C>T|p.Gln62*|222/1399|184/951|62/316||,T|stop_gained|HIGH|FCGR2A|ENSG00000143226|transcript|ENST00000483665.6|nonsense_mediated_decay|3/7|c.184C>T|p.Gln62*|195/1495|184/…
rs63749092	chr1	161525250	C	T	HSPA6	24	0.124	SNP	NA	NA	NA	NA	NA	structural_interaction_variant	ENSG00000173110	interaction	3FE1:A_198-A_335:ENST00000309758	protein_coding			T|structural_interaction_variant|HIGH|HSPA6|ENSG00000173110|interaction|3FE1:A_198-A_335:ENST00000309758|protein_coding|1/1|c.592C>T||||||,T|structural_interaction_variant|HIGH|HSPA6|ENSG00000173110|interaction|3FE1:A_198-A_337:ENST00000309758|protein_coding|1/1|c.592C>T||||||,T|structural_interaction_variant|HIGH|HSPA6|ENSG00000173110|interaction|3FE1:B_198-B_335:ENST00000309758|protein_coding|1…
rs76277413	chr1	161595591	A	G	FCGR2C	25	0.129	SNP	NA	NA	NA	NA	NA	splice_donor_variant&intron_variant	ENSG00000244682	transcript	ENST00000466542.6	polymorphic_pseudogene	12	0.17	G|splice_donor_variant&intron_variant|HIGH|FCGR2C|ENSG00000244682|transcript|ENST00000466542.6|polymorphic_pseudogene|6/6|c.798+1A>G||||||,G|splice_donor_variant&intron_variant|HIGH|FCGR2C|ENSG00000244682|transcript|ENST00000507374.5|processed_transcript|2/4|n.108+1A>G||||||,G|splice_donor_variant&intron_variant|HIGH|FCGR2C|ENSG00000244682|transcript|ENST00000543859.5|protein_coding|7/7|c.795+1A>…
rs1063178	chr1	161751917	C	T	DUSP12	60	0.309	SNP	NA	NA	NA	NA	NA	structural_interaction_variant	ENSG00000081721	interaction	4JNB:A_132-A_170:ENST00000367943	protein_coding			T|structural_interaction_variant|HIGH|DUSP12|ENSG00000081721|interaction|4JNB:A_132-A_170:ENST00000367943|protein_coding|3/6|c.510C>T||||||,T|structural_interaction_variant|HIGH|DUSP12|ENSG00000081721|interaction|4JNB:A_136-A_170:ENST00000367943|protein_coding|3/6|c.510C>T||||||,T|synonymous_variant|LOW|DUSP12|ENSG00000081721|transcript|ENST00000367943.4|protein_coding|3/6|c.510C>T|p.Tyr170Tyr|54…
rs116974459	chr1	162376534	C	A	C1orf111	3	0.015	SNP	NA	NA	NA	NA	NA	splice_donor_variant&intron_variant	ENSG00000171722	transcript	ENST00000493255.1	nonsense_mediated_decay	2	0.5	A|splice_donor_variant&intron_variant|HIGH|C1orf111|ENSG00000171722|transcript|ENST00000493255.1|nonsense_mediated_decay|1/1|c.*133+1G>T||||||,A|upstream_gene_variant|MODIFIER|C1orf226|ENSG00000239887|transcript|ENST00000426197.2|protein_coding||c.-2380C>A|||||2307|,A|intron_variant|MODIFIER|C1orf111|ENSG00000171722|transcript|ENST00000367935.9|protein_coding|1/2|c.103+154G>T||||||,A|intron_varia…
rs34942806	chr1	162587629	A	G	UAP1	2	0.01	SNP	NA	NA	NA	NA	NA	structural_interaction_variant	ENSG00000117143	interaction	1JV1:A_248-A_330:ENST00000367926	protein_coding			G|structural_interaction_variant|HIGH|UAP1|ENSG00000117143|interaction|1JV1:A_248-A_330:ENST00000367926|protein_coding|6/10|c.989A>G||||||,G|structural_interaction_variant|HIGH|UAP1|ENSG00000117143|interaction|1JV1:A_278-A_330:ENST00000367926|protein_coding|6/10|c.989A>G||||||,G|structural_interaction_variant|HIGH|UAP1|ENSG00000117143|interaction|1JV1:B_248-B_330:ENST00000367926|protein_coding|6/…
rs6695491	chr1	163237711	G	T	RP11-267N12.2	48	0.247	SNP	NA	NA	NA	NA	NA	splice_acceptor_variant&intron_variant	ENSG00000225755	transcript	ENST00000450164.2	processed_pseudogene			T|splice_acceptor_variant&intron_variant|HIGH|RP11-267N12.2|ENSG00000225755|transcript|ENST00000450164.2|processed_pseudogene|1/3|n.154-1G>T||||||,T|intron_variant|MODIFIER|RGS5|ENSG00000143248|transcript|ENST00000530241.5|processed_transcript|3/5|n.296+10819C>A||||||,T|intron_variant|MODIFIER|RGS5|ENSG00000143248|transcript|ENST00000618415.4|protein_coding|2/5|c.-281+68522C>A||||||,T|intron_vari…
rs375054079	chr1	163328908	G	T	NUF2	4	0.021	SNP	NA	NA	NA	NA	NA	splice_donor_variant&intron_variant	ENSG00000143228	transcript	ENST00000271452.7	protein_coding	12	0.58	T|splice_donor_variant&intron_variant|HIGH|NUF2|ENSG00000143228|transcript|ENST00000271452.7|protein_coding|5/13|c.337+1G>T||||||,T|splice_donor_variant&intron_variant|HIGH|NUF2|ENSG00000143228|transcript|ENST00000367900.7|protein_coding|5/13|c.337+1G>T||||||,T|splice_donor_variant&intron_variant|HIGH|NUF2|ENSG00000143228|transcript|ENST00000450453.6|protein_coding|6/6|c.337+1G>T||||||WARNING_TRA…
rs9333378	chr1	165632229	G	A	MGST3	122	0.629	SNP	NA	NA	NA	NA	NA	splice_acceptor_variant&intron_variant	ENSG00000143198	transcript	ENST00000367885.5	protein_coding	14	0.14	A|splice_acceptor_variant&intron_variant|HIGH|MGST3|ENSG00000143198|transcript|ENST00000367885.5|protein_coding|1/6|c.-9-2G>A||||||,A|splice_acceptor_variant&intron_variant|HIGH|MGST3|ENSG00000143198|transcript|ENST00000367883.3|protein_coding|1/6|c.-9-2G>A||||||,A|upstream_gene_variant|MODIFIER|MGST3|ENSG00000143198|transcript|ENST00000627653.1|protein_coding||c.-11G>A|||||11|,A|intron_variant|M…
rs11553301	chr1	165896241	G	A	UCK2	36	0.186	SNP	NA	NA	NA	NA	NA	structural_interaction_variant	ENSG00000143179	interaction	1UDW:A_25-A_136:ENST00000367879	protein_coding			A|structural_interaction_variant|HIGH|UCK2|ENSG00000143179|interaction|1UDW:A_25-A_136:ENST00000367879|protein_coding|4/7|c.408G>A||||||,A|structural_interaction_variant|HIGH|UCK2|ENSG00000143179|interaction|1UDW:B_26-B_136:ENST00000367879|protein_coding|4/7|c.408G>A||||||,A|structural_interaction_variant|HIGH|UCK2|ENSG00000143179|interaction|1UEI:A_26-A_136:ENST00000367879|protein_coding|4/7|c.4…
.	chr1	166087071	AT	A	RP11-375H19.2	15	0.077	INDEL	NA	NA	NA	NA	NA	splice_acceptor_variant&intron_variant	ENSG00000203307	transcript	ENST00000366136.2	antisense			ATT|splice_acceptor_variant&intron_variant|HIGH|RP11-375H19.2|ENSG00000203307|transcript|ENST00000366136.2|antisense|2/2|n.198-3dupT||||||INFO_REALIGN_3_PRIME,A|splice_region_variant&intron_variant|LOW|RP11-375H19.2|ENSG00000203307|transcript|ENST00000366136.2|antisense|2/2|n.198-3delT||||||INFO_REALIGN_3_PRIME,A|intron_variant|MODIFIER|FAM78B|ENSG00000188859|transcript|ENST00000338353.3|protein_…
.	chr1	166087071	AT	ATT	RP11-375H19.2	3	0.015	INDEL	NA	NA	NA	NA	NA	splice_acceptor_variant&intron_variant	ENSG00000203307	transcript	ENST00000366136.2	antisense			ATT|splice_acceptor_variant&intron_variant|HIGH|RP11-375H19.2|ENSG00000203307|transcript|ENST00000366136.2|antisense|2/2|n.198-3dupT||||||INFO_REALIGN_3_PRIME,A|splice_region_variant&intron_variant|LOW|RP11-375H19.2|ENSG00000203307|transcript|ENST00000366136.2|antisense|2/2|n.198-3delT||||||INFO_REALIGN_3_PRIME,A|intron_variant|MODIFIER|FAM78B|ENSG00000188859|transcript|ENST00000338353.3|protein_…
rs17472444	chr1	166622034	T	C	FMO9P	28	0.144	SNP	NA	NA	NA	NA	NA	splice_donor_variant&intron_variant	ENSG00000215834	transcript	ENST00000477875.5	processed_transcript			C|splice_donor_variant&intron_variant|HIGH|FMO9P|ENSG00000215834|transcript|ENST00000477875.5|processed_transcript|5/6|n.904+2T>C||||||,C|splice_donor_variant&intron_variant|HIGH|FMO9P|ENSG00000215834|transcript|ENST00000488458.1|unitary_pseudogene|3/7|n.486+2T>C||||||
rs1890128	chr1	167640713	G	A	RCSD1	7	0.036	SNP	NA	NA	NA	NA	NA	splice_donor_variant&intron_variant	ENSG00000198771	transcript	ENST00000475127.5	processed_transcript			A|splice_donor_variant&intron_variant|HIGH|RCSD1|ENSG00000198771|transcript|ENST00000475127.5|processed_transcript|2/2|n.323+1G>A||||||,A|splice_donor_variant&intron_variant|HIGH|RCSD1|ENSG00000198771|transcript|ENST00000461790.1|processed_transcript|5/5|n.581+1G>A||||||,A|intron_variant|MODIFIER|RCSD1|ENSG00000198771|transcript|ENST00000367854.7|protein_coding|1/6|c.6+10284G>A||||||,A|intron_var…
.	chr1	167721836	G	GCCGAGGCGCCTGGGTGGGA	MPZL1	3	0.015	INDEL	NA	NA	NA	NA	NA	splice_acceptor_variant&intron_variant	ENSG00000197965	transcript	ENST00000487858.1	processed_transcript			GCCGAGGCGCCTGGGTGGGA|splice_acceptor_variant&intron_variant|HIGH|MPZL1|ENSG00000197965|transcript|ENST00000487858.1|processed_transcript|2/2|n.270-21_270-3dupCGCCTGGGTGGGACCGAGG||||||INFO_REALIGN_3_PRIME,GCCGAGGCGCCTGGGTGGGA|upstream_gene_variant|MODIFIER|MPZL1|ENSG00000197965|transcript|ENST00000359523.6|protein_coding||c.-316_-315insCCGAGGCGCCTGGGTGGGA|||||113|,GCCGAGGCGCCTGGGTGGGA|upstream_gen…
rs77574175	chr1	167721863	G	A	MPZL1	2	0.01	SNP	NA	NA	NA	NA	NA	splice_acceptor_variant&intron_variant	ENSG00000197965	transcript	ENST00000487858.1	processed_transcript			A|splice_acceptor_variant&intron_variant|HIGH|MPZL1|ENSG00000197965|transcript|ENST00000487858.1|processed_transcript|2/2|n.270-1G>A||||||,A|TF_binding_site_variant|LOW|||SP2|MA0516.1|||n.167721863C>T||||||,A|TF_binding_site_variant|LOW|||SP1|MA0079.3|||n.167721863C>T||||||,A|upstream_gene_variant|MODIFIER|MPZL1|ENSG00000197965|transcript|ENST00000359523.6|protein_coding||c.-289G>A|||||87|,A|upst…
rs203849	chr1	167880176	A	G	ADCY10	92	0.474	SNP	NA	NA	NA	NA	NA	structural_interaction_variant	ENSG00000143199	interaction	4CLF:A_296-A_385:ENST00000367851	protein_coding			G|structural_interaction_variant|HIGH|ADCY10|ENSG00000143199|interaction|4CLF:A_296-A_385:ENST00000367851|protein_coding|11/33|c.1155T>C||||||,G|structural_interaction_variant|HIGH|ADCY10|ENSG00000143199|interaction|4CLK:A_296-A_385:ENST00000367851|protein_coding|11/33|c.1155T>C||||||,G|structural_interaction_variant|HIGH|ADCY10|ENSG00000143199|interaction|4CLL:A_296-A_385:ENST00000367851|protein…
rs200664972;252576	chr1	168136343	A	AG	GPR161	6	0.031	INDEL	NA	Benign	not_specified	NA	NA	frameshift_variant	ENSG00000143147	transcript	ENST00000539777.5	protein_coding			AG|frameshift_variant|HIGH|GPR161|ENSG00000143147|transcript|ENST00000539777.5|protein_coding|1/5|c.53dupC|p.Gly19fs|364/7655|53/1356|18/451||,AG|5_prime_UTR_variant|MODIFIER|GPR161|ENSG00000143147|transcript|ENST00000367838.5|protein_coding|1/8|c.-272dupC|||||31494|,AG|5_prime_UTR_variant|MODIFIER|GPR161|ENSG00000143147|transcript|ENST00000367836.5|protein_coding|1/6|c.-488dupC|||||39134|,AG|ups…
rs202166855	chr1	169829336	C	T	C1orf112	2	0.01	SNP	NA	NA	NA	NA	NA	stop_gained	ENSG00000000460	transcript	ENST00000286031.10	protein_coding	9	0.33	T|stop_gained|HIGH|C1orf112|ENSG00000000460|transcript|ENST00000286031.10|protein_coding|13/24|c.1201C>T|p.Gln401*|1901/4355|1201/2562|401/853||,T|stop_gained|HIGH|C1orf112|ENSG00000000460|transcript|ENST00000359326.8|protein_coding|14/25|c.1201C>T|p.Gln401*|1548/4002|1201/2562|401/853||,T|stop_gained|HIGH|C1orf112|ENSG00000000460|transcript|ENST00000413811.3|protein_coding|12/23|c.232C>T|p.Gln78…
rs28369860;402870	chr1	171196663	TG	T	FMO2	8	0.041	INDEL	NA	Benign	not_specified	0.06059	0.10284	frameshift_variant	ENSG00000094963	transcript	ENST00000209929.9	protein_coding	7	0.43	T|frameshift_variant|HIGH|FMO2|ENSG00000094963|transcript|ENST00000209929.9|protein_coding|4/9|c.337delG|p.Val113fs|495/3851|337/1608|113/535||,T|frameshift_variant|HIGH|FMO2|ENSG00000094963|transcript|ENST00000529935.5|nonsense_mediated_decay|3/7|c.265delG|p.Val89fs|265/1444|265/462|89/153||WARNING_TRANSCRIPT_NO_START_CODON,T|frameshift_variant|HIGH|FMO2|ENSG00000094963|transcript|ENST0000048319…
769222	chr1	171208951	C	T	FMO2	193	0.995	SNP	NA	Benign	not_provided	NA	NA	stop_gained	ENSG00000094963	transcript	ENST00000209929.9	protein_coding			T|stop_gained|HIGH|FMO2|ENSG00000094963|transcript|ENST00000209929.9|protein_coding|9/9|c.1414C>T|p.Gln472*|1572/3851|1414/1608|472/535||,T|3_prime_UTR_variant|MODIFIER|FMO2|ENSG00000094963|transcript|ENST00000529935.5|nonsense_mediated_decay|7/7|c.*737C>T|||||5037|WARNING_TRANSCRIPT_NO_START_CODON,T|downstream_gene_variant|MODIFIER|FMO2|ENSG00000094963|transcript|ENST00000489354.3|processed_tran…
rs2234889;767726	chr1	171209118	C	CT	FMO2	15	0.077	INDEL	NA	Benign	not_provided	NA	NA	frameshift_variant	ENSG00000094963	transcript	ENST00000209929.9	protein_coding			CT|frameshift_variant|HIGH|FMO2|ENSG00000094963|transcript|ENST00000209929.9|protein_coding|9/9|c.1588dupT|p.Cys530fs|1747/3851|1589/1608|530/535||INFO_REALIGN_3_PRIME,CT|3_prime_UTR_variant|MODIFIER|FMO2|ENSG00000094963|transcript|ENST00000529935.5|nonsense_mediated_decay|7/7|c.*911dupT|||||5212|WARNING_TRANSCRIPT_NO_START_CODON&INFO_REALIGN_3_PRIME,CT|intron_variant|MODIFIER|RP1-127D3.4|ENSG000…
rs61730974;293709	chr1	171636399	A	G	MYOC	6	0.031	SNP	NA	Benign/Likely_benign	Glaucoma|Primary_open_angle_glaucoma|not_specified	NA	0.01218	structural_interaction_variant	ENSG00000034971	interaction	4WXU:A_316-A_347:ENST00000037502	protein_coding			G|structural_interaction_variant|HIGH|MYOC|ENSG00000034971|interaction|4WXU:A_316-A_347:ENST00000037502|protein_coding|3/3|c.1041T>C||||||,G|structural_interaction_variant|HIGH|MYOC|ENSG00000034971|interaction|4WXU:A_319-A_347:ENST00000037502|protein_coding|3/3|c.1041T>C||||||,G|synonymous_variant|LOW|MYOC|ENSG00000034971|transcript|ENST00000037502.10|protein_coding|3/3|c.1041T>C|p.Tyr347Tyr|1113…
rs146606638;196241	chr1	171636585	C	A	MYOC	2	0.01	SNP	NA	Conflicting_interpretations_of_pathogenicity	Glaucoma|Primary_open_angle_glaucoma|not_specified|not_provided	0.00388	0.00160	structural_interaction_variant	ENSG00000034971	interaction	4WXU:A_285-A_307:ENST00000037502	protein_coding			A|structural_interaction_variant|HIGH|MYOC|ENSG00000034971|interaction|4WXU:A_285-A_307:ENST00000037502|protein_coding|3/3|c.855G>T||||||,A|synonymous_variant|LOW|MYOC|ENSG00000034971|transcript|ENST00000037502.10|protein_coding|3/3|c.855G>T|p.Thr285Thr|927/2095|855/1515|285/504||,A|sequence_feature|LOW|MYOC|ENSG00000034971|beta-strand:combinatorial_evidence_used_in_manual_assertion|ENST000000375…
rs41310899	chr1	172462246	G	A	C1orf105	7	0.036	SNP	NA	NA	NA	NA	NA	splice_donor_variant&intron_variant	ENSG00000180999	transcript	ENST00000367727.8	protein_coding	5	0.6	A|splice_donor_variant&intron_variant|HIGH|C1orf105|ENSG00000180999|transcript|ENST00000367727.8|protein_coding|5/6|c.341+1G>A||||||,A|splice_donor_variant&intron_variant|HIGH|C1orf105|ENSG00000180999|transcript|ENST00000367725.4|protein_coding|3/4|c.311+1G>A||||||,A|splice_donor_variant&intron_variant|HIGH|C1orf105|ENSG00000180999|transcript|ENST00000367726.1|processed_transcript|2/3|n.145+1G>A|…
rs199798045	chr1	173868253	GAGGCA	G	ZBTB37	30	0.155	INDEL	NA	NA	NA	NA	NA	splice_donor_variant&splice_region_variant&intron_variant	ENSG00000185278	transcript	ENST00000367704.5	protein_coding	4	0.25	G|splice_donor_variant&splice_region_variant&intron_variant|HIGH|ZBTB37|ENSG00000185278|transcript|ENST00000367704.5|protein_coding|1/3|c.-226+2_-226+6delCAAGG||||||INFO_REALIGN_3_PRIME,G|upstream_gene_variant|MODIFIER|ZBTB37|ENSG00000185278|transcript|ENST00000367701.9|protein_coding||c.-1972_-1968delAGGCA|||||702|,G|upstream_gene_variant|MODIFIER|GAS5|ENSG00000234741|transcript|ENST00000450589.…
rs148184244	chr1	175160354	TTG	T	KIAA0040	2	0.01	INDEL	NA	NA	NA	NA	NA	frameshift_variant	ENSG00000235750	transcript	ENST00000619513.1	protein_coding	6	0.17	T|frameshift_variant|HIGH|KIAA0040|ENSG00000235750|transcript|ENST00000619513.1|protein_coding|2/2|c.275_276delCA|p.Thr92fs|972/4340|275/462|92/153||,T|3_prime_UTR_variant|MODIFIER|KIAA0040|ENSG00000235750|transcript|ENST00000423313.5|protein_coding|4/4|c.*358_*359delCA|||||358|,T|3_prime_UTR_variant|MODIFIER|KIAA0040|ENSG00000235750|transcript|ENST00000444639.5|protein_coding|4/4|c.*358_*359delC…
rs60195884	chr1	175160809	TC	T	KIAA0040	92	0.474	INDEL	NA	NA	NA	NA	NA	frameshift_variant	ENSG00000235750	transcript	ENST00000423313.5	protein_coding	6	0.5	T|frameshift_variant|HIGH|KIAA0040|ENSG00000235750|transcript|ENST00000423313.5|protein_coding|4/4|c.204delG|p.Lys69fs|741/4564|204/300|68/99||,T|frameshift_variant|HIGH|KIAA0040|ENSG00000235750|transcript|ENST00000444639.5|protein_coding|4/4|c.204delG|p.Lys69fs|671/4494|204/300|68/99||,T|frameshift_variant|HIGH|KIAA0040|ENSG00000235750|transcript|ENST00000545251.6|protein_coding|3/3|c.204delG|p.…
.	chr1	175160811	TTCTTCTTG	T	KIAA0040	92	0.474	INDEL	NA	NA	NA	NA	NA	frameshift_variant	ENSG00000235750	transcript	ENST00000423313.5	protein_coding	6	0.5	T|frameshift_variant|HIGH|KIAA0040|ENSG00000235750|transcript|ENST00000423313.5|protein_coding|4/4|c.195_202delCAAGAAGA|p.Asn65fs|739/4564|195/300|65/99||,T|frameshift_variant|HIGH|KIAA0040|ENSG00000235750|transcript|ENST00000444639.5|protein_coding|4/4|c.195_202delCAAGAAGA|p.Asn65fs|669/4494|195/300|65/99||,T|frameshift_variant|HIGH|KIAA0040|ENSG00000235750|transcript|ENST00000545251.6|protein_c…
rs12141152	chr1	178545030	C	T	C1orf220	73	0.376	SNP	NA	NA	NA	NA	NA	splice_donor_variant&intron_variant	ENSG00000213057	transcript	ENST00000367638.1	lincRNA			T|splice_donor_variant&intron_variant|HIGH|C1orf220|ENSG00000213057|transcript|ENST00000367638.1|lincRNA|2/2|n.288+2C>T||||||,T|intron_variant|MODIFIER|C1orf220|ENSG00000213057|transcript|ENST00000521244.1|lincRNA|1/2|n.91-183C>T||||||,T|intron_variant|MODIFIER|TEX35|ENSG00000240021|transcript|ENST00000419909.6|nonsense_mediated_decay|14/15|c.*1113-2064C>T||||||
rs2245425;257701	chr1	179889309	G	A	TOR1AIP1	124	0.639	SNP	NA	Conflicting_interpretations_of_pathogenicity	Muscular_dystrophy,_limb-girdle,_type_2y|not_specified	0.64659	0.63538	splice_acceptor_variant&intron_variant	ENSG00000143337	transcript	ENST00000528443.6	protein_coding	12	0.17	A|splice_acceptor_variant&intron_variant|HIGH|TOR1AIP1|ENSG00000143337|transcript|ENST00000528443.6|protein_coding|2/9|c.554-1G>A||||||,A|splice_acceptor_variant&intron_variant|HIGH|TOR1AIP1|ENSG00000143337|transcript|ENST00000531726.5|processed_transcript|2/6|n.140-1G>A||||||,A|splice_acceptor_variant&intron_variant|HIGH|TOR1AIP1|ENSG00000143337|transcript|ENST00000271583.7|protein_coding|2/10|c…
rs1573247	chr1	182162445	C	T	LINC01344	191	0.985	SNP	NA	NA	NA	NA	NA	splice_acceptor_variant&intron_variant	ENSG00000228918	transcript	ENST00000608183.1	lincRNA			T|splice_acceptor_variant&intron_variant|HIGH|LINC01344|ENSG00000228918|transcript|ENST00000608183.1|lincRNA|7/16|n.1637-2G>A||||||
rs2274064;256116	chr1	183573252	T	C	NCF2	84	0.433	SNP	NA	Benign	Chronic_granulomatous_disease|not_specified	0.48949	0.49161	structural_interaction_variant	ENSG00000116701	interaction	1E96:B_115-B_181:ENST00000367535	protein_coding			C|structural_interaction_variant|HIGH|NCF2|ENSG00000116701|interaction|1E96:B_115-B_181:ENST00000367535|protein_coding|5/15|c.542A>G||||||,C|structural_interaction_variant|HIGH|NCF2|ENSG00000116701|interaction|1WM5:A_115-A_181:ENST00000367535|protein_coding|5/15|c.542A>G||||||,C|structural_interaction_variant|HIGH|NCF2|ENSG00000116701|interaction|1E96:B_115-B_181:ENST00000367536|protein_coding|6/…
rs16861256	chr1	183623459	A	G	ARPC5	7	0.036	SNP	NA	NA	NA	NA	NA	stop_lost	ENSG00000162704	transcript	ENST00000367534.5	protein_coding			G|stop_lost|HIGH|ARPC5|ENSG00000162704|transcript|ENST00000367534.5|protein_coding|4/4|c.406T>C|p.Ter136Argext*?|429/622|406/408|136/135||,G|3_prime_UTR_variant|MODIFIER|ARPC5|ENSG00000162704|transcript|ENST00000359856.10|protein_coding|4/4|c.*4073T>C|||||4073|,G|downstream_gene_variant|MODIFIER|ARPC5|ENSG00000162704|transcript|ENST00000294742.6|protein_coding||c.*4073T>C|||||2999|,G|downstream_g…
rs113549275	chr1	185323974	C	T	GS1-279B7.1	2	0.01	SNP	NA	NA	NA	NA	NA	splice_donor_variant&intron_variant	ENSG00000261024	transcript	ENST00000562817.2	lincRNA			T|splice_donor_variant&intron_variant|HIGH|GS1-279B7.1|ENSG00000261024|transcript|ENST00000562817.2|lincRNA|2/3|n.103+1G>A||||||,T|non_coding_transcript_exon_variant|MODIFIER|GS1-279B7.1|ENSG00000261024|transcript|ENST00000563533.5|lincRNA|4/4|n.507G>A||||||
.	chr1	186396720	TATAG	TATAGATAGATAG	AL596220.1	28	0.144	INDEL	NA	NA	NA	NA	NA	frameshift_variant	ENSG00000279374	transcript	ENST00000623025.1	protein_coding	1	1	T|frameshift_variant|HIGH|AL596220.1|ENSG00000279374|transcript|ENST00000623025.1|protein_coding|1/3|c.53_56delCTAT|p.Ser18fs|56/135|53/135|18/44||,TATAGATAG|frameshift_variant|HIGH|AL596220.1|ENSG00000279374|transcript|ENST00000623025.1|protein_coding|1/3|c.49_52dupCTAT|p.Ile20fs|52/135|52/135|18/44||,TATAGATAGATAG|frameshift_variant|HIGH|AL596220.1|ENSG00000279374|transcript|ENST00000623025.1|p…
.	chr1	186396720	TATAG	TATAGATAG	AL596220.1	50	0.258	INDEL	NA	NA	NA	NA	NA	frameshift_variant	ENSG00000279374	transcript	ENST00000623025.1	protein_coding	1	1	T|frameshift_variant|HIGH|AL596220.1|ENSG00000279374|transcript|ENST00000623025.1|protein_coding|1/3|c.53_56delCTAT|p.Ser18fs|56/135|53/135|18/44||,TATAGATAG|frameshift_variant|HIGH|AL596220.1|ENSG00000279374|transcript|ENST00000623025.1|protein_coding|1/3|c.49_52dupCTAT|p.Ile20fs|52/135|52/135|18/44||,TATAGATAGATAG|frameshift_variant|HIGH|AL596220.1|ENSG00000279374|transcript|ENST00000623025.1|p…
.	chr1	186396720	TATAG	TATAGATAGATAGATAG	AL596220.1	12	0.062	INDEL	NA	NA	NA	NA	NA	frameshift_variant	ENSG00000279374	transcript	ENST00000623025.1	protein_coding	1	1	T|frameshift_variant|HIGH|AL596220.1|ENSG00000279374|transcript|ENST00000623025.1|protein_coding|1/3|c.53_56delCTAT|p.Ser18fs|56/135|53/135|18/44||,TATAGATAG|frameshift_variant|HIGH|AL596220.1|ENSG00000279374|transcript|ENST00000623025.1|protein_coding|1/3|c.49_52dupCTAT|p.Ile20fs|52/135|52/135|18/44||,TATAGATAGATAG|frameshift_variant|HIGH|AL596220.1|ENSG00000279374|transcript|ENST00000623025.1|p…
.	chr1	186396758	T	TAG	AL596220.1	10	0.052	INDEL	NA	NA	NA	NA	NA	frameshift_variant	ENSG00000279374	transcript	ENST00000623025.1	protein_coding	1	1	TAG|frameshift_variant|HIGH|AL596220.1|ENSG00000279374|transcript|ENST00000623025.1|protein_coding|1/3|c.18_19insCT|p.Ile7fs|18/135|18/135|6/44||,TAG|upstream_gene_variant|MODIFIER|C1orf27|ENSG00000157181|transcript|ENST00000478571.1|processed_transcript||n.-1662_-1661insAG|||||1661|,TAG|upstream_gene_variant|MODIFIER|OCLM|ENSG00000262180|transcript|ENST00000574641.1|protein_coding||c.-4288_-4287…
rs3124816	chr1	186396760	T	TAG	AL596220.1	9	0.046	MIXED	NA	NA	NA	NA	NA	frameshift_variant	ENSG00000279374	transcript	ENST00000623025.1	protein_coding	1	1	TAG|frameshift_variant|HIGH|AL596220.1|ENSG00000279374|transcript|ENST00000623025.1|protein_coding|1/3|c.16_17insCT|p.Tyr6fs|16/135|16/135|6/44||,G|missense_variant|MODERATE|AL596220.1|ENSG00000279374|transcript|ENST00000623025.1|protein_coding|1/3|c.17A>C|p.Tyr6Ser|17/135|17/135|6/44||,TAGATAG|conservative_inframe_insertion|MODERATE|AL596220.1|ENSG00000279374|transcript|ENST00000623025.1|protein…
rs3124816	chr1	186396760	T	G	AL596220.1	4	0.021	MIXED	NA	NA	NA	NA	NA	frameshift_variant	ENSG00000279374	transcript	ENST00000623025.1	protein_coding	1	1	TAG|frameshift_variant|HIGH|AL596220.1|ENSG00000279374|transcript|ENST00000623025.1|protein_coding|1/3|c.16_17insCT|p.Tyr6fs|16/135|16/135|6/44||,G|missense_variant|MODERATE|AL596220.1|ENSG00000279374|transcript|ENST00000623025.1|protein_coding|1/3|c.17A>C|p.Tyr6Ser|17/135|17/135|6/44||,TAGATAG|conservative_inframe_insertion|MODERATE|AL596220.1|ENSG00000279374|transcript|ENST00000623025.1|protein…
rs148212596	chr1	193105381	A	G	GLRX2	2	0.01	SNP	Blood_protein_levels	NA	NA	NA	NA	start_lost	ENSG00000023572	transcript	ENST00000367439.7	protein_coding	3	0.33	G|start_lost|HIGH|GLRX2|ENSG00000023572|transcript|ENST00000367439.7|protein_coding|1/4|c.2T>C|p.Met1?|51/701|2/495|1/164||,G|sequence_feature|MODERATE|GLRX2|ENSG00000023572|mitochondrial-transit-peptide:Mitochondrion|ENST00000367439|protein_coding|1/4|c.2T>C||||||,G|intron_variant|MODIFIER|GLRX2|ENSG00000023572|transcript|ENST00000367440.3|protein_coding|1/3|c.122+136T>C||||||,G|intron_variant|M…
rs387111	chr1	196788744	G	A	CFHR3	43	0.229	SNP	NA	NA	NA	NA	NA	splice_acceptor_variant&intron_variant	ENSG00000116785	transcript	ENST00000471440.6	protein_coding	6	0.33	A|splice_acceptor_variant&intron_variant|HIGH|CFHR3|ENSG00000116785|transcript|ENST00000471440.6|protein_coding|4/4|c.614-1G>A||||||,A|splice_acceptor_variant&intron_variant|HIGH|CFHR3|ENSG00000116785|transcript|ENST00000367427.7|nonsense_mediated_decay|4/6|c.614-1G>A||||||,A|sequence_feature|MODERATE|CFHR3|ENSG00000116785|glycosylation-site:N-linked_(GlcNAc...)|ENST00000367425|protein_coding|4/5…
rs481759	chr1	196794577	T	C	CFHR3	29	0.163	SNP	NA	NA	NA	NA	NA	splice_acceptor_variant&intron_variant	ENSG00000116785	transcript	ENST00000617219.1	protein_coding	6	0.17	C|splice_acceptor_variant&intron_variant|HIGH|CFHR3|ENSG00000116785|transcript|ENST00000617219.1|protein_coding|4/4|c.563-1T>C||||||,C|downstream_gene_variant|MODIFIER|CFHR3|ENSG00000116785|transcript|ENST00000367425.8|protein_coding||c.*1064T>C|||||504|,C|downstream_gene_variant|MODIFIER|CFHR3|ENSG00000116785|transcript|ENST00000471440.6|protein_coding||c.*5747T>C|||||4555|,C|downstream_gene_var…
rs35141752	chr1	196794583	GT	G	CFHR3	25	0.142	INDEL	NA	NA	NA	NA	NA	frameshift_variant	ENSG00000116785	transcript	ENST00000617219.1	protein_coding			G|frameshift_variant|HIGH|CFHR3|ENSG00000116785|transcript|ENST00000617219.1|protein_coding|5/5|c.574delT|p.Cys192fs|645/1462|574/588|192/195||INFO_REALIGN_3_PRIME,G|downstream_gene_variant|MODIFIER|CFHR3|ENSG00000116785|transcript|ENST00000367425.8|protein_coding||c.*1071delT|||||511|,G|downstream_gene_variant|MODIFIER|CFHR3|ENSG00000116785|transcript|ENST00000471440.6|protein_coding||c.*5754del…
294541;402534	chr1	196994128	C	CA	CFHR5	2	0.01	INDEL	NA	Conflicting_interpretations_of_pathogenicity	CFHR5_deficiency|not_specified|not_provided	NA	NA	frameshift_variant	ENSG00000134389	transcript	ENST00000256785.4	protein_coding	1	1	CA|frameshift_variant|HIGH|CFHR5|ENSG00000134389|transcript|ENST00000256785.4|protein_coding|4/10|c.486dupA|p.Glu163fs|596/2810|487/1710|163/569||INFO_REALIGN_3_PRIME
294541;402534	chr1	196994128	C	CAA	CFHR5	5	0.026	INDEL	NA	Conflicting_interpretations_of_pathogenicity	CFHR5_deficiency|not_specified|not_provided	NA	NA	frameshift_variant	ENSG00000134389	transcript	ENST00000256785.4	protein_coding	1	1	CAA|frameshift_variant|HIGH|CFHR5|ENSG00000134389|transcript|ENST00000256785.4|protein_coding|4/10|c.485_486dupAA|p.Glu163fs|596/2810|487/1710|163/569||INFO_REALIGN_3_PRIME
rs12134960	chr1	197040378	G	C	F13B	36	0.186	SNP	NA	NA	NA	NA	NA	splice_acceptor_variant&intron_variant	ENSG00000143278	transcript	ENST00000490002.1	processed_transcript			C|splice_acceptor_variant&intron_variant|HIGH|F13B|ENSG00000143278|transcript|ENST00000490002.1|processed_transcript|2/2|n.364-1C>G||||||,C|intron_variant|MODIFIER|F13B|ENSG00000143278|transcript|ENST00000367412.1|protein_coding|11/11|c.1952+144C>G||||||
rs72731918	chr1	198256348	G	A	NEK7	18	0.093	SNP	NA	NA	NA	NA	NA	stop_gained	ENSG00000151414	transcript	ENST00000367383.5	protein_coding			A|stop_gained|HIGH|NEK7|ENSG00000151414|transcript|ENST00000367383.5|protein_coding|4/4|c.219G>A|p.Trp73*|403/586|219/360|73/119||,A|downstream_gene_variant|MODIFIER|NEK7|ENSG00000151414|transcript|ENST00000442588.5|protein_coding||c.*3270G>A|||||3270|WARNING_TRANSCRIPT_NO_STOP_CODON,A|downstream_gene_variant|MODIFIER|NEK7|ENSG00000151414|transcript|ENST00000544035.5|protein_coding||c.*3180G>A|||…
rs113446248	chr1	200690295	C	CT	RP11-92G12.3	108	0.557	INDEL	NA	NA	NA	NA	NA	splice_acceptor_variant&intron_variant	ENSG00000260088	transcript	ENST00000568695.1	lincRNA			CT|splice_acceptor_variant&intron_variant|HIGH|RP11-92G12.3|ENSG00000260088|transcript|ENST00000568695.1|lincRNA|1/2|n.117-3dupT||||||INFO_REALIGN_3_PRIME
rs113446248	chr1	200690295	C	CTT	RP11-92G12.3	3	0.015	INDEL	NA	NA	NA	NA	NA	splice_acceptor_variant&intron_variant	ENSG00000260088	transcript	ENST00000568695.1	lincRNA			CTT|splice_acceptor_variant&intron_variant|HIGH|RP11-92G12.3|ENSG00000260088|transcript|ENST00000568695.1|lincRNA|1/2|n.117-4_117-3dupTT||||||INFO_REALIGN_3_PRIME
.	chr1	200693733	CTT	CT	RP11-92G12.3	29	0.154	INDEL	NA	NA	NA	NA	NA	splice_acceptor_variant&intron_variant	ENSG00000260088	transcript	ENST00000568695.1	lincRNA			CTTTTTTTTTTTTTTT|splice_acceptor_variant&intron_variant|HIGH|RP11-92G12.3|ENSG00000260088|transcript|ENST00000568695.1|lincRNA|2/2|n.239-15_239-3dupTTTTTTTTTTTTT||||||INFO_REALIGN_3_PRIME
.	chr1	200693733	CTT	C	RP11-92G12.3	5	0.027	INDEL	NA	NA	NA	NA	NA	splice_acceptor_variant&intron_variant	ENSG00000260088	transcript	ENST00000568695.1	lincRNA			CTTTTTTTTTTTTTTTT|splice_acceptor_variant&intron_variant|HIGH|RP11-92G12.3|ENSG00000260088|transcript|ENST00000568695.1|lincRNA|2/2|n.239-16_239-3dupTTTTTTTTTTTTTT||||||INFO_REALIGN_3_PRIME
.	chr1	200693733	CTT	CTTTTTTTTTTTTTTTT	RP11-92G12.3	9	0.048	INDEL	NA	NA	NA	NA	NA	splice_region_variant&intron_variant	ENSG00000260088	transcript	ENST00000568695.1	lincRNA			C|splice_region_variant&intron_variant|LOW|RP11-92G12.3|ENSG00000260088|transcript|ENST00000568695.1|lincRNA|2/2|n.239-4_239-3delTT||||||INFO_REALIGN_3_PRIME
.	chr1	200693733	CTT	CTTTTTTTTTTTTTTT	RP11-92G12.3	5	0.027	INDEL	NA	NA	NA	NA	NA	splice_region_variant&intron_variant	ENSG00000260088	transcript	ENST00000568695.1	lincRNA			CT|splice_region_variant&intron_variant|LOW|RP11-92G12.3|ENSG00000260088|transcript|ENST00000568695.1|lincRNA|2/2|n.239-3delT||||||INFO_REALIGN_3_PRIME
rs35016536	chr1	201386872	GC	G	LAD1	7	0.036	INDEL	NA	NA	NA	NA	NA	frameshift_variant	ENSG00000159166	transcript	ENST00000367313.4	protein_coding	8	0.38	G|frameshift_variant|HIGH|LAD1|ENSG00000159166|transcript|ENST00000367313.4|protein_coding|3/10|c.530delG|p.Gly177fs|589/2336|530/1596|177/531||,G|frameshift_variant|HIGH|LAD1|ENSG00000159166|transcript|ENST00000391967.6|protein_coding|3/10|c.488delG|p.Gly163fs|790/2906|488/1554|163/517||,G|frameshift_variant|HIGH|LAD1|ENSG00000159166|transcript|ENST00000631576.1|protein_coding|3/3|c.488delG|p.Gl…
780294	chr1	201386876	ACC	*	LAD1	17	0.088	INDEL	NA	Benign	not_provided	NA	NA	frameshift_variant	ENSG00000159166	transcript	ENST00000367313.4	protein_coding	8	0.5	A|frameshift_variant|HIGH|LAD1|ENSG00000159166|transcript|ENST00000367313.4|protein_coding|3/10|c.525_526delGG|p.Leu175fs|585/2336|525/1596|175/531||,A|frameshift_variant|HIGH|LAD1|ENSG00000159166|transcript|ENST00000391967.6|protein_coding|3/10|c.483_484delGG|p.Leu161fs|786/2906|483/1554|161/517||,A|frameshift_variant|HIGH|LAD1|ENSG00000159166|transcript|ENST00000631576.1|protein_coding|3/3|c.48…
780294	chr1	201386876	ACC	A	LAD1	7	0.036	INDEL	NA	Benign	not_provided	NA	NA	frameshift_variant	ENSG00000159166	transcript	ENST00000367313.4	protein_coding	8	0.5	A|frameshift_variant|HIGH|LAD1|ENSG00000159166|transcript|ENST00000367313.4|protein_coding|3/10|c.525_526delGG|p.Leu175fs|585/2336|525/1596|175/531||,A|frameshift_variant|HIGH|LAD1|ENSG00000159166|transcript|ENST00000391967.6|protein_coding|3/10|c.483_484delGG|p.Leu161fs|786/2906|483/1554|161/517||,A|frameshift_variant|HIGH|LAD1|ENSG00000159166|transcript|ENST00000631576.1|protein_coding|3/3|c.48…
rs56743821	chr1	202178905	T	G	PTPRVP	14	0.072	SNP	NA	NA	NA	NA	NA	splice_donor_variant&intron_variant	ENSG00000243323	transcript	ENST00000490225.5	unitary_pseudogene			G|splice_donor_variant&intron_variant|HIGH|PTPRVP|ENSG00000243323|transcript|ENST00000490225.5|unitary_pseudogene|12/28|n.2881+2T>G||||||,G|intron_variant|MODIFIER|PTPRVP|ENSG00000243323|transcript|ENST00000482597.5|processed_transcript|8/21|n.2248+967T>G||||||
rs74355478	chr1	202214229	TG	T	LGR6	17	0.088	INDEL	NA	NA	NA	NA	NA	frameshift_variant	ENSG00000133067	transcript	ENST00000439764.2	protein_coding			T|frameshift_variant|HIGH|LGR6|ENSG00000133067|transcript|ENST00000439764.2|protein_coding|1/16|c.76delG|p.Ala26fs|76/2487|76/2487|26/828||,T|intron_variant|MODIFIER|LGR6|ENSG00000133067|transcript|ENST00000367278.7|protein_coding|1/17|c.213-11193delG||||||,T|intron_variant|MODIFIER|LGR6|ENSG00000133067|transcript|ENST00000255432.11|protein_coding|1/17|c.56+10355delG||||||,T|intron_variant|MODIFI…
rs14451	chr1	202335740	T	C	UBE2T	90	0.464	SNP	NA	NA	NA	NA	NA	protein_protein_contact	ENSG00000077152	interaction	4CCG:A_5-X_310:ENST00000367274-ENST00000233741	protein_coding			C|protein_protein_contact|HIGH|UBE2T|ENSG00000077152|interaction|4CCG:A_5-X_310:ENST00000367274-ENST00000233741|protein_coding|2/7|c.15A>G||||||,C|protein_protein_contact|HIGH|UBE2T|ENSG00000077152|interaction|4CCG:B_5-Y_310:ENST00000367274-ENST00000233741|protein_coding|2/7|c.15A>G||||||,C|synonymous_variant|LOW|UBE2T|ENSG00000077152|transcript|ENST00000367274.8|protein_coding|2/7|c.15A>G|p.Ser5…
rs34583269	chr1	202369800	CT	CTT	CYCSP4	3	0.015	INDEL	NA	NA	NA	NA	NA	splice_acceptor_variant&intron_variant	ENSG00000229120	transcript	ENST00000429682.2	processed_pseudogene			C|splice_acceptor_variant&intron_variant|HIGH|CYCSP4|ENSG00000229120|transcript|ENST00000429682.2|processed_pseudogene|1/1|n.58-2delA||||||,CTT|splice_region_variant&intron_variant|LOW|CYCSP4|ENSG00000229120|transcript|ENST00000429682.2|processed_pseudogene|1/1|n.58-3dupA||||||,C|intron_variant|MODIFIER|PPP1R12B|ENSG00000077157|transcript|ENST00000608999.5|protein_coding|1/23|c.291+20671delT|||||…
rs34583269	chr1	202369800	CT	C	CYCSP4	106	0.546	INDEL	NA	NA	NA	NA	NA	splice_acceptor_variant&intron_variant	ENSG00000229120	transcript	ENST00000429682.2	processed_pseudogene			C|splice_acceptor_variant&intron_variant|HIGH|CYCSP4|ENSG00000229120|transcript|ENST00000429682.2|processed_pseudogene|1/1|n.58-2delA||||||,CTT|splice_region_variant&intron_variant|LOW|CYCSP4|ENSG00000229120|transcript|ENST00000429682.2|processed_pseudogene|1/1|n.58-3dupA||||||,C|intron_variant|MODIFIER|PPP1R12B|ENSG00000077157|transcript|ENST00000608999.5|protein_coding|1/23|c.291+20671delT|||||…
rs1892164	chr1	202749074	G	A	KDM5B	140	0.722	SNP	NA	NA	NA	NA	NA	structural_interaction_variant	ENSG00000117139	interaction	5A1F:A_629-A_654:ENST00000367265	protein_coding			A|structural_interaction_variant|HIGH|KDM5B|ENSG00000117139|interaction|5A1F:A_629-A_654:ENST00000367265|protein_coding|14/27|c.1887C>T||||||,A|synonymous_variant|LOW|KDM5B|ENSG00000117139|transcript|ENST00000367264.6|protein_coding|15/28|c.1995C>T|p.His665His|2108/6449|1995/4743|665/1580||,A|synonymous_variant|LOW|KDM5B|ENSG00000117139|transcript|ENST00000367265.7|protein_coding|14/27|c.1887C>T|…
rs10635298	chr1	203054112	G	GGC	PPFIA4	46	0.237	INDEL	NA	NA	NA	NA	NA	frameshift_variant	ENSG00000143847	transcript	ENST00000447715.6	protein_coding	13	0.08	GGC|frameshift_variant|HIGH|PPFIA4|ENSG00000143847|transcript|ENST00000447715.6|protein_coding|20/35|c.1752_1753insGC|p.Pro585fs|2194/6349|1753/3558|585/1185||,GGC|intron_variant|MODIFIER|PPFIA4|ENSG00000143847|transcript|ENST00000272198.10|protein_coding|2/16|c.311+151_311+152insGC||||||,GGC|intron_variant|MODIFIER|PPFIA4|ENSG00000143847|transcript|ENST00000599966.5|protein_coding|2/15|c.311+151…
rs149200581	chr1	203152573	TGGGATGGTTTTTTCCTGTCCCAC	T	ADORA1&RP11-335O13.8	112	0.577	INDEL	NA	NA	NA	NA	NA	bidirectional_gene_fusion	ENSG00000163485&ENSG00000224671	gene_variant	ENSG00000224671				T|bidirectional_gene_fusion|HIGH|ADORA1&RP11-335O13.8|ENSG00000163485&ENSG00000224671|gene_variant|ENSG00000224671|||n.203152596_203152574delGTGGGACAGGAAAAAACCATCCC||||||
rs4950927	chr1	203179505	A	G	CHI3L1	194	1	SNP	NA	NA	NA	NA	NA	structural_interaction_variant	ENSG00000133048	interaction	1HJV:A_300-A_364:ENST00000255409	protein_coding			G|structural_interaction_variant|HIGH|CHI3L1|ENSG00000133048|interaction|1HJV:A_300-A_364:ENST00000255409|protein_coding|10/10|c.1092T>C||||||,G|structural_interaction_variant|HIGH|CHI3L1|ENSG00000133048|interaction|1HJV:B_300-B_364:ENST00000255409|protein_coding|10/10|c.1092T>C||||||,G|structural_interaction_variant|HIGH|CHI3L1|ENSG00000133048|interaction|1HJV:C_300-C_364:ENST00000255409|protein…
rs880633	chr1	203183673	T	C	CHI3L1	108	0.557	SNP	NA	NA	NA	NA	NA	structural_interaction_variant	ENSG00000133048	interaction	1HJV:C_107-C_145:ENST00000255409	protein_coding			C|structural_interaction_variant|HIGH|CHI3L1|ENSG00000133048|interaction|1HJV:C_107-C_145:ENST00000255409|protein_coding|5/10|c.433A>G||||||,C|structural_interaction_variant|HIGH|CHI3L1|ENSG00000133048|interaction|1HJW:A_107-A_145:ENST00000255409|protein_coding|5/10|c.433A>G||||||,C|structural_interaction_variant|HIGH|CHI3L1|ENSG00000133048|interaction|1HJX:B_104-B_145:ENST00000255409|protein_cod…
rs150192398;294920	chr1	203217822	C	CAGACCATGGCCCCGCCCAGTCCCT	CHIT1	29	0.149	INDEL	NA	Benign/Likely_benign	Chitotriosidase_deficiency	NA	NA	stop_gained&conservative_inframe_insertion	ENSG00000133063	transcript	ENST00000367229.5	protein_coding	9	0.33	CAGACCATGGCCCCGCCCAGTCCCT|stop_gained&conservative_inframe_insertion|HIGH|CHIT1|ENSG00000133063|transcript|ENST00000367229.5|protein_coding|10/11|c.1049_1072dupAGGGACTGGGCGGGGCCATGGTCT|p.Val357_Trp358insTerGlyLeuGlyGlyAlaMetVal|1107/2246|1072/1401|358/466||,CAGACCATGGCCCCGCCCAGTCCCT|stop_gained&conservative_inframe_insertion|HIGH|CHIT1|ENSG00000133063|transcript|ENST00000491855.5|nonsense_mediate…
rs41264273	chr1	204036967	A	G	LINC00303	62	0.32	SNP	NA	NA	NA	NA	NA	splice_donor_variant&intron_variant	ENSG00000176754	transcript	ENST00000427799.1	lincRNA			G|splice_donor_variant&intron_variant|HIGH|LINC00303|ENSG00000176754|transcript|ENST00000427799.1|lincRNA|4/5|n.548+2T>C||||||,G|splice_donor_variant&intron_variant|HIGH|LINC00303|ENSG00000176754|transcript|ENST00000367207.7|lincRNA|3/4|n.924+2T>C||||||,G|intron_variant|MODIFIER|LINC00303|ENSG00000176754|transcript|ENST00000418245.5|lincRNA|3/4|n.636+289T>C||||||
rs76834242	chr1	204190231	C	T	REN	10	0.052	SNP	NA	NA	NA	NA	NA	splice_donor_variant&intron_variant	ENSG00000143839	transcript	ENST00000638118.1	protein_coding	2	0.5	T|splice_donor_variant&intron_variant|HIGH|REN|ENSG00000143839|transcript|ENST00000638118.1|protein_coding|1/11|c.-211+1G>A||||||,T|downstream_gene_variant|MODIFIER|KISS1|ENSG00000170498|transcript|ENST00000367194.4|protein_coding||c.*253G>A|||||110|,T|downstream_gene_variant|MODIFIER|KISS1|ENSG00000170498|transcript|ENST00000625357.1|protein_coding||c.*231G>A|||||231|
rs71745629;403018	chr1	204190483	CT	C	KISS1	47	0.242	INDEL	NA	Benign	not_specified	0.29830	0.22185	frameshift_variant&stop_lost	ENSG00000170498	transcript	ENST00000367194.4	protein_coding	2	0.5	C|frameshift_variant&stop_lost|HIGH|KISS1|ENSG00000170498|transcript|ENST00000367194.4|protein_coding|3/3|c.417delA|p.Ter139fs|566/709|417/417|139/138||,C|splice_acceptor_variant&splice_region_variant&intron_variant|HIGH|KISS1|ENSG00000170498|transcript|ENST00000625357.1|protein_coding|2/2|c.415-2delA||||||,C|upstream_gene_variant|MODIFIER|REN|ENSG00000143839|transcript|ENST00000638118.1|protein_…
rs1172147	chr1	205256329	G	A	TMCC2	72	0.371	SNP	NA	NA	NA	NA	NA	splice_acceptor_variant&intron_variant	ENSG00000133069	transcript	ENST00000367159.2	processed_transcript			A|splice_acceptor_variant&intron_variant|HIGH|TMCC2|ENSG00000133069|transcript|ENST00000367159.2|processed_transcript|1/2|n.197-1G>A||||||,A|5_prime_UTR_variant|MODIFIER|TMCC2|ENSG00000133069|transcript|ENST00000329800.7|protein_coding|1/4|c.-61G>A|||||61|,A|upstream_gene_variant|MODIFIER|TMCC2|ENSG00000133069|transcript|ENST00000330675.12|protein_coding||c.-876G>A|||||860|,A|intron_variant|MODIF…
rs12059162	chr1	205348375	C	T	KLHDC8A	43	0.222	SNP	NA	NA	NA	NA	NA	splice_donor_variant&intron_variant	ENSG00000162873	transcript	ENST00000367156.7	protein_coding	12	0.42	T|splice_donor_variant&intron_variant|HIGH|KLHDC8A|ENSG00000162873|transcript|ENST00000367156.7|protein_coding|3/8|c.-515+1G>A||||||,T|splice_donor_variant&intron_variant|HIGH|KLHDC8A|ENSG00000162873|transcript|ENST00000491471.5|protein_coding|2/2|c.-190+1G>A||||||WARNING_TRANSCRIPT_NO_STOP_CODON,T|splice_donor_variant&intron_variant|HIGH|KLHDC8A|ENSG00000162873|transcript|ENST00000606887.5|prote…
.	chr1	205625665	T	*	RP11-6B6.3	2	0.01	SNP	NA	NA	NA	NA	NA	splice_donor_variant&intron_variant	ENSG00000236942	transcript	ENST00000411645.1	processed_pseudogene			C|splice_donor_variant&intron_variant|HIGH|RP11-6B6.3|ENSG00000236942|transcript|ENST00000411645.1|processed_pseudogene|1/1|n.182+1T>C||||||,C|5_prime_UTR_variant|MODIFIER|ELK4|ENSG00000158711|transcript|ENST00000468523.2|protein_coding|1/3|c.-43A>G|||||1783|WARNING_TRANSCRIPT_NO_STOP_CODON,C|intron_variant|MODIFIER|ELK4|ENSG00000158711|transcript|ENST00000357992.8|protein_coding|1/4|c.-9-1774A>G…
.	chr1	205625665	T	C	RP11-6B6.3	2	0.01	SNP	NA	NA	NA	NA	NA	splice_donor_variant&intron_variant	ENSG00000236942	transcript	ENST00000411645.1	processed_pseudogene			C|splice_donor_variant&intron_variant|HIGH|RP11-6B6.3|ENSG00000236942|transcript|ENST00000411645.1|processed_pseudogene|1/1|n.182+1T>C||||||,C|5_prime_UTR_variant|MODIFIER|ELK4|ENSG00000158711|transcript|ENST00000468523.2|protein_coding|1/3|c.-43A>G|||||1783|WARNING_TRANSCRIPT_NO_STOP_CODON,C|intron_variant|MODIFIER|ELK4|ENSG00000158711|transcript|ENST00000357992.8|protein_coding|1/4|c.-9-1774A>G…
.	chr1	206097834	GAC	G	C1orf186	2	0.01	INDEL	NA	NA	NA	NA	NA	frameshift_variant&splice_region_variant	ENSG00000263961	transcript	ENST00000331555.9	protein_coding			G|frameshift_variant&splice_region_variant|HIGH|C1orf186|ENSG00000263961|transcript|ENST00000331555.9|protein_coding|2/6|c.8_9delCA|p.Thr3fs|647/1665|8/519|3/172||INFO_REALIGN_3_PRIME,G|frameshift_variant&splice_region_variant|HIGH|C1orf186|ENSG00000263961|transcript|ENST00000582070.3|protein_coding|1/5|c.8_9delCA|p.Thr3fs|138/1145|8/519|3/172||INFO_REALIGN_3_PRIME,G|frameshift_variant&splice_reg…
rs34526867	chr1	206731695	C	T	MAPKAPK2	2	0.01	SNP	NA	NA	NA	NA	NA	structural_interaction_variant	ENSG00000162889	interaction	3KC3:B_178-B_316:ENST00000367103	protein_coding			T|structural_interaction_variant|HIGH|MAPKAPK2|ENSG00000162889|interaction|3KC3:B_178-B_316:ENST00000367103|protein_coding|8/10|c.948C>T||||||,T|structural_interaction_variant|HIGH|MAPKAPK2|ENSG00000162889|interaction|3KC3:C_178-C_316:ENST00000367103|protein_coding|8/10|c.948C>T||||||,T|structural_interaction_variant|HIGH|MAPKAPK2|ENSG00000162889|interaction|3KC3:E_178-E_316:ENST00000367103|prote…
rs2490257	chr1	207336944	T	C	CD55	194	1	SNP	NA	NA	NA	NA	NA	splice_donor_variant&intron_variant	ENSG00000196352	transcript	ENST00000367067.8	protein_coding	11	0.09	C|splice_donor_variant&intron_variant|HIGH|CD55|ENSG00000196352|transcript|ENST00000367067.8|protein_coding|7/9|c.1104+1T>C||||||,C|downstream_gene_variant|MODIFIER|CD55|ENSG00000196352|transcript|ENST00000343420.6|protein_coding||c.*156T>C|||||156|WARNING_TRANSCRIPT_INCOMPLETE,C|intron_variant|MODIFIER|CD55|ENSG00000196352|transcript|ENST00000367064.7|protein_coding|7/9|c.979+126T>C||||||,C|intr…
rs3043874	chr1	207889755	GA	GAA	CD34	107	0.552	INDEL	NA	NA	NA	NA	NA	frameshift_variant	ENSG00000174059	transcript	ENST00000367036.7	protein_coding	4	0.25	G|frameshift_variant|HIGH|CD34|ENSG00000174059|transcript|ENST00000367036.7|protein_coding|1/5|c.82delT|p.Ser28fs|737/2538|82/684|28/227||,GAA|frameshift_variant|HIGH|CD34|ENSG00000174059|transcript|ENST00000367036.7|protein_coding|1/5|c.81dupT|p.Ser28fs|736/2538|81/684|27/227||,GAAA|frameshift_variant|HIGH|CD34|ENSG00000174059|transcript|ENST00000367036.7|protein_coding|1/5|c.80_81dupTT|p.Ser28f…
rs3043874	chr1	207889755	GA	GAAA	CD34	10	0.052	INDEL	NA	NA	NA	NA	NA	frameshift_variant	ENSG00000174059	transcript	ENST00000367036.7	protein_coding	4	0.25	G|frameshift_variant|HIGH|CD34|ENSG00000174059|transcript|ENST00000367036.7|protein_coding|1/5|c.82delT|p.Ser28fs|737/2538|82/684|28/227||,GAA|frameshift_variant|HIGH|CD34|ENSG00000174059|transcript|ENST00000367036.7|protein_coding|1/5|c.81dupT|p.Ser28fs|736/2538|81/684|27/227||,GAAA|frameshift_variant|HIGH|CD34|ENSG00000174059|transcript|ENST00000367036.7|protein_coding|1/5|c.80_81dupTT|p.Ser28f…
.	chr1	209965877	CT	C	AL022397.1	12	0.062	INDEL	NA	NA	NA	NA	NA	splice_acceptor_variant&intron_variant	ENSG00000283619	transcript	ENST00000629778.3	protein_coding	8	0.13	CTT|splice_acceptor_variant&intron_variant|HIGH|AL022397.1|ENSG00000283619|transcript|ENST00000629778.3|protein_coding|2/9|c.76-3dupT||||||INFO_REALIGN_3_PRIME,CTT|splice_acceptor_variant&intron_variant|HIGH|SYT14|ENSG00000143469|transcript|ENST00000637945.1|nonsense_mediated_decay|2/9|c.62-3dupT||||||INFO_REALIGN_3_PRIME,C|splice_region_variant&intron_variant|LOW|AL022397.1|ENSG00000283619|trans…
.	chr1	209965877	CT	CTT	AL022397.1	5	0.026	INDEL	NA	NA	NA	NA	NA	splice_acceptor_variant&intron_variant	ENSG00000283619	transcript	ENST00000629778.3	protein_coding	1	1	CTT|splice_acceptor_variant&intron_variant|HIGH|AL022397.1|ENSG00000283619|transcript|ENST00000629778.3|protein_coding|2/9|c.76-3dupT||||||INFO_REALIGN_3_PRIME,CTT|splice_acceptor_variant&intron_variant|HIGH|SYT14|ENSG00000143469|transcript|ENST00000637945.1|nonsense_mediated_decay|2/9|c.62-3dupT||||||INFO_REALIGN_3_PRIME,C|splice_region_variant&intron_variant|LOW|AL022397.1|ENSG00000283619|trans…
rs701941	chr1	210266184	G	A	ST13P19	16	0.082	SNP	NA	NA	NA	NA	NA	splice_acceptor_variant&intron_variant	ENSG00000228110	transcript	ENST00000442505.2	processed_pseudogene			A|splice_acceptor_variant&intron_variant|HIGH|ST13P19|ENSG00000228110|transcript|ENST00000442505.2|processed_pseudogene|1/1|n.578-2C>T||||||
rs701929;403228	chr1	211673534	A	G	NEK2	104	0.536	SNP	Red_cell_distribution_width	Benign	not_specified	0.55836	0.60304	structural_interaction_variant	ENSG00000117650	interaction	2W5B:A_48-A_168:ENST00000366999	protein_coding			G|structural_interaction_variant|HIGH|NEK2|ENSG00000117650|interaction|2W5B:A_48-A_168:ENST00000366999|protein_coding|3/8|c.504T>C||||||,G|structural_interaction_variant|HIGH|NEK2|ENSG00000117650|interaction|2W5H:A_48-A_168:ENST00000366999|protein_coding|3/8|c.504T>C||||||,G|structural_interaction_variant|HIGH|NEK2|ENSG00000117650|interaction|2W5B:A_48-A_168:ENST00000366998|protein_coding|3/7|c.5…
rs701923	chr1	211681866	C	T	RP11-122M14.1	148	0.763	SNP	NA	NA	NA	NA	NA	splice_donor_variant&intron_variant	ENSG00000231057	transcript	ENST00000421933.1	antisense			T|splice_donor_variant&intron_variant|HIGH|RP11-122M14.1|ENSG00000231057|transcript|ENST00000421933.1|antisense|1/5|n.101+2C>T||||||,T|upstream_gene_variant|MODIFIER|RP11-122M14.1|ENSG00000231057|transcript|ENST00000443174.2|antisense||n.-4656C>T|||||4656|,T|intron_variant|MODIFIER|RP11-122M14.1|ENSG00000231057|transcript|ENST00000415202.1|antisense|2/3|n.194-3700C>T||||||
rs6661565	chr1	211686583	G	A	RP11-122M14.1	31	0.16	SNP	NA	NA	NA	NA	NA	splice_donor_variant&intron_variant	ENSG00000231057	transcript	ENST00000443174.2	antisense			A|splice_donor_variant&intron_variant|HIGH|RP11-122M14.1|ENSG00000231057|transcript|ENST00000443174.2|antisense|1/2|n.61+1G>A||||||,A|non_coding_transcript_exon_variant|MODIFIER|RP11-122M14.1|ENSG00000231057|transcript|ENST00000421933.1|antisense|6/6|n.970G>A||||||,A|non_coding_transcript_exon_variant|MODIFIER|RP11-122M14.1|ENSG00000231057|transcript|ENST00000415202.1|antisense|4/4|n.548G>A||||||
rs61736926	chr1	212791942	C	G	TATDN3	26	0.134	SNP	NA	NA	NA	NA	NA	structural_interaction_variant	ENSG00000203705	interaction	2Y1H:A_7-A_258:ENST00000366974	protein_coding			G|structural_interaction_variant|HIGH|TATDN3|ENSG00000203705|interaction|2Y1H:A_7-A_258:ENST00000366974|protein_coding|1/10|c.21C>G||||||,G|structural_interaction_variant|HIGH|TATDN3|ENSG00000203705|interaction|2Y1H:B_7-B_258:ENST00000366974|protein_coding|1/10|c.21C>G||||||,G|synonymous_variant|LOW|TATDN3|ENSG00000203705|transcript|ENST00000366974.8|protein_coding|1/10|c.21C>G|p.Gly7Gly|115/2389…
rs78095001	chr1	212812250	G	A	TATDN3	3	0.015	SNP	NA	NA	NA	NA	NA	splice_acceptor_variant&intron_variant	ENSG00000203705	transcript	ENST00000366973.8	protein_coding	17	0.12	A|splice_acceptor_variant&intron_variant|HIGH|TATDN3|ENSG00000203705|transcript|ENST00000366973.8|protein_coding|8/9|c.601-1G>A||||||,A|splice_acceptor_variant&intron_variant|HIGH|TATDN3|ENSG00000203705|transcript|ENST00000525569.5|processed_transcript|7/8|n.760-1G>A||||||,A|splice_acceptor_variant&intron_variant|HIGH|TATDN3|ENSG00000203705|transcript|ENST00000526997.5|protein_coding|7/8|c.488-1G…
.	chr1	215619288	C	CTAG	KCTD3	3	0.015	INDEL	NA	NA	NA	NA	NA	splice_donor_variant&intron_variant	ENSG00000136636	transcript	ENST00000259154.8	protein_coding	5	0.2	CTAG|splice_donor_variant&intron_variant|HIGH|KCTD3|ENSG00000136636|transcript|ENST00000259154.8|protein_coding|17/17|c.1884_1886dupTAG||||||INFO_REALIGN_3_PRIME,CTAG|splice_donor_variant&intron_variant|HIGH|KCTD3|ENSG00000136636|transcript|ENST00000495537.1|processed_transcript|1/1|n.1045_1047dupTAG||||||INFO_REALIGN_3_PRIME,CTAG|splice_donor_variant&intron_variant|HIGH|KCTD3|ENSG00000136636|tra…
rs41303045	chr1	217665278	G	C	SPATA17	21	0.108	SNP	NA	NA	NA	NA	NA	splice_acceptor_variant&intron_variant	ENSG00000162814	transcript	ENST00000470448.5	nonsense_mediated_decay	5	0.2	C|splice_acceptor_variant&intron_variant|HIGH|SPATA17|ENSG00000162814|transcript|ENST00000470448.5|nonsense_mediated_decay|3/7|c.241-1G>C||||||,C|intron_variant|MODIFIER|SPATA17|ENSG00000162814|transcript|ENST00000366933.4|protein_coding|3/10|c.241-3755G>C||||||
rs17740800	chr1	217918306	T	A	LINC00210	140	0.722	SNP	NA	NA	NA	NA	NA	splice_donor_variant&intron_variant	ENSG00000231814	transcript	ENST00000431637.2	lincRNA			A|splice_donor_variant&intron_variant|HIGH|LINC00210|ENSG00000231814|transcript|ENST00000431637.2|lincRNA|3/3|n.363+2T>A||||||
709022	chr1	218331057	GC	G	RRP15	3	0.015	INDEL	NA	Benign	not_provided	NA	NA	frameshift_variant	ENSG00000067533	transcript	ENST00000366932.3	protein_coding			G|frameshift_variant|HIGH|RRP15|ENSG00000067533|transcript|ENST00000366932.3|protein_coding|5/5|c.816delC|p.Ser272fs|846/7771|816/849|272/282||,G|sequence_feature|MODERATE|RRP15|ENSG00000067533|modified-residue:phosphoserine|ENST00000366932|protein_coding|5/5|c.816delC||||||
rs7550232	chr1	218345173	A	C	TGFB2-AS1	3	0.015	SNP	NA	NA	NA	NA	NA	splice_donor_variant&intron_variant	ENSG00000232480	transcript	ENST00000414452.1	antisense			C|splice_donor_variant&intron_variant|HIGH|TGFB2-AS1|ENSG00000232480|transcript|ENST00000414452.1|antisense|2/2|n.290+2T>G||||||,C|upstream_gene_variant|MODIFIER|TGFB2|ENSG00000092969|transcript|ENST00000366929.4|protein_coding||c.-1529A>C|||||1062|,C|upstream_gene_variant|MODIFIER|TGFB2|ENSG00000092969|transcript|ENST00000366930.8|protein_coding||c.-1529A>C|||||1062|,C|upstream_gene_variant|MODI…
rs147533233	chr1	220062792	C	T	BPNT1	5	0.026	SNP	NA	NA	NA	NA	NA	structural_interaction_variant	ENSG00000162813	interaction	2WEF:A_190-A_213:ENST00000322067	protein_coding			T|structural_interaction_variant|HIGH|BPNT1|ENSG00000162813|interaction|2WEF:A_190-A_213:ENST00000322067|protein_coding|7/9|c.637G>A||||||,T|structural_interaction_variant|HIGH|BPNT1|ENSG00000162813|interaction|2WEF:A_190-A_213:ENST00000469520|protein_coding|8/10|c.637G>A||||||,T|missense_variant|MODERATE|BPNT1|ENSG00000162813|transcript|ENST00000322067.11|protein_coding|7/9|c.637G>A|p.Asp213Asn|…
rs369375797	chr1	220074002	G	A	BPNT1	2	0.01	SNP	NA	NA	NA	NA	NA	structural_interaction_variant	ENSG00000162813	interaction	2WEF:A_64-A_84:ENST00000322067	protein_coding			A|structural_interaction_variant|HIGH|BPNT1|ENSG00000162813|interaction|2WEF:A_64-A_84:ENST00000322067|protein_coding|3/9|c.190C>T||||||,A|structural_interaction_variant|HIGH|BPNT1|ENSG00000162813|interaction|2WEF:A_64-A_84:ENST00000469520|protein_coding|4/10|c.190C>T||||||,A|missense_variant|MODERATE|BPNT1|ENSG00000162813|transcript|ENST00000322067.11|protein_coding|3/9|c.190C>T|p.Arg64Trp|366/2…
rs200510609	chr1	220485441	C	CT	RP11-410C4.4	12	0.062	INDEL	NA	NA	NA	NA	NA	splice_acceptor_variant&intron_variant	ENSG00000231529	transcript	ENST00000446169.1	lincRNA			CT|splice_acceptor_variant&intron_variant|HIGH|RP11-410C4.4|ENSG00000231529|transcript|ENST00000446169.1|lincRNA|1/1|n.54-2dupA||||||
rs142730447	chr1	222479367	C	T	RP11-378J18.9	13	0.067	SNP	NA	NA	NA	NA	NA	splice_donor_variant&intron_variant	ENSG00000276997	transcript	ENST00000621440.1	lincRNA			T|splice_donor_variant&intron_variant|HIGH|RP11-378J18.9|ENSG00000276997|transcript|ENST00000621440.1|lincRNA|4/4|n.492+1G>A||||||,T|non_coding_transcript_exon_variant|MODIFIER|RP11-378J18.9|ENSG00000276997|transcript|ENST00000617077.1|lincRNA|2/2|n.343G>A||||||
rs5744168;6658	chr1	223111858	G	A	TLR5	7	0.036	SNP	NA	protective,_risk_factor	Legionellosis|Systemic_lupus_erythematosus,_resistance_to,_1|Melioidosis,_resistance_to	0.05564	0.05032	stop_gained	ENSG00000187554	transcript	ENST00000366881.5	protein_coding			A|stop_gained|HIGH|TLR5|ENSG00000187554|transcript|ENST00000366881.5|protein_coding|6/6|c.1174C>T|p.Arg392*|1815/3368|1174/2577|392/858||,A|stop_gained|HIGH|TLR5|ENSG00000187554|transcript|ENST00000540964.5|protein_coding|4/4|c.1174C>T|p.Arg392*|1636/4088|1174/2577|392/858||,A|downstream_gene_variant|MODIFIER|TLR5|ENSG00000187554|transcript|ENST00000407096.6|protein_coding||c.*1110C>T|||||1110|WA…
rs2230083	chr1	223712842	A	G	CAPN2	2	0.01	SNP	NA	NA	NA	NA	NA	structural_interaction_variant	ENSG00000162909	interaction	1KFU:L_68-L_161:ENST00000295006	protein_coding			G|structural_interaction_variant|HIGH|CAPN2|ENSG00000162909|interaction|1KFU:L_68-L_161:ENST00000295006|protein_coding|1/21|c.202A>G||||||,G|missense_variant|MODERATE|CAPN2|ENSG00000162909|transcript|ENST00000295006.5|protein_coding|1/21|c.202A>G|p.Ser68Gly|511/3573|202/2103|68/700||,G|intron_variant|MODIFIER|CAPN2|ENSG00000162909|transcript|ENST00000433674.6|protein_coding|1/20|c.4-4920A>G||||||…
rs17598	chr1	223745377	C	T	CAPN2	13	0.067	SNP	NA	NA	NA	NA	NA	structural_interaction_variant	ENSG00000162909	interaction	1KFU:L_100-L_166:ENST00000295006	protein_coding			T|structural_interaction_variant|HIGH|CAPN2|ENSG00000162909|interaction|1KFU:L_100-L_166:ENST00000295006|protein_coding|4/21|c.498C>T||||||,T|synonymous_variant|LOW|CAPN2|ENSG00000162909|transcript|ENST00000295006.5|protein_coding|4/21|c.498C>T|p.Leu166Leu|807/3573|498/2103|166/700||,T|synonymous_variant|LOW|CAPN2|ENSG00000162909|transcript|ENST00000433674.6|protein_coding|4/21|c.264C>T|p.Leu88Le…
rs150509891	chr1	224275372	C	T	NVL	3	0.015	SNP	NA	NA	NA	NA	NA	structural_interaction_variant	ENSG00000143748	interaction	2X8A:A_683-A_723:ENST00000281701	protein_coding			T|structural_interaction_variant|HIGH|NVL|ENSG00000143748|interaction|2X8A:A_683-A_723:ENST00000281701|protein_coding|17/23|c.2049G>A||||||,T|synonymous_variant|LOW|NVL|ENSG00000143748|transcript|ENST00000281701.10|protein_coding|17/23|c.2049G>A|p.Val683Val|2309/3123|2049/2571|683/856||,T|synonymous_variant|LOW|NVL|ENSG00000143748|transcript|ENST00000391875.6|protein_coding|16/22|c.1731G>A|p.Val5…
rs12130576	chr1	225140728	T	TAG	DNAH14	4	0.021	MIXED	NA	NA	NA	NA	NA	frameshift_variant	ENSG00000185842	transcript	ENST00000430092.5	protein_coding	18	0.11	TAG|frameshift_variant|HIGH|DNAH14|ENSG00000185842|transcript|ENST00000430092.5|protein_coding|27/84|c.4172_4173dupGA|p.Tyr1392fs|4389/13763|4174/13548|1392/4515||INFO_REALIGN_3_PRIME,TAG|frameshift_variant|HIGH|DNAH14|ENSG00000185842|transcript|ENST00000439375.6|protein_coding|26/83|c.4172_4173dupGA|p.Tyr1392fs|4174/13548|4174/13548|1392/4515||INFO_REALIGN_3_PRIME,G|splice_region_variant&intron_…
rs12130576	chr1	225140728	T	G	DNAH14	12	0.062	MIXED	NA	NA	NA	NA	NA	frameshift_variant	ENSG00000185842	transcript	ENST00000430092.5	protein_coding	18	0.11	TAG|frameshift_variant|HIGH|DNAH14|ENSG00000185842|transcript|ENST00000430092.5|protein_coding|27/84|c.4172_4173dupGA|p.Tyr1392fs|4389/13763|4174/13548|1392/4515||INFO_REALIGN_3_PRIME,TAG|frameshift_variant|HIGH|DNAH14|ENSG00000185842|transcript|ENST00000439375.6|protein_coding|26/83|c.4172_4173dupGA|p.Tyr1392fs|4174/13548|4174/13548|1392/4515||INFO_REALIGN_3_PRIME,G|splice_region_variant&intron_…
rs144339803	chr1	225192859	CAAAG	C	DNAH14	14	0.072	INDEL	NA	NA	NA	NA	NA	frameshift_variant	ENSG00000185842	transcript	ENST00000430092.5	protein_coding	18	0.17	C|frameshift_variant|HIGH|DNAH14|ENSG00000185842|transcript|ENST00000430092.5|protein_coding|37/84|c.5774_5777delAAGA|p.Lys1925fs|5989/13763|5774/13548|1925/4515||INFO_REALIGN_3_PRIME,C|frameshift_variant|HIGH|DNAH14|ENSG00000185842|transcript|ENST00000445597.6|protein_coding|25/61|c.4559_4562delAAGA|p.Lys1520fs|4559/10524|4559/10524|1520/3507||INFO_REALIGN_3_PRIME,C|frameshift_variant|HIGH|DNAH1…
.	chr1	225786845	CT	C	SRP9	23	0.119	INDEL	NA	NA	NA	NA	NA	splice_acceptor_variant&intron_variant	ENSG00000143742	transcript	ENST00000366839.8	protein_coding	5	0.4	CTT|splice_acceptor_variant&intron_variant|HIGH|SRP9|ENSG00000143742|transcript|ENST00000366839.8|protein_coding|2/3|c.142-3dupT||||||INFO_REALIGN_3_PRIME,CTT|splice_acceptor_variant&intron_variant|HIGH|SRP9|ENSG00000143742|transcript|ENST00000619790.4|protein_coding|2/2|c.142-3dupT||||||INFO_REALIGN_3_PRIME,C|splice_region_variant&intron_variant|LOW|SRP9|ENSG00000143742|transcript|ENST0000036683…
.	chr1	225786845	CT	CTT	SRP9	33	0.17	INDEL	NA	NA	NA	NA	NA	splice_acceptor_variant&intron_variant	ENSG00000143742	transcript	ENST00000366839.8	protein_coding	5	0.4	CTT|splice_acceptor_variant&intron_variant|HIGH|SRP9|ENSG00000143742|transcript|ENST00000366839.8|protein_coding|2/3|c.142-3dupT||||||INFO_REALIGN_3_PRIME,CTT|splice_acceptor_variant&intron_variant|HIGH|SRP9|ENSG00000143742|transcript|ENST00000619790.4|protein_coding|2/2|c.142-3dupT||||||INFO_REALIGN_3_PRIME,C|splice_region_variant&intron_variant|LOW|SRP9|ENSG00000143742|transcript|ENST0000036683…
.	chr1	225863937	AAAAC	A	TMEM63A	9	0.047	INDEL	NA	NA	NA	NA	NA	splice_donor_variant&splice_region_variant&intron_variant	ENSG00000196187	transcript	ENST00000474478.5	processed_transcript			A|splice_donor_variant&splice_region_variant&intron_variant|HIGH|TMEM63A|ENSG00000196187|transcript|ENST00000474478.5|processed_transcript|1/3|n.2270+1_2270+4delGTTT||||||,A|upstream_gene_variant|MODIFIER|TMEM63A|ENSG00000196187|transcript|ENST00000487971.1|processed_transcript||n.-4400_-4397delGTTT|||||4397|,A|intron_variant|MODIFIER|TMEM63A|ENSG00000196187|transcript|ENST00000366835.7|protein_c…
.	chr1	225863938	AAAC	A	TMEM63A	32	0.167	INDEL	NA	NA	NA	NA	NA	splice_donor_variant&splice_region_variant&intron_variant	ENSG00000196187	transcript	ENST00000474478.5	processed_transcript			A|splice_donor_variant&splice_region_variant&intron_variant|HIGH|TMEM63A|ENSG00000196187|transcript|ENST00000474478.5|processed_transcript|1/3|n.2270+1_2270+3delGTT||||||,A|upstream_gene_variant|MODIFIER|TMEM63A|ENSG00000196187|transcript|ENST00000487971.1|processed_transcript||n.-4400_-4398delGTT|||||4398|,A|intron_variant|MODIFIER|TMEM63A|ENSG00000196187|transcript|ENST00000366835.7|protein_cod…
.	chr1	225863938	AAAC	*	TMEM63A	8	0.042	INDEL	NA	NA	NA	NA	NA	splice_donor_variant&splice_region_variant&intron_variant	ENSG00000196187	transcript	ENST00000474478.5	processed_transcript			A|splice_donor_variant&splice_region_variant&intron_variant|HIGH|TMEM63A|ENSG00000196187|transcript|ENST00000474478.5|processed_transcript|1/3|n.2270+1_2270+3delGTT||||||,A|upstream_gene_variant|MODIFIER|TMEM63A|ENSG00000196187|transcript|ENST00000487971.1|processed_transcript||n.-4400_-4398delGTT|||||4398|,A|intron_variant|MODIFIER|TMEM63A|ENSG00000196187|transcript|ENST00000366835.7|protein_cod…
rs138777056	chr1	225863939	AAC	*	TMEM63A	38	0.198	INDEL	NA	NA	NA	NA	NA	splice_donor_variant&intron_variant	ENSG00000196187	transcript	ENST00000474478.5	processed_transcript			A|splice_donor_variant&intron_variant|HIGH|TMEM63A|ENSG00000196187|transcript|ENST00000474478.5|processed_transcript|1/3|n.2270+1_2270+2delGT||||||,A|upstream_gene_variant|MODIFIER|TMEM63A|ENSG00000196187|transcript|ENST00000487971.1|processed_transcript||n.-4400_-4399delGT|||||4399|,A|intron_variant|MODIFIER|TMEM63A|ENSG00000196187|transcript|ENST00000366835.7|protein_coding|10/24|c.747-1090_747…
rs138777056	chr1	225863939	AAC	A	TMEM63A	111	0.578	INDEL	NA	NA	NA	NA	NA	splice_donor_variant&intron_variant	ENSG00000196187	transcript	ENST00000474478.5	processed_transcript			A|splice_donor_variant&intron_variant|HIGH|TMEM63A|ENSG00000196187|transcript|ENST00000474478.5|processed_transcript|1/3|n.2270+1_2270+2delGT||||||,A|upstream_gene_variant|MODIFIER|TMEM63A|ENSG00000196187|transcript|ENST00000487971.1|processed_transcript||n.-4400_-4399delGT|||||4399|,A|intron_variant|MODIFIER|TMEM63A|ENSG00000196187|transcript|ENST00000366835.7|protein_coding|10/24|c.747-1090_747…
rs375515806	chr1	225863940	AC	*	TMEM63A	143	0.745	INDEL	NA	NA	NA	NA	NA	splice_donor_variant&intron_variant	ENSG00000196187	transcript	ENST00000474478.5	processed_transcript			A|splice_donor_variant&intron_variant|HIGH|TMEM63A|ENSG00000196187|transcript|ENST00000474478.5|processed_transcript|1/3|n.2270+1delG||||||,A|upstream_gene_variant|MODIFIER|TMEM63A|ENSG00000196187|transcript|ENST00000487971.1|processed_transcript||n.-4400delG|||||4400|,A|intron_variant|MODIFIER|TMEM63A|ENSG00000196187|transcript|ENST00000366835.7|protein_coding|10/24|c.747-1090delG||||||,A|intron…
rs375515806	chr1	225863940	AC	A	TMEM63A	35	0.182	INDEL	NA	NA	NA	NA	NA	splice_donor_variant&intron_variant	ENSG00000196187	transcript	ENST00000474478.5	processed_transcript			A|splice_donor_variant&intron_variant|HIGH|TMEM63A|ENSG00000196187|transcript|ENST00000474478.5|processed_transcript|1/3|n.2270+1delG||||||,A|upstream_gene_variant|MODIFIER|TMEM63A|ENSG00000196187|transcript|ENST00000487971.1|processed_transcript||n.-4400delG|||||4400|,A|intron_variant|MODIFIER|TMEM63A|ENSG00000196187|transcript|ENST00000366835.7|protein_coding|10/24|c.747-1090delG||||||,A|intron…
rs10799328	chr1	225863941	C	*	TMEM63A	177	0.912	SNP	NA	NA	NA	NA	NA	splice_donor_variant&intron_variant	ENSG00000196187	transcript	ENST00000474478.5	processed_transcript			A|splice_donor_variant&intron_variant|HIGH|TMEM63A|ENSG00000196187|transcript|ENST00000474478.5|processed_transcript|1/3|n.2270+1G>T||||||,A|upstream_gene_variant|MODIFIER|TMEM63A|ENSG00000196187|transcript|ENST00000487971.1|processed_transcript||n.-4400G>T|||||4400|,A|intron_variant|MODIFIER|TMEM63A|ENSG00000196187|transcript|ENST00000366835.7|protein_coding|10/24|c.747-1090G>T||||||,A|intron_va…
rs10799328	chr1	225863941	C	A	TMEM63A	11	0.057	SNP	NA	NA	NA	NA	NA	splice_donor_variant&intron_variant	ENSG00000196187	transcript	ENST00000474478.5	processed_transcript			A|splice_donor_variant&intron_variant|HIGH|TMEM63A|ENSG00000196187|transcript|ENST00000474478.5|processed_transcript|1/3|n.2270+1G>T||||||,A|upstream_gene_variant|MODIFIER|TMEM63A|ENSG00000196187|transcript|ENST00000487971.1|processed_transcript||n.-4400G>T|||||4400|,A|intron_variant|MODIFIER|TMEM63A|ENSG00000196187|transcript|ENST00000366835.7|protein_coding|10/24|c.747-1090G>T||||||,A|intron_va…
rs1805404	chr1	226402257	G	A	PARP1	41	0.211	SNP	NA	NA	NA	NA	NA	structural_interaction_variant	ENSG00000143799	interaction	3OD8:A_13-A_81:ENST00000366794	protein_coding			A|structural_interaction_variant|HIGH|PARP1|ENSG00000143799|interaction|3OD8:A_13-A_81:ENST00000366794|protein_coding|2/23|c.243C>T||||||,A|structural_interaction_variant|HIGH|PARP1|ENSG00000143799|interaction|3OD8:B_13-B_81:ENST00000366794|protein_coding|2/23|c.243C>T||||||,A|structural_interaction_variant|HIGH|PARP1|ENSG00000143799|interaction|3OD8:C_13-C_81:ENST00000366794|protein_coding|2/23|…
rs41303129;3645	chr1	226982947	C	T	COQ8A	3	0.015	SNP	NA	Benign/Likely_benign	Coenzyme_Q10_deficiency,_primary,_4|not_specified|Autosomal_recessive_cerebellar_ataxia|not_provided	0.02091	0.00559	structural_interaction_variant	ENSG00000163050	interaction	4PED:A_331-A_359:ENST00000366777	protein_coding			T|structural_interaction_variant|HIGH|COQ8A|ENSG00000163050|interaction|4PED:A_331-A_359:ENST00000366777|protein_coding|8/15|c.993C>T||||||,T|structural_interaction_variant|HIGH|COQ8A|ENSG00000163050|interaction|4PED:A_331-A_359:ENST00000366779|protein_coding|13/20|c.993C>T||||||,T|synonymous_variant|LOW|COQ8A|ENSG00000163050|transcript|ENST00000366777.3|protein_coding|8/15|c.993C>T|p.Phe331Phe|1…
rs55958233;136302	chr1	226983007	C	T	COQ8A	2	0.01	SNP	NA	Benign/Likely_benign	Coenzyme_Q10_deficiency,_primary,_4|not_specified|Autosomal_recessive_cerebellar_ataxia|Coenzyme_Q10_deficiency,_Spinocerebellar_Ataxia_Type|not_provided	0.01909	0.00419	structural_interaction_variant	ENSG00000163050	interaction	4PED:A_329-A_351:ENST00000366777	protein_coding			T|structural_interaction_variant|HIGH|COQ8A|ENSG00000163050|interaction|4PED:A_329-A_351:ENST00000366777|protein_coding|8/15|c.1053C>T||||||,T|structural_interaction_variant|HIGH|COQ8A|ENSG00000163050|interaction|4PED:A_329-A_351:ENST00000366779|protein_coding|13/20|c.1053C>T||||||,T|synonymous_variant|LOW|COQ8A|ENSG00000163050|transcript|ENST00000366777.3|protein_coding|8/15|c.1053C>T|p.Gly351Gl…
rs17849927;136303	chr1	226983783	C	T	COQ8A	2	0.01	SNP	NA	Benign	Coenzyme_Q10_deficiency,_primary,_4|not_specified|not_provided	NA	0.00180	structural_interaction_variant	ENSG00000163050	interaction	4PED:A_372-A_395:ENST00000366777	protein_coding			T|structural_interaction_variant|HIGH|COQ8A|ENSG00000163050|interaction|4PED:A_372-A_395:ENST00000366777|protein_coding|10/15|c.1185C>T||||||,T|structural_interaction_variant|HIGH|COQ8A|ENSG00000163050|interaction|4PED:A_372-A_395:ENST00000366779|protein_coding|15/20|c.1185C>T||||||,T|synonymous_variant|LOW|COQ8A|ENSG00000163050|transcript|ENST00000366777.3|protein_coding|10/15|c.1185C>T|p.Ile395…
rs12593;128274	chr1	226984589	C	T	COQ8A	84	0.433	SNP	NA	Benign	Coenzyme_Q10_deficiency,_primary,_4|not_specified|Autosomal_recessive_cerebellar_ataxia|Coenzyme_Q10_deficiency,_Spinocerebellar_Ataxia_Type|not_provided	NA	0.23862	structural_interaction_variant	ENSG00000163050	interaction	4PED:A_480-A_522:ENST00000366777	protein_coding			T|structural_interaction_variant|HIGH|COQ8A|ENSG00000163050|interaction|4PED:A_480-A_522:ENST00000366777|protein_coding|12/15|c.1440C>T||||||,T|structural_interaction_variant|HIGH|COQ8A|ENSG00000163050|interaction|4PED:A_480-A_523:ENST00000366777|protein_coding|12/15|c.1440C>T||||||,T|structural_interaction_variant|HIGH|COQ8A|ENSG00000163050|interaction|4PED:A_480-A_636:ENST00000366777|protein_co…
rs3738725;128275	chr1	226986509	T	C	COQ8A	93	0.479	SNP	NA	Benign	Coenzyme_Q10_deficiency,_primary,_4|not_specified|Autosomal_recessive_cerebellar_ataxia|Coenzyme_Q10_deficiency,_Spinocerebellar_Ataxia_Type|not_provided	0.40536	0.31390	structural_interaction_variant	ENSG00000163050	interaction	4PED:A_572-A_630:ENST00000366777	protein_coding			C|structural_interaction_variant|HIGH|COQ8A|ENSG00000163050|interaction|4PED:A_572-A_630:ENST00000366777|protein_coding|15/15|c.1716T>C||||||,C|structural_interaction_variant|HIGH|COQ8A|ENSG00000163050|interaction|4PED:A_572-A_630:ENST00000366779|protein_coding|20/20|c.1716T>C||||||,C|synonymous_variant|LOW|COQ8A|ENSG00000163050|transcript|ENST00000366777.3|protein_coding|15/15|c.1716T>C|p.Ser572…
rs11800309	chr1	228204107	G	T	C1orf145	53	0.273	SNP	NA	NA	NA	NA	NA	stop_gained	ENSG00000162913	transcript	ENST00000295012.5	protein_coding			T|stop_gained|HIGH|C1orf145|ENSG00000162913|transcript|ENST00000295012.5|protein_coding|2/2|c.288C>A|p.Tyr96*|288/889|288/342|96/113||,T|3_prime_UTR_variant|MODIFIER|C1orf145|ENSG00000162913|transcript|ENST00000472613.2|nonsense_mediated_decay|4/4|c.*216C>A|||||1280|WARNING_TRANSCRIPT_NO_START_CODON,T|upstream_gene_variant|MODIFIER|OBSCN|ENSG00000154358|transcript|ENST00000284548.15|protein_codin…
rs117484136	chr1	228211970	G	A	OBSCN	2	0.01	SNP	NA	NA	NA	NA	NA	structural_interaction_variant	ENSG00000154358	interaction	4C4K:O_32-O_63:ENST00000284548	protein_coding			A|structural_interaction_variant|HIGH|OBSCN|ENSG00000154358|interaction|4C4K:O_32-O_63:ENST00000284548|protein_coding|2/81|c.187G>A||||||,A|structural_interaction_variant|HIGH|OBSCN|ENSG00000154358|interaction|4C4K:O_33-O_63:ENST00000284548|protein_coding|2/81|c.187G>A||||||,A|structural_interaction_variant|HIGH|OBSCN|ENSG00000154358|interaction|4C4K:O_32-O_63:ENST00000422127|protein_coding|2/105…
rs3795786	chr1	228282202	A	T	OBSCN	3	0.015	SNP	NA	NA	NA	NA	NA	stop_gained	ENSG00000154358	transcript	ENST00000284548.15	protein_coding	14	0.5	T|stop_gained|HIGH|OBSCN|ENSG00000154358|transcript|ENST00000284548.15|protein_coding|31/81|c.8467A>T|p.Arg2823*|8541/20432|8467/19863|2823/6620||,T|stop_gained|HIGH|OBSCN|ENSG00000154358|transcript|ENST00000366707.9|protein_coding|35/115|c.9754A>T|p.Arg3252*|9754/26772|9754/26772|3252/8923||,T|stop_gained|HIGH|OBSCN|ENSG00000154358|transcript|ENST00000422127.5|protein_coding|31/105|c.8467A>T|p.A…
rs3738073	chr1	228735946	C	T	RHOU	50	0.258	SNP	NA	NA	NA	NA	NA	structural_interaction_variant	ENSG00000116574	interaction	2Q3H:A_68-A_205:ENST00000366691	protein_coding			T|structural_interaction_variant|HIGH|RHOU|ENSG00000116574|interaction|2Q3H:A_68-A_205:ENST00000366691|protein_coding|1/3|c.204C>T||||||,T|synonymous_variant|LOW|RHOU|ENSG00000116574|transcript|ENST00000366691.3|protein_coding|1/3|c.204C>T|p.Ser68Ser|870/4372|204/777|68/258||
rs140311590	chr1	229249922	TTC	T	TMEM78	32	0.167	INDEL	NA	NA	NA	NA	NA	frameshift_variant	ENSG00000177800	transcript	ENST00000323223.2	protein_coding	1	1	T|frameshift_variant|HIGH|TMEM78|ENSG00000177800|transcript|ENST00000323223.2|protein_coding|1/1|c.234_235delCT|p.Phe79fs|293/2175|234/411|78/136||INFO_REALIGN_3_PRIME
.	chr1	230279421	C	T	GALNT2	2	0.01	SNP	NA	NA	NA	NA	NA	structural_interaction_variant	ENSG00000143641	interaction	2FFV:A_452-A_560:ENST00000366672	protein_coding			T|structural_interaction_variant|HIGH|GALNT2|ENSG00000143641|interaction|2FFV:A_452-A_560:ENST00000366672|protein_coding|16/16|c.1679C>T||||||,T|structural_interaction_variant|HIGH|GALNT2|ENSG00000143641|interaction|4D0T:A_452-A_560:ENST00000366672|protein_coding|16/16|c.1679C>T||||||,T|structural_interaction_variant|HIGH|GALNT2|ENSG00000143641|interaction|4D0T:B_452-B_560:ENST00000366672|protein…
rs2282319	chr1	230762748	C	T	CAPN9	67	0.345	SNP	NA	NA	NA	NA	NA	structural_interaction_variant	ENSG00000135773	interaction	1ZIV:A_74-A_166:ENST00000271971	protein_coding			T|structural_interaction_variant|HIGH|CAPN9|ENSG00000135773|interaction|1ZIV:A_74-A_166:ENST00000271971|protein_coding|4/20|c.498C>T||||||,T|structural_interaction_variant|HIGH|CAPN9|ENSG00000135773|interaction|1ZIV:A_78-A_166:ENST00000271971|protein_coding|4/20|c.498C>T||||||,T|structural_interaction_variant|HIGH|CAPN9|ENSG00000135773|interaction|2P0R:A_78-A_166:ENST00000271971|protein_coding|4/…
rs3828126	chr1	230767604	T	C	CAPN9	57	0.294	SNP	NA	NA	NA	NA	NA	structural_interaction_variant	ENSG00000135773	interaction	1ZIV:A_115-A_200:ENST00000271971	protein_coding			C|structural_interaction_variant|HIGH|CAPN9|ENSG00000135773|interaction|1ZIV:A_115-A_200:ENST00000271971|protein_coding|5/20|c.600T>C||||||,C|synonymous_variant|LOW|CAPN9|ENSG00000135773|transcript|ENST00000271971.6|protein_coding|5/20|c.600T>C|p.Thr200Thr|713/2362|600/2073|200/690||,C|synonymous_variant|LOW|CAPN9|ENSG00000135773|transcript|ENST00000366666.6|protein_coding|3/18|c.411T>C|p.Thr137T…
rs143991968;296186	chr1	231370597	G	A	EGLN1	2	0.01	SNP	NA	Benign/Likely_benign	Familial_erythrocytosis|Erythrocytosis,_familial,_3	0.00213	0.00080	structural_interaction_variant	ENSG00000135766	interaction	2G19:A_290-A_371:ENST00000366641	protein_coding			A|structural_interaction_variant|HIGH|EGLN1|ENSG00000135766|interaction|2G19:A_290-A_371:ENST00000366641|protein_coding|3/5|c.1113C>T||||||,A|structural_interaction_variant|HIGH|EGLN1|ENSG00000135766|interaction|2G19:A_348-A_371:ENST00000366641|protein_coding|3/5|c.1113C>T||||||,A|structural_interaction_variant|HIGH|EGLN1|ENSG00000135766|interaction|2G1M:A_290-A_371:ENST00000366641|protein_coding…
rs66929873	chr1	235161230	T	A	ARID4B	18	0.093	SNP	NA	NA	NA	NA	NA	stop_lost	ENSG00000054267	transcript	ENST00000474953.5	nonsense_mediated_decay			A|stop_lost|HIGH|ARID4B|ENSG00000054267|transcript|ENST00000474953.5|nonsense_mediated_decay|7/17|c.2087A>T|p.Ter696Leuext*?|2088/3463|2087/2088|696/695||WARNING_TRANSCRIPT_NO_START_CODON,A|synonymous_variant|LOW|RBM34|ENSG00000188739|transcript|ENST00000474086.5|nonsense_mediated_decay|1/9|c.3A>T|p.Val1Val|5/882|3/258|1/85||WARNING_TRANSCRIPT_NO_START_CODON,A|5_prime_UTR_variant|MODIFIER|RBM34|E…
rs650692	chr1	236350702	A	G	EDARADD	58	0.299	SNP	NA	NA	NA	NA	NA	splice_acceptor_variant&intron_variant	ENSG00000186197	transcript	ENST00000439430.5	protein_coding	4	0.25	G|splice_acceptor_variant&intron_variant|HIGH|EDARADD|ENSG00000186197|transcript|ENST00000439430.5|protein_coding|2/7|c.-141-2A>G||||||WARNING_TRANSCRIPT_NO_STOP_CODON,G|intron_variant|MODIFIER|EDARADD|ENSG00000186197|transcript|ENST00000637660.1|protein_coding|1/5|c.-6+2418A>G||||||
rs1126407	chr1	236537507	T	A	LGALS8	142	0.732	SNP	NA	NA	NA	NA	NA	structural_interaction_variant	ENSG00000116977	interaction	3AP4:A_19-A_140:ENST00000341872	protein_coding			A|structural_interaction_variant|HIGH|LGALS8|ENSG00000116977|interaction|3AP4:A_19-A_140:ENST00000341872|protein_coding|4/11|c.56T>A||||||,A|structural_interaction_variant|HIGH|LGALS8|ENSG00000116977|interaction|3AP4:B_19-B_140:ENST00000341872|protein_coding|4/11|c.56T>A||||||,A|structural_interaction_variant|HIGH|LGALS8|ENSG00000116977|interaction|3AP4:C_19-C_140:ENST00000341872|protein_coding|4…
rs1041935	chr1	236537557	C	T	LGALS8	142	0.732	SNP	NA	NA	NA	NA	NA	structural_interaction_variant	ENSG00000116977	interaction	3AP4:A_36-A_104:ENST00000341872	protein_coding			T|structural_interaction_variant|HIGH|LGALS8|ENSG00000116977|interaction|3AP4:A_36-A_104:ENST00000341872|protein_coding|4/11|c.106C>T||||||,T|structural_interaction_variant|HIGH|LGALS8|ENSG00000116977|interaction|3AP4:A_36-A_147:ENST00000341872|protein_coding|4/11|c.106C>T||||||,T|structural_interaction_variant|HIGH|LGALS8|ENSG00000116977|interaction|3AP4:B_36-B_104:ENST00000341872|protein_coding…
.	chr1	236540347	GTTCCTGGTGCTTAATCAAATCAGGAACTCAAAAGAAGTTTGGAAGCACTGCTAGTGTTTTGGGTGCTTTCGGTTACCATTTGGTCATGTGTGTGGAGACCTGTGGGAACAGGTATAAAACT	G	RP11-385F5.4	2	0.01	INDEL	NA	NA	NA	NA	NA	splice_acceptor_variant&splice_region_variant&intron_variant&non_coding_transcript_exon_variant	ENSG00000230325	transcript	ENST00000433131.1	antisense			G|splice_acceptor_variant&splice_region_variant&intron_variant&non_coding_transcript_exon_variant|HIGH|RP11-385F5.4|ENSG00000230325|transcript|ENST00000433131.1|antisense|2/2|n.142-22_240del||||||,G|upstream_gene_variant|MODIFIER|LGALS8|ENSG00000116977|transcript|ENST00000489586.6|retained_intron||n.-2679_-2559del|||||2679|,G|upstream_gene_variant|MODIFIER|LGALS8|ENSG00000116977|transcript|ENST00…
rs2273865	chr1	236543000	T	A	LGALS8	4	0.021	SNP	NA	NA	NA	NA	NA	stop_gained	ENSG00000116977	transcript	ENST00000450372.6	protein_coding	28	0.21	A|stop_gained|HIGH|LGALS8|ENSG00000116977|transcript|ENST00000450372.6|protein_coding|9/12|c.635T>A|p.Leu212*|1016/6281|635/1080|212/359||,A|stop_gained|HIGH|LGALS8|ENSG00000116977|transcript|ENST00000525042.1|protein_coding|5/8|c.458T>A|p.Leu153*|458/903|458/903|153/300||,A|stop_gained|HIGH|LGALS8|ENSG00000116977|transcript|ENST00000352231.6|protein_coding|9/12|c.635T>A|p.Leu212*|835/1402|635/10…
rs2243525	chr1	236543562	G	C	LGALS8	154	0.794	SNP	NA	NA	NA	NA	NA	structural_interaction_variant	ENSG00000116977	interaction	3VKM:B_9-B_184:ENST00000341872	protein_coding			C|structural_interaction_variant|HIGH|LGALS8|ENSG00000116977|interaction|3VKM:B_9-B_184:ENST00000341872|protein_coding|9/11|c.552G>C||||||,C|structural_interaction_variant|HIGH|LGALS8|ENSG00000116977|interaction|3VKM:B_9-B_184:ENST00000366584|protein_coding|8/10|c.552G>C||||||,C|structural_interaction_variant|HIGH|LGALS8|ENSG00000116977|interaction|3VKM:B_9-B_184:ENST00000526634|protein_coding|8/…
rs11355106	chr1	236736599	TC	T	ACTN2	137	0.706	INDEL	NA	NA	NA	NA	NA	frameshift_variant	ENSG00000077522	transcript	ENST00000546208.5	protein_coding			T|frameshift_variant|HIGH|ACTN2|ENSG00000077522|transcript|ENST00000546208.5|protein_coding|10/23|c.95delC|p.Pro32fs|1136/5103|95/2061|32/686||INFO_REALIGN_3_PRIME,T|upstream_gene_variant|MODIFIER|ACTN2|ENSG00000077522|transcript|ENST00000494762.1|processed_transcript||n.-419delC|||||419|,T|intron_variant|MODIFIER|ACTN2|ENSG00000077522|transcript|ENST00000366578.5|protein_coding|8/20|c.784-518del…
.	chr1	240207664	C	CA	FMN2	2	0.01	INDEL	NA	NA	NA	NA	NA	frameshift_variant	ENSG00000155816	transcript	ENST00000319653.13	protein_coding	7	0.14	CA|frameshift_variant|HIGH|FMN2|ENSG00000155816|transcript|ENST00000319653.13|protein_coding|5/18|c.2852_2853insA|p.Ala952fs|3083/6434|2853/5169|951/1722||,CA|downstream_gene_variant|MODIFIER|FMN2|ENSG00000155816|transcript|ENST00000447095.5|protein_coding||c.*477_*478insA|||||478|WARNING_TRANSCRIPT_INCOMPLETE
rs72444563;377218	chr1	240207667	CA	C	FMN2	2	0.01	MIXED	NA	Likely_benign	not_provided	0.00430	NA	frameshift_variant	ENSG00000155816	transcript	ENST00000319653.13	protein_coding	7	0.14	C|frameshift_variant|HIGH|FMN2|ENSG00000155816|transcript|ENST00000319653.13|protein_coding|5/18|c.2857delA|p.Ile953fs|3087/6434|2857/5169|953/1722||INFO_REALIGN_3_PRIME,GA|missense_variant|MODERATE|FMN2|ENSG00000155816|transcript|ENST00000319653.13|protein_coding|5/18|c.2855C>G|p.Ala952Gly|3085/6434|2855/5169|952/1722||,GA|downstream_gene_variant|MODIFIER|FMN2|ENSG00000155816|transcript|ENST0000…
rs4149909	chr1	241860596	A	G	EXO1	8	0.041	SNP	Keratinocyte_cancer__MTAG_,Basal_cell_carcinoma,Keratinocyte_cancer__MTAG_,Basal_cell_carcinoma	NA	NA	NA	NA	structural_interaction_variant	ENSG00000174371	interaction	3QE9:Y_216-Y_279:ENST00000348581	protein_coding			G|structural_interaction_variant|HIGH|EXO1|ENSG00000174371|interaction|3QE9:Y_216-Y_279:ENST00000348581|protein_coding|7/14|c.836A>G||||||,G|structural_interaction_variant|HIGH|EXO1|ENSG00000174371|interaction|3QE9:Z_216-Z_279:ENST00000348581|protein_coding|7/14|c.836A>G||||||,G|structural_interaction_variant|HIGH|EXO1|ENSG00000174371|interaction|3QEB:Z_216-Z_279:ENST00000348581|protein_coding|7/…
rs55813237	chr1	241996312	C	T	MAP1LC3C	5	0.026	SNP	NA	NA	NA	NA	NA	structural_interaction_variant	ENSG00000197769	interaction	3VVW:B_66-B_99:ENST00000357246	protein_coding			T|structural_interaction_variant|HIGH|MAP1LC3C|ENSG00000197769|interaction|3VVW:B_66-B_99:ENST00000357246|protein_coding|4/4|c.295G>A||||||,T|missense_variant|MODERATE|MAP1LC3C|ENSG00000197769|transcript|ENST00000357246.3|protein_coding|4/4|c.295G>A|p.Ala99Thr|360/1182|295/444|99/147||,T|downstream_gene_variant|MODIFIER|CFL1P4|ENSG00000213026|transcript|ENST00000451536.2|processed_pseudogene||n.*…
rs56768490	chr1	242060966	A	G	FAM166AP1	12	0.062	SNP	NA	NA	NA	NA	NA	splice_donor_variant&intron_variant	ENSG00000277099	transcript	ENST00000621768.1	unprocessed_pseudogene			G|splice_donor_variant&intron_variant|HIGH|FAM166AP1|ENSG00000277099|transcript|ENST00000621768.1|unprocessed_pseudogene|5/5|n.801+2T>C||||||,G|downstream_gene_variant|MODIFIER|TUBB8P6|ENSG00000224625|transcript|ENST00000436895.1|unprocessed_pseudogene||n.*724A>G|||||724|
rs55648210	chr1	244420283	T	C	ADSS	5	0.026	SNP	NA	NA	NA	NA	NA	structural_interaction_variant	ENSG00000035687	interaction	2V40:A_111-A_226:ENST00000366535	protein_coding			C|structural_interaction_variant|HIGH|ADSS|ENSG00000035687|interaction|2V40:A_111-A_226:ENST00000366535|protein_coding|8/13|c.677A>G||||||,C|missense_variant|MODERATE|ADSS|ENSG00000035687|transcript|ENST00000366535.3|protein_coding|8/13|c.677A>G|p.Lys226Arg|994/2780|677/1371|226/456||,C|upstream_gene_variant|MODIFIER|ADSS|ENSG00000035687|transcript|ENST00000468215.1|processed_transcript||n.-1010A…
rs10536649	chr1	244970247	GGC	G	EFCAB2	109	0.562	INDEL	NA	NA	NA	NA	NA	frameshift_variant	ENSG00000203666	transcript	ENST00000366522.6	protein_coding	16	0.06	G|frameshift_variant|HIGH|EFCAB2|ENSG00000203666|transcript|ENST00000366522.6|protein_coding|1/8|c.132_133delGC|p.Leu45fs|273/6167|132/810|44/269||INFO_REALIGN_3_PRIME,G|upstream_gene_variant|MODIFIER|EFCAB2|ENSG00000203666|transcript|ENST00000447569.6|protein_coding||c.-171_-170delGC|||||79|,G|upstream_gene_variant|MODIFIER|EFCAB2|ENSG00000203666|transcript|ENST00000366521.7|protein_coding||c.-1…
rs145835471	chr1	244970321	T	TCCTCC	EFCAB2	110	0.567	INDEL	NA	NA	NA	NA	NA	frameshift_variant	ENSG00000203666	transcript	ENST00000366522.6	protein_coding	16	0.13	TCCTCC|frameshift_variant|HIGH|EFCAB2|ENSG00000203666|transcript|ENST00000366522.6|protein_coding|1/8|c.200_204dupCCTCC|p.Arg69fs|346/6167|205/810|69/269||INFO_REALIGN_3_PRIME,TCCTCC|splice_acceptor_variant&intron_variant|HIGH|EFCAB2|ENSG00000203666|transcript|ENST00000366523.5|protein_coding|1/7|c.-90-7_-90-3dupCCTCC||||||INFO_REALIGN_3_PRIME,TCCTCC|splice_acceptor_variant&intron_variant|HIGH|EF…
rs113816497	chr1	245121895	C	CTTATT	EFCAB2	12	0.062	INDEL	NA	NA	NA	NA	NA	splice_acceptor_variant&intron_variant	ENSG00000203666	transcript	ENST00000366522.6	protein_coding	16	0.13	CTTATT|splice_acceptor_variant&intron_variant|HIGH|EFCAB2|ENSG00000203666|transcript|ENST00000366522.6|protein_coding|7/7|c.782-6_782-2dupTTTTA||||||INFO_REALIGN_3_PRIME,CTTATT|splice_acceptor_variant&intron_variant|HIGH|EFCAB2|ENSG00000203666|transcript|ENST00000447569.6|protein_coding|6/6|c.374-6_374-2dupTTTTA||||||INFO_REALIGN_3_PRIME,CTTATT|splice_acceptor_variant&intron_variant|HIGH|EFCAB2|E…
.	chr1	247104044	CGG	C	ZNF669	2	0.01	INDEL	NA	NA	NA	NA	NA	frameshift_variant	ENSG00000188295	transcript	ENST00000343381.10	protein_coding	5	0.4	C|frameshift_variant|HIGH|ZNF669|ENSG00000188295|transcript|ENST00000343381.10|protein_coding|1/4|c.154_155delCC|p.Pro52fs|328/1951|154/1395|52/464||,C|frameshift_variant|HIGH|ZNF669|ENSG00000188295|transcript|ENST00000476158.2|protein_coding|1/3|c.154_155delCC|p.Pro52fs|321/584|154/418|52/138||WARNING_TRANSCRIPT_INCOMPLETE,C|intron_variant|MODIFIER|ZNF669|ENSG00000188295|transcript|ENST000004482…
rs35305980	chr1	247451959	GA	G	OR2B11	64	0.33	INDEL	NA	NA	NA	NA	NA	frameshift_variant	ENSG00000177535	transcript	ENST00000318749.7	protein_coding			G|frameshift_variant|HIGH|OR2B11|ENSG00000177535|transcript|ENST00000318749.7|protein_coding|1/1|c.23delT|p.Phe8fs|23/954|23/954|8/317||,G|downstream_gene_variant|MODIFIER|NLRP3|ENSG00000162711|transcript|ENST00000336119.7|protein_coding||c.*3456delA|||||3143|,G|downstream_gene_variant|MODIFIER|NLRP3|ENSG00000162711|transcript|ENST00000366497.6|protein_coding||c.*3456delA|||||2858|,G|downstream_g…
rs56043070	chr1	247556467	G	A	GCSAML	11	0.057	SNP	Mean_platelet_volume,Platelet_count,Platelet_distribution_width,Reticulocyte_fraction_of_red_cells,Reticulocyte_count,Plateletcrit,Mean_platelet_volume,Platelet_count,Platelet_distribution_width,Reticulocyte_fraction_of_red_cells,Reticulocyte_count,Plateletcrit,Mean_platelet_volume,Platelet_count,Platelet_distribution_width,Reticulocyte_fraction_of_red_cells,Reticulocyte_count,Plateletcrit,Mean_p…	NA	NA	NA	NA	splice_donor_variant&intron_variant	ENSG00000169224	transcript	ENST00000366488.4	protein_coding	11	0.64	A|splice_donor_variant&intron_variant|HIGH|GCSAML|ENSG00000169224|transcript|ENST00000366488.4|protein_coding|2/4|c.89+1G>A||||||,A|splice_donor_variant&intron_variant|HIGH|GCSAML|ENSG00000169224|transcript|ENST00000527084.5|protein_coding|3/5|c.-8+1G>A||||||,A|splice_donor_variant&intron_variant|HIGH|GCSAML|ENSG00000169224|transcript|ENST00000536561.5|protein_coding|4/6|c.89+1G>A||||||,A|splice_…
rs112696640	chr1	247896477	G	GA	OR2W3	26	0.134	INDEL	NA	NA	NA	NA	NA	frameshift_variant	ENSG00000238243	transcript	ENST00000360358.3	protein_coding	1	1	GA|frameshift_variant|HIGH|OR2W3|ENSG00000238243|transcript|ENST00000360358.3|protein_coding|1/1|c.893dupA|p.Ala300fs|894/945|894/945|298/314||INFO_REALIGN_3_PRIME
rs10888281	chr1	247949724	T	A	OR2L8	186	0.959	SNP	NA	NA	NA	NA	NA	stop_gained	ENSG00000279263	transcript	ENST00000623922.1	polymorphic_pseudogene			A|stop_gained|HIGH|OR2L8|ENSG00000279263|transcript|ENST00000623922.1|polymorphic_pseudogene|1/1|c.867T>A|p.Tyr289*|867/939|867/939|289/312||
rs11339452	chr1	248295573	CT	C	OR2T12	28	0.144	INDEL	NA	NA	NA	NA	NA	frameshift_variant	ENSG00000177201	transcript	ENST00000317996.1	protein_coding			C|frameshift_variant|HIGH|OR2T12|ENSG00000177201|transcript|ENST00000317996.1|protein_coding|1/1|c.5delA|p.Glu2fs|5/963|5/963|2/320||
.	chr1	248638301	T	TCA	OR2T35	2	0.018	INDEL	NA	NA	NA	NA	NA	frameshift_variant	ENSG00000177151	transcript	ENST00000317450.3	protein_coding			TCA|frameshift_variant|HIGH|OR2T35|ENSG00000177151|transcript|ENST00000317450.3|protein_coding|1/1|c.956_957dupTG|p.Ile320fs|957/972|957/972|319/323||
rs143010547	chr1	248638643	TCAGCACG	T	OR2T35	176	0.907	INDEL	NA	NA	NA	NA	NA	frameshift_variant	ENSG00000177151	transcript	ENST00000317450.3	protein_coding	1	1	T|frameshift_variant|HIGH|OR2T35|ENSG00000177151|transcript|ENST00000317450.3|protein_coding|1/1|c.609_615delCGTGCTG|p.Cys203fs|615/972|609/972|203/323||
rs200669807	chr1	248650432	T	TC	OR2T27	3	0.015	INDEL	NA	NA	NA	NA	NA	frameshift_variant	ENSG00000187701	transcript	ENST00000344889.3	protein_coding	1	1	TC|frameshift_variant|HIGH|OR2T27|ENSG00000187701|transcript|ENST00000344889.3|protein_coding|1/1|c.452dupG|p.Gly152fs|452/954|452/954|151/317||
rs10181051	chr2	242800	T	C	SH3YL1	73	0.376	SNP	NA	NA	NA	NA	NA	start_lost&splice_region_variant	ENSG00000035115	transcript	ENST00000403657.5	protein_coding	29	0.17	C|start_lost&splice_region_variant|HIGH|SH3YL1|ENSG00000035115|transcript|ENST00000403657.5|protein_coding|7/12|c.1A>G|p.Met1?|2197/3540|1/684|1/227||,C|start_lost&splice_region_variant|HIGH|SH3YL1|ENSG00000035115|transcript|ENST00000403658.5|protein_coding|6/11|c.1A>G|p.Met1?|451/1279|1/684|1/227||,C|start_lost&splice_region_variant|HIGH|SH3YL1|ENSG00000035115|transcript|ENST00000479739.6|nonsen…
.	chr2	306524	CAGCGAGGAGGCCGGGGTGTTAATACACACACAGGT	TAGCGAGGAGGCCGGGGTGTTAATACACACACAGGT	AC079779.5	4	0.025	MIXED	NA	NA	NA	NA	NA	splice_donor_variant&splice_region_variant&intron_variant&non_coding_transcript_exon_variant	ENSG00000235779	transcript	ENST00000590255.1	lincRNA			C|splice_donor_variant&splice_region_variant&intron_variant&non_coding_transcript_exon_variant|HIGH|AC079779.5|ENSG00000235779|transcript|ENST00000590255.1|lincRNA|1/2|n.38_43+29delACCTGTGTGTGTATTAACACCCCGGCCTCCTCGCT||||||,TAGCGAGGAGGCCGGGGTGTTAATACACACACAGGT|upstream_gene_variant|MODIFIER|RP11-356M6.1|ENSG00000277997|transcript|ENST00000619113.1|lincRNA||n.-1159C>T|||||1159|,C|upstream_gene_vari…
.	chr2	306524	CAGCGAGGAGGCCGGGGTGTTAATACACACACAGGT	C	AC079779.5	2	0.013	MIXED	NA	NA	NA	NA	NA	splice_donor_variant&splice_region_variant&intron_variant&non_coding_transcript_exon_variant	ENSG00000235779	transcript	ENST00000590255.1	lincRNA			C|splice_donor_variant&splice_region_variant&intron_variant&non_coding_transcript_exon_variant|HIGH|AC079779.5|ENSG00000235779|transcript|ENST00000590255.1|lincRNA|1/2|n.38_43+29delACCTGTGTGTGTATTAACACCCCGGCCTCCTCGCT||||||,TAGCGAGGAGGCCGGGGTGTTAATACACACACAGGT|upstream_gene_variant|MODIFIER|RP11-356M6.1|ENSG00000277997|transcript|ENST00000619113.1|lincRNA||n.-1159C>T|||||1159|,C|upstream_gene_vari…
rs189809577	chr2	312952	C	A	AC079779.5	2	0.01	SNP	NA	NA	NA	NA	NA	splice_donor_variant&intron_variant	ENSG00000235779	transcript	ENST00000592553.5	lincRNA			A|splice_donor_variant&intron_variant|HIGH|AC079779.5|ENSG00000235779|transcript|ENST00000592553.5|lincRNA|1/3|n.211+1G>T||||||,A|splice_region_variant&intron_variant|LOW|AC079779.5|ENSG00000235779|transcript|ENST00000586772.5|lincRNA|2/3|n.319+5G>T||||||,A|splice_region_variant&intron_variant|LOW|AC079779.5|ENSG00000235779|transcript|ENST00000586311.5|lincRNA|2/4|n.296+5G>T||||||,A|splice_region…
rs112667298	chr2	313885	CTGATTTGCTATGAAA	C	AC079779.5	164	0.845	INDEL	NA	NA	NA	NA	NA	splice_acceptor_variant&splice_region_variant&intron_variant&non_coding_transcript_exon_variant	ENSG00000235779	transcript	ENST00000612487.4	lincRNA			C|splice_acceptor_variant&splice_region_variant&intron_variant&non_coding_transcript_exon_variant|HIGH|AC079779.5|ENSG00000235779|transcript|ENST00000612487.4|lincRNA|2/5|n.104-8_110delTTTCATAGCAAATCA||||||,C|splice_acceptor_variant&splice_region_variant&intron_variant|HIGH|AC079779.5|ENSG00000235779|transcript|ENST00000592687.5|lincRNA|1/3|n.87-16_87-2delTTTCATAGCAAATCA||||||,C|splice_acceptor_v…
rs111839555	chr2	1669834	C	CTAAA	PXDN	42	0.216	INDEL	NA	NA	NA	NA	NA	splice_acceptor_variant&intron_variant	ENSG00000130508	transcript	ENST00000477810.1	processed_transcript			CTAAA|splice_acceptor_variant&intron_variant|HIGH|PXDN|ENSG00000130508|transcript|ENST00000477810.1|processed_transcript|2/3|n.293-5_293-2dupTTTA||||||,CTAAA|intron_variant|MODIFIER|PXDN|ENSG00000130508|transcript|ENST00000252804.8|protein_coding|9/22|c.1019-3352_1019-3349dupTTTA||||||,CTAAA|intron_variant|MODIFIER|PXDN|ENSG00000130508|transcript|ENST00000478155.5|retained_intron|3/14|n.416+2201_…
rs7595702	chr2	3208933	C	A	TSSC1	84	0.433	SNP	NA	NA	NA	NA	NA	stop_gained	ENSG00000032389	transcript	ENST00000443925.6	protein_coding			A|stop_gained|HIGH|TSSC1|ENSG00000032389|transcript|ENST00000443925.6|protein_coding|6/6|c.541G>T|p.Gly181*|642/1771|541/945|181/314||,A|intron_variant|MODIFIER|TSSC1|ENSG00000032389|transcript|ENST00000382125.8|protein_coding|5/8|c.516+5216G>T||||||,A|intron_variant|MODIFIER|TSSC1|ENSG00000032389|transcript|ENST00000482570.5|retained_intron|2/3|n.361+5216G>T||||||,A|intron_variant|MODIFIER|TSSC1…
rs77165837	chr2	3769143	C	T	DCDC2C	18	0.093	SNP	NA	NA	NA	NA	NA	splice_donor_variant&intron_variant	ENSG00000214866	transcript	ENST00000537457.1	processed_transcript			T|splice_donor_variant&intron_variant|HIGH|DCDC2C|ENSG00000214866|transcript|ENST00000537457.1|processed_transcript|4/7|n.379+2C>T||||||,T|intron_variant|MODIFIER|DCDC2C|ENSG00000214866|transcript|ENST00000399143.7|protein_coding|7/10|c.854-168C>T||||||,T|intron_variant|MODIFIER|DCDC2C|ENSG00000214866|transcript|ENST00000423741.1|protein_coding|7/8|c.743-168C>T||||||WARNING_TRANSCRIPT_INCOMPLETE
rs4395236	chr2	5973430	G	A	LINC01105	9	0.046	SNP	NA	NA	NA	NA	NA	splice_donor_variant&intron_variant	ENSG00000232044	transcript	ENST00000456327.1	lincRNA			A|splice_donor_variant&intron_variant|HIGH|LINC01105|ENSG00000232044|transcript|ENST00000456327.1|lincRNA|4/4|n.1166+1G>A||||||,A|upstream_gene_variant|MODIFIER|MIR7158|ENSG00000276733|transcript|ENST00000612300.1|miRNA||n.-1232G>A|||||1232|,A|intron_variant|MODIFIER|LINC01105|ENSG00000232044|transcript|ENST00000431188.1|lincRNA|2/4|n.259+4192G>A||||||,A|non_coding_transcript_exon_variant|MODIFIE…
rs11694697	chr2	6633788	C	T	MIR7515HG	15	0.077	SNP	NA	NA	NA	NA	NA	splice_donor_variant&intron_variant	ENSG00000236172	transcript	ENST00000585872.5	lincRNA			T|splice_donor_variant&intron_variant|HIGH|MIR7515HG|ENSG00000236172|transcript|ENST00000585872.5|lincRNA|5/5|n.511+1G>A||||||,T|upstream_gene_variant|MODIFIER|MIR7515HG|ENSG00000236172|transcript|ENST00000455317.5|lincRNA||n.-1G>A|||||1|,T|upstream_gene_variant|MODIFIER|MIR7515HG|ENSG00000236172|transcript|ENST00000589150.5|lincRNA||n.-77G>A|||||77|,T|downstream_gene_variant|MODIFIER|MIR7515HG|E…
rs111797680	chr2	6649720	AGTCTTAGAGAACAGAAGAGGCAGG	A	MIR7515HG	107	0.552	INDEL	NA	NA	NA	NA	NA	splice_acceptor_variant&splice_region_variant&intron_variant&non_coding_transcript_exon_variant	ENSG00000236172	transcript	ENST00000587050.1	lincRNA			A|splice_acceptor_variant&splice_region_variant&intron_variant&non_coding_transcript_exon_variant|HIGH|MIR7515HG|ENSG00000236172|transcript|ENST00000587050.1|lincRNA|2/3|n.143-22_144delCCTGCCTCTTCTGTTCTCTAAGAC||||||,A|upstream_gene_variant|MODIFIER|MIR7515HG|ENSG00000236172|transcript|ENST00000585789.5|lincRNA||n.-2176_-2153delCCTGCCTCTTCTGTTCTCTAAGAC|||||2153|,A|upstream_gene_variant|MODIFIER|MI…
rs7558716	chr2	7076881	C	T	AC019048.1	29	0.149	SNP	NA	NA	NA	NA	NA	splice_donor_variant&intron_variant	ENSG00000223884	transcript	ENST00000428379.1	antisense			T|splice_donor_variant&intron_variant|HIGH|AC019048.1|ENSG00000223884|transcript|ENST00000428379.1|antisense|2/2|n.342+1G>A||||||,T|splice_donor_variant&intron_variant|HIGH|AC019048.1|ENSG00000223884|transcript|ENST00000415520.5|antisense|2/2|n.342+1G>A||||||
rs10929538	chr2	8578568	A	G	AC011747.4	63	0.325	SNP	NA	NA	NA	NA	NA	splice_donor_variant&intron_variant	ENSG00000236008	transcript	ENST00000454224.1	lincRNA			G|splice_donor_variant&intron_variant|HIGH|AC011747.4|ENSG00000236008|transcript|ENST00000454224.1|lincRNA|3/5|n.355+2T>C||||||,G|upstream_gene_variant|MODIFIER|AC011747.4|ENSG00000236008|transcript|ENST00000436187.1|lincRNA||n.-1613T>C|||||1613|,G|upstream_gene_variant|MODIFIER|AC011747.3|ENSG00000231435|transcript|ENST00000418358.1|lincRNA||n.-3067T>C|||||3067|
rs112462761	chr2	9412254	A	AT	ITGB1BP1	70	0.361	INDEL	NA	NA	NA	NA	NA	frameshift_variant	ENSG00000119185	transcript	ENST00000483795.5	nonsense_mediated_decay	21	0.05	AT|frameshift_variant|HIGH|ITGB1BP1|ENSG00000119185|transcript|ENST00000483795.5|nonsense_mediated_decay|4/6|c.302dupA|p.Asn101fs|421/1913|302/324|101/107||,AT|upstream_gene_variant|MODIFIER|ITGB1BP1|ENSG00000119185|transcript|ENST00000460720.5|retained_intron||n.-3956dupA|||||3956|,AT|upstream_gene_variant|MODIFIER|ITGB1BP1|ENSG00000119185|transcript|ENST00000470507.1|retained_intron||n.-3851dup…
rs12692392	chr2	9693569	T	G	RP11-521D12.2	68	0.351	SNP	NA	NA	NA	NA	NA	splice_donor_variant&intron_variant	ENSG00000244260	transcript	ENST00000483023.1	lincRNA			G|splice_donor_variant&intron_variant|HIGH|RP11-521D12.2|ENSG00000244260|transcript|ENST00000483023.1|lincRNA|4/4|n.1539+2T>G||||||
.	chr2	9849441	T	TA	TAF1B	4	0.021	INDEL	NA	NA	NA	NA	NA	frameshift_variant	ENSG00000115750	transcript	ENST00000263663.9	protein_coding	11	0.18	TA|frameshift_variant|HIGH|TAF1B|ENSG00000115750|transcript|ENST00000263663.9|protein_coding|3/15|c.197dupA|p.Asn66fs|386/2387|198/1767|66/588||INFO_REALIGN_3_PRIME,TA|frameshift_variant|HIGH|TAF1B|ENSG00000115750|transcript|ENST00000434858.5|nonsense_mediated_decay|3/14|c.197dupA|p.Asn66fs|215/1592|198/585|66/194||INFO_REALIGN_3_PRIME,TA|downstream_gene_variant|MODIFIER|TAF1B|ENSG00000115750|tra…
rs7578338	chr2	10719033	A	G	AC092687.3	51	0.263	SNP	NA	NA	NA	NA	NA	splice_acceptor_variant&intron_variant	ENSG00000236162	transcript	ENST00000452909.1	lincRNA			G|splice_acceptor_variant&intron_variant|HIGH|AC092687.3|ENSG00000236162|transcript|ENST00000452909.1|lincRNA|3/4|n.506-2A>G||||||,G|upstream_gene_variant|MODIFIER|ATP6V1C2|ENSG00000143882|transcript|ENST00000381661.3|protein_coding||c.-3817A>G|||||2616|,G|upstream_gene_variant|MODIFIER|ATP6V1C2|ENSG00000143882|transcript|ENST00000635370.1|protein_coding||c.-3817A>G|||||3739|,G|upstream_gene_vari…
rs4807	chr2	10790777	T	C	PDIA6	62	0.32	SNP	NA	NA	NA	NA	NA	structural_interaction_variant	ENSG00000143870	interaction	4GWR:A_180-A_214:ENST00000272227	protein_coding			C|structural_interaction_variant|HIGH|PDIA6|ENSG00000143870|interaction|4GWR:A_180-A_214:ENST00000272227|protein_coding|7/13|c.641A>G||||||,C|structural_interaction_variant|HIGH|PDIA6|ENSG00000143870|interaction|4GWR:B_180-B_214:ENST00000272227|protein_coding|7/13|c.641A>G||||||,C|missense_variant|MODERATE|PDIA6|ENSG00000143870|transcript|ENST00000272227.7|protein_coding|7/13|c.641A>G|p.Lys214Arg…
rs1106184	chr2	10823401	T	C	PDIA6	131	0.675	SNP	NA	NA	NA	NA	NA	splice_acceptor_variant&intron_variant	ENSG00000143870	transcript	ENST00000458536.1	protein_coding	8	0.13	C|splice_acceptor_variant&intron_variant|HIGH|PDIA6|ENSG00000143870|transcript|ENST00000458536.1|protein_coding|1/4|c.-813-2A>G||||||WARNING_TRANSCRIPT_INCOMPLETE,C|upstream_gene_variant|MODIFIER|PDIA6|ENSG00000143870|transcript|ENST00000617249.4|protein_coding||c.-2537A>G|||||2537|,C|intron_variant|MODIFIER|PDIA6|ENSG00000143870|transcript|ENST00000404371.6|protein_coding|1/14|c.-54-2483A>G|||||…
rs4669643	chr2	10884833	G	A	RP11-245G13.2	2	0.01	SNP	NA	NA	NA	NA	NA	splice_acceptor_variant&intron_variant	ENSG00000271952	transcript	ENST00000607419.1	lincRNA			A|splice_acceptor_variant&intron_variant|HIGH|RP11-245G13.2|ENSG00000271952|transcript|ENST00000607419.1|lincRNA|1/1|n.177-1G>A||||||
rs140645838	chr2	11129453	C	CTAAA	AC062028.1	65	0.335	INDEL	NA	NA	NA	NA	NA	splice_acceptor_variant&intron_variant	ENSG00000145063	transcript	ENST00000447433.5	lincRNA			CTAAA|splice_acceptor_variant&intron_variant|HIGH|AC062028.1|ENSG00000145063|transcript|ENST00000447433.5|lincRNA|1/4|n.499-5_499-2dupTTTA||||||,CTAAA|upstream_gene_variant|MODIFIER|C2orf50|ENSG00000150873|transcript|ENST00000381585.7|protein_coding||c.-3882_-3881insTAAA|||||3599|,CTAAA|upstream_gene_variant|MODIFIER|C2orf50|ENSG00000150873|transcript|ENST00000405022.3|protein_coding||c.-3882_-38…
rs61399885	chr2	11133332	A	AC	C2orf50	3	0.015	INDEL	NA	NA	NA	NA	NA	frameshift_variant&start_lost	ENSG00000150873	transcript	ENST00000381585.7	protein_coding	2	1	AC|frameshift_variant&start_lost|HIGH|C2orf50|ENSG00000150873|transcript|ENST00000381585.7|protein_coding|1/3|c.-1dupC|p.Met1fs|283/2684|1/489|1/162||INFO_REALIGN_3_PRIME,AC|frameshift_variant&start_lost|HIGH|C2orf50|ENSG00000150873|transcript|ENST00000405022.3|protein_coding|1/4|c.-1dupC|p.Met1fs|207/980|1/489|1/162||INFO_REALIGN_3_PRIME,AC|upstream_gene_variant|MODIFIER|AC062028.1|ENSG000001450…
rs13394619	chr2	11587381	G	A	GREB1	79	0.407	SNP	Endometriosis	NA	NA	NA	NA	splice_acceptor_variant&intron_variant	ENSG00000196208	transcript	ENST00000263834.9	protein_coding	10	0.1	A|splice_acceptor_variant&intron_variant|HIGH|GREB1|ENSG00000196208|transcript|ENST00000263834.9|protein_coding|9/9|c.1160-1G>A||||||,A|upstream_gene_variant|MODIFIER|GREB1|ENSG00000196208|transcript|ENST00000432985.1|protein_coding||c.-1304G>A|||||875|WARNING_TRANSCRIPT_NO_STOP_CODON,A|downstream_gene_variant|MODIFIER|RN7SL674P|ENSG00000239899|transcript|ENST00000463397.3|misc_RNA||n.*2334G>A|||…
rs34080125	chr2	15238684	C	G	NBAS	2	0.01	SNP	NA	NA	NA	NA	NA	start_lost	ENSG00000151779	transcript	ENST00000417461.5	protein_coding	9	0.11	G|start_lost|HIGH|NBAS|ENSG00000151779|transcript|ENST00000417461.5|protein_coding|1/7|c.3G>C|p.Leu1?|3/1330|3/516|1/171||,G|splice_region_variant&synonymous_variant|LOW|NBAS|ENSG00000151779|transcript|ENST00000281513.9|protein_coding|45/52|c.5727G>C|p.Leu1909Leu|5753/7281|5727/7116|1909/2371||,G|splice_region_variant&synonymous_variant|LOW|NBAS|ENSG00000151779|transcript|ENST00000442506.5|protei…
rs17466952	chr2	15599169	T	C	DDX1	5	0.026	SNP	NA	NA	NA	NA	NA	splice_donor_variant&intron_variant	ENSG00000079785	transcript	ENST00000621973.1	protein_coding	8	0.13	C|splice_donor_variant&intron_variant|HIGH|DDX1|ENSG00000079785|transcript|ENST00000621973.1|protein_coding|1/21|c.16+1T>C||||||,C|downstream_gene_variant|MODIFIER|DDX1|ENSG00000079785|transcript|ENST00000434671.1|protein_coding||c.*3992T>C|||||3992|WARNING_TRANSCRIPT_INCOMPLETE,C|intron_variant|MODIFIER|DDX1|ENSG00000079785|transcript|ENST00000233084.7|protein_coding|5/25|c.260-500T>C||||||,C|in…
.	chr2	17567353	CTT	CTTTT	VSNL1	78	0.411	INDEL	NA	NA	NA	NA	NA	splice_acceptor_variant&intron_variant	ENSG00000163032	transcript	ENST00000483921.1	processed_transcript			CTTT|splice_acceptor_variant&intron_variant|HIGH|VSNL1|ENSG00000163032|transcript|ENST00000483921.1|processed_transcript|2/2|n.234-3dupT||||||INFO_REALIGN_3_PRIME,CTTTT|splice_acceptor_variant&intron_variant|HIGH|VSNL1|ENSG00000163032|transcript|ENST00000483921.1|processed_transcript|2/2|n.234-4_234-3dupTT||||||INFO_REALIGN_3_PRIME,CTTTTT|splice_acceptor_variant&intron_variant|HIGH|VSNL1|ENSG0000…
.	chr2	17567353	CTT	CTTTTT	VSNL1	15	0.079	INDEL	NA	NA	NA	NA	NA	splice_acceptor_variant&intron_variant	ENSG00000163032	transcript	ENST00000483921.1	processed_transcript			CTTT|splice_acceptor_variant&intron_variant|HIGH|VSNL1|ENSG00000163032|transcript|ENST00000483921.1|processed_transcript|2/2|n.234-3dupT||||||INFO_REALIGN_3_PRIME,CTTTT|splice_acceptor_variant&intron_variant|HIGH|VSNL1|ENSG00000163032|transcript|ENST00000483921.1|processed_transcript|2/2|n.234-4_234-3dupTT||||||INFO_REALIGN_3_PRIME,CTTTTT|splice_acceptor_variant&intron_variant|HIGH|VSNL1|ENSG0000…
.	chr2	17567353	CTT	CTTTTTT	VSNL1	40	0.211	INDEL	NA	NA	NA	NA	NA	splice_acceptor_variant&intron_variant	ENSG00000163032	transcript	ENST00000483921.1	processed_transcript			CTTT|splice_acceptor_variant&intron_variant|HIGH|VSNL1|ENSG00000163032|transcript|ENST00000483921.1|processed_transcript|2/2|n.234-3dupT||||||INFO_REALIGN_3_PRIME,CTTTT|splice_acceptor_variant&intron_variant|HIGH|VSNL1|ENSG00000163032|transcript|ENST00000483921.1|processed_transcript|2/2|n.234-4_234-3dupTT||||||INFO_REALIGN_3_PRIME,CTTTTT|splice_acceptor_variant&intron_variant|HIGH|VSNL1|ENSG0000…
.	chr2	17567353	CTT	C	VSNL1	4	0.021	INDEL	NA	NA	NA	NA	NA	splice_acceptor_variant&intron_variant	ENSG00000163032	transcript	ENST00000483921.1	processed_transcript			CTTT|splice_acceptor_variant&intron_variant|HIGH|VSNL1|ENSG00000163032|transcript|ENST00000483921.1|processed_transcript|2/2|n.234-3dupT||||||INFO_REALIGN_3_PRIME,CTTTT|splice_acceptor_variant&intron_variant|HIGH|VSNL1|ENSG00000163032|transcript|ENST00000483921.1|processed_transcript|2/2|n.234-4_234-3dupTT||||||INFO_REALIGN_3_PRIME,CTTTTT|splice_acceptor_variant&intron_variant|HIGH|VSNL1|ENSG0000…
.	chr2	17567353	CTT	CTTT	VSNL1	18	0.095	INDEL	NA	NA	NA	NA	NA	splice_acceptor_variant&intron_variant	ENSG00000163032	transcript	ENST00000483921.1	processed_transcript			CTTT|splice_acceptor_variant&intron_variant|HIGH|VSNL1|ENSG00000163032|transcript|ENST00000483921.1|processed_transcript|2/2|n.234-3dupT||||||INFO_REALIGN_3_PRIME,CTTTT|splice_acceptor_variant&intron_variant|HIGH|VSNL1|ENSG00000163032|transcript|ENST00000483921.1|processed_transcript|2/2|n.234-4_234-3dupTT||||||INFO_REALIGN_3_PRIME,CTTTTT|splice_acceptor_variant&intron_variant|HIGH|VSNL1|ENSG0000…
.	chr2	17567353	CTT	CTTTTTTT	VSNL1	2	0.011	INDEL	NA	NA	NA	NA	NA	splice_acceptor_variant&intron_variant	ENSG00000163032	transcript	ENST00000483921.1	processed_transcript			CTTT|splice_acceptor_variant&intron_variant|HIGH|VSNL1|ENSG00000163032|transcript|ENST00000483921.1|processed_transcript|2/2|n.234-3dupT||||||INFO_REALIGN_3_PRIME,CTTTT|splice_acceptor_variant&intron_variant|HIGH|VSNL1|ENSG00000163032|transcript|ENST00000483921.1|processed_transcript|2/2|n.234-4_234-3dupTT||||||INFO_REALIGN_3_PRIME,CTTTTT|splice_acceptor_variant&intron_variant|HIGH|VSNL1|ENSG0000…
rs149936944	chr2	17781726	CAAGTT	C	GEN1	32	0.165	INDEL	NA	NA	NA	NA	NA	frameshift_variant	ENSG00000178295	transcript	ENST00000317402.11	protein_coding	8	0.25	C|frameshift_variant|HIGH|GEN1|ENSG00000178295|transcript|ENST00000317402.11|protein_coding|14/14|c.2515_2519delAAGTT|p.Lys839fs|2640/9854|2515/2727|839/908||,C|frameshift_variant|HIGH|GEN1|ENSG00000178295|transcript|ENST00000381254.6|protein_coding|14/14|c.2515_2519delAAGTT|p.Lys839fs|2729/6367|2515/2727|839/908||,C|downstream_gene_variant|MODIFIER|GEN1|ENSG00000178295|transcript|ENST00000528873…
rs61742596	chr2	18584890	G	T	NT5C1B	18	0.093	SNP	NA	NA	NA	NA	NA	stop_gained	ENSG00000185013	transcript	ENST00000359846.6	protein_coding	7	0.29,(NT5C1B-RDH14	T|stop_gained|HIGH|NT5C1B|ENSG00000185013|transcript|ENST00000359846.6|protein_coding|5/10|c.527C>A|p.Ser176*|605/2475|527/1833|176/610||,T|stop_gained|HIGH|NT5C1B|ENSG00000185013|transcript|ENST00000304081.8|protein_coding|4/9|c.347C>A|p.Ser116*|448/2678|347/1653|116/550||,T|stop_gained|HIGH|NT5C1B-RDH14|ENSG00000250741|transcript|ENST00000532967.5|protein_coding|5/11|c.527C>A|p.Ser176*|621/2142…
rs34750020	chr2	20598246	CT	C	HS1BP3	35	0.18	INDEL	NA	NA	NA	NA	NA	frameshift_variant	ENSG00000118960	transcript	ENST00000415264.5	protein_coding	8	0.13	C|frameshift_variant|HIGH|HS1BP3|ENSG00000118960|transcript|ENST00000415264.5|protein_coding|3/4|c.195delA|p.Gly66fs|197/414|195/222|65/73||WARNING_TRANSCRIPT_NO_START_CODON,C|intron_variant|MODIFIER|HS1BP3|ENSG00000118960|transcript|ENST00000446825.1|protein_coding|5/5|c.302+25649delA||||||WARNING_TRANSCRIPT_INCOMPLETE
rs74989670	chr2	20598263	C	T	HS1BP3	4	0.021	SNP	NA	NA	NA	NA	NA	stop_gained&splice_region_variant	ENSG00000118960	transcript	ENST00000415264.5	protein_coding			T|stop_gained&splice_region_variant|HIGH|HS1BP3|ENSG00000118960|transcript|ENST00000415264.5|protein_coding|3/4|c.179G>A|p.Trp60*|181/414|179/222|60/73||WARNING_TRANSCRIPT_NO_START_CODON,T|intron_variant|MODIFIER|HS1BP3|ENSG00000118960|transcript|ENST00000446825.1|protein_coding|5/5|c.302+25633G>A||||||WARNING_TRANSCRIPT_INCOMPLETE
rs145078765	chr2	24079505	G	C	TP53I3	4	0.021	SNP	NA	NA	NA	NA	NA	stop_gained	ENSG00000115129	transcript	ENST00000238721.8	protein_coding	6	0.33	C|stop_gained|HIGH|TP53I3|ENSG00000115129|transcript|ENST00000238721.8|protein_coding|4/5|c.755C>G|p.Ser252*|1610/1998|755/999|252/332||,C|stop_gained|HIGH|TP53I3|ENSG00000115129|transcript|ENST00000335934.8|protein_coding|5/6|c.755C>G|p.Ser252*|1245/1635|755/999|252/332||,C|upstream_gene_variant|MODIFIER|SF3B6|ENSG00000115128|transcript|ENST00000233468.4|protein_coding||c.-3276C>G|||||3062|,C|up…
.	chr2	24164308	GC	G	FAM228B	13	0.067	INDEL	NA	NA	NA	NA	NA	frameshift_variant	ENSG00000219626	transcript	ENST00000613899.4	protein_coding	1	1.00,(FAM228B	G|frameshift_variant|HIGH|FAM228B|ENSG00000219626|transcript|ENST00000613899.4|protein_coding|9/11|c.496delC|p.Gln166fs|873/1238|496/564|166/187||INFO_REALIGN_3_PRIME,G|frameshift_variant|HIGH|RP11-507M3.1|ENSG00000276087|transcript|ENST00000610442.1|nonsense_mediated_decay|6/14|c.514delC|p.Gln172fs|603/2281|514/639|172/212||INFO_REALIGN_3_PRIME,G|frameshift_variant|HIGH|FAM228B|ENSG00000219626|t…
rs189810120	chr2	24165385	C	A	FAM228B	3	0.015	SNP	NA	NA	NA	NA	NA	stop_gained	ENSG00000219626	transcript	ENST00000611917.1	nonsense_mediated_decay			A|stop_gained|HIGH|FAM228B|ENSG00000219626|transcript|ENST00000611917.1|nonsense_mediated_decay|3/5|c.300C>A|p.Cys100*|300/757|300/327|100/108||WARNING_TRANSCRIPT_NO_START_CODON,A|downstream_gene_variant|MODIFIER|AC008073.7|ENSG00000232642|transcript|ENST00000438414.1|antisense||n.*4564G>T|||||4564|,A|downstream_gene_variant|MODIFIER|AC008073.7|ENSG00000232642|transcript|ENST00000428344.1|antisen…
rs61193015	chr2	24179258	C	CAA	FAM228A	181	0.933	INDEL	NA	NA	NA	NA	NA	frameshift_variant	ENSG00000186453	transcript	ENST00000456591.5	nonsense_mediated_decay			CAA|frameshift_variant|HIGH|FAM228A|ENSG00000186453|transcript|ENST00000456591.5|nonsense_mediated_decay|4/7|c.310_311insAA|p.Arg104fs|431/809|311/321|104/106||,CAA|upstream_gene_variant|MODIFIER|FAM228A|ENSG00000186453|transcript|ENST00000415196.1|protein_coding||c.-4284_-4283insAA|||||4283|,CAA|upstream_gene_variant|MODIFIER|AC008073.7|ENSG00000232642|transcript|ENST00000438414.1|antisense||n.-…
.	chr2	24335062	CAAAAAAAAAAAAA	CAAAA	RPL36AP13	131	0.682	INDEL	NA	NA	NA	NA	NA	splice_acceptor_variant&splice_region_variant&intron_variant&non_coding_transcript_exon_variant	ENSG00000233747	transcript	ENST00000457490.1	processed_pseudogene			C|splice_acceptor_variant&splice_region_variant&intron_variant&non_coding_transcript_exon_variant|HIGH|RPL36AP13|ENSG00000233747|transcript|ENST00000457490.1|processed_pseudogene|2/2|n.255-9_258delAAAAAAAAAAAAA||||||INFO_REALIGN_3_PRIME,CA|splice_acceptor_variant&splice_region_variant&intron_variant&non_coding_transcript_exon_variant|HIGH|RPL36AP13|ENSG00000233747|transcript|ENST00000457490.1|pro…
.	chr2	24335062	CAAAAAAAAAAAAA	CAAA	RPL36AP13	34	0.177	INDEL	NA	NA	NA	NA	NA	splice_acceptor_variant&splice_region_variant&intron_variant&non_coding_transcript_exon_variant	ENSG00000233747	transcript	ENST00000457490.1	processed_pseudogene			C|splice_acceptor_variant&splice_region_variant&intron_variant&non_coding_transcript_exon_variant|HIGH|RPL36AP13|ENSG00000233747|transcript|ENST00000457490.1|processed_pseudogene|2/2|n.255-9_258delAAAAAAAAAAAAA||||||INFO_REALIGN_3_PRIME,CA|splice_acceptor_variant&splice_region_variant&intron_variant&non_coding_transcript_exon_variant|HIGH|RPL36AP13|ENSG00000233747|transcript|ENST00000457490.1|pro…
.	chr2	24335062	CAAAAAAAAAAAAA	CA	RPL36AP13	4	0.021	INDEL	NA	NA	NA	NA	NA	splice_acceptor_variant&splice_region_variant&intron_variant&non_coding_transcript_exon_variant	ENSG00000233747	transcript	ENST00000457490.1	processed_pseudogene			C|splice_acceptor_variant&splice_region_variant&intron_variant&non_coding_transcript_exon_variant|HIGH|RPL36AP13|ENSG00000233747|transcript|ENST00000457490.1|processed_pseudogene|2/2|n.255-9_258delAAAAAAAAAAAAA||||||INFO_REALIGN_3_PRIME,CA|splice_acceptor_variant&splice_region_variant&intron_variant&non_coding_transcript_exon_variant|HIGH|RPL36AP13|ENSG00000233747|transcript|ENST00000457490.1|pro…
.	chr2	24335062	CAAAAAAAAAAAAA	CAA	RPL36AP13	8	0.042	INDEL	NA	NA	NA	NA	NA	splice_acceptor_variant&splice_region_variant&intron_variant&non_coding_transcript_exon_variant	ENSG00000233747	transcript	ENST00000457490.1	processed_pseudogene			C|splice_acceptor_variant&splice_region_variant&intron_variant&non_coding_transcript_exon_variant|HIGH|RPL36AP13|ENSG00000233747|transcript|ENST00000457490.1|processed_pseudogene|2/2|n.255-9_258delAAAAAAAAAAAAA||||||INFO_REALIGN_3_PRIME,CA|splice_acceptor_variant&splice_region_variant&intron_variant&non_coding_transcript_exon_variant|HIGH|RPL36AP13|ENSG00000233747|transcript|ENST00000457490.1|pro…
.	chr2	24335062	CAAAAAAAAAAAAA	CAAAAA	RPL36AP13	12	0.063	INDEL	NA	NA	NA	NA	NA	splice_acceptor_variant&splice_region_variant&intron_variant&non_coding_transcript_exon_variant	ENSG00000233747	transcript	ENST00000457490.1	processed_pseudogene			C|splice_acceptor_variant&splice_region_variant&intron_variant&non_coding_transcript_exon_variant|HIGH|RPL36AP13|ENSG00000233747|transcript|ENST00000457490.1|processed_pseudogene|2/2|n.255-9_258delAAAAAAAAAAAAA||||||INFO_REALIGN_3_PRIME,CA|splice_acceptor_variant&splice_region_variant&intron_variant&non_coding_transcript_exon_variant|HIGH|RPL36AP13|ENSG00000233747|transcript|ENST00000457490.1|pro…
rs4665809	chr2	26028492	A	G	TRMT112P6	147	0.758	SNP	Gut_microbiome_composition__summer_	NA	NA	NA	NA	splice_donor_variant&intron_variant	ENSG00000268412	transcript	ENST00000599234.2	processed_pseudogene			G|splice_donor_variant&intron_variant|HIGH|TRMT112P6|ENSG00000268412|transcript|ENST00000599234.2|processed_pseudogene|1/1|n.120+1T>C||||||
rs1141313	chr2	27238100	A	G	CAD	44	0.227	SNP	NA	NA	NA	NA	NA	structural_interaction_variant	ENSG00000084774	interaction	4BY3:A_1559-A_1591:ENST00000264705	protein_coding			G|structural_interaction_variant|HIGH|CAD|ENSG00000084774|interaction|4BY3:A_1559-A_1591:ENST00000264705|protein_coding|30/44|c.4773A>G||||||,G|structural_interaction_variant|HIGH|CAD|ENSG00000084774|interaction|4BY3:A_1560-A_1591:ENST00000264705|protein_coding|30/44|c.4773A>G||||||,G|structural_interaction_variant|HIGH|CAD|ENSG00000084774|interaction|4BY3:A_1591-A_1612:ENST00000264705|protein_co…
rs144692793;788724	chr2	27238500	T	C	CAD	2	0.01	SNP	NA	Likely_benign	Epileptic_encephalopathy,_early_infantile,_50|not_provided	NA	NA	structural_interaction_variant	ENSG00000084774	interaction	4BY3:A_1644-A_1674:ENST00000264705	protein_coding			C|structural_interaction_variant|HIGH|CAD|ENSG00000084774|interaction|4BY3:A_1644-A_1674:ENST00000264705|protein_coding|31/44|c.4930T>C||||||,C|structural_interaction_variant|HIGH|CAD|ENSG00000084774|interaction|4BY3:A_1644-A_1713:ENST00000264705|protein_coding|31/44|c.4930T>C||||||,C|structural_interaction_variant|HIGH|CAD|ENSG00000084774|interaction|4BY3:A_1644-A_1714:ENST00000264705|protein_co…
rs61757649;774404	chr2	27238628	C	T	CAD	2	0.01	SNP	NA	Benign	not_provided	NA	NA	structural_interaction_variant	ENSG00000084774	interaction	4BY3:A_1471-A_1686:ENST00000264705	protein_coding			T|structural_interaction_variant|HIGH|CAD|ENSG00000084774|interaction|4BY3:A_1471-A_1686:ENST00000264705|protein_coding|31/44|c.5058C>T||||||,T|structural_interaction_variant|HIGH|CAD|ENSG00000084774|interaction|4BY3:A_1473-A_1686:ENST00000264705|protein_coding|31/44|c.5058C>T||||||,T|structural_interaction_variant|HIGH|CAD|ENSG00000084774|interaction|4BY3:A_1614-A_1686:ENST00000264705|protein_co…
rs3739092	chr2	27239208	C	T	CAD	34	0.175	SNP	NA	NA	NA	NA	NA	structural_interaction_variant	ENSG00000084774	interaction	4BY3:A_1499-A_1743:ENST00000264705	protein_coding			T|structural_interaction_variant|HIGH|CAD|ENSG00000084774|interaction|4BY3:A_1499-A_1743:ENST00000264705|protein_coding|32/44|c.5229C>T||||||,T|structural_interaction_variant|HIGH|CAD|ENSG00000084774|interaction|4BY3:A_1743-A_1809:ENST00000264705|protein_coding|32/44|c.5229C>T||||||,T|structural_interaction_variant|HIGH|CAD|ENSG00000084774|interaction|4BY3:A_1743-A_1812:ENST00000264705|protein_co…
rs140948699	chr2	27858572	C	G	RBKS	4	0.021	SNP	NA	NA	NA	NA	NA	splice_acceptor_variant&intron_variant	ENSG00000171174	transcript	ENST00000302188.7	protein_coding	5	0.6	G|splice_acceptor_variant&intron_variant|HIGH|RBKS|ENSG00000171174|transcript|ENST00000302188.7|protein_coding|1/7|c.90-1G>C||||||,G|splice_acceptor_variant&intron_variant|HIGH|RBKS|ENSG00000171174|transcript|ENST00000449378.1|nonsense_mediated_decay|2/8|c.*1017-1G>C||||||,G|splice_acceptor_variant&intron_variant|HIGH|RBKS|ENSG00000171174|transcript|ENST00000453412.1|nonsense_mediated_decay|2/2|c…
rs150302537	chr2	28310080	A	C	BRE	7	0.036	SNP	NA	NA	NA	NA	NA	splice_acceptor_variant&intron_variant	ENSG00000158019	transcript	ENST00000361704.6	protein_coding	11	0.18	C|splice_acceptor_variant&intron_variant|HIGH|BRE|ENSG00000158019|transcript|ENST00000361704.6|protein_coding|11/12|c.1089-2A>C||||||,C|splice_acceptor_variant&intron_variant|HIGH|BRE|ENSG00000158019|transcript|ENST00000379632.6|protein_coding|12/13|c.1089-2A>C||||||,C|downstream_gene_variant|MODIFIER|RPL23AP34|ENSG00000225991|transcript|ENST00000423483.1|processed_pseudogene||n.*1510A>C|||||1510…
rs10176110	chr2	28387760	T	C	FLJ31356	35	0.18	SNP	NA	NA	NA	NA	NA	splice_donor_variant&intron_variant	ENSG00000229951	transcript	ENST00000445878.1	antisense			C|splice_donor_variant&intron_variant|HIGH|FLJ31356|ENSG00000229951|transcript|ENST00000445878.1|antisense|2/2|n.276+1A>G||||||,C|upstream_gene_variant|MODIFIER|FOSL2|ENSG00000075426|transcript|ENST00000460736.1|processed_transcript||n.-4688T>C|||||4688|,C|intron_variant|MODIFIER|FLJ31356|ENSG00000229951|transcript|ENST00000427929.5|antisense|1/1|n.126-627A>G||||||
rs7570234	chr2	29115150	G	T	CLIP4	62	0.32	SNP	NA	NA	NA	NA	NA	splice_donor_variant&intron_variant	ENSG00000115295	transcript	ENST00000456385.5	nonsense_mediated_decay	12	0.08	T|splice_donor_variant&intron_variant|HIGH|CLIP4|ENSG00000115295|transcript|ENST00000456385.5|nonsense_mediated_decay|1/13|c.-16+1G>T||||||,T|upstream_gene_variant|MODIFIER|CLIP4|ENSG00000115295|transcript|ENST00000320081.9|protein_coding||c.-6239G>T|||||276|,T|upstream_gene_variant|MODIFIER|CLIP4|ENSG00000115295|transcript|ENST00000449202.5|protein_coding||c.-6239G>T|||||3045|WARNING_TRANSCRIPT_…
rs1569156	chr2	29221229	C	T	ALK	194	1	SNP	NA	NA	NA	NA	NA	stop_gained	ENSG00000171094	transcript	ENST00000453137.1	protein_coding			T|stop_gained|HIGH|ALK|ENSG00000171094|transcript|ENST00000453137.1|protein_coding|4/4|c.218G>A|p.Trp73*|218/577|218/459|73/152||WARNING_TRANSCRIPT_NO_START_CODON,T|intron_variant|MODIFIER|ALK|ENSG00000171094|transcript|ENST00000389048.7|protein_coding|22/28|c.3516-394G>A||||||,T|intron_variant|MODIFIER|ALK|ENSG00000171094|transcript|ENST00000431873.5|protein_coding|4/10|c.396-394G>A||||||,T|intr…
rs207440;255970	chr2	31339546	C	T	XDH	13	0.067	SNP	NA	Benign/Likely_benign	Xanthinuria|not_specified	0.05097	0.04014	structural_interaction_variant	ENSG00000158125	interaction	2E1Q:A_1175-A_1239:ENST00000379416	protein_coding			T|structural_interaction_variant|HIGH|XDH|ENSG00000158125|interaction|2E1Q:A_1175-A_1239:ENST00000379416|protein_coding|34/36|c.3717G>A||||||,T|structural_interaction_variant|HIGH|XDH|ENSG00000158125|interaction|2E1Q:A_1177-A_1239:ENST00000379416|protein_coding|34/36|c.3717G>A||||||,T|structural_interaction_variant|HIGH|XDH|ENSG00000158125|interaction|2E1Q:B_1177-B_1239:ENST00000379416|protein_co…
rs2295475;255967	chr2	31366981	G	A	XDH	53	0.273	SNP	NA	Benign	Xanthinuria|not_specified	0.30369	0.27017	structural_interaction_variant	ENSG00000158125	interaction	2E1Q:A_737-A_843:ENST00000379416	protein_coding			A|structural_interaction_variant|HIGH|XDH|ENSG00000158125|interaction|2E1Q:A_737-A_843:ENST00000379416|protein_coding|21/36|c.2211C>T||||||,A|structural_interaction_variant|HIGH|XDH|ENSG00000158125|interaction|2E1Q:B_737-B_843:ENST00000379416|protein_coding|21/36|c.2211C>T||||||,A|structural_interaction_variant|HIGH|XDH|ENSG00000158125|interaction|2E1Q:C_737-C_843:ENST00000379416|protein_coding|2…
rs17323225;335777	chr2	31370399	T	C	XDH	5	0.026	SNP	NA	Likely_benign	Xanthinuria	NA	0.01937	structural_interaction_variant	ENSG00000158125	interaction	2E1Q:A_646-A_779:ENST00000379416	protein_coding			C|structural_interaction_variant|HIGH|XDH|ENSG00000158125|interaction|2E1Q:A_646-A_779:ENST00000379416|protein_coding|18/36|c.1936A>G||||||,C|structural_interaction_variant|HIGH|XDH|ENSG00000158125|interaction|2E1Q:B_646-B_779:ENST00000379416|protein_coding|18/36|c.1936A>G||||||,C|structural_interaction_variant|HIGH|XDH|ENSG00000158125|interaction|2E1Q:D_646-D_779:ENST00000379416|protein_coding|1…
rs4407290;335793	chr2	31383804	G	A	XDH	6	0.031	SNP	NA	Likely_benign	Xanthinuria	0.03575	0.04393	structural_interaction_variant	ENSG00000158125	interaction	2E1Q:A_256-A_279:ENST00000379416	protein_coding			A|structural_interaction_variant|HIGH|XDH|ENSG00000158125|interaction|2E1Q:A_256-A_279:ENST00000379416|protein_coding|10/36|c.837C>T||||||,A|structural_interaction_variant|HIGH|XDH|ENSG00000158125|interaction|2E1Q:A_258-A_279:ENST00000379416|protein_coding|10/36|c.837C>T||||||,A|structural_interaction_variant|HIGH|XDH|ENSG00000158125|interaction|2E1Q:B_256-B_279:ENST00000379416|protein_coding|10/…
rs45575032;335795	chr2	31387835	C	T	XDH	8	0.041	SNP	NA	Likely_benign	Xanthinuria	0.05434	0.04034	structural_interaction_variant	ENSG00000158125	interaction	2E1Q:A_125-A_209:ENST00000379416	protein_coding			T|structural_interaction_variant|HIGH|XDH|ENSG00000158125|interaction|2E1Q:A_125-A_209:ENST00000379416|protein_coding|8/36|c.627G>A||||||,T|structural_interaction_variant|HIGH|XDH|ENSG00000158125|interaction|2E1Q:A_99-A_209:ENST00000379416|protein_coding|8/36|c.627G>A||||||,T|structural_interaction_variant|HIGH|XDH|ENSG00000158125|interaction|2E1Q:B_125-B_209:ENST00000379416|protein_coding|8/36|c…
rs249097	chr2	34297467	A	G	LINC01317	193	0.995	SNP	NA	NA	NA	NA	NA	splice_acceptor_variant&intron_variant	ENSG00000203386	transcript	ENST00000366209.6	lincRNA			G|splice_acceptor_variant&intron_variant|HIGH|LINC01317|ENSG00000203386|transcript|ENST00000366209.6|lincRNA|5/5|n.494-1A>G||||||
rs848637	chr2	36581589	T	G	FEZ2	122	0.629	SNP	NA	NA	NA	NA	NA	stop_lost&splice_region_variant	ENSG00000171055	transcript	ENST00000413938.5	nonsense_mediated_decay			G|stop_lost&splice_region_variant|HIGH|FEZ2|ENSG00000171055|transcript|ENST00000413938.5|nonsense_mediated_decay|4/9|c.191A>C|p.Ter64Serext*?|381/1940|191/192|64/63||,G|splice_region_variant|LOW|FEZ2|ENSG00000171055|transcript|ENST00000305852.11|protein_coding|3/8|c.-106A>C||||||,G|5_prime_UTR_variant|MODIFIER|FEZ2|ENSG00000171055|transcript|ENST00000305852.11|protein_coding|3/8|c.-106A>C|||||179…
rs2307469	chr2	37109260	G	C	EIF2AK2	10	0.052	SNP	NA	NA	NA	NA	NA	structural_interaction_variant	ENSG00000055332	interaction	3UIU:A_471-A_527:ENST00000233057	protein_coding			C|structural_interaction_variant|HIGH|EIF2AK2|ENSG00000055332|interaction|3UIU:A_471-A_527:ENST00000233057|protein_coding|15/17|c.1413C>G||||||,C|structural_interaction_variant|HIGH|EIF2AK2|ENSG00000055332|interaction|3UIU:B_471-B_527:ENST00000233057|protein_coding|15/17|c.1413C>G||||||,C|structural_interaction_variant|HIGH|EIF2AK2|ENSG00000055332|interaction|3UIU:A_471-A_527:ENST00000395127|prot…
rs151034144	chr2	37253176	A	AT	PRKD3	13	0.067	INDEL	NA	NA	NA	NA	NA	frameshift_variant	ENSG00000115825	transcript	ENST00000234179.6	protein_coding			AT|frameshift_variant|HIGH|PRKD3|ENSG00000115825|transcript|ENST00000234179.6|protein_coding|18/18|c.2673dupA||3228/5900|2673/2673|891/890||,AT|frameshift_variant|HIGH|PRKD3|ENSG00000115825|transcript|ENST00000379066.5|protein_coding|19/19|c.2673dupA||3436/6111|2673/2673|891/890||,AT|3_prime_UTR_variant|MODIFIER|NDUFAF7|ENSG00000003509|transcript|ENST00000441905.1|nonsense_mediated_decay|3/3|c.*1…
rs4670696	chr2	37372820	A	C	QPCT	9	0.046	SNP	NA	NA	NA	NA	NA	structural_interaction_variant	ENSG00000115828	interaction	2AFM:A_44-A_360:ENST00000338415	protein_coding			C|structural_interaction_variant|HIGH|QPCT|ENSG00000115828|interaction|2AFM:A_44-A_360:ENST00000338415|protein_coding|7/7|c.1079A>C||||||,C|structural_interaction_variant|HIGH|QPCT|ENSG00000115828|interaction|2AFM:B_44-B_360:ENST00000338415|protein_coding|7/7|c.1079A>C||||||,C|structural_interaction_variant|HIGH|QPCT|ENSG00000115828|interaction|2AFO:A_44-A_360:ENST00000338415|protein_coding|7/7|c…
rs72332368	chr2	37952271	CTG	C	RMDN2	82	0.423	INDEL	NA	NA	NA	NA	NA	frameshift_variant	ENSG00000115841	transcript	ENST00000402091.3	protein_coding			C|frameshift_variant|HIGH|RMDN2|ENSG00000115841|transcript|ENST00000402091.3|protein_coding|2/2|c.1058_1059delGT|p.Cys353fs|1136/1973|1058/1077|353/358||INFO_REALIGN_3_PRIME,C|intron_variant|MODIFIER|RMDN2|ENSG00000115841|transcript|ENST00000354545.6|protein_coding|2/10|c.453-21767_453-21766delGT||||||INFO_REALIGN_3_PRIME,C|intron_variant|MODIFIER|RMDN2|ENSG00000115841|transcript|ENST00000406384.…
rs79204362;7739	chr2	38071251	C	T	CYP1B1	2	0.01	SNP	NA	Conflicting_interpretations_of_pathogenicity	Congenital_ocular_coloboma|Irido-corneo-trabecular_dysgenesis|Glaucoma,_congenital|Glaucoma_3,_primary_congenital,_A|Glaucoma,_early-onset,_digenic|not_specified|CYP1B1-Related_Disorders|not_provided	0.00616	0.00419	structural_interaction_variant	ENSG00000138061	interaction	3PM0:A_368-A_489:ENST00000610745	protein_coding			T|structural_interaction_variant|HIGH|CYP1B1|ENSG00000138061|interaction|3PM0:A_368-A_489:ENST00000610745|protein_coding|3/3|c.1103G>A||||||,T|structural_interaction_variant|HIGH|CYP1B1|ENSG00000138061|interaction|3PM0:A_368-A_489:ENST00000614273|protein_coding|3/3|c.1103G>A||||||,T|missense_variant|MODERATE|CYP1B1|ENSG00000138061|transcript|ENST00000610745.4|protein_coding|3/3|c.1103G>A|p.Arg368…
rs151257	chr2	38098758	G	T	CYP1B1-AS1	46	0.237	SNP	NA	NA	NA	NA	NA	splice_donor_variant&intron_variant	ENSG00000232973	transcript	ENST00000427168.6	antisense			T|splice_donor_variant&intron_variant|HIGH|CYP1B1-AS1|ENSG00000232973|transcript|ENST00000427168.6|antisense|1/2|n.177+2G>T||||||,T|splice_region_variant&non_coding_transcript_exon_variant|LOW|CYP1B1-AS1|ENSG00000232973|transcript|ENST00000626456.2|antisense|1/6|n.31G>T||||||,T|splice_region_variant&non_coding_transcript_exon_variant|LOW|CYP1B1-AS1|ENSG00000232973|transcript|ENST00000603809.5|ant…
rs6741892	chr2	38689828	A	T	GALM	9	0.046	SNP	5-HTT_brain_serotonin_transporter_levels	NA	NA	NA	NA	structural_interaction_variant	ENSG00000143891	interaction	1SNZ:A_190-A_229:ENST00000272252	protein_coding			T|structural_interaction_variant|HIGH|GALM|ENSG00000143891|interaction|1SNZ:A_190-A_229:ENST00000272252|protein_coding|4/7|c.568A>T||||||,T|structural_interaction_variant|HIGH|GALM|ENSG00000143891|interaction|1SNZ:B_190-B_229:ENST00000272252|protein_coding|4/7|c.568A>T||||||,T|structural_interaction_variant|HIGH|GALM|ENSG00000143891|interaction|1SNZ:B_190-B_231:ENST00000272252|protein_coding|4/7|…
rs10192292	chr2	41938614	C	T	C2orf91	49	0.253	SNP	NA	NA	NA	NA	NA	splice_acceptor_variant&intron_variant	ENSG00000205086	transcript	ENST00000378711.2	protein_coding	3	0.33	T|splice_acceptor_variant&intron_variant|HIGH|C2orf91|ENSG00000205086|transcript|ENST00000378711.2|protein_coding|3/3|c.386-1G>A||||||,T|upstream_gene_variant|MODIFIER|AC104654.2|ENSG00000234362|transcript|ENST00000436551.1|lincRNA||n.-4891G>A|||||4891|
rs3816183	chr2	42788579	T	C	HAAO	143	0.737	SNP	Hypospadias	NA	NA	NA	NA	structural_interaction_variant	ENSG00000162882	interaction	2QNK:A_37-A_101:ENST00000294973	protein_coding			C|structural_interaction_variant|HIGH|HAAO|ENSG00000162882|interaction|2QNK:A_37-A_101:ENST00000294973|protein_coding|2/10|c.109A>G||||||,C|missense_variant|MODERATE|HAAO|ENSG00000162882|transcript|ENST00000294973.10|protein_coding|2/10|c.109A>G|p.Ile37Val|165/1265|109/861|37/286||,C|missense_variant|MODERATE|HAAO|ENSG00000162882|transcript|ENST00000431905.1|protein_coding|3/8|c.7A>G|p.Ile3Val|30…
.	chr2	42798208	CTTTTTTT	CTTTTT	FTOP1	31	0.17	INDEL	NA	NA	NA	NA	NA	splice_acceptor_variant&splice_region_variant&intron_variant	ENSG00000226491	transcript	ENST00000419363.1	processed_pseudogene			C|splice_acceptor_variant&splice_region_variant&intron_variant|HIGH|FTOP1|ENSG00000226491|transcript|ENST00000419363.1|processed_pseudogene|1/2|n.187-7_187-1delAAAAAAA||||||
.	chr2	42798208	CTTTTTTT	CTTTTTT	FTOP1	22	0.121	INDEL	NA	NA	NA	NA	NA	splice_acceptor_variant&splice_region_variant&intron_variant	ENSG00000226491	transcript	ENST00000419363.1	processed_pseudogene			CT|splice_acceptor_variant&splice_region_variant&intron_variant|HIGH|FTOP1|ENSG00000226491|transcript|ENST00000419363.1|processed_pseudogene|1/2|n.187-7_187-2delAAAAAA||||||
.	chr2	42798208	CTTTTTTT	CTTTTTTTTTTTTTTT	FTOP1	10	0.055	INDEL	NA	NA	NA	NA	NA	splice_region_variant&intron_variant	ENSG00000226491	transcript	ENST00000419363.1	processed_pseudogene			CTTTTT|splice_region_variant&intron_variant|LOW|FTOP1|ENSG00000226491|transcript|ENST00000419363.1|processed_pseudogene|1/2|n.187-7_187-6delAA||||||
.	chr2	42798208	CTTTTTTT	CT	FTOP1	28	0.154	INDEL	NA	NA	NA	NA	NA	splice_region_variant&intron_variant	ENSG00000226491	transcript	ENST00000419363.1	processed_pseudogene			CTTTTTT|splice_region_variant&intron_variant|LOW|FTOP1|ENSG00000226491|transcript|ENST00000419363.1|processed_pseudogene|1/2|n.187-7delA||||||
.	chr2	42798208	CTTTTTTT	C	FTOP1	4	0.022	INDEL	NA	NA	NA	NA	NA	splice_region_variant&intron_variant	ENSG00000226491	transcript	ENST00000419363.1	processed_pseudogene			CTTTTTTTTTTTTTT|splice_region_variant&intron_variant|LOW|FTOP1|ENSG00000226491|transcript|ENST00000419363.1|processed_pseudogene|1/2|n.187-14_187-8dupAAAAAAA||||||
.	chr2	42798208	CTTTTTTT	CTTTTTTTTTTTTTT	FTOP1	21	0.115	INDEL	NA	NA	NA	NA	NA	splice_region_variant&intron_variant	ENSG00000226491	transcript	ENST00000419363.1	processed_pseudogene			CTTTTTTTTTTTTTTT|splice_region_variant&intron_variant|LOW|FTOP1|ENSG00000226491|transcript|ENST00000419363.1|processed_pseudogene|1/2|n.187-15_187-8dupAAAAAAAA||||||
.	chr2	43775692	CT	CTT	DYNC2LI1	8	0.042	INDEL	NA	NA	NA	NA	NA	splice_acceptor_variant&intron_variant	ENSG00000138036	transcript	ENST00000462426.1	nonsense_mediated_decay	10	0.1	CTT|splice_acceptor_variant&intron_variant|HIGH|DYNC2LI1|ENSG00000138036|transcript|ENST00000462426.1|nonsense_mediated_decay|1/7|c.9-3dupT||||||INFO_REALIGN_3_PRIME,C|splice_region_variant&intron_variant|LOW|DYNC2LI1|ENSG00000138036|transcript|ENST00000462426.1|nonsense_mediated_decay|1/7|c.9-3delT||||||INFO_REALIGN_3_PRIME,C|upstream_gene_variant|MODIFIER|DYNC2LI1|ENSG00000138036|transcript|ENS…
.	chr2	43775692	CT	C	DYNC2LI1	4	0.021	INDEL	NA	NA	NA	NA	NA	splice_acceptor_variant&intron_variant	ENSG00000138036	transcript	ENST00000462426.1	nonsense_mediated_decay	10	0.1	CTT|splice_acceptor_variant&intron_variant|HIGH|DYNC2LI1|ENSG00000138036|transcript|ENST00000462426.1|nonsense_mediated_decay|1/7|c.9-3dupT||||||INFO_REALIGN_3_PRIME,C|splice_region_variant&intron_variant|LOW|DYNC2LI1|ENSG00000138036|transcript|ENST00000462426.1|nonsense_mediated_decay|1/7|c.9-3delT||||||INFO_REALIGN_3_PRIME,C|upstream_gene_variant|MODIFIER|DYNC2LI1|ENSG00000138036|transcript|ENS…
rs61179824;336199	chr2	44301128	GT	G	SLC3A1	24	0.124	INDEL	NA	Benign/Likely_benign	Cystinuria|not_specified	NA	NA	frameshift_variant	ENSG00000138079	transcript	ENST00000410056.7	protein_coding			G|frameshift_variant|HIGH|SLC3A1|ENSG00000138079|transcript|ENST00000410056.7|protein_coding|6/6|c.1139delT|p.Leu380fs|1139/1426|1139/1176|380/391||INFO_REALIGN_3_PRIME,G|splice_region_variant&intron_variant|LOW|SLC3A1|ENSG00000138079|transcript|ENST00000260649.10|protein_coding|6/9|c.1136+3delT||||||INFO_REALIGN_3_PRIME,G|splice_region_variant&intron_variant|LOW|SLC3A1|ENSG00000138079|transcript…
.	chr2	45845375	ATT	A	PRKCE	32	0.165	INDEL	NA	NA	NA	NA	NA	splice_acceptor_variant&intron_variant	ENSG00000171132	transcript	ENST00000467135.5	processed_transcript			ATTT|splice_acceptor_variant&intron_variant|HIGH|PRKCE|ENSG00000171132|transcript|ENST00000467135.5|processed_transcript|7/7|n.637-3dupT||||||INFO_REALIGN_3_PRIME,A|splice_region_variant&intron_variant|LOW|PRKCE|ENSG00000171132|transcript|ENST00000467135.5|processed_transcript|7/7|n.637-4_637-3delTT||||||INFO_REALIGN_3_PRIME,AT|splice_region_variant&intron_variant|LOW|PRKCE|ENSG00000171132|transc…
.	chr2	45845375	ATT	AT	PRKCE	112	0.577	INDEL	NA	NA	NA	NA	NA	splice_acceptor_variant&intron_variant	ENSG00000171132	transcript	ENST00000467135.5	processed_transcript			ATTT|splice_acceptor_variant&intron_variant|HIGH|PRKCE|ENSG00000171132|transcript|ENST00000467135.5|processed_transcript|7/7|n.637-3dupT||||||INFO_REALIGN_3_PRIME,A|splice_region_variant&intron_variant|LOW|PRKCE|ENSG00000171132|transcript|ENST00000467135.5|processed_transcript|7/7|n.637-4_637-3delTT||||||INFO_REALIGN_3_PRIME,AT|splice_region_variant&intron_variant|LOW|PRKCE|ENSG00000171132|transc…
.	chr2	46480744	C	CGG	TMEM247	5	0.026	INDEL	NA	NA	NA	NA	NA	frameshift_variant	ENSG00000187600	transcript	ENST00000434431.2	protein_coding	5	0.2	CGG|frameshift_variant|HIGH|TMEM247|ENSG00000187600|transcript|ENST00000434431.2|protein_coding|2/3|c.457_458insGG|p.Gln153fs|479/680|458/659|153/218||WARNING_TRANSCRIPT_INCOMPLETE,CGG|intron_variant|MODIFIER|TMEM247|ENSG00000187600|transcript|ENST00000432241.5|processed_transcript|4/4|n.365-3500_365-3499insGG||||||
rs17036526	chr2	47345224	G	C	EPCAM	25	0.129	SNP	NA	NA	NA	NA	NA	splice_donor_variant&intron_variant	ENSG00000119888	transcript	ENST00000405271.5	protein_coding	6	0.33	C|splice_donor_variant&intron_variant|HIGH|EPCAM|ENSG00000119888|transcript|ENST00000405271.5|protein_coding|1/9|c.-149+1G>C||||||,C|splice_donor_variant&intron_variant|HIGH|EPCAM|ENSG00000119888|transcript|ENST00000456133.5|nonsense_mediated_decay|1/10|c.-149+1G>C||||||,C|upstream_gene_variant|MODIFIER|AC073283.4|ENSG00000234690|transcript|ENST00000419035.1|lincRNA||n.-258C>G|||||258|,C|upstream…
rs144077629	chr2	47369714	C	CG	EPCAM	12	0.062	INDEL	NA	NA	NA	NA	NA	frameshift_variant	ENSG00000119888	transcript	ENST00000419334.1	protein_coding	6	0.17	CG|frameshift_variant|HIGH|EPCAM|ENSG00000119888|transcript|ENST00000419334.1|protein_coding|1/3|c.211dupG|p.Val71fs|223/609|212/598|71/198||WARNING_TRANSCRIPT_INCOMPLETE&INFO_REALIGN_3_PRIME,CG|upstream_gene_variant|MODIFIER|EPCAM|ENSG00000119888|transcript|ENST00000490733.1|retained_intron||n.-4061_-4060insG|||||4060|,CG|intron_variant|MODIFIER|EPCAM|ENSG00000119888|transcript|ENST00000263735.8…
.	chr2	47907303	AT	A	AC079807.2	6	0.031	INDEL	NA	NA	NA	NA	NA	splice_acceptor_variant&intron_variant	ENSG00000233230	transcript	ENST00000417692.1	antisense			ATTT|splice_acceptor_variant&intron_variant|HIGH|AC079807.2|ENSG00000233230|transcript|ENST00000417692.1|antisense|1/1|n.164-4_164-3dupTT||||||INFO_REALIGN_3_PRIME,ATTT|splice_acceptor_variant&intron_variant|HIGH|AC079807.2|ENSG00000233230|transcript|ENST00000432064.1|antisense|1/1|n.123-4_123-3dupTT||||||INFO_REALIGN_3_PRIME,ATTT|splice_acceptor_variant&intron_variant|HIGH|AC079807.2|ENSG0000023…
rs3732050	chr2	51202315	C	A	NRXN1	59	0.304	SNP	NA	NA	NA	NA	NA	splice_acceptor_variant&intron_variant	ENSG00000179915	transcript	ENST00000416262.6	processed_transcript			A|splice_acceptor_variant&intron_variant|HIGH|NRXN1|ENSG00000179915|transcript|ENST00000416262.6|processed_transcript|2/2|n.266-1G>T||||||,A|splice_acceptor_variant&intron_variant|HIGH|NRXN1|ENSG00000179915|transcript|ENST00000447773.2|processed_transcript|3/3|n.348-1G>T||||||,A|splice_acceptor_variant&intron_variant|HIGH|NRXN1|ENSG00000179915|transcript|ENST00000636104.1|processed_transcript|3/3…
rs17043033	chr2	52495838	T	A	AC139712.4	11	0.057	SNP	NA	NA	NA	NA	NA	splice_acceptor_variant&intron_variant	ENSG00000236837	transcript	ENST00000443926.1	lincRNA			A|splice_acceptor_variant&intron_variant|HIGH|AC139712.4|ENSG00000236837|transcript|ENST00000443926.1|lincRNA|2/3|n.393-2A>T||||||
rs1363061	chr2	54057304	G	A	ACYP2	23	0.119	SNP	NA	NA	NA	NA	NA	stop_gained	ENSG00000170634	transcript	ENST00000607452.5	protein_coding	9	0.22	A|stop_gained|HIGH|ACYP2|ENSG00000170634|transcript|ENST00000607452.5|protein_coding|4/7|c.221G>A|p.Trp74*|476/831|221/519|74/172||,A|stop_gained|HIGH|ACYP2|ENSG00000170634|transcript|ENST00000422521.2|protein_coding|4/5|c.221G>A|p.Trp74*|471/1115|221/351|74/116||,A|non_coding_transcript_exon_variant|MODIFIER|ACYP2|ENSG00000170634|transcript|ENST00000458030.3|processed_transcript|4/5|n.741G>A||||…
rs114931154	chr2	55180508	A	T	CLHC1	8	0.041	SNP	NA	NA	NA	NA	NA	splice_donor_variant&intron_variant	ENSG00000162994	transcript	ENST00000401408.5	protein_coding	13	0.31	T|splice_donor_variant&intron_variant|HIGH|CLHC1|ENSG00000162994|transcript|ENST00000401408.5|protein_coding|11/12|c.1384+2T>A||||||,T|splice_donor_variant&intron_variant|HIGH|CLHC1|ENSG00000162994|transcript|ENST00000406076.5|protein_coding|9/10|c.1018+2T>A||||||,T|splice_donor_variant&intron_variant|HIGH|CLHC1|ENSG00000162994|transcript|ENST00000428621.5|nonsense_mediated_decay|4/5|c.*276+2T>A|…
rs201681772;138740	chr2	55643394	C	T	PNPT1	2	0.01	SNP	NA	Benign	not_specified|not_provided	0.00100	0.00020	structural_interaction_variant	ENSG00000138035	interaction	3U1K:B_611-B_646:ENST00000447944	protein_coding			T|structural_interaction_variant|HIGH|PNPT1|ENSG00000138035|interaction|3U1K:B_611-B_646:ENST00000447944|protein_coding|24/28|c.1938G>A||||||,T|structural_interaction_variant|HIGH|PNPT1|ENSG00000138035|interaction|3U1K:B_611-B_646:ENST00000415374|nonsense_mediated_decay|24/29|c.1938G>A||||||,T|synonymous_variant|LOW|PNPT1|ENSG00000138035|transcript|ENST00000447944.6|protein_coding|24/28|c.1938G>A…
rs2627765;138737	chr2	55656182	G	T	PNPT1	112	0.577	SNP	NA	Benign	not_specified|not_provided	0.48046	0.35663	structural_interaction_variant	ENSG00000138035	interaction	3U1K:A_420-A_464:ENST00000447944	protein_coding			T|structural_interaction_variant|HIGH|PNPT1|ENSG00000138035|interaction|3U1K:A_420-A_464:ENST00000447944|protein_coding|17/28|c.1390C>A||||||,T|structural_interaction_variant|HIGH|PNPT1|ENSG00000138035|interaction|3U1K:B_420-B_464:ENST00000447944|protein_coding|17/28|c.1390C>A||||||,T|structural_interaction_variant|HIGH|PNPT1|ENSG00000138035|interaction|3U1K:C_420-C_464:ENST00000447944|protein_co…
rs11287539	chr2	61074967	CT	C	KIAA1841	13	0.067	INDEL	NA	NA	NA	NA	NA	splice_acceptor_variant&intron_variant	ENSG00000162929	transcript	ENST00000483700.1	processed_transcript			CTT|splice_acceptor_variant&intron_variant|HIGH|KIAA1841|ENSG00000162929|transcript|ENST00000483700.1|processed_transcript|2/2|n.230-3dupT||||||INFO_REALIGN_3_PRIME,C|splice_region_variant&intron_variant|LOW|KIAA1841|ENSG00000162929|transcript|ENST00000483700.1|processed_transcript|2/2|n.230-3delT||||||INFO_REALIGN_3_PRIME,C|intron_variant|MODIFIER|KIAA1841|ENSG00000162929|transcript|ENST00000402…
rs11287539	chr2	61074967	CT	CTT	KIAA1841	17	0.088	INDEL	NA	NA	NA	NA	NA	splice_acceptor_variant&intron_variant	ENSG00000162929	transcript	ENST00000483700.1	processed_transcript			CTT|splice_acceptor_variant&intron_variant|HIGH|KIAA1841|ENSG00000162929|transcript|ENST00000483700.1|processed_transcript|2/2|n.230-3dupT||||||INFO_REALIGN_3_PRIME,C|splice_region_variant&intron_variant|LOW|KIAA1841|ENSG00000162929|transcript|ENST00000483700.1|processed_transcript|2/2|n.230-3delT||||||INFO_REALIGN_3_PRIME,C|intron_variant|MODIFIER|KIAA1841|ENSG00000162929|transcript|ENST00000402…
rs74706756	chr2	61081434	ATT	AT	KIAA1841	14	0.072	INDEL	NA	NA	NA	NA	NA	splice_acceptor_variant&intron_variant	ENSG00000162929	transcript	ENST00000402291.5	protein_coding	11	0.55	ATTT|splice_acceptor_variant&intron_variant|HIGH|KIAA1841|ENSG00000162929|transcript|ENST00000402291.5|protein_coding|6/21|c.671-3dupT||||||INFO_REALIGN_3_PRIME,ATTT|splice_acceptor_variant&intron_variant|HIGH|KIAA1841|ENSG00000162929|transcript|ENST00000295031.9|protein_coding|6/21|c.671-3dupT||||||INFO_REALIGN_3_PRIME,ATTT|splice_acceptor_variant&intron_variant|HIGH|KIAA1841|ENSG00000162929|tra…
rs74706756	chr2	61081434	ATT	ATTT	KIAA1841	15	0.077	INDEL	NA	NA	NA	NA	NA	splice_acceptor_variant&intron_variant	ENSG00000162929	transcript	ENST00000402291.5	protein_coding	11	0.55	ATTT|splice_acceptor_variant&intron_variant|HIGH|KIAA1841|ENSG00000162929|transcript|ENST00000402291.5|protein_coding|6/21|c.671-3dupT||||||INFO_REALIGN_3_PRIME,ATTT|splice_acceptor_variant&intron_variant|HIGH|KIAA1841|ENSG00000162929|transcript|ENST00000295031.9|protein_coding|6/21|c.671-3dupT||||||INFO_REALIGN_3_PRIME,ATTT|splice_acceptor_variant&intron_variant|HIGH|KIAA1841|ENSG00000162929|tra…
rs74706756	chr2	61081434	ATT	A	KIAA1841	2	0.01	INDEL	NA	NA	NA	NA	NA	splice_acceptor_variant&intron_variant	ENSG00000162929	transcript	ENST00000402291.5	protein_coding	11	0.55	ATTT|splice_acceptor_variant&intron_variant|HIGH|KIAA1841|ENSG00000162929|transcript|ENST00000402291.5|protein_coding|6/21|c.671-3dupT||||||INFO_REALIGN_3_PRIME,ATTT|splice_acceptor_variant&intron_variant|HIGH|KIAA1841|ENSG00000162929|transcript|ENST00000295031.9|protein_coding|6/21|c.671-3dupT||||||INFO_REALIGN_3_PRIME,ATTT|splice_acceptor_variant&intron_variant|HIGH|KIAA1841|ENSG00000162929|tra…
rs142269591	chr2	61134190	TG	T	KIAA1841	17	0.088	INDEL	NA	NA	NA	NA	NA	frameshift_variant	ENSG00000162929	transcript	ENST00000295031.9	protein_coding			T|frameshift_variant|HIGH|KIAA1841|ENSG00000162929|transcript|ENST00000295031.9|protein_coding|21/22|c.2084delG|p.Gly695fs|2461/3116|2084/2124|695/707||INFO_REALIGN_3_PRIME,T|frameshift_variant|HIGH|KIAA1841|ENSG00000162929|transcript|ENST00000356719.6|protein_coding|19/19|c.2084delG|p.Gly695fs|2109/2149|2084/2124|695/707||INFO_REALIGN_3_PRIME,T|non_coding_transcript_exon_variant|MODIFIER|RP11-49…
.	chr2	62146282	TA	T	COMMD1	8	0.041	INDEL	NA	NA	NA	NA	NA	splice_acceptor_variant&intron_variant	ENSG00000173163	transcript	ENST00000458337.5	protein_coding	8	0.13	T|splice_acceptor_variant&intron_variant|HIGH|COMMD1|ENSG00000173163|transcript|ENST00000458337.5|protein_coding|2/2|c.*39-2delA||||||WARNING_TRANSCRIPT_NO_START_CODON&INFO_REALIGN_3_PRIME,TAA|splice_acceptor_variant&intron_variant|HIGH|COMMD1|ENSG00000173163|transcript|ENST00000458337.5|protein_coding|2/2|c.*39-2dupA||||||WARNING_TRANSCRIPT_NO_START_CODON&INFO_REALIGN_3_PRIME,T|upstream_gene_var…
.	chr2	62146282	TA	TAA	COMMD1	5	0.026	INDEL	NA	NA	NA	NA	NA	splice_acceptor_variant&intron_variant	ENSG00000173163	transcript	ENST00000458337.5	protein_coding	8	0.13	T|splice_acceptor_variant&intron_variant|HIGH|COMMD1|ENSG00000173163|transcript|ENST00000458337.5|protein_coding|2/2|c.*39-2delA||||||WARNING_TRANSCRIPT_NO_START_CODON&INFO_REALIGN_3_PRIME,TAA|splice_acceptor_variant&intron_variant|HIGH|COMMD1|ENSG00000173163|transcript|ENST00000458337.5|protein_coding|2/2|c.*39-2dupA||||||WARNING_TRANSCRIPT_NO_START_CODON&INFO_REALIGN_3_PRIME,T|upstream_gene_var…
rs75768594	chr2	64189016	C	T	LINC00309	7	0.036	SNP	NA	NA	NA	NA	NA	splice_donor_variant&intron_variant	ENSG00000230923	transcript	ENST00000431020.1	lincRNA			T|splice_donor_variant&intron_variant|HIGH|LINC00309|ENSG00000230923|transcript|ENST00000431020.1|lincRNA|5/5|n.2642+1G>A||||||,T|intron_variant|MODIFIER|AC074289.1|ENSG00000225889|transcript|ENST00000438115.6|antisense|1/5|n.109-12732C>T||||||
rs114740833	chr2	64201360	T	C	LINC00309	6	0.031	SNP	NA	NA	NA	NA	NA	splice_acceptor_variant&intron_variant	ENSG00000230923	transcript	ENST00000431020.1	lincRNA			C|splice_acceptor_variant&intron_variant|HIGH|LINC00309|ENSG00000230923|transcript|ENST00000431020.1|lincRNA|2/5|n.2293-2A>G||||||,C|intron_variant|MODIFIER|AC074289.1|ENSG00000225889|transcript|ENST00000438115.6|antisense|1/5|n.109-388T>C||||||
rs34641983	chr2	65899310	G	T	AC074391.1	45	0.232	SNP	NA	NA	NA	NA	NA	splice_donor_variant&intron_variant	ENSG00000204929	transcript	ENST00000606978.5	lincRNA			T|splice_donor_variant&intron_variant|HIGH|AC074391.1|ENSG00000204929|transcript|ENST00000606978.5|lincRNA|7/9|n.786+1G>T||||||,T|non_coding_transcript_exon_variant|MODIFIER|AC074391.1|ENSG00000204929|transcript|ENST00000412986.1|lincRNA|2/2|n.221G>T||||||
rs4671787	chr2	67181225	T	G	AC023115.2	92	0.474	SNP	NA	NA	NA	NA	NA	splice_donor_variant&intron_variant	ENSG00000235885	transcript	ENST00000594329.5	lincRNA			G|splice_donor_variant&intron_variant|HIGH|AC023115.2|ENSG00000235885|transcript|ENST00000594329.5|lincRNA|3/5|n.451+2T>G||||||,G|upstream_gene_variant|MODIFIER|AC078941.1|ENSG00000236780|transcript|ENST00000447453.1|lincRNA||n.-3233A>C|||||3233|,G|intron_variant|MODIFIER|AC078941.1|ENSG00000236780|transcript|ENST00000433133.5|lincRNA|3/7|n.206-16638A>C||||||,G|intron_variant|MODIFIER|AC078941.1|…
rs60573122	chr2	68365414	C	A	AC015969.3	2	0.01	SNP	NA	NA	NA	NA	NA	splice_donor_variant&intron_variant	ENSG00000203395	transcript	ENST00000366218.2	antisense			A|splice_donor_variant&intron_variant|HIGH|AC015969.3|ENSG00000203395|transcript|ENST00000366218.2|antisense|1/1|n.170+1G>T||||||,A|intron_variant|MODIFIER|PLEK|ENSG00000115956|transcript|ENST00000234313.7|protein_coding|1/8|c.42+21C>A||||||
rs10187256	chr2	68922849	A	G	GKN3P	15	0.077	SNP	NA	NA	NA	NA	NA	stop_lost	ENSG00000283586	transcript	ENST00000637675.1	polymorphic_pseudogene			G|stop_lost|HIGH|GKN3P|ENSG00000283586|transcript|ENST00000637675.1|polymorphic_pseudogene|3/6|c.176A>G|p.Ter59Trpext*?|176/546|176/546|59/181||
rs4453725;138516	chr2	69431994	A	T	NFU1	77	0.397	SNP	Body_mass_index	Benign	Multiple_mitochondrial_dysfunctions_syndrome|not_specified|not_provided	0.39284	0.31709	start_lost	ENSG00000169599	transcript	ENST00000303698.7	protein_coding	10	0.3	T|start_lost|HIGH|NFU1|ENSG00000169599|transcript|ENST00000303698.7|protein_coding|2/8|c.2T>A|p.Met1?|217/1034|2/693|1/230||,T|start_lost|HIGH|NFU1|ENSG00000169599|transcript|ENST00000419370.5|nonsense_mediated_decay|2/7|c.2T>A|p.Met1?|86/664|2/129|1/42||,T|start_lost|HIGH|NFU1|ENSG00000169599|transcript|ENST00000438184.2|nonsense_mediated_decay|2/5|c.2T>A|p.Met1?|47/659|2/120|1/39||,T|missense_v…
rs13383830	chr2	70831175	T	C	CD207	11	0.057	SNP	NA	NA	NA	NA	NA	structural_interaction_variant	ENSG00000116031	interaction	3C22:A_288-A_308:ENST00000410009	protein_coding			C|structural_interaction_variant|HIGH|CD207|ENSG00000116031|interaction|3C22:A_288-A_308:ENST00000410009|protein_coding|6/6|c.862A>G||||||,C|structural_interaction_variant|HIGH|CD207|ENSG00000116031|interaction|3C22:B_288-B_308:ENST00000410009|protein_coding|6/6|c.862A>G||||||,C|structural_interaction_variant|HIGH|CD207|ENSG00000116031|interaction|3C22:C_288-C_308:ENST00000410009|protein_coding|6…
rs3213749	chr2	70831775	G	T	CD207	11	0.057	SNP	NA	NA	NA	NA	NA	structural_interaction_variant	ENSG00000116031	interaction	3C22:A_231-A_254:ENST00000410009	protein_coding			T|structural_interaction_variant|HIGH|CD207|ENSG00000116031|interaction|3C22:A_231-A_254:ENST00000410009|protein_coding|5/6|c.762C>A||||||,T|structural_interaction_variant|HIGH|CD207|ENSG00000116031|interaction|3C22:B_231-B_254:ENST00000410009|protein_coding|5/6|c.762C>A||||||,T|structural_interaction_variant|HIGH|CD207|ENSG00000116031|interaction|3C22:C_231-C_254:ENST00000410009|protein_coding|5…
rs6712863	chr2	70832906	A	G	CD207	19	0.098	SNP	NA	NA	NA	NA	NA	structural_interaction_variant	ENSG00000116031	interaction	3C22:B_203-B_237:ENST00000410009	protein_coding			G|structural_interaction_variant|HIGH|CD207|ENSG00000116031|interaction|3C22:B_203-B_237:ENST00000410009|protein_coding|4/6|c.711T>C||||||,G|structural_interaction_variant|HIGH|CD207|ENSG00000116031|interaction|3P5D:A_203-A_237:ENST00000410009|protein_coding|4/6|c.711T>C||||||,G|structural_interaction_variant|HIGH|CD207|ENSG00000116031|interaction|3P5D:B_203-B_237:ENST00000410009|protein_coding|4…
rs11681642;44228	chr2	70935956	T	C	ATP6V1B1	78	0.402	SNP	NA	Benign	Renal_tubular_acidosis_with_progressive_nerve_deafness|not_specified	0.40949	0.36881	start_lost	ENSG00000116039	transcript	ENST00000234396.8	protein_coding	8	0.38	C|start_lost|HIGH|ATP6V1B1|ENSG00000116039|transcript|ENST00000234396.8|protein_coding|1/14|c.2T>C|p.Met1?|75/1891|2/1542|1/513||,C|start_lost|HIGH|ATP6V1B1|ENSG00000116039|transcript|ENST00000432367.5|nonsense_mediated_decay|1/14|c.2T>C|p.Met1?|55/1905|2/747|1/248||,C|start_lost|HIGH|ATP6V1B1|ENSG00000116039|transcript|ENST00000412314.5|protein_coding|1/14|c.2T>C|p.Met1?|36/1805|2/1491|1/496||,C…
rs112291997	chr2	70943568	GGA	G	ATP6V1B1	2	0.01	INDEL	NA	NA	NA	NA	NA	frameshift_variant	ENSG00000116039	transcript	ENST00000454446.5	protein_coding	8	0.13	G|frameshift_variant|HIGH|ATP6V1B1|ENSG00000116039|transcript|ENST00000454446.5|protein_coding|1/6|c.86_87delAG|p.Glu29fs|201/863|86/748|29/248||WARNING_TRANSCRIPT_INCOMPLETE&INFO_REALIGN_3_PRIME,G|upstream_gene_variant|MODIFIER|ATP6V1B1|ENSG00000116039|transcript|ENST00000432098.1|protein_coding||c.-14851_-14850delGA|||||9|WARNING_TRANSCRIPT_INCOMPLETE,G|downstream_gene_variant|MODIFIER|AC007040…
.	chr2	70943656	A	C	ATP6V1B1	2	0.01	SNP	NA	NA	NA	NA	NA	splice_acceptor_variant&intron_variant	ENSG00000116039	transcript	ENST00000234396.8	protein_coding	8	0.38	C|splice_acceptor_variant&intron_variant|HIGH|ATP6V1B1|ENSG00000116039|transcript|ENST00000234396.8|protein_coding|1/13|c.119-2A>C||||||,C|splice_acceptor_variant&intron_variant|HIGH|ATP6V1B1|ENSG00000116039|transcript|ENST00000432367.5|nonsense_mediated_decay|1/13|c.119-2A>C||||||,C|splice_acceptor_variant&intron_variant|HIGH|ATP6V1B1|ENSG00000116039|transcript|ENST00000412314.5|protein_coding|1…
.	chr2	70943657	G	C	ATP6V1B1	2	0.01	SNP	NA	NA	NA	NA	NA	splice_acceptor_variant&intron_variant	ENSG00000116039	transcript	ENST00000234396.8	protein_coding	8	0.38	C|splice_acceptor_variant&intron_variant|HIGH|ATP6V1B1|ENSG00000116039|transcript|ENST00000234396.8|protein_coding|1/13|c.119-1G>C||||||,C|splice_acceptor_variant&intron_variant|HIGH|ATP6V1B1|ENSG00000116039|transcript|ENST00000432367.5|nonsense_mediated_decay|1/13|c.119-1G>C||||||,C|splice_acceptor_variant&intron_variant|HIGH|ATP6V1B1|ENSG00000116039|transcript|ENST00000412314.5|protein_coding|1…
rs138397761	chr2	70994746	C	T	AC007040.11	2	0.01	SNP	NA	NA	NA	NA	NA	start_lost	ENSG00000258881	transcript	ENST00000453130.1	nonsense_mediated_decay	2	0.5	T|start_lost|HIGH|AC007040.11|ENSG00000258881|transcript|ENST00000453130.1|nonsense_mediated_decay|1/4|c.3G>A|p.Met1?|4/423|3/147|1/48||,T|missense_variant|MODERATE|TEX261|ENSG00000144043|transcript|ENST00000272438.8|protein_coding|1/6|c.12G>A|p.Met4Ile|200/3441|12/591|4/196||,T|missense_variant|MODERATE|TEX261|ENSG00000144043|transcript|ENST00000433258.5|nonsense_mediated_decay|1/5|c.12G>A|p.Met…
rs2287328	chr2	71070565	T	C	NAGK	24	0.124	SNP	NA	NA	NA	NA	NA	structural_interaction_variant	ENSG00000124357	interaction	2CH5:A_31-A_55:ENST00000244204	protein_coding			C|structural_interaction_variant|HIGH|NAGK|ENSG00000124357|interaction|2CH5:A_31-A_55:ENST00000244204|protein_coding|2/10|c.93T>C||||||,C|structural_interaction_variant|HIGH|NAGK|ENSG00000124357|interaction|2CH5:B_31-B_55:ENST00000244204|protein_coding|2/10|c.93T>C||||||,C|structural_interaction_variant|HIGH|NAGK|ENSG00000124357|interaction|2CH5:C_31-C_55:ENST00000244204|protein_coding|2/10|c.93T…
rs1043701	chr2	71077608	G	A	NAGK	26	0.134	SNP	NA	NA	NA	NA	NA	structural_interaction_variant	ENSG00000124357	interaction	2CH5:D_125-D_272:ENST00000244204	protein_coding			A|structural_interaction_variant|HIGH|NAGK|ENSG00000124357|interaction|2CH5:D_125-D_272:ENST00000244204|protein_coding|9/10|c.816G>A||||||,A|synonymous_variant|LOW|NAGK|ENSG00000124357|transcript|ENST00000455662.6|protein_coding|9/10|c.954G>A|p.Val318Val|1199/1778|954/1173|318/390||,A|synonymous_variant|LOW|NAGK|ENSG00000124357|transcript|ENST00000613852.4|protein_coding|9/10|c.954G>A|p.Val318Val…
rs5832083	chr2	72465143	A	AAG	EXOC6B	191	0.985	INDEL	NA	NA	NA	NA	NA	frameshift_variant	ENSG00000144036	transcript	ENST00000410104.1	protein_coding			AAG|frameshift_variant|HIGH|EXOC6B|ENSG00000144036|transcript|ENST00000410104.1|protein_coding|18/18|c.1995_1996dupCT|p.Leu666fs|2127/5795|1996/2046|666/681||,AAG|intron_variant|MODIFIER|EXOC6B|ENSG00000144036|transcript|ENST00000272427.10|protein_coding|18/21|c.1980+15_1980+16dupCT||||||,AAG|intron_variant|MODIFIER|EXOC6B|ENSG00000144036|transcript|ENST00000634650.1|protein_coding|18/22|c.1980+1…
rs4852974	chr2	73700804	A	G	NAT8B	151	0.778	SNP	NA	NA	NA	NA	NA	stop_lost	ENSG00000204872	transcript	ENST00000377712.3	polymorphic_pseudogene			G|stop_lost|HIGH|NAT8B|ENSG00000204872|transcript|ENST00000377712.3|polymorphic_pseudogene|1/1|c.502T>C|p.Ter168Glnext*?|537/765|502/679|168/225||WARNING_TRANSCRIPT_MULTIPLE_STOP_CODONS
rs77000353;160046	chr2	73850429	G	T	STAMBP	2	0.01	SNP	NA	Likely_benign	not_specified	0.01638	0.01118	structural_interaction_variant	ENSG00000124356	interaction	3RZU:A_280-A_307:ENST00000394070	protein_coding			T|structural_interaction_variant|HIGH|STAMBP|ENSG00000124356|interaction|3RZU:A_280-A_307:ENST00000394070|protein_coding|7/10|c.921G>T||||||,T|structural_interaction_variant|HIGH|STAMBP|ENSG00000124356|interaction|3RZU:B_280-B_307:ENST00000394070|protein_coding|7/10|c.921G>T||||||,T|structural_interaction_variant|HIGH|STAMBP|ENSG00000124356|interaction|3RZU:C_280-C_307:ENST00000394070|protein_cod…
rs10194657	chr2	74887981	A	G	HK2	118	0.608	SNP	NA	NA	NA	NA	NA	structural_interaction_variant	ENSG00000159399	interaction	2NZT:B_470-B_766:ENST00000290573	protein_coding			G|structural_interaction_variant|HIGH|HK2|ENSG00000159399|interaction|2NZT:B_470-B_766:ENST00000290573|protein_coding|16/18|c.2298A>G||||||,G|synonymous_variant|LOW|HK2|ENSG00000159399|transcript|ENST00000290573.6|protein_coding|16/18|c.2298A>G|p.Leu766Leu|2898/5772|2298/2754|766/917||,G|synonymous_variant|LOW|HK2|ENSG00000159399|transcript|ENST00000409174.1|protein_coding|16/18|c.2214A>G|p.Leu73…
rs7609047	chr2	79319971	A	T	CTNNA2	42	0.216	SNP	NA	NA	NA	NA	NA	splice_acceptor_variant&intron_variant	ENSG00000066032	transcript	ENST00000497804.1	processed_transcript			T|splice_acceptor_variant&intron_variant|HIGH|CTNNA2|ENSG00000066032|transcript|ENST00000497804.1|processed_transcript|1/3|n.88-2A>T||||||,T|downstream_gene_variant|MODIFIER|CTNNA2|ENSG00000066032|transcript|ENST00000467488.1|retained_intron||n.*78A>T|||||78|,T|intron_variant|MODIFIER|CTNNA2|ENSG00000066032|transcript|ENST00000466387.5|protein_coding|3/21|c.-318+7175A>T||||||,T|intron_variant|MOD…
rs4240199	chr2	85322745	A	G	TGOLN2	116	0.598	SNP	NA	NA	NA	NA	NA	stop_lost	ENSG00000152291	transcript	ENST00000409015.5	protein_coding	6	0.17	G|stop_lost|HIGH|TGOLN2|ENSG00000152291|transcript|ENST00000409015.5|protein_coding|4/4|c.1363T>C|p.Ter455Glnext*?|1425/2276|1363/1365|455/454||,G|splice_donor_variant&intron_variant|HIGH|TGOLN2|ENSG00000152291|transcript|ENST00000282120.6|protein_coding|4/4|c.1362+1T>C||||||,G|missense_variant|MODERATE|TGOLN2|ENSG00000152291|transcript|ENST00000409232.7|protein_coding|4/4|c.1322T>C|p.Leu441Pro|1…
rs62623452	chr2	85402143	C	T	CAPG	3	0.015	SNP	NA	NA	NA	NA	NA	start_lost	ENSG00000042493	transcript	ENST00000263867.8	protein_coding	15	0.53	T|start_lost|HIGH|CAPG|ENSG00000042493|transcript|ENST00000263867.8|protein_coding|2/10|c.3G>A|p.Met1?|253/1442|3/1047|1/348||,T|start_lost|HIGH|CAPG|ENSG00000042493|transcript|ENST00000409921.5|protein_coding|2/10|c.3G>A|p.Met1?|70/1195|3/1002|1/333||,T|start_lost|HIGH|CAPG|ENSG00000042493|transcript|ENST00000409724.5|protein_coding|2/10|c.3G>A|p.Met1?|107/1151|3/1047|1/348||,T|start_lost|HIGH|C…
rs71411831	chr2	85621327	G	A	USP39	2	0.01	SNP	NA	NA	NA	NA	NA	splice_donor_variant&intron_variant	ENSG00000168883	transcript	ENST00000491659.5	processed_transcript			A|splice_donor_variant&intron_variant|HIGH|USP39|ENSG00000168883|transcript|ENST00000491659.5|processed_transcript|3/4|n.416+1G>A||||||,A|upstream_gene_variant|MODIFIER|USP39|ENSG00000168883|transcript|ENST00000467885.6|nonsense_mediated_decay||c.-4212G>A|||||4212|WARNING_TRANSCRIPT_NO_START_CODON,A|intron_variant|MODIFIER|USP39|ENSG00000168883|transcript|ENST00000323701.10|protein_coding|2/12|c.…
rs1805164;128985	chr2	88579613	T	C	EIF2AK3	56	0.289	SNP	NA	Benign	Wolcott-Rallison_dysplasia|not_specified	0.28541	0.25819	structural_interaction_variant	ENSG00000172071	interaction	4X7L:A_597-A_893:ENST00000303236	protein_coding			C|structural_interaction_variant|HIGH|EIF2AK3|ENSG00000172071|interaction|4X7L:A_597-A_893:ENST00000303236|protein_coding|11/17|c.1791A>G||||||,C|synonymous_variant|LOW|EIF2AK3|ENSG00000172071|transcript|ENST00000303236.7|protein_coding|11/17|c.1791A>G|p.Gln597Gln|2093/4646|1791/3351|597/1116||,C|synonymous_variant|LOW|EIF2AK3|ENSG00000172071|transcript|ENST00000419748.5|protein_coding|11/17|c.13…
rs188331322	chr2	89196390	C	T	IGKV2-26	3	0.015	SNP	NA	NA	NA	NA	NA	splice_acceptor_variant&intron_variant	ENSG00000254098	transcript	ENST00000518305.1	IG_V_pseudogene			T|splice_acceptor_variant&intron_variant|HIGH|IGKV2-26|ENSG00000254098|transcript|ENST00000518305.1|IG_V_pseudogene|1/1|n.50-1G>A||||||,T|upstream_gene_variant|MODIFIER|IGKV3-25|ENSG00000253202|transcript|ENST00000523155.1|IG_V_pseudogene||n.-3638G>A|||||3638|
.	chr2	89213535	A	AC	IGKV1-27	3	0.015	INDEL	NA	NA	NA	NA	NA	frameshift_variant	ENSG00000244575	transcript	ENST00000498435.1	IG_V_gene	1	1	AC|frameshift_variant|HIGH|IGKV1-27|ENSG00000244575|transcript|ENST00000498435.1|IG_V_gene|2/2|c.238dupG|p.Val80fs|269/382|238/351|80/116||WARNING_TRANSCRIPT_NO_STOP_CODON
rs183949314	chr2	90173128	G	T	IGKV3D-11	10	0.052	SNP	NA	NA	NA	NA	NA	stop_gained	ENSG00000211632	transcript	ENST00000390277.3	IG_V_gene			T|stop_gained|HIGH|IGKV3D-11|ENSG00000211632|transcript|ENST00000390277.3|IG_V_gene|2/2|c.61G>T|p.Glu21*|158/444|61/347|21/114||WARNING_TRANSCRIPT_INCOMPLETE
rs374428964	chr2	95859918	ATTTC	A	ANKRD36C	3	0.015	INDEL	NA	NA	NA	NA	NA	frameshift_variant	ENSG00000174501	transcript	ENST00000456556.5	protein_coding	8	0.13	A|frameshift_variant|HIGH|ANKRD36C|ENSG00000174501|transcript|ENST00000456556.5|protein_coding|61/67|c.3835_3838delGAAA|p.Glu1279fs|3923/5428|3835/5337|1279/1778||,A|3_prime_UTR_variant|MODIFIER|ANKRD36C|ENSG00000174501|transcript|ENST00000534304.5|nonsense_mediated_decay|42/43|c.*2021_*2024delGAAA|||||75595|WARNING_TRANSCRIPT_NO_START_CODON,A|3_prime_UTR_variant|MODIFIER|ANKRD36C|ENSG00000174501…
rs3171927;337548	chr2	96287095	A	G	SNRNP200	59	0.304	SNP	NA	Likely_benign	Retinitis_Pigmentosa,_Dominant	0.31901	0.28414	structural_interaction_variant	ENSG00000144028	interaction	4F92:B_1184-B_1280:ENST00000323853	protein_coding			G|structural_interaction_variant|HIGH|SNRNP200|ENSG00000144028|interaction|4F92:B_1184-B_1280:ENST00000323853|protein_coding|27/45|c.3550T>C||||||,G|structural_interaction_variant|HIGH|SNRNP200|ENSG00000144028|interaction|4F93:B_1184-B_1280:ENST00000323853|protein_coding|27/45|c.3550T>C||||||,G|synonymous_variant|LOW|SNRNP200|ENSG00000144028|transcript|ENST00000323853.9|protein_coding|27/45|c.355…
rs138874749	chr2	96687723	G	GGGGAA	FER1L5	8	0.041	INDEL	NA	NA	NA	NA	NA	frameshift_variant	ENSG00000249715	transcript	ENST00000623246.3	protein_coding	7	0.14	GGGGAA|frameshift_variant|HIGH|FER1L5|ENSG00000249715|transcript|ENST00000623246.3|protein_coding|23/55|c.1159_1163dupAAGGG|p.Gln389fs|2196/6513|1164/5286|388/1761||INFO_REALIGN_3_PRIME,GGGGAA|intron_variant|MODIFIER|FER1L5|ENSG00000249715|transcript|ENST00000457909.2|retained_intron|6/34|n.682-89_682-85dupAAGGG||||||INFO_REALIGN_3_PRIME,GGGGAA|intron_variant|MODIFIER|FER1L5|ENSG00000249715|trans…
rs141447363	chr2	97113750	GC	G	ANKRD36	35	0.18	INDEL	NA	NA	NA	NA	NA	frameshift_variant	ENSG00000135976	transcript	ENST00000420699.6	protein_coding			G|frameshift_variant|HIGH|ANKRD36|ENSG00000135976|transcript|ENST00000420699.6|protein_coding|1/76|c.12delC|p.Lys5fs|256/6269|12/5826|4/1941||,G|frameshift_variant|HIGH|ANKRD36|ENSG00000135976|transcript|ENST00000461153.6|protein_coding|1/75|c.12delC|p.Lys5fs|256/6102|12/5826|4/1941||,G|frameshift_variant|HIGH|ANKRD36|ENSG00000135976|transcript|ENST00000620383.1|protein_coding|1/16|c.12delC|p.Lys…
rs147834661	chr2	97669801	A	G	LINC01125	2	0.01	SNP	NA	NA	NA	NA	NA	start_lost	ENSG00000228486	transcript	ENST00000596356.5	nonsense_mediated_decay	58	0.03	G|start_lost|HIGH|LINC01125|ENSG00000228486|transcript|ENST00000596356.5|nonsense_mediated_decay|1/5|c.1A>G|p.Met1?|3/650|1/204|1/67||,G|start_lost|HIGH|LINC01125|ENSG00000228486|transcript|ENST00000600606.5|nonsense_mediated_decay|1/7|c.1A>G|p.Met1?|2/728|1/111|1/36||,G|missense_variant|MODERATE|LINC01125|ENSG00000228486|transcript|ENST00000627399.3|protein_coding|1/8|c.13A>G|p.Met5Val|59/1067|1…
rs3192177;137941	chr2	97738048	G	A	ZAP70	74	0.381	SNP	NA	Benign	not_specified|Severe_Combined_Immune_Deficiency	0.30124	0.14836	structural_interaction_variant	ENSG00000115085	interaction	2OZO:A_530-A_559:ENST00000264972	protein_coding			A|structural_interaction_variant|HIGH|ZAP70|ENSG00000115085|interaction|2OZO:A_530-A_559:ENST00000264972|protein_coding|13/14|c.1677G>A||||||,A|structural_interaction_variant|HIGH|ZAP70|ENSG00000115085|interaction|4K2R:A_530-A_559:ENST00000264972|protein_coding|13/14|c.1677G>A||||||,A|synonymous_variant|LOW|ZAP70|ENSG00000115085|transcript|ENST00000264972.9|protein_coding|13/14|c.1677G>A|p.Glu559…
rs62154921	chr2	98162976	G	T	VWA3B	11	0.057	SNP	NA	NA	NA	NA	NA	stop_gained&splice_region_variant	ENSG00000168658	transcript	ENST00000477737.5	protein_coding	21	0.1	T|stop_gained&splice_region_variant|HIGH|VWA3B|ENSG00000168658|transcript|ENST00000477737.5|protein_coding|8/28|c.1114G>T|p.Glu372*|1318/4454|1114/3885|372/1294||,T|stop_gained&splice_region_variant|HIGH|VWA3B|ENSG00000168658|transcript|ENST00000433678.5|nonsense_mediated_decay|8/17|c.1114G>T|p.Glu372*|1333/2642|1114/1875|372/624||,T|missense_variant&splice_region_variant|MODERATE|VWA3B|ENSG00000…
rs7585747	chr2	98602608	T	C	COA5	32	0.165	SNP	NA	NA	NA	NA	NA	stop_lost	ENSG00000183513	transcript	ENST00000409997.1	protein_coding			C|stop_lost|HIGH|COA5|ENSG00000183513|transcript|ENST00000409997.1|protein_coding|3/3|c.221A>G|p.Ter74Trpext*?|331/557|221/222|74/73||,C|intron_variant|MODIFIER|COA5|ENSG00000183513|transcript|ENST00000328709.7|protein_coding|2/2|c.183+1500A>G||||||,C|intron_variant|MODIFIER|COA5|ENSG00000183513|transcript|ENST00000483527.5|processed_transcript|2/2|n.329+1500A>G||||||,C|intron_variant|MODIFIER|CO…
rs1062847	chr2	98609710	T	A	UNC50	32	0.165	SNP	NA	NA	NA	NA	NA	start_lost	ENSG00000115446	transcript	ENST00000409347.5	protein_coding	6	0.33	A|start_lost|HIGH|UNC50|ENSG00000115446|transcript|ENST00000409347.5|protein_coding|2/6|c.2T>A|p.Met1?|236/1276|2/831|1/276||,A|start_lost|HIGH|UNC50|ENSG00000115446|transcript|ENST00000409975.5|protein_coding|1/5|c.2T>A|p.Met1?|1132/2172|2/831|1/276||,A|upstream_gene_variant|MODIFIER|COA5|ENSG00000183513|transcript|ENST00000328709.7|protein_coding||c.-1305A>T|||||1218|,A|upstream_gene_variant|MO…
rs3087399	chr2	99438696	T	C	REV1	22	0.113	SNP	NA	NA	NA	NA	NA	structural_interaction_variant	ENSG00000135945	interaction	3GQC:A_373-A_705:ENST00000258428	protein_coding			C|structural_interaction_variant|HIGH|REV1|ENSG00000135945|interaction|3GQC:A_373-A_705:ENST00000258428|protein_coding|6/23|c.1118A>G||||||,C|missense_variant|MODERATE|REV1|ENSG00000135945|transcript|ENST00000258428.7|protein_coding|6/23|c.1118A>G|p.Asn373Ser|1347/4751|1118/3756|373/1251||,C|missense_variant|MODERATE|REV1|ENSG00000135945|transcript|ENST00000393445.7|protein_coding|6/23|c.1118A>G|…
rs201754690	chr2	99593872	CG	C	AFF3	5	0.026	INDEL	NA	NA	NA	NA	NA	frameshift_variant	ENSG00000144218	transcript	ENST00000409579.5	protein_coding	15	0.2	C|frameshift_variant|HIGH|AFF3|ENSG00000144218|transcript|ENST00000409579.5|protein_coding|15/25|c.1863delC|p.Asp623fs|2096/4342|1863/3756|621/1251||,C|frameshift_variant|HIGH|AFF3|ENSG00000144218|transcript|ENST00000409236.6|protein_coding|13/23|c.1788delC|p.Asp598fs|1901/9849|1788/3681|596/1226||,C|frameshift_variant|HIGH|AFF3|ENSG00000144218|transcript|ENST00000317233.8|protein_coding|14/24|c.…
rs199557232	chr2	99593875	CTGAGG	C	AFF3	5	0.026	INDEL	NA	NA	NA	NA	NA	frameshift_variant	ENSG00000144218	transcript	ENST00000409579.5	protein_coding	15	0.2	C|frameshift_variant|HIGH|AFF3|ENSG00000144218|transcript|ENST00000409579.5|protein_coding|15/25|c.1856_1860delCCTCA|p.Thr619fs|2093/4342|1856/3756|619/1251||,C|frameshift_variant|HIGH|AFF3|ENSG00000144218|transcript|ENST00000409236.6|protein_coding|13/23|c.1781_1785delCCTCA|p.Thr594fs|1898/9849|1781/3681|594/1226||,C|frameshift_variant|HIGH|AFF3|ENSG00000144218|transcript|ENST00000317233.8|prote…
rs59029020;782803	chr2	100470489	A	G	NMS	2	0.01	SNP	NA	Benign	not_provided	NA	NA	start_lost	ENSG00000204640	transcript	ENST00000376865.1	protein_coding	1	1	G|start_lost|HIGH|NMS|ENSG00000204640|transcript|ENST00000376865.1|protein_coding|1/10|c.1A>G|p.Met1?|8/485|1/462|1/153||,G|sequence_feature|MODERATE|NMS|ENSG00000204640|signal-peptide:match_to_sequence_model_evidence_used_in_manual_assertion|ENST00000376865|protein_coding|1/10|c.1A>G||||||
rs1513629	chr2	100722818	C	A	AC092168.4	154	0.794	SNP	NA	NA	NA	NA	NA	splice_donor_variant&intron_variant	ENSG00000228488	transcript	ENST00000443030.1	lincRNA			A|splice_donor_variant&intron_variant|HIGH|AC092168.4|ENSG00000228488|transcript|ENST00000443030.1|lincRNA|1/1|n.63+2G>T||||||
rs17766454	chr2	102069816	T	G	IL1R1	4	0.021	SNP	NA	NA	NA	NA	NA	splice_donor_variant&intron_variant	ENSG00000115594	transcript	ENST00000452403.5	protein_coding	13	0.08	G|splice_donor_variant&intron_variant|HIGH|IL1R1|ENSG00000115594|transcript|ENST00000452403.5|protein_coding|2/4|c.-84+2T>G||||||WARNING_TRANSCRIPT_INCOMPLETE,G|upstream_gene_variant|MODIFIER|IL1R1|ENSG00000115594|transcript|ENST00000409929.5|protein_coding||c.-87909T>G|||||560|,G|upstream_gene_variant|MODIFIER|IL1R1|ENSG00000115594|transcript|ENST00000424272.5|protein_coding||c.-87909T>G|||||560|
rs70953504	chr2	105267167	TTTCCATGTACATTCATAGAGCCTGGTCA	T	TGFBRAP1	134	0.691	INDEL	NA	NA	NA	NA	NA	splice_donor_variant&splice_region_variant&intron_variant	ENSG00000135966	transcript	ENST00000258449.2	protein_coding	3	0.33	T|splice_donor_variant&splice_region_variant&intron_variant|HIGH|TGFBRAP1|ENSG00000135966|transcript|ENST00000258449.2|protein_coding|11/11|c.*186+2_*187-10delTGACCAGGCTCTATGAATGTACATGGAA||||||,T|3_prime_UTR_variant|MODIFIER|TGFBRAP1|ENSG00000135966|transcript|ENST00000595531.5|protein_coding|11/11|c.*188_*215delTGACCAGGCTCTATGAATGTACATGGAA|||||188|,T|3_prime_UTR_variant|MODIFIER|TGFBRAP1|ENSG000…
rs200527401	chr2	106468264	C	A	RGPD3	2	0.01	SNP	NA	NA	NA	NA	NA	stop_gained	ENSG00000153165	transcript	ENST00000409886.3	protein_coding	2	1	A|stop_gained|HIGH|RGPD3|ENSG00000153165|transcript|ENST00000409886.3|protein_coding|1/23|c.25G>T|p.Glu9*|113/5594|25/5277|9/1758||,A|stop_gained|HIGH|RGPD3|ENSG00000153165|transcript|ENST00000304514.11|protein_coding|1/23|c.25G>T|p.Glu9*|63/5510|25/5283|9/1760||,A|downstream_gene_variant|MODIFIER|AC108868.3|ENSG00000237666|transcript|ENST00000437031.1|unprocessed_pseudogene||n.*2535G>T|||||2535|
rs112050262;403503	chr2	108247302	G	A	SULT1C3	3	0.015	SNP	NA	Benign	not_specified	0.02418	0.01877	stop_gained	ENSG00000196228	transcript	ENST00000329106.2	protein_coding	1	1	A|stop_gained|HIGH|SULT1C3|ENSG00000196228|transcript|ENST00000329106.2|protein_coding|1/7|c.108G>A|p.Trp36*|108/915|108/915|36/304||
rs2219078	chr2	108258742	G	A	SULT1C3	43	0.222	SNP	NA	NA	NA	NA	NA	structural_interaction_variant	ENSG00000196228	interaction	2REO:A_54-A_179:ENST00000329106	protein_coding			A|structural_interaction_variant|HIGH|SULT1C3|ENSG00000196228|interaction|2REO:A_54-A_179:ENST00000329106|protein_coding|5/7|c.535G>A||||||,A|missense_variant|MODERATE|SULT1C3|ENSG00000196228|transcript|ENST00000329106.2|protein_coding|5/7|c.535G>A|p.Gly179Arg|535/915|535/915|179/304||
rs111455491	chr2	108258811	T	C	SULT1C3	3	0.015	SNP	NA	NA	NA	NA	NA	structural_interaction_variant	ENSG00000196228	interaction	2REO:A_138-A_202:ENST00000329106	protein_coding			C|structural_interaction_variant|HIGH|SULT1C3|ENSG00000196228|interaction|2REO:A_138-A_202:ENST00000329106|protein_coding|5/7|c.604T>C||||||,C|missense_variant|MODERATE|SULT1C3|ENSG00000196228|transcript|ENST00000329106.2|protein_coding|5/7|c.604T>C|p.Tyr202His|604/915|604/915|202/304||,C|sequence_feature|LOW|SULT1C3|ENSG00000196228|binding-site:PAPS|ENST00000329106|protein_coding|5/7|c.604T>C|||…
.	chr2	108298552	AT	A	SULT1C2	8	0.041	INDEL	NA	NA	NA	NA	NA	splice_acceptor_variant&intron_variant	ENSG00000198203	transcript	ENST00000326853.9	protein_coding	9	0.11	ATT|splice_acceptor_variant&intron_variant|HIGH|SULT1C2|ENSG00000198203|transcript|ENST00000326853.9|protein_coding|3/8|c.278-3dupT||||||INFO_REALIGN_3_PRIME,A|splice_region_variant&intron_variant|LOW|SULT1C2|ENSG00000198203|transcript|ENST00000326853.9|protein_coding|3/8|c.278-3delT||||||INFO_REALIGN_3_PRIME,A|sequence_feature|LOW|SULT1C2|ENSG00000198203|helix:combinatorial_evidence_used_in_manu…
.	chr2	108298552	AT	ATT	SULT1C2	12	0.062	INDEL	NA	NA	NA	NA	NA	splice_acceptor_variant&intron_variant	ENSG00000198203	transcript	ENST00000326853.9	protein_coding	9	0.11	ATT|splice_acceptor_variant&intron_variant|HIGH|SULT1C2|ENSG00000198203|transcript|ENST00000326853.9|protein_coding|3/8|c.278-3dupT||||||INFO_REALIGN_3_PRIME,A|splice_region_variant&intron_variant|LOW|SULT1C2|ENSG00000198203|transcript|ENST00000326853.9|protein_coding|3/8|c.278-3delT||||||INFO_REALIGN_3_PRIME,A|sequence_feature|LOW|SULT1C2|ENSG00000198203|helix:combinatorial_evidence_used_in_manu…
rs201135021	chr2	108659722	C	T	LIMS1	38	0.196	SNP	NA	NA	NA	NA	NA	structural_interaction_variant	ENSG00000169756	interaction	4HI8:B_38-B_58:ENST00000332345	protein_coding			T|structural_interaction_variant|HIGH|LIMS1|ENSG00000169756|interaction|4HI8:B_38-B_58:ENST00000332345|protein_coding|2/10|c.114C>T||||||,T|structural_interaction_variant|HIGH|LIMS1|ENSG00000169756|interaction|4HI8:B_38-B_59:ENST00000332345|protein_coding|2/10|c.114C>T||||||,T|structural_interaction_variant|HIGH|LIMS1|ENSG00000169756|interaction|4HI9:B_38-B_58:ENST00000332345|protein_coding|2/10|…
rs142370461	chr2	108659765	G	T	LIMS1	9	0.046	SNP	NA	NA	NA	NA	NA	splice_donor_variant&intron_variant	ENSG00000169756	transcript	ENST00000338045.7	protein_coding	15	0.67	T|splice_donor_variant&intron_variant|HIGH|LIMS1|ENSG00000169756|transcript|ENST00000338045.7|protein_coding|2/9|c.342+1G>T||||||,T|splice_donor_variant&intron_variant|HIGH|LIMS1|ENSG00000169756|transcript|ENST00000544547.5|protein_coding|2/9|c.192+1G>T||||||,T|splice_donor_variant&intron_variant|HIGH|LIMS1|ENSG00000169756|transcript|ENST00000332345.10|protein_coding|2/9|c.156+1G>T||||||,T|splice…
rs56361916	chr2	108678436	T	TA	LIMS1-AS1	90	0.464	INDEL	NA	NA	NA	NA	NA	splice_donor_variant&intron_variant	ENSG00000228763	transcript	ENST00000411710.1	antisense			TA|splice_donor_variant&intron_variant|HIGH|LIMS1-AS1|ENSG00000228763|transcript|ENST00000411710.1|antisense|1/2|n.163+2dupT||||||,TA|downstream_gene_variant|MODIFIER|LIMS1|ENSG00000169756|transcript|ENST00000422797.5|nonsense_mediated_decay||c.*6076_*6077insA|||||4484|,TA|intron_variant|MODIFIER|LIMS1|ENSG00000169756|transcript|ENST00000338045.7|protein_coding|8/9|c.973+410dupA||||||INFO_REALIGN…
rs5833305	chr2	108788018	C	CT	CCDC138	47	0.242	INDEL	NA	NA	NA	NA	NA	splice_acceptor_variant&intron_variant	ENSG00000163006	transcript	ENST00000412964.6	protein_coding	8	0.38	CT|splice_acceptor_variant&intron_variant|HIGH|CCDC138|ENSG00000163006|transcript|ENST00000412964.6|protein_coding|1/13|c.94-3dupT||||||INFO_REALIGN_3_PRIME,CT|splice_acceptor_variant&intron_variant|HIGH|CCDC138|ENSG00000163006|transcript|ENST00000295124.8|protein_coding|1/14|c.94-3dupT||||||INFO_REALIGN_3_PRIME,CT|splice_acceptor_variant&intron_variant|HIGH|CCDC138|ENSG00000163006|transcript|ENS…
rs200915030	chr2	109344374	GCT	G	AC109344.1	7	0.036	INDEL	NA	NA	NA	NA	NA	frameshift_variant	ENSG00000279515	transcript	ENST00000623296.1	protein_coding	1	1	G|frameshift_variant|HIGH|AC109344.1|ENSG00000279515|transcript|ENST00000623296.1|protein_coding|1/1|c.543_544delAG|p.Arg181fs|544/690|543/690|181/229||,G|intron_variant|MODIFIER|SH3RF3|ENSG00000172985|transcript|ENST00000309415.7|protein_coding|1/9|c.574-3297_574-3296delCT||||||INFO_REALIGN_3_PRIME
rs189429375	chr2	111117802	G	T	ACOXL	2	0.01	SNP	NA	NA	NA	NA	NA	stop_gained	ENSG00000153093	transcript	ENST00000439055.5	protein_coding			T|stop_gained|HIGH|ACOXL|ENSG00000153093|transcript|ENST00000439055.5|protein_coding|18/18|c.1729G>T|p.Gly577*|1953/2373|1729/1743|577/580||,T|upstream_gene_variant|MODIFIER|BCL2L11|ENSG00000153094|transcript|ENST00000393256.7|protein_coding||c.-5944G>T|||||3127|,T|upstream_gene_variant|MODIFIER|AC096670.3|ENSG00000204581|transcript|ENST00000376593.2|antisense||n.-3617C>A|||||3617|,T|upstream_gen…
rs724710	chr2	111150114	T	C	BCL2L11	136	0.701	SNP	NA	NA	NA	NA	NA	protein_protein_contact	ENSG00000153094	interaction	3IO8:C_97-D_65:ENST00000307677-ENST00000452231	nonsense_mediated_decay			C|protein_protein_contact|HIGH|BCL2L11|ENSG00000153094|interaction|3IO8:C_97-D_65:ENST00000307677-ENST00000452231|nonsense_mediated_decay|2/4|c.195T>C||||||,C|protein_protein_contact|HIGH|BCL2L11|ENSG00000153094|interaction|3IO8:C_97-D_65:ENST00000376062-ENST00000452231|nonsense_mediated_decay|2/4|c.195T>C||||||,C|protein_protein_contact|HIGH|BCL2L11|ENSG00000153094|interaction|3IO8:C_97-D_65:ENS…
rs72936240;402367	chr2	111856852	G	A	ANAPC1	36	0.186	SNP	NA	Benign	not_specified	0.44259	NA	stop_gained	ENSG00000153107	transcript	ENST00000341068.7	protein_coding	10	0.1	A|stop_gained|HIGH|ANAPC1|ENSG00000153107|transcript|ENST00000341068.7|protein_coding|12/48|c.1393C>T|p.Gln465*|2166/8262|1393/5835|465/1944||,A|upstream_gene_variant|MODIFIER|ANAPC1|ENSG00000153107|transcript|ENST00000427997.5|protein_coding||c.-6C>T|||||5|WARNING_TRANSCRIPT_NO_START_CODON,A|non_coding_transcript_exon_variant|MODIFIER|ANAPC1|ENSG00000153107|transcript|ENST00000482177.1|retained_…
.	chr2	111866203	CA	CAAA	AC093166.4	77	0.397	INDEL	NA	NA	NA	NA	NA	splice_acceptor_variant&intron_variant	ENSG00000230958	transcript	ENST00000448785.1	processed_pseudogene			C|splice_acceptor_variant&intron_variant|HIGH|AC093166.4|ENSG00000230958|transcript|ENST00000448785.1|processed_pseudogene|1/1|n.118-1delA||||||INFO_REALIGN_3_PRIME,CAA|splice_region_variant&non_coding_transcript_exon_variant|LOW|AC093166.4|ENSG00000230958|transcript|ENST00000448785.1|processed_pseudogene|2/2|n.118-1dupA||||||INFO_REALIGN_3_PRIME,CAAA|splice_region_variant&non_coding_transcript_e…
.	chr2	111866203	CA	CAAAA	AC093166.4	37	0.191	INDEL	NA	NA	NA	NA	NA	splice_acceptor_variant&intron_variant	ENSG00000230958	transcript	ENST00000448785.1	processed_pseudogene			C|splice_acceptor_variant&intron_variant|HIGH|AC093166.4|ENSG00000230958|transcript|ENST00000448785.1|processed_pseudogene|1/1|n.118-1delA||||||INFO_REALIGN_3_PRIME,CAA|splice_region_variant&non_coding_transcript_exon_variant|LOW|AC093166.4|ENSG00000230958|transcript|ENST00000448785.1|processed_pseudogene|2/2|n.118-1dupA||||||INFO_REALIGN_3_PRIME,CAAA|splice_region_variant&non_coding_transcript_e…
.	chr2	111866203	CA	CAA	AC093166.4	5	0.026	INDEL	NA	NA	NA	NA	NA	splice_acceptor_variant&intron_variant	ENSG00000230958	transcript	ENST00000448785.1	processed_pseudogene			C|splice_acceptor_variant&intron_variant|HIGH|AC093166.4|ENSG00000230958|transcript|ENST00000448785.1|processed_pseudogene|1/1|n.118-1delA||||||INFO_REALIGN_3_PRIME,CAA|splice_region_variant&non_coding_transcript_exon_variant|LOW|AC093166.4|ENSG00000230958|transcript|ENST00000448785.1|processed_pseudogene|2/2|n.118-1dupA||||||INFO_REALIGN_3_PRIME,CAAA|splice_region_variant&non_coding_transcript_e…
.	chr2	111866203	CA	C	AC093166.4	4	0.021	INDEL	NA	NA	NA	NA	NA	splice_acceptor_variant&intron_variant	ENSG00000230958	transcript	ENST00000448785.1	processed_pseudogene			C|splice_acceptor_variant&intron_variant|HIGH|AC093166.4|ENSG00000230958|transcript|ENST00000448785.1|processed_pseudogene|1/1|n.118-1delA||||||INFO_REALIGN_3_PRIME,CAA|splice_region_variant&non_coding_transcript_exon_variant|LOW|AC093166.4|ENSG00000230958|transcript|ENST00000448785.1|processed_pseudogene|2/2|n.118-1dupA||||||INFO_REALIGN_3_PRIME,CAAA|splice_region_variant&non_coding_transcript_e…
rs77781750	chr2	112010247	A	G	MERTK	37	0.191	SNP	NA	NA	NA	NA	NA	splice_acceptor_variant&intron_variant	ENSG00000153208	transcript	ENST00000616902.4	protein_coding	7	0.14	G|splice_acceptor_variant&intron_variant|HIGH|MERTK|ENSG00000153208|transcript|ENST00000616902.4|protein_coding|25/39|c.962-2A>G||||||,G|intron_variant|MODIFIER|MERTK|ENSG00000153208|transcript|ENST00000295408.8|protein_coding|15/18|c.2079+181A>G||||||,G|intron_variant|MODIFIER|MERTK|ENSG00000153208|transcript|ENST00000421804.6|protein_coding|15/19|c.2079+181A>G||||||,G|intron_variant|MODIFIER|ME…
rs200363872;330768	chr2	112019475	G	C	MERTK	2	0.01	SNP	NA	Uncertain_significance	Retinitis_Pigmentosa,_Recessive	0.00038	0.00020	structural_interaction_variant	ENSG00000153208	interaction	4M3Q:A_644-A_714:ENST00000295408	protein_coding			C|structural_interaction_variant|HIGH|MERTK|ENSG00000153208|interaction|4M3Q:A_644-A_714:ENST00000295408|protein_coding|16/19|c.2142G>C||||||,C|structural_interaction_variant|HIGH|MERTK|ENSG00000153208|interaction|4M3Q:A_649-A_714:ENST00000295408|protein_coding|16/19|c.2142G>C||||||,C|structural_interaction_variant|HIGH|MERTK|ENSG00000153208|interaction|4M3Q:A_714-A_739:ENST00000295408|protein_co…
rs13021601;770507	chr2	112433433	A	C	RGPD8	25	0.129	SNP	NA	Benign	not_provided	NA	NA	start_lost	ENSG00000169629	transcript	ENST00000496537.1	protein_coding	7	0.14	C|start_lost|HIGH|RGPD8|ENSG00000169629|transcript|ENST00000496537.1|protein_coding|1/4|c.2T>G|p.Met1?|87/541|2/456|1/151||WARNING_TRANSCRIPT_NO_STOP_CODON,C|missense_variant|MODERATE|RGPD8|ENSG00000169629|transcript|ENST00000302558.7|protein_coding|1/23|c.21T>G|p.Asp7Glu|213/5576|21/5298|7/1765||,C|missense_variant|MODERATE|RGPD8|ENSG00000169629|transcript|ENST00000330575.9|protein_coding|1/19|c…
rs138896228	chr2	112542424	TTCCGGCGTGTACCGAGAGACTGGCG	T	POLR1B	4	0.021	INDEL	NA	NA	NA	NA	NA	frameshift_variant	ENSG00000125630	transcript	ENST00000541869.5	protein_coding			T|frameshift_variant|HIGH|POLR1B|ENSG00000125630|transcript|ENST00000541869.5|protein_coding|2/16|c.75_99delCGTGTACCGAGAGACTGGCGTCCGG|p.Tyr27fs|191/5059|75/3522|25/1173||INFO_REALIGN_3_PRIME,T|TF_binding_site_variant|LOW|||Gabp|MA0062.2|||n.112542449_112542425delCGCCAGTCTCTCGGTACACGCCGGA||||||,T|5_prime_UTR_variant|MODIFIER|POLR1B|ENSG00000125630|transcript|ENST00000333990.10|nonsense_mediated_de…
rs201528381	chr2	113635063	CG	C	RABL2A	2	0.01	INDEL	NA	NA	NA	NA	NA	frameshift_variant	ENSG00000144134	transcript	ENST00000393167.7	protein_coding	18	0.33	C|frameshift_variant|HIGH|RABL2A|ENSG00000144134|transcript|ENST00000393167.7|protein_coding|5/9|c.232delG|p.Ala78fs|457/2179|232/687|78/228||INFO_REALIGN_3_PRIME,C|frameshift_variant|HIGH|RABL2A|ENSG00000144134|transcript|ENST00000393165.7|protein_coding|5/10|c.232delG|p.Ala78fs|442/1118|232/690|78/229||INFO_REALIGN_3_PRIME,C|frameshift_variant|HIGH|RABL2A|ENSG00000144134|transcript|ENST00000393…
.	chr2	117181176	CTTT	CT	AC092170.1	44	0.229	INDEL	NA	NA	NA	NA	NA	splice_acceptor_variant&splice_region_variant&intron_variant	ENSG00000227291	transcript	ENST00000440211.1	processed_pseudogene			C|splice_acceptor_variant&splice_region_variant&intron_variant|HIGH|AC092170.1|ENSG00000227291|transcript|ENST00000440211.1|processed_pseudogene|1/1|n.73-4_73-2delAAA||||||
.	chr2	117181176	CTTT	CTT	AC092170.1	32	0.167	INDEL	NA	NA	NA	NA	NA	splice_region_variant&intron_variant	ENSG00000227291	transcript	ENST00000440211.1	processed_pseudogene			CT|splice_region_variant&intron_variant|LOW|AC092170.1|ENSG00000227291|transcript|ENST00000440211.1|processed_pseudogene|1/1|n.73-4_73-3delAA||||||
.	chr2	117181176	CTTT	C	AC092170.1	7	0.036	INDEL	NA	NA	NA	NA	NA	splice_region_variant&intron_variant	ENSG00000227291	transcript	ENST00000440211.1	processed_pseudogene			CTT|splice_region_variant&intron_variant|LOW|AC092170.1|ENSG00000227291|transcript|ENST00000440211.1|processed_pseudogene|1/1|n.73-4delA||||||
.	chr2	118843915	CACACACA	C	EN1	2	0.01	INDEL	NA	NA	NA	NA	NA	splice_donor_variant&splice_region_variant&intron_variant	ENSG00000163064	transcript	ENST00000546667.1	processed_transcript			C|splice_donor_variant&splice_region_variant&intron_variant|HIGH|EN1|ENSG00000163064|transcript|ENST00000546667.1|processed_transcript|1/1|n.429+2_429+8delTGTGTGT||||||,C|intron_variant|MODIFIER|EN1|ENSG00000163064|transcript|ENST00000295206.6|protein_coding|1/1|c.863-668_863-662delTGTGTGT||||||
rs17013371	chr2	119247736	G	A	STEAP3	3	0.015	SNP	NA	NA	NA	NA	NA	structural_interaction_variant	ENSG00000115107	interaction	2VQ3:B_159-B_184:ENST00000393106	protein_coding			A|structural_interaction_variant|HIGH|STEAP3|ENSG00000115107|interaction|2VQ3:B_159-B_184:ENST00000393106|protein_coding|4/6|c.550G>A||||||,A|structural_interaction_variant|HIGH|STEAP3|ENSG00000115107|interaction|2VQ3:B_159-B_184:ENST00000393107|protein_coding|3/5|c.550G>A||||||,A|missense_variant|MODERATE|STEAP3|ENSG00000115107|transcript|ENST00000393110.6|protein_coding|4/6|c.580G>A|p.Ala194Thr…
rs3731608	chr2	119367477	C	G	DBI	37	0.191	SNP	NA	NA	NA	NA	NA	stop_gained	ENSG00000155368	transcript	ENST00000627305.2	protein_coding	12	0.17	G|stop_gained|HIGH|DBI|ENSG00000155368|transcript|ENST00000627305.2|protein_coding|1/4|c.141C>G|p.Tyr47*|225/620|141/447|47/148||,G|stop_gained|HIGH|DBI|ENSG00000155368|transcript|ENST00000627093.2|protein_coding|2/5|c.84C>G|p.Tyr28*|159/554|84/390|28/129||,G|upstream_gene_variant|MODIFIER|C2orf76|ENSG00000186132|transcript|ENST00000334816.11|protein_coding||c.-27518G>C|||||649|,G|upstream_gene_v…
rs2001656	chr2	119589650	G	C	CFAP221	30	0.155	SNP	NA	NA	NA	NA	NA	stop_lost	ENSG00000163075	transcript	ENST00000594141.1	protein_coding			C|stop_lost|HIGH|CFAP221|ENSG00000163075|transcript|ENST00000594141.1|protein_coding|2/2|c.140G>C|p.Ter47Serext*?|140/743|140/141|47/46||WARNING_TRANSCRIPT_NO_START_CODON,C|intron_variant|MODIFIER|CFAP221|ENSG00000163075|transcript|ENST00000295220.10|nonsense_mediated_decay|7/24|c.631+2428G>C||||||,C|intron_variant|MODIFIER|CFAP221|ENSG00000163075|transcript|ENST00000413057.6|nonsense_mediated_de…
rs3214717	chr2	119946588	A	AT	PTPN4	124	0.639	INDEL	NA	NA	NA	NA	NA	frameshift_variant	ENSG00000088179	transcript	ENST00000431283.1	protein_coding	12	0.08	AT|frameshift_variant|HIGH|PTPN4|ENSG00000088179|transcript|ENST00000431283.1|protein_coding|5/5|c.549dupT|p.Val184fs|550/630|550/594|184/197||WARNING_TRANSCRIPT_NO_START_CODON&INFO_REALIGN_3_PRIME,AT|intron_variant|MODIFIER|PTPN4|ENSG00000088179|transcript|ENST00000263708.6|protein_coding|18/26|c.1656+15dupT||||||INFO_REALIGN_3_PRIME,AT|intron_variant|MODIFIER|PTPN4|ENSG00000088179|transcript|EN…
.	chr2	119955142	A	AT	PTPN4	5	0.026	INDEL	NA	NA	NA	NA	NA	splice_acceptor_variant&intron_variant	ENSG00000088179	transcript	ENST00000263708.6	protein_coding	12	0.17	AT|splice_acceptor_variant&intron_variant|HIGH|PTPN4|ENSG00000088179|transcript|ENST00000263708.6|protein_coding|19/26|c.1814-3dupT||||||INFO_REALIGN_3_PRIME,AT|splice_acceptor_variant&intron_variant|HIGH|PTPN4|ENSG00000088179|transcript|ENST00000430976.5|nonsense_mediated_decay|12/19|c.*2389-3dupT||||||WARNING_TRANSCRIPT_NO_START_CODON&INFO_REALIGN_3_PRIME
.	chr2	119956825	CT	C	PTPN4	31	0.16	INDEL	NA	NA	NA	NA	NA	splice_acceptor_variant&intron_variant	ENSG00000088179	transcript	ENST00000263708.6	protein_coding	12	0.17	CTT|splice_acceptor_variant&intron_variant|HIGH|PTPN4|ENSG00000088179|transcript|ENST00000263708.6|protein_coding|20/26|c.1981-3dupT||||||INFO_REALIGN_3_PRIME,CTT|splice_acceptor_variant&intron_variant|HIGH|PTPN4|ENSG00000088179|transcript|ENST00000430976.5|nonsense_mediated_decay|13/19|c.*2556-3dupT||||||WARNING_TRANSCRIPT_NO_START_CODON&INFO_REALIGN_3_PRIME,C|splice_region_variant&intron_varian…
.	chr2	119956825	CT	CTT	PTPN4	6	0.031	INDEL	NA	NA	NA	NA	NA	splice_acceptor_variant&intron_variant	ENSG00000088179	transcript	ENST00000263708.6	protein_coding	12	0.17	CTT|splice_acceptor_variant&intron_variant|HIGH|PTPN4|ENSG00000088179|transcript|ENST00000263708.6|protein_coding|20/26|c.1981-3dupT||||||INFO_REALIGN_3_PRIME,CTT|splice_acceptor_variant&intron_variant|HIGH|PTPN4|ENSG00000088179|transcript|ENST00000430976.5|nonsense_mediated_decay|13/19|c.*2556-3dupT||||||WARNING_TRANSCRIPT_NO_START_CODON&INFO_REALIGN_3_PRIME,C|splice_region_variant&intron_varian…
rs2304560	chr2	121458843	A	G	CLASP1	9	0.046	SNP	NA	NA	NA	NA	NA	structural_interaction_variant	ENSG00000074054	interaction	4K92:A_437-A_475:ENST00000263710	protein_coding			G|structural_interaction_variant|HIGH|CLASP1|ENSG00000074054|interaction|4K92:A_437-A_475:ENST00000263710|protein_coding|13/40|c.1311T>C||||||,G|structural_interaction_variant|HIGH|CLASP1|ENSG00000074054|interaction|4K92:B_437-B_475:ENST00000263710|protein_coding|13/40|c.1311T>C||||||,G|structural_interaction_variant|HIGH|CLASP1|ENSG00000074054|interaction|4K92:A_437-A_475:ENST00000397587|protein…
rs34857451	chr2	124016901	C	G	AC079154.1	12	0.062	SNP	NA	NA	NA	NA	NA	splice_acceptor_variant&intron_variant	ENSG00000228400	transcript	ENST00000438816.1	antisense			G|splice_acceptor_variant&intron_variant|HIGH|AC079154.1|ENSG00000228400|transcript|ENST00000438816.1|antisense|1/1|n.500-1G>C||||||
rs61742783	chr2	126899088	A	G	AC114783.1	26	0.134	SNP	NA	NA	NA	NA	NA	splice_donor_variant&intron_variant	ENSG00000237524	transcript	ENST00000454927.7	retained_intron			G|splice_donor_variant&intron_variant|HIGH|AC114783.1|ENSG00000237524|transcript|ENST00000454927.7|retained_intron|1/2|n.196+1A>G||||||,G|splice_donor_variant&intron_variant|HIGH|AC114783.1|ENSG00000237524|transcript|ENST00000637962.1|retained_intron|1/3|n.206+1A>G||||||,G|missense_variant|MODERATE|AC114783.1|ENSG00000237524|transcript|ENST00000437793.1|non_stop_decay|1/2|c.155A>G|p.Asp52Gly|155/…
rs61730220	chr2	126899285	C	T	AC114783.1	26	0.134	SNP	NA	NA	NA	NA	NA	stop_gained	ENSG00000237524	transcript	ENST00000436605.4	protein_coding	10	0.5	T|stop_gained|HIGH|AC114783.1|ENSG00000237524|transcript|ENST00000436605.4|protein_coding|1/5|c.67C>T|p.Arg23*|67/479|67/399|23/132||WARNING_TRANSCRIPT_NO_START_CODON,T|stop_gained|HIGH|AC114783.1|ENSG00000237524|transcript|ENST00000458326.5|nonsense_mediated_decay|2/7|c.214C>T|p.Arg72*|225/714|214/357|72/118||,T|stop_gained|HIGH|AC114783.1|ENSG00000237524|transcript|ENST00000568484.5|protein_cod…
rs2276683	chr2	127389186	G	C	AC068282.3	163	0.84	SNP	NA	NA	NA	NA	NA	splice_donor_variant&intron_variant	ENSG00000236682	transcript	ENST00000433673.1	lincRNA			C|splice_donor_variant&intron_variant|HIGH|AC068282.3|ENSG00000236682|transcript|ENST00000433673.1|lincRNA|1/1|n.56+1G>C||||||,C|upstream_gene_variant|MODIFIER|MAP3K2|ENSG00000169967|transcript|ENST00000409947.5|protein_coding||c.-46057C>G|||||721|,C|upstream_gene_variant|MODIFIER|MAP3K2|ENSG00000169967|transcript|ENST00000409179.2|protein_coding||c.-46057C>G|||||1254|WARNING_TRANSCRIPT_INCOMPLETE
rs10210695	chr2	127853074	T	C	POLR2D	32	0.165	SNP	NA	NA	NA	NA	NA	structural_interaction_variant	ENSG00000144231	interaction	2C35:A_35-A_72:ENST00000272645	protein_coding			C|structural_interaction_variant|HIGH|POLR2D|ENSG00000144231|interaction|2C35:A_35-A_72:ENST00000272645|protein_coding|2/4|c.105A>G||||||,C|structural_interaction_variant|HIGH|POLR2D|ENSG00000144231|interaction|2C35:E_35-E_72:ENST00000272645|protein_coding|2/4|c.105A>G||||||,C|structural_interaction_variant|HIGH|POLR2D|ENSG00000144231|interaction|2C35:G_35-G_72:ENST00000272645|protein_coding|2/4|…
.	chr2	130474391	CA	C	POTEI	2	0.01	INDEL	NA	NA	NA	NA	NA	frameshift_variant	ENSG00000196834	transcript	ENST00000451531.6	protein_coding	3	0.67	C|frameshift_variant|HIGH|POTEI|ENSG00000196834|transcript|ENST00000451531.6|protein_coding|13/15|c.1764delT|p.Asn588fs|2195/7020|1764/3228|588/1075||,C|frameshift_variant|HIGH|POTEI|ENSG00000196834|transcript|ENST00000615053.3|protein_coding|10/13|c.1395delT|p.Asn465fs|1447/1926|1395/1527|465/508||,C|3_prime_UTR_variant|MODIFIER|POTEI|ENSG00000196834|transcript|ENST00000631234.1|protein_coding|1…
rs72262008	chr2	131492343	AC	A	MZT2A	17	0.088	INDEL	NA	NA	NA	NA	NA	frameshift_variant	ENSG00000173272	transcript	ENST00000309451.6	protein_coding	7	0.14	A|frameshift_variant|HIGH|MZT2A|ENSG00000173272|transcript|ENST00000309451.6|protein_coding|1/3|c.33delG|p.Ser12fs|79/624|33/477|11/158||,A|upstream_gene_variant|MODIFIER|AC093838.4|ENSG00000152117|transcript|ENST00000438378.2|processed_transcript||n.-469delC|||||469|,A|upstream_gene_variant|MODIFIER|MZT2A|ENSG00000173272|transcript|ENST00000427024.5|nonsense_mediated_decay||c.-10delG|||||9|WARNI…
rs1348793	chr2	134918338	T	C	CCNT2	63	0.325	SNP	NA	NA	NA	NA	NA	splice_donor_variant&intron_variant	ENSG00000082258	transcript	ENST00000446247.5	protein_coding	10	0.1	C|splice_donor_variant&intron_variant|HIGH|CCNT2|ENSG00000082258|transcript|ENST00000446247.5|protein_coding|1/6|c.-175+2T>C||||||WARNING_TRANSCRIPT_NO_STOP_CODON,C|5_prime_UTR_variant|MODIFIER|CCNT2|ENSG00000082258|transcript|ENST00000419781.5|nonsense_mediated_decay|1/10|c.-517T>C|||||517|,C|upstream_gene_variant|MODIFIER|CCNT2|ENSG00000082258|transcript|ENST00000264157.9|protein_coding||c.-517…
.	chr2	135649067	GT	G	R3HDM1	9	0.046	INDEL	NA	NA	NA	NA	NA	splice_acceptor_variant&intron_variant	ENSG00000048991	transcript	ENST00000443537.2	processed_transcript			GTT|splice_acceptor_variant&intron_variant|HIGH|R3HDM1|ENSG00000048991|transcript|ENST00000443537.2|processed_transcript|4/4|n.466-3dupT||||||INFO_REALIGN_3_PRIME,G|splice_region_variant&intron_variant|LOW|R3HDM1|ENSG00000048991|transcript|ENST00000443537.2|processed_transcript|4/4|n.466-3delT||||||INFO_REALIGN_3_PRIME,G|intron_variant|MODIFIER|R3HDM1|ENSG00000048991|transcript|ENST00000409478.5|…
.	chr2	135649067	GT	GTT	R3HDM1	19	0.098	INDEL	NA	NA	NA	NA	NA	splice_acceptor_variant&intron_variant	ENSG00000048991	transcript	ENST00000443537.2	processed_transcript			GTT|splice_acceptor_variant&intron_variant|HIGH|R3HDM1|ENSG00000048991|transcript|ENST00000443537.2|processed_transcript|4/4|n.466-3dupT||||||INFO_REALIGN_3_PRIME,G|splice_region_variant&intron_variant|LOW|R3HDM1|ENSG00000048991|transcript|ENST00000443537.2|processed_transcript|4/4|n.466-3delT||||||INFO_REALIGN_3_PRIME,G|intron_variant|MODIFIER|R3HDM1|ENSG00000048991|transcript|ENST00000409478.5|…
rs9013	chr2	143040620	A	G	KYNU	24	0.124	SNP	Blood_protein_levels	NA	NA	NA	NA	structural_interaction_variant	ENSG00000115919	interaction	3E9K:A_412-A_457:ENST00000264170	protein_coding			G|structural_interaction_variant|HIGH|KYNU|ENSG00000115919|interaction|3E9K:A_412-A_457:ENST00000264170|protein_coding|13/14|c.1234A>G||||||,G|structural_interaction_variant|HIGH|KYNU|ENSG00000115919|interaction|3E9K:A_412-A_457:ENST00000409512|protein_coding|14/15|c.1234A>G||||||,G|missense_variant|MODERATE|KYNU|ENSG00000115919|transcript|ENST00000264170.8|protein_coding|13/14|c.1234A>G|p.Lys412…
.	chr2	145091425	AT	A	TEX41	7	0.036	INDEL	NA	NA	NA	NA	NA	splice_acceptor_variant&intron_variant	ENSG00000226674	transcript	ENST00000628611.2	lincRNA			ATT|splice_acceptor_variant&intron_variant|HIGH|TEX41|ENSG00000226674|transcript|ENST00000628611.2|lincRNA|2/2|n.120-3dupT||||||INFO_REALIGN_3_PRIME,A|splice_region_variant&intron_variant|LOW|TEX41|ENSG00000226674|transcript|ENST00000628611.2|lincRNA|2/2|n.120-3delT||||||INFO_REALIGN_3_PRIME,A|intron_variant|MODIFIER|TEX41|ENSG00000226674|transcript|ENST00000597173.5|lincRNA|1/1|n.103-60034delT||…
.	chr2	145091425	AT	ATT	TEX41	16	0.082	INDEL	NA	NA	NA	NA	NA	splice_acceptor_variant&intron_variant	ENSG00000226674	transcript	ENST00000628611.2	lincRNA			ATT|splice_acceptor_variant&intron_variant|HIGH|TEX41|ENSG00000226674|transcript|ENST00000628611.2|lincRNA|2/2|n.120-3dupT||||||INFO_REALIGN_3_PRIME,A|splice_region_variant&intron_variant|LOW|TEX41|ENSG00000226674|transcript|ENST00000628611.2|lincRNA|2/2|n.120-3delT||||||INFO_REALIGN_3_PRIME,A|intron_variant|MODIFIER|TEX41|ENSG00000226674|transcript|ENST00000597173.5|lincRNA|1/1|n.103-60034delT||…
rs111257570	chr2	148070857	GT	G	MBD5	5	0.026	INDEL	NA	NA	NA	NA	NA	splice_acceptor_variant&intron_variant	ENSG00000204406	transcript	ENST00000637997.1	processed_transcript			GTT|splice_acceptor_variant&intron_variant|HIGH|MBD5|ENSG00000204406|transcript|ENST00000637997.1|processed_transcript|3/3|n.412-3dupT||||||INFO_REALIGN_3_PRIME,G|splice_region_variant&intron_variant|LOW|MBD5|ENSG00000204406|transcript|ENST00000637997.1|processed_transcript|3/3|n.412-3delT||||||INFO_REALIGN_3_PRIME,G|intron_variant|MODIFIER|MBD5|ENSG00000204406|transcript|ENST00000407073.5|protei…
rs111257570	chr2	148070857	GT	GTT	MBD5	8	0.041	INDEL	NA	NA	NA	NA	NA	splice_acceptor_variant&intron_variant	ENSG00000204406	transcript	ENST00000637997.1	processed_transcript			GTT|splice_acceptor_variant&intron_variant|HIGH|MBD5|ENSG00000204406|transcript|ENST00000637997.1|processed_transcript|3/3|n.412-3dupT||||||INFO_REALIGN_3_PRIME,G|splice_region_variant&intron_variant|LOW|MBD5|ENSG00000204406|transcript|ENST00000637997.1|processed_transcript|3/3|n.412-3delT||||||INFO_REALIGN_3_PRIME,G|intron_variant|MODIFIER|MBD5|ENSG00000204406|transcript|ENST00000407073.5|protei…
rs1046668	chr2	151370056	A	G	TNFAIP6	35	0.18	SNP	Blood_protein_levels	NA	NA	NA	NA	structural_interaction_variant	ENSG00000123610	interaction	2WNO:A_144-A_244:ENST00000243347	protein_coding			G|structural_interaction_variant|HIGH|TNFAIP6|ENSG00000123610|interaction|2WNO:A_144-A_244:ENST00000243347|protein_coding|4/6|c.431A>G||||||,G|missense_variant|MODERATE|TNFAIP6|ENSG00000123610|transcript|ENST00000243347.4|protein_coding|4/6|c.431A>G|p.Gln144Arg|506/1424|431/834|144/277||,G|upstream_gene_variant|MODIFIER|RN7SL124P|ENSG00000242113|transcript|ENST00000498656.3|misc_RNA||n.-1947A>G||…
.	chr2	151791910	T	C	ARL5A	2	0.01	SNP	NA	NA	NA	NA	NA	splice_acceptor_variant&intron_variant	ENSG00000162980	transcript	ENST00000446896.7	nonsense_mediated_decay	7	0.14	C|splice_acceptor_variant&intron_variant|HIGH|ARL5A|ENSG00000162980|transcript|ENST00000446896.7|nonsense_mediated_decay|6/8|c.*270-2A>G||||||,C|upstream_gene_variant|MODIFIER|ARL5A|ENSG00000162980|transcript|ENST00000495604.5|processed_transcript||n.-120A>G|||||120|,C|non_coding_transcript_exon_variant|MODIFIER|ARL5A|ENSG00000162980|transcript|ENST00000487818.1|processed_transcript|1/2|n.177A>G|…
587435	chr2	152619554	C	CA	FMNL2	2	0.01	INDEL	NA	Uncertain_significance	not_provided	0.00030	NA	frameshift_variant	ENSG00000157827	transcript	ENST00000288670.13	protein_coding	4	0.25	CA|frameshift_variant|HIGH|FMNL2|ENSG00000157827|transcript|ENST00000288670.13|protein_coding|15/26|c.1673_1674insA|p.Pro560fs|2041/5575|1674/3279|558/1092||,CA|upstream_gene_variant|MODIFIER|FMNL2|ENSG00000157827|transcript|ENST00000475377.2|protein_coding||c.-5922_-5921insA|||||23|
rs70977588	chr2	153208061	ATTTTTTTTTTTTTTTTTTTAAAAGGACATGAGGATGATTTATTTGGCAGTCAGATCTTAAGAGGGCAGCAGAACTAGCAAATGGCCAACCCTGAGCCCAAATG	A	AC079150.2	166	0.856	INDEL	NA	NA	NA	NA	NA	transcript_ablation	ENSG00000226338	transcript	ENST00000443733.1	processed_pseudogene			A|transcript_ablation|HIGH|AC079150.2|ENSG00000226338|transcript|ENST00000443733.1|processed_pseudogene|1/1|n.-1_*24del|p.0?|||||,A|upstream_gene_variant|MODIFIER|AC079150.2|ENSG00000226338|transcript|ENST00000443733.1|processed_pseudogene|1/1|n.-1_*24del|||||0|,A|downstream_gene_variant|MODIFIER|AC079150.2|ENSG00000226338|transcript|ENST00000443733.1|processed_pseudogene|1/1|n.-1_*24del|||||24|,…
rs70977588	chr2	153208061	ATTTTTTTTTTTTTTTTTTTAAAAGGACATGAGGATGATTTATTTGGCAGTCAGATCTTAAGAGGGCAGCAGAACTAGCAAATGGCCAACCCTGAGCCCAAATG	ATTTTTTTTTTTTTTTTTTAAAAGGACATGAGGATGATTTATTTGGCAGTCAGATCTTAAGAGGGCAGCAGAACTAGCAAATGGCCAACCCTGAGCCCAAATG	AC079150.2	2	0.01	INDEL	NA	NA	NA	NA	NA	transcript_ablation	ENSG00000226338	transcript	ENST00000443733.1	processed_pseudogene			A|transcript_ablation|HIGH|AC079150.2|ENSG00000226338|transcript|ENST00000443733.1|processed_pseudogene|1/1|n.-1_*24del|p.0?|||||,A|upstream_gene_variant|MODIFIER|AC079150.2|ENSG00000226338|transcript|ENST00000443733.1|processed_pseudogene|1/1|n.-1_*24del|||||0|,A|downstream_gene_variant|MODIFIER|AC079150.2|ENSG00000226338|transcript|ENST00000443733.1|processed_pseudogene|1/1|n.-1_*24del|||||24|,…
rs112785285	chr2	157487331	C	A	CYTIP	3	0.015	SNP	NA	NA	NA	NA	NA	splice_donor_variant&intron_variant	ENSG00000115165	transcript	ENST00000435117.1	protein_coding	8	0.25	A|splice_donor_variant&intron_variant|HIGH|CYTIP|ENSG00000115165|transcript|ENST00000435117.1|protein_coding|3/5|c.-184+1G>T||||||WARNING_TRANSCRIPT_NO_STOP_CODON,A|splice_donor_variant&intron_variant|HIGH|CYTIP|ENSG00000115165|transcript|ENST00000497432.5|processed_transcript|3/6|n.247+1G>T||||||,A|splice_donor_variant&intron_variant|HIGH|CYTIP|ENSG00000115165|transcript|ENST00000439355.5|protei…
rs1146031;257466	chr2	157770468	C	T	ACVR1	190	0.979	SNP	NA	Benign	Progressive_myositis_ossificans|not_specified	0.96419	0.91394	structural_interaction_variant	ENSG00000115170	interaction	4C02:A_180-A_230:ENST00000263640	protein_coding			T|structural_interaction_variant|HIGH|ACVR1|ENSG00000115170|interaction|4C02:A_180-A_230:ENST00000263640|protein_coding|7/11|c.690G>A||||||,T|structural_interaction_variant|HIGH|ACVR1|ENSG00000115170|interaction|4C02:A_180-A_230:ENST00000434821|protein_coding|7/11|c.690G>A||||||,T|structural_interaction_variant|HIGH|ACVR1|ENSG00000115170|interaction|4C02:A_180-A_230:ENST00000410057|protein_coding…
rs11368509	chr2	158102039	G	GA	UPP2	7	0.036	INDEL	NA	NA	NA	NA	NA	frameshift_variant&splice_region_variant	ENSG00000007001	transcript	ENST00000605860.5	protein_coding	4	0.25	GA|frameshift_variant&splice_region_variant|HIGH|UPP2|ENSG00000007001|transcript|ENST00000605860.5|protein_coding|4/10|c.148-1_148insA|p.Val50fs|194/2435|148/1125|50/374||,GA|5_prime_UTR_variant|MODIFIER|UPP2|ENSG00000007001|transcript|ENST00000005756.4|protein_coding|1/7|c.-25_-24insA|||||24|,GA|non_coding_transcript_exon_variant|MODIFIER|UPP2|ENSG00000007001|transcript|ENST00000460456.1|process…
rs150948745	chr2	158115106	C	G	UPP2	2	0.01	SNP	NA	NA	NA	NA	NA	structural_interaction_variant	ENSG00000007001	interaction	2XRF:A_62-A_141:ENST00000005756	protein_coding			G|structural_interaction_variant|HIGH|UPP2|ENSG00000007001|interaction|2XRF:A_62-A_141:ENST00000005756|protein_coding|3/7|c.186C>G||||||,G|structural_interaction_variant|HIGH|UPP2|ENSG00000007001|interaction|2XRF:A_62-A_143:ENST00000005756|protein_coding|3/7|c.186C>G||||||,G|structural_interaction_variant|HIGH|UPP2|ENSG00000007001|interaction|2XRF:B_62-B_141:ENST00000005756|protein_coding|3/7|c.1…
rs6760610	chr2	158235729	G	C	CCDC148-AS1	68	0.351	SNP	NA	NA	NA	NA	NA	splice_acceptor_variant&intron_variant	ENSG00000227480	transcript	ENST00000412781.2	antisense			C|splice_acceptor_variant&intron_variant|HIGH|CCDC148-AS1|ENSG00000227480|transcript|ENST00000412781.2|antisense|4/4|n.356-1G>C||||||,C|intron_variant|MODIFIER|CCDC148|ENSG00000153237|transcript|ENST00000283233.9|protein_coding|10/13|c.1252-15016C>G||||||,C|intron_variant|MODIFIER|CCDC148|ENSG00000153237|transcript|ENST00000448656.5|nonsense_mediated_decay|8/11|c.*843-15016C>G||||||,C|intron_vari…
rs13031998	chr2	159714599	G	A	43897	22	0.113	SNP	NA	NA	NA	NA	NA	splice_donor_variant&intron_variant	ENSG00000136536	transcript	ENST00000409175.5	protein_coding	9	0.11	A|splice_donor_variant&intron_variant|HIGH|MARCH7|ENSG00000136536|transcript|ENST00000409175.5|protein_coding|2/11|c.-101+1G>A||||||,A|upstream_gene_variant|MODIFIER|AC009961.3|ENSG00000226266|transcript|ENST00000607836.1|lincRNA||n.-2164C>T|||||2164|,A|upstream_gene_variant|MODIFIER|AC009961.3|ENSG00000226266|transcript|ENST00000453016.5|lincRNA||n.-2169C>T|||||2169|,A|upstream_gene_variant|MODI…
rs2302872	chr2	162020258	G	A	DPP4	2	0.01	SNP	NA	NA	NA	NA	NA	structural_interaction_variant	ENSG00000197635	interaction	1NU6:B_405-B_429:ENST00000360534	protein_coding			A|structural_interaction_variant|HIGH|DPP4|ENSG00000197635|interaction|1NU6:B_405-B_429:ENST00000360534|protein_coding|14/26|c.1215C>T||||||,A|structural_interaction_variant|HIGH|DPP4|ENSG00000197635|interaction|2AJL:J_356-J_405:ENST00000360534|protein_coding|14/26|c.1215C>T||||||,A|structural_interaction_variant|HIGH|DPP4|ENSG00000197635|interaction|2RGU:A_405-A_429:ENST00000360534|protein_codin…
rs56179129;770342	chr2	162033632	C	T	DPP4	2	0.01	SNP	NA	Likely_benign	not_provided	NA	NA	structural_interaction_variant	ENSG00000197635	interaction	1PFQ:B_203-B_266:ENST00000360534	protein_coding			T|structural_interaction_variant|HIGH|DPP4|ENSG00000197635|interaction|1PFQ:B_203-B_266:ENST00000360534|protein_coding|10/26|c.796G>A||||||,T|structural_interaction_variant|HIGH|DPP4|ENSG00000197635|interaction|1RWQ:B_227-B_266:ENST00000360534|protein_coding|10/26|c.796G>A||||||,T|structural_interaction_variant|HIGH|DPP4|ENSG00000197635|interaction|2BUB:B_227-B_266:ENST00000360534|protein_coding|…
rs116302758	chr2	162047503	T	C	DPP4	6	0.031	SNP	NA	NA	NA	NA	NA	splice_acceptor_variant&intron_variant	ENSG00000197635	transcript	ENST00000360534.7	protein_coding	11	0.27	C|splice_acceptor_variant&intron_variant|HIGH|DPP4|ENSG00000197635|transcript|ENST00000360534.7|protein_coding|2/25|c.95-2A>G||||||,C|splice_acceptor_variant&intron_variant|HIGH|DPP4|ENSG00000197635|transcript|ENST00000497461.5|processed_transcript|1/7|n.199-2A>G||||||,C|splice_acceptor_variant&intron_variant|HIGH|DPP4|ENSG00000197635|transcript|ENST00000461836.5|retained_intron|1/5|n.66-2A>G||||…
rs35744605;377048	chr2	162277580	C	A	IFIH1	3	0.015	SNP	NA	Benign/Likely_benign	Aicardi-Goutieres_syndrome_7|Singleton-Merten_syndrome_1|not_provided	NA	0.00140	stop_gained	ENSG00000115267	transcript	ENST00000263642.2	protein_coding	3	0.33	A|stop_gained|HIGH|IFIH1|ENSG00000115267|transcript|ENST00000263642.2|protein_coding|10/16|c.1879G>T|p.Glu627*|2275/3595|1879/3078|627/1025||
rs35337543;261563	chr2	162279995	C	G	IFIH1	2	0.01	SNP	NA	Conflicting_interpretations_of_pathogenicity	Aicardi-Goutieres_syndrome_7|Singleton-Merten_syndrome_1|not_specified|not_provided	NA	0.00559	splice_donor_variant&intron_variant	ENSG00000115267	transcript	ENST00000263642.2	protein_coding	3	0.33	G|splice_donor_variant&intron_variant|HIGH|IFIH1|ENSG00000115267|transcript|ENST00000263642.2|protein_coding|8/15|c.1641+1G>C||||||
rs72877700	chr2	164250719	C	T	AC092684.1	21	0.108	SNP	NA	NA	NA	NA	NA	splice_donor_variant&intron_variant	ENSG00000237844	transcript	ENST00000429636.1	lincRNA			T|splice_donor_variant&intron_variant|HIGH|AC092684.1|ENSG00000237844|transcript|ENST00000429636.1|lincRNA|2/4|n.196+1G>A||||||
rs62173958	chr2	164800556	T	C	COBLL1	35	0.18	SNP	NA	NA	NA	NA	NA	splice_acceptor_variant&intron_variant	ENSG00000082438	transcript	ENST00000629362.2	protein_coding	25	0.08	C|splice_acceptor_variant&intron_variant|HIGH|COBLL1|ENSG00000082438|transcript|ENST00000629362.2|protein_coding|2/16|c.180-2A>G||||||,C|splice_acceptor_variant&intron_variant|HIGH|COBLL1|ENSG00000082438|transcript|ENST00000445474.2|protein_coding|2/4|c.180-2A>G||||||WARNING_TRANSCRIPT_INCOMPLETE,C|intron_variant|MODIFIER|COBLL1|ENSG00000082438|transcript|ENST00000375458.6|protein_coding|1/12|c.4…
rs137947108	chr2	164956793	CAAGTTAGTGTT	C	AC013463.2	10	0.052	INDEL	NA	NA	NA	NA	NA	splice_donor_variant&splice_region_variant&intron_variant&non_coding_transcript_exon_variant	ENSG00000236283	transcript	ENST00000627211.2	antisense			C|splice_donor_variant&splice_region_variant&intron_variant&non_coding_transcript_exon_variant|HIGH|AC013463.2|ENSG00000236283|transcript|ENST00000627211.2|antisense|4/8|n.442_442+10delAGTTAGTGTTA||||||INFO_REALIGN_3_PRIME,C|upstream_gene_variant|MODIFIER|SLC38A11|ENSG00000169507|transcript|ENST00000409662.5|protein_coding||c.-4037_-4027delAACACTAACTT|||||1548|,C|upstream_gene_variant|MODIFIER|SL…
rs1946892;586501	chr2	165139597	T	A	AC013463.2	81	0.418	SNP	NA	Benign	not_provided	0.50676	0.63458	splice_acceptor_variant&intron_variant	ENSG00000236283	transcript	ENST00000629817.2	antisense			A|splice_acceptor_variant&intron_variant|HIGH|AC013463.2|ENSG00000236283|transcript|ENST00000629817.2|antisense|4/6|n.533-2T>A||||||,A|synonymous_variant|LOW|SCN3A|ENSG00000153253|transcript|ENST00000283254.11|protein_coding|14/28|c.2031A>T|p.Thr677Thr|2499/9091|2031/6003|677/2000||,A|synonymous_variant|LOW|SCN3A|ENSG00000153253|transcript|ENST00000409101.7|protein_coding|14/28|c.1884A>T|p.Thr628…
rs17183814;130224	chr2	165295879	G	A	SCN2A	17	0.088	SNP	Bipolar_disorder	Benign	Benign_familial_neonatal-infantile_seizures|History_of_neurodevelopmental_disorder|Early_infantile_epileptic_encephalopathy_11|not_specified|Early_Infantile_Epileptic_Encephalopathy,_Autosomal_Dominant	0.08200	0.08387	splice_acceptor_variant&intron_variant	ENSG00000136531	transcript	ENST00000636985.1	protein_coding	17	0.06	A|splice_acceptor_variant&intron_variant|HIGH|SCN2A|ENSG00000136531|transcript|ENST00000636985.1|protein_coding|1/26|c.-552-1G>A||||||,A|splice_acceptor_variant&intron_variant|HIGH|SCN2A|ENSG00000136531|transcript|ENST00000638151.1|processed_transcript|1/13|n.141-1G>A||||||,A|missense_variant|MODERATE|SCN2A|ENSG00000136531|transcript|ENST00000283256.10|protein_coding|2/27|c.56G>A|p.Arg19Lys|212/8…
[truncated: 5,031 more rows]
