# Supplementary material for: Genome diversity in Ukraine
Source: Gigascience. 2021 Jan 13;10(1):giaa159. doi: 10.1093/gigascience/giaa159 (PMC7804371; doi:10.1093/gigascience/giaa159)
Supplement: giaa159_Supplemental_Files [file giaa159_supplemental_files.zip › Table S4_Clinvar_clinically_relevant.xlsx]

## Sheet: Sheet1
ID	Chr	Position	Gene	Ref	Alt	Allele count	Allele Freq	Type	Clinvar associated effect	Clinvar associated trait	Annotation	Annotation: Type	Predicted effect strength
rs41285790;789256	chr1	930248	SAMD11	G	A	2	0.01	SNP	Likely_benign	not_provided	missense_variant	protein_coding	MODERATE
769497	chr1	939398	SAMD11	GCCTCCCCAGCCACGGTGAGGACCCACCCTGGCATGATCCCCCTCATCA	G	9	0.046	INDEL	Benign	not_provided	splice_donor_variant&disruptive_inframe_deletion&splice_region_variant&intron_variant	protein_coding	HIGH
rs61766284;475278	chr1	1014217	ISG15	C	T	2	0.01	SNP	Benign	Immunodeficiency_38_with_basal_ganglia_calcification	structural_interaction_variant	protein_coding	HIGH
rs1921;402986	chr1	1014228	ISG15	G	A	77	0.397	SNP	Benign	not_specified	structural_interaction_variant	protein_coding	HIGH
rs78276138;667960	chr1	1019833	AGRN	T	C	194	1	SNP	Benign	not_provided	upstream_gene_variant	protein_coding	MODIFIER
rs115173026;128310	chr1	1020217	AGRN	G	T	67	0.345	SNP	Benign	not_specified	synonymous_variant	protein_coding	LOW
rs6657048;128296	chr1	1022260	AGRN	C	T	2	0.01	SNP	Benign	Myasthenic_syndrome,_congenital,_8|not_specified	synonymous_variant	protein_coding	LOW
rs2799064;677944	chr1	1022518	AGRN	G	T	68	0.351	SNP	Benign	not_provided	intron_variant	protein_coding	MODIFIER
rs138031468;263158	chr1	1041648	AGRN	G	T	2	0.01	SNP	Benign/Likely_benign	Myasthenic_syndrome,_congenital,_8|not_specified|not_provided	missense_variant	protein_coding	MODERATE
679581	chr1	1041776	AGRN	CCGGCCAGTGCCAGGGTCGAGGTGGGCGGCTCCCCCGGGGGAGGGCTG	C	28	0.144	INDEL	Benign	not_provided	upstream_gene_variant	retained_intron	MODIFIER
rs3121552;677945	chr1	1041823	AGRN	G	C	54	0.279	SNP	Benign	not_provided	upstream_gene_variant	retained_intron	MODIFIER
rs3121552;677945	chr1	1041823	AGRN	G	*	80	0.412	SNP	Benign	not_provided	upstream_gene_variant	retained_intron	MODIFIER
rs2799066;128292	chr1	1041950	AGRN	T	C	181	0.933	SNP	Benign	not_specified	splice_region_variant&intron_variant	protein_coding	LOW
rs2710876;263159	chr1	1042190	AGRN	G	A	180	0.928	SNP	Benign	not_specified|not_provided	upstream_gene_variant	retained_intron	MODIFIER
rs2710875;677947	chr1	1042400	AGRN	C	T	180	0.928	SNP	Benign	not_provided	upstream_gene_variant	retained_intron	MODIFIER
rs35881187;263160	chr1	1043223	AGRN	CCT	C	109	0.562	INDEL	Benign	not_specified	upstream_gene_variant	retained_intron	MODIFIER
rs79016973;263165	chr1	1043594	AGRN	G	A	3	0.015	SNP	Benign/Likely_benign	Myasthenic_syndrome,_congenital,_8|not_specified|not_provided	missense_variant	protein_coding	MODERATE
rs143324306;210106	chr1	1044017	AGRN	G	A	8	0.041	SNP	Conflicting_interpretations_of_pathogenicity	Myasthenic_syndrome,_congenital,_8|not_specified|not_provided	missense_variant	protein_coding	MODERATE
rs113288277;128294	chr1	1044368	AGRN	A	T	10	0.052	SNP	Benign	Myasthenic_syndrome,_congenital,_8|not_specified	missense_variant	protein_coding	MODERATE
rs3128097;677948	chr1	1045080	AGRN	G	A	182	0.938	SNP	Benign	not_provided	upstream_gene_variant	retained_intron	MODIFIER
rs183108359;263171	chr1	1045568	AGRN	C	T	4	0.021	SNP	Likely_benign	not_specified	upstream_gene_variant	retained_intron	MODIFIER
rs3128098;263172	chr1	1045707	AGRN	A	G	182	0.938	SNP	Benign	not_specified|not_provided	upstream_gene_variant	retained_intron	MODIFIER
rs2465128;128297	chr1	1046551	AGRN	A	G	179	0.923	SNP	Benign	not_specified	synonymous_variant	protein_coding	LOW
rs3813188;263179	chr1	1046562	AGRN	C	A	3	0.015	SNP	Benign/Likely_benign	Myasthenic_syndrome,_congenital,_8|not_specified|not_provided	missense_variant	protein_coding	MODERATE
rs3128099;677950	chr1	1047064	AGRN	A	G	180	0.928	SNP	Benign	not_provided	sequence_feature	protein_coding	LOW
rs3128100;677951	chr1	1047082	AGRN	T	C	194	1	SNP	Benign	not_provided	sequence_feature	protein_coding	LOW
rs3128101;677952	chr1	1047133	AGRN	T	C	182	0.938	SNP	Benign	not_provided	sequence_feature	protein_coding	LOW
rs76264143;128301	chr1	1047464	AGRN	G	C	10	0.052	SNP	Benign	not_specified	upstream_gene_variant	retained_intron	MODIFIER
rs3128102;263181	chr1	1047561	AGRN	T	C	180	0.928	SNP	Benign	not_specified	upstream_gene_variant	retained_intron	MODIFIER
rs10267;128302	chr1	1047614	AGRN	T	C	181	0.933	SNP	Benign	not_specified	synonymous_variant	protein_coding	LOW
rs142620337;263182	chr1	1047863	AGRN	C	T	3	0.015	SNP	Likely_benign	Myasthenic_syndrome,_congenital,_8|not_specified	missense_variant	protein_coding	MODERATE
rs140904842;679293	chr1	1048791	AGRN	CAG	C	106	0.546	INDEL	Benign	not_provided	upstream_gene_variant	retained_intron	MODIFIER
rs9442391;128307	chr1	1048922	AGRN	T	C	107	0.552	SNP	Benign	not_specified	synonymous_variant	protein_coding	LOW
rs2275813;263188	chr1	1049886	AGRN	C	T	101	0.521	SNP	Benign	not_specified	upstream_gene_variant	retained_intron	MODIFIER
rs2275812;263191	chr1	1050066	AGRN	G	T	93	0.479	SNP	Benign	not_specified	upstream_gene_variant	retained_intron	MODIFIER
rs2799067;263192	chr1	1050069	AGRN	G	A	104	0.536	SNP	Benign	not_specified	upstream_gene_variant	retained_intron	MODIFIER
rs2275811;677953	chr1	1050080	AGRN	T	C	9	0.046	SNP	Benign	not_provided	upstream_gene_variant	retained_intron	MODIFIER
rs142286944;263193	chr1	1050417	AGRN	A	G	3	0.015	SNP	Benign	Myasthenic_syndrome,_congenital,_8|not_specified	upstream_gene_variant	retained_intron	MODIFIER
rs147990356;263194	chr1	1050475	AGRN	C	T	2	0.01	SNP	Benign	Myasthenic_syndrome,_congenital,_8|not_specified	synonymous_variant	protein_coding	LOW
rs2710887;677954	chr1	1051063	AGRN	C	T	180	0.928	SNP	Benign	not_provided	upstream_gene_variant	retained_intron	MODIFIER
rs144245019;128314	chr1	1051352	AGRN	G	A	2	0.01	SNP	Conflicting_interpretations_of_pathogenicity	Myasthenic_syndrome,_congenital,_8|not_specified|not_provided	missense_variant	protein_coding	MODERATE
rs9803031;128317	chr1	1051820	AGRN	C	T	180	0.928	SNP	Benign	not_specified	splice_region_variant&intron_variant	protein_coding	LOW
rs2710871;677955	chr1	1053552	AGRN	G	C	164	0.845	SNP	Benign	not_provided	sequence_feature	protein_coding	LOW
rs4275402;128319	chr1	1054900	AGRN	C	T	135	0.696	SNP	Benign	not_specified	synonymous_variant	protein_coding	LOW
rs3121561;263157	chr1	1055000	AGRN	C	T	58	0.299	SNP	Benign	not_specified	3_prime_UTR_variant	protein_coding	MODIFIER
rs17568;403556	chr1	1212042	TNFRSF4	C	T	43	0.222	SNP	Benign	not_specified	synonymous_variant	protein_coding	LOW
rs150407012;573043	chr1	1212082	TNFRSF4	A	G	4	0.021	SNP	Likely_benign	Immunodeficiency_16	missense_variant	protein_coding	MODERATE
rs34160451;474796	chr1	1213065	TNFRSF4	G	A	6	0.031	SNP	Benign	Immunodeficiency_16	synonymous_variant	protein_coding	LOW
rs35304565;474794	chr1	1214100	TNFRSF4	G	A	2	0.01	SNP	Benign	Immunodeficiency_16	missense_variant	protein_coding	MODERATE
rs190796582;193478	chr1	1232416	B3GALT6	C	T	18	0.093	SNP	Benign/Likely_benign	Spondyloepimetaphyseal_dysplasia_with_joint_laxity|Ehlers-Danlos_syndrome,_progeroid_type,_2|not_specified	synonymous_variant	protein_coding	LOW
rs12085009;281204	chr1	1232800	B3GALT6	G	C	7	0.036	SNP	Benign	not_specified	missense_variant	protein_coding	MODERATE
rs138915131;720068	chr1	1333082	TAS1R3	G	A	2	0.01	SNP	Benign	not_provided	synonymous_variant	protein_coding	LOW
rs138170400;719313	chr1	1534060	ATAD3A	C	T	2	0.01	SNP	Benign	not_provided	synonymous_variant	protein_coding	LOW
rs2376805;256824	chr1	2024923	GABRD	G	A	161	0.83	SNP	Benign	not_specified	intron_variant	protein_coding	MODIFIER
rs2229110;256823	chr1	2025598	GABRD	T	C	126	0.649	SNP	Benign	not_specified|not_provided	synonymous_variant	protein_coding	LOW
rs41307846;16213	chr1	2028260	GABRD	G	A	2	0.01	SNP	Benign/Likely_benign	Idiopathic_generalized_epilepsy|Epilepsy,_idiopathic_generalized_10|Epilepsy,_juvenile_myoclonic_7|Generalized_epilepsy_with_febrile_seizures_plus_type_5|not_provided	missense_variant	protein_coding	MODERATE
rs28408173;256825	chr1	2029235	GABRD	C	T	30	0.155	SNP	Benign	not_specified	synonymous_variant	protein_coding	LOW
rs28431879;256822	chr1	2029969	GABRD	C	T	30	0.155	SNP	Benign	not_specified	intron_variant	protein_coding	MODIFIER
rs28398772;460004	chr1	2030027	GABRD	C	T	5	0.026	SNP	Benign	Idiopathic_generalized_epilepsy	synonymous_variant	protein_coding	LOW
rs200019352;139112	chr1	2228865	SKI	C	G	6	0.031	SNP	Benign	Shprintzen-Goldberg_syndrome|not_specified|Cardiovascular_phenotype	synonymous_variant	protein_coding	LOW
rs28384811;139113	chr1	2228951	SKI	C	G	16	0.082	SNP	Benign	Shprintzen-Goldberg_syndrome|not_specified|Cardiovascular_phenotype	missense_variant	protein_coding	MODERATE
rs149898447;139111	chr1	2229222	SKI	C	T	3	0.015	SNP	Benign	Shprintzen-Goldberg_syndrome|not_specified|Cardiovascular_phenotype	synonymous_variant	protein_coding	LOW
rs3765930;680782	chr1	2230051	SKI	C	T	27	0.139	SNP	Benign	not_provided	upstream_gene_variant	processed_transcript	MODIFIER
rs1496555;672361	chr1	2302812	SKI	A	G	158	0.814	SNP	Benign	not_provided	upstream_gene_variant	retained_intron	MODIFIER
rs75280988;213668	chr1	2303352	SKI	C	T	4	0.021	SNP	Benign/Likely_benign	Shprintzen-Goldberg_syndrome|not_specified|Cardiovascular_phenotype|not_provided	missense_variant	protein_coding	MODERATE
rs2256178;673794	chr1	2303464	SKI	C	T	29	0.149	SNP	Benign	not_provided	upstream_gene_variant	retained_intron	MODIFIER
rs140889128;139114	chr1	2303939	SKI	C	T	3	0.015	SNP	Benign	Shprintzen-Goldberg_syndrome|not_specified|Cardiovascular_phenotype	synonymous_variant	protein_coding	LOW
rs114345135;139115	chr1	2304074	SKI	G	A	2	0.01	SNP	Benign	Shprintzen-Goldberg_syndrome|not_specified|Cardiovascular_phenotype	synonymous_variant	protein_coding	LOW
rs2645073;674297	chr1	2304223	SKI	G	A	20	0.103	SNP	Benign	not_provided	downstream_gene_variant	processed_transcript	MODIFIER
rs2843159;673795	chr1	2304233	SKI	C	T	23	0.119	SNP	Benign	not_provided	downstream_gene_variant	processed_transcript	MODIFIER
rs201895384;139117	chr1	2306226	SKI	C	T	3	0.015	SNP	Benign	Shprintzen-Goldberg_syndrome|not_specified|Cardiovascular_phenotype	synonymous_variant	protein_coding	LOW
rs186951424;676028	chr1	2306313	SKI	T	C	7	0.036	SNP	Likely_benign	not_provided	downstream_gene_variant	retained_intron	MODIFIER
rs1129171;296268	chr1	2405593	PEX10	C	T	47	0.242	SNP	Benign	Peroxisome_biogenesis_disorder_1A_(Zellweger)	3_prime_UTR_variant	protein_coding	MODIFIER
rs3795270;262787	chr1	2405755	PEX10	C	T	2	0.01	SNP	Benign/Likely_benign	Peroxisome_biogenesis_disorder_1A_(Zellweger)|not_specified|not_provided	3_prime_UTR_variant	protein_coding	MODIFIER
rs11586985;262791	chr1	2405838	PEX10	C	T	21	0.108	SNP	Benign/Likely_benign	Peroxisome_biogenesis_disorder_1A_(Zellweger)|not_specified|not_provided	splice_region_variant&intron_variant	protein_coding	LOW
rs34154371;197887	chr1	2406576	PEX10	T	C	5	0.026	SNP	Benign/Likely_benign	Peroxisome_biogenesis_disorder,_complementation_group_7|not_specified	missense_variant	protein_coding	MODERATE
rs2494598;129884	chr1	2408761	PEX10	T	C	155	0.799	SNP	Benign	Peroxisome_biogenesis_disorder_1A_(Zellweger)|not_specified|not_provided	synonymous_variant	protein_coding	LOW
rs1143016;129883	chr1	2408773	PEX10	G	A	15	0.077	SNP	Benign/Likely_benign	Peroxisome_biogenesis_disorder_1A_(Zellweger)|not_specified	synonymous_variant	protein_coding	LOW
rs7413494;674706	chr1	3069321	LINC00982	C	G	85	0.438	SNP	Benign	not_provided	upstream_gene_variant	antisense	MODIFIER
rs12135062;669013	chr1	3186748	PRDM16	G	T	48	0.247	SNP	Benign	not_provided	downstream_gene_variant	retained_intron	MODIFIER
rs2282198;227041	chr1	3385157	PRDM16	C	T	46	0.237	SNP	Benign	not_specified	synonymous_variant	protein_coding	LOW
rs871822;674709	chr1	3396350	PRDM16	T	G	51	0.263	SNP	Benign	not_provided	upstream_gene_variant	protein_coding	MODIFIER
rs12726710;674729	chr1	3396399	PRDM16	C	T	44	0.227	SNP	Benign	not_provided	upstream_gene_variant	protein_coding	MODIFIER
rs7535965;674731	chr1	3396718	PRDM16	G	A	75	0.387	SNP	Benign	not_provided	intron_variant	protein_coding	MODIFIER
rs1889124;683706	chr1	3402497	PRDM16	A	G	149	0.768	SNP	Benign	not_provided	intron_variant	protein_coding	MODIFIER
rs78946683;674888	chr1	3402680	PRDM16	G	A	30	0.155	SNP	Benign	not_provided	intron_variant	protein_coding	MODIFIER
rs192554855;381208	chr1	3402775	PRDM16	G	A	22	0.113	SNP	Benign	not_specified	intron_variant	protein_coding	MODIFIER
rs61756439;227043	chr1	3402897	PRDM16	C	T	2	0.01	SNP	Benign	Left_ventricular_noncompaction_8|not_specified	synonymous_variant	protein_coding	LOW
rs12562397;674732	chr1	3403110	PRDM16	C	T	117	0.603	SNP	Benign	not_provided	intron_variant	protein_coding	MODIFIER
rs12562399;674733	chr1	3403117	PRDM16	C	G	117	0.603	SNP	Benign	not_provided	intron_variant	protein_coding	MODIFIER
rs189195695;674872	chr1	3403146	PRDM16	A	G	6	0.031	SNP	Likely_benign	not_provided	intron_variant	protein_coding	MODIFIER
rs182476908;674873	chr1	3403147	PRDM16	C	G	6	0.031	SNP	Likely_benign	not_provided	intron_variant	protein_coding	MODIFIER
rs4471209;674734	chr1	3403213	PRDM16	G	A	46	0.237	SNP	Benign	not_provided	intron_variant	protein_coding	MODIFIER
rs3795261;674735	chr1	3404570	PRDM16	G	A	48	0.247	SNP	Benign	not_provided	intron_variant	protein_coding	MODIFIER
rs41315264;674710	chr1	3404603	PRDM16	C	A	5	0.026	SNP	Benign	not_provided	intron_variant	protein_coding	MODIFIER
rs6424076;669552	chr1	3405151	PRDM16	G	C	23	0.119	SNP	Benign	not_provided	intron_variant	protein_coding	MODIFIER
rs139620466;669916	chr1	3405171	PRDM16	G	A	3	0.015	SNP	Likely_benign	not_provided	intron_variant	protein_coding	MODIFIER
rs2493305;675426	chr1	3405419	PRDM16	G	A	12	0.062	SNP	Benign	not_provided	intron_variant	protein_coding	MODIFIER
rs77862416;675427	chr1	3405866	PRDM16	G	A	12	0.062	SNP	Benign	not_provided	intron_variant	protein_coding	MODIFIER
rs139129844;227023	chr1	3411409	PRDM16	G	A	2	0.01	SNP	Benign	Left_ventricular_noncompaction_8|not_specified	synonymous_variant	protein_coding	LOW
rs870124;227026	chr1	3411794	PRDM16	T	C	170	0.876	SNP	Benign	Left_ventricular_noncompaction_8|not_specified	missense_variant	protein_coding	MODERATE
rs2493292;227027	chr1	3412095	PRDM16	C	T	27	0.139	SNP	Benign	not_specified	missense_variant	protein_coding	MODERATE
rs200109766;474416	chr1	3412384	PRDM16	C	G	2	0.01	SNP	Likely_benign	Left_ventricular_noncompaction_8	missense_variant	protein_coding	MODERATE
rs115226069;227029	chr1	3412699	PRDM16	C	T	6	0.031	SNP	Benign	not_specified	synonymous_variant	protein_coding	LOW
rs2493291;381194	chr1	3412820	PRDM16	C	T	27	0.139	SNP	Benign	not_specified	intron_variant	protein_coding	MODIFIER
rs2493288;678600	chr1	3414320	PRDM16	G	A	27	0.139	SNP	Benign	not_provided	intron_variant	protein_coding	MODIFIER
rs56353807;678587	chr1	3414323	PRDM16	C	T	23	0.119	SNP	Benign	not_provided	intron_variant	protein_coding	MODIFIER
rs77830654;673368	chr1	3417546	PRDM16	C	T	2	0.01	SNP	Likely_benign	not_provided	intron_variant	protein_coding	MODIFIER
rs144839875;673369	chr1	3417554	PRDM16	G	C	2	0.01	SNP	Likely_benign	not_provided	intron_variant	protein_coding	MODIFIER
rs183192346;671494	chr1	3425280	PRDM16	A	G	10	0.052	SNP	Likely_benign	not_provided	intron_variant	protein_coding	MODIFIER
rs41301967;386315	chr1	3425564	PRDM16	G	A	2	0.01	SNP	Benign	not_specified	intron_variant	protein_coding	MODIFIER
rs11805974;674855	chr1	3425800	PRDM16	C	T	5	0.026	SNP	Benign	not_provided	intron_variant	protein_coding	MODIFIER
rs2244013;674714	chr1	3425966	PRDM16	G	A	39	0.201	SNP	Benign	not_provided	intron_variant	protein_coding	MODIFIER
rs870171;227035	chr1	3426240	PRDM16	G	T	37	0.191	SNP	Benign	not_specified	downstream_gene_variant	retained_intron	MODIFIER
rs75861985;674707	chr1	3426404	PRDM16	G	A	30	0.155	SNP	Benign	not_provided	downstream_gene_variant	retained_intron	MODIFIER
rs2493274;683707	chr1	3431704		G	C	47	0.242	SNP	Benign	not_provided	TF_binding_site_variant		MODIFIER
rs2483247;669431	chr1	3433401	PRDM16	G	A	3	0.015	SNP	Benign	not_provided	intron_variant	protein_coding	MODIFIER
674730	chr1	3433530	PRDM16	CTGGGATGG	C	10	0.052	INDEL	Benign	not_provided	intron_variant	protein_coding	MODIFIER
674730	chr1	3433530	PRDM16	CTGGGATGG	*	2	0.01	INDEL	Benign	not_provided	intron_variant	protein_coding	MODIFIER
rs28551116;674737	chr1	3433531	PRDM16	T	*	14	0.072	SNP	Benign	not_provided	intron_variant	protein_coding	MODIFIER
rs28551116;674737	chr1	3433531	PRDM16	T	C	20	0.103	SNP	Benign	not_provided	intron_variant	protein_coding	MODIFIER
rs10752734;674708	chr1	3433570	PRDM16	T	C	56	0.291	SNP	Benign	not_provided	intron_variant	protein_coding	MODIFIER
rs10752734;674708	chr1	3433570	PRDM16	T	*	12	0.064	SNP	Benign	not_provided	intron_variant	protein_coding	MODIFIER
rs1287634;260559	chr1	5865311	MIR4689	G	A	76	0.392	SNP	Benign	not_specified	upstream_gene_variant	miRNA	MODIFIER
rs555164;95683	chr1	5866447	NPHP4	T	C	76	0.392	SNP	Benign	Nephronophthisis|Renal_dysplasia_and_retinal_aplasia|not_specified	synonymous_variant	protein_coding	LOW
rs41280800;95681	chr1	5873324	NPHP4	C	G	3	0.015	SNP	Conflicting_interpretations_of_pathogenicity	Nephronophthisis|Renal_dysplasia_and_retinal_aplasia|not_specified	synonymous_variant	protein_coding	LOW
rs868163;260554	chr1	5874430	NPHP4	A	G	126	0.649	SNP	Benign	not_specified	upstream_gene_variant	retained_intron	MODIFIER
rs905467;260553	chr1	5874440	NPHP4	T	C	44	0.227	SNP	Benign	not_specified	upstream_gene_variant	retained_intron	MODIFIER
rs187947581;195610	chr1	5875004	NPHP4	T	C	3	0.015	SNP	Benign/Likely_benign	Nephronophthisis|not_specified|not_provided	missense_variant	protein_coding	MODERATE
rs3747992;95679	chr1	5877108	NPHP4	G	A	71	0.366	SNP	Benign	Nephronophthisis|Renal_dysplasia_and_retinal_aplasia|not_specified	synonymous_variant	protein_coding	LOW
rs3747990;95677	chr1	5877267	NPHP4	C	T	25	0.129	SNP	Benign/Likely_benign	Nephronophthisis|Renal_dysplasia_and_retinal_aplasia|not_specified	synonymous_variant	protein_coding	LOW
rs3747989;260547	chr1	5877331	NPHP4	C	T	155	0.799	SNP	Benign	not_specified	upstream_gene_variant	retained_intron	MODIFIER
rs17472401;95675	chr1	5880183	NPHP4	G	A	4	0.021	SNP	Conflicting_interpretations_of_pathogenicity	Nephronophthisis|Nephronophthisis_4|not_specified|not_provided	missense_variant	protein_coding	MODERATE
rs41280814;260546	chr1	5887248	NPHP4	G	A	24	0.124	SNP	Benign	not_specified	upstream_gene_variant	retained_intron	MODIFIER
rs34248917;240967	chr1	5890953	NPHP4	C	T	7	0.036	SNP	Benign/Likely_benign	Nephronophthisis|Renal_dysplasia_and_retinal_aplasia|not_specified	missense_variant	protein_coding	MODERATE
rs12120967;95673	chr1	5905321	NPHP4	C	T	24	0.124	SNP	Benign/Likely_benign	Nephronophthisis|Renal_dysplasia_and_retinal_aplasia|not_specified	synonymous_variant	protein_coding	LOW
rs571655;240965	chr1	5905395	NPHP4	C	T	5	0.026	SNP	Benign	Nephronophthisis|Nephronophthisis_4|not_specified	missense_variant	protein_coding	MODERATE
rs12116997;260543	chr1	5909185	NPHP4	G	A	7	0.036	SNP	Benign/Likely_benign	Nephronophthisis|Renal_dysplasia_and_retinal_aplasia|not_specified	synonymous_variant	protein_coding	LOW
rs7520105;95671	chr1	5927636	NPHP4	T	C	24	0.124	SNP	Benign/Likely_benign	Nephronophthisis|Renal_dysplasia_and_retinal_aplasia|not_specified	intron_variant	protein_coding	MODIFIER
rs12142270;260561	chr1	5986204	NPHP4	G	A	7	0.036	SNP	Benign/Likely_benign	Nephronophthisis|Renal_dysplasia_and_retinal_aplasia|not_specified	missense_variant	protein_coding	MODERATE
rs34975389;767646	chr1	6085213	KCNAB2	G	A	5	0.026	SNP	Benign	not_provided	synonymous_variant	protein_coding	LOW
rs367944375;508130	chr1	6440652	ESPN	C	G	2	0.01	SNP	Benign/Likely_benign	not_specified|not_provided	splice_region_variant&intron_variant	protein_coding	LOW
rs2311045;226636	chr1	6440984	ESPN	C	G	40	0.206	SNP	Benign	not_specified	synonymous_variant	protein_coding	LOW
rs55884073;682925	chr1	6441092	ESPN	C	T	16	0.082	SNP	Benign	not_provided	downstream_gene_variant	processed_transcript	MODIFIER
rs6664393;683009	chr1	6444763	ESPN	G	A	6	0.031	SNP	Benign	not_provided	upstream_gene_variant	protein_coding	MODIFIER
rs11121879;683010	chr1	6445611	ESPN	G	A	9	0.046	SNP	Benign	not_provided	upstream_gene_variant	protein_coding	MODIFIER
rs139266211;517052	chr1	6445757	ESPN	C	T	3	0.015	SNP	Likely_benign	not_specified	missense_variant	protein_coding	MODERATE
rs149033367;682926	chr1	6448565	ESPN	A	G	6	0.031	SNP	Benign	not_provided	splice_region_variant&intron_variant	protein_coding	LOW
rs112292564;682943	chr1	6448573	ESPN	G	T	6	0.031	SNP	Benign	not_provided	upstream_gene_variant	retained_intron	MODIFIER
rs77656032;508562	chr1	6448652	ESPN	T	C	6	0.031	SNP	Benign	not_specified	synonymous_variant	protein_coding	LOW
rs138198721;508563	chr1	6448812	ESPN	C	T	6	0.031	SNP	Benign	not_specified	missense_variant	protein_coding	MODERATE
rs9434774;682774	chr1	6451522	ESPN	A	G	38	0.196	SNP	Benign	not_provided	upstream_gene_variant	retained_intron	MODIFIER
rs12092014;682801	chr1	6457119	ESPN	G	C	13	0.067	SNP	Benign	not_provided	upstream_gene_variant	processed_transcript	MODIFIER
rs3138159;682802	chr1	6459964	ESPN	C	A	12	0.062	SNP	Benign	not_provided	upstream_gene_variant	processed_transcript	MODIFIER
rs3007417;297904	chr1	6466123	TNFRSF25	G	A	14	0.072	SNP	Benign	Distal_spinal_muscular_atrophy	5_prime_UTR_variant	protein_coding	MODIFIER
rs45616733;297905	chr1	6466142	TNFRSF25	CCGTGCTCT	C	14	0.072	INDEL	Benign	Distal_spinal_muscular_atrophy	5_prime_UTR_variant	protein_coding	MODIFIER
rs45542640;297906	chr1	6466180	TNFRSF25	GCGCC	G	12	0.062	INDEL	Benign	Distal_spinal_muscular_atrophy	5_prime_UTR_variant	protein_coding	MODIFIER
rs45604837;297910	chr1	6466259	PLEKHG5	C	T	9	0.046	SNP	Likely_benign	Distal_spinal_muscular_atrophy	3_prime_UTR_variant	protein_coding	MODIFIER
rs2986754;297912	chr1	6466405	PLEKHG5	C	G	12	0.062	SNP	Benign	Distal_spinal_muscular_atrophy	3_prime_UTR_variant	protein_coding	MODIFIER
rs3007418;297916	chr1	6466573	PLEKHG5	G	A	11	0.057	SNP	Benign	Distal_spinal_muscular_atrophy	3_prime_UTR_variant	protein_coding	MODIFIER
rs12735472;297919	chr1	6466720	PLEKHG5	C	A	3	0.015	SNP	Uncertain_significance	Distal_spinal_muscular_atrophy	3_prime_UTR_variant	protein_coding	MODIFIER
rs372197062;297922	chr1	6466797	PLEKHG5	TA	T	20	0.103	INDEL	Uncertain_significance	Distal_spinal_muscular_atrophy	3_prime_UTR_variant	protein_coding	MODIFIER
rs372197062;297922	chr1	6466797	PLEKHG5	TA	TAA	6	0.031	INDEL	Uncertain_significance	Distal_spinal_muscular_atrophy	3_prime_UTR_variant	protein_coding	MODIFIER
rs3176900;297925	chr1	6466866	PLEKHG5	G	A	19	0.098	SNP	Likely_benign	Distal_spinal_muscular_atrophy	3_prime_UTR_variant	protein_coding	MODIFIER
rs14708;297928	chr1	6467273	PLEKHG5	A	G	35	0.18	SNP	Benign	Distal_spinal_muscular_atrophy	3_prime_UTR_variant	protein_coding	MODIFIER
rs78137382;676978	chr1	6467651	TNFRSF25	G	A	7	0.036	SNP	Likely_benign	not_provided	upstream_gene_variant	protein_coding	MODIFIER
rs9435269;667940	chr1	6467685	TNFRSF25	C	T	12	0.062	SNP	Benign	not_provided	upstream_gene_variant	protein_coding	MODIFIER
rs76625876;285567	chr1	6468408	PLEKHG5	C	T	20	0.103	SNP	Benign/Likely_benign	Distal_spinal_muscular_atrophy|not_specified	missense_variant	protein_coding	MODERATE
rs61749272;297946	chr1	6468505	PLEKHG5	G	A	5	0.026	SNP	Conflicting_interpretations_of_pathogenicity	Distal_spinal_muscular_atrophy|Distal_spinal_muscular_atrophy,_autosomal_recessive_4|Charcot-Marie-Tooth_disease,_recessive_intermediate_c|not_specified	synonymous_variant	protein_coding	LOW
rs3138150;285568	chr1	6468529	PLEKHG5	C	T	9	0.046	SNP	Benign/Likely_benign	Distal_spinal_muscular_atrophy|not_specified	synonymous_variant	protein_coding	LOW
rs375111412;194977	chr1	6469122	PLEKHG5	TTCCTCC	TTCC	9	0.046	INDEL	Benign	Distal_spinal_muscular_atrophy,_autosomal_recessive_4|Charcot-Marie-Tooth_disease,_recessive_intermediate_c|not_specified	conservative_inframe_deletion	protein_coding	MODERATE
rs62639695;194978	chr1	6469128	PLEKHG5	C	T	23	0.119	SNP	Benign	Distal_spinal_muscular_atrophy|not_specified	synonymous_variant	protein_coding	LOW
rs730600;194881	chr1	6469383	PLEKHG5	A	G	35	0.18	SNP	Benign	Distal_spinal_muscular_atrophy|not_specified	synonymous_variant	protein_coding	LOW
rs943584;297954	chr1	6469688	TNFRSF25	G	T	20	0.103	SNP	Likely_benign	Distal_spinal_muscular_atrophy	upstream_gene_variant	protein_coding	MODIFIER
rs3007421;667938	chr1	6470129	TNFRSF25	G	A	29	0.149	SNP	Benign	not_provided	upstream_gene_variant	protein_coding	MODIFIER
rs112662590;670557	chr1	6470905		C	CG	194	1	INDEL	Benign	not_provided	TF_binding_site_variant		LOW
rs61740145;297958	chr1	6471064	PLEKHG5	T	C	20	0.103	SNP	Likely_benign	Distal_spinal_muscular_atrophy	missense_variant	protein_coding	MODERATE
rs139904931;281726	chr1	6471515	PLEKHG5	G	C	4	0.021	SNP	Conflicting_interpretations_of_pathogenicity	Distal_spinal_muscular_atrophy|Distal_spinal_muscular_atrophy,_autosomal_recessive_4|Charcot-Marie-Tooth_disease,_recessive_intermediate_c|not_specified|not_provided	synonymous_variant	protein_coding	LOW
rs74809741;297959	chr1	6471529	PLEKHG5	C	T	9	0.046	SNP	Likely_benign	Distal_spinal_muscular_atrophy	missense_variant	protein_coding	MODERATE
rs112471131;297960	chr1	6471590	PLEKHG5	C	T	20	0.103	SNP	Likely_benign	Distal_spinal_muscular_atrophy	synonymous_variant	protein_coding	LOW
rs61741379;198895	chr1	6473333	PLEKHG5	G	C	34	0.175	SNP	Benign	Distal_spinal_muscular_atrophy|not_specified	missense_variant	protein_coding	MODERATE
rs74049586;675701	chr1	6473942	PLEKHG5	C	T	3	0.015	SNP	Benign	not_provided	upstream_gene_variant	retained_intron	MODIFIER
rs58549010;675700	chr1	6473961	PLEKHG5	C	T	3	0.015	SNP	Benign	not_provided	upstream_gene_variant	retained_intron	MODIFIER
rs2986751;667937	chr1	6474721	PLEKHG5	G	A	11	0.057	SNP	Benign	not_provided	upstream_gene_variant	retained_intron	MODIFIER
rs75490131;380863	chr1	6485330	PLEKHG5	A	T	30	0.155	SNP	Benign	not_specified	missense_variant	protein_coding	MODERATE
rs145141925;667939	chr1	6485769	PLEKHG5	G	C	16	0.084	SNP	Benign	not_provided	upstream_gene_variant	protein_coding	MODIFIER
rs11806429;380862	chr1	6490445	PLEKHG5	C	T	29	0.149	SNP	Benign	not_specified	splice_region_variant	protein_coding	LOW
rs3007429;138696	chr1	6491632	PLEKHG5	C	T	17	0.088	SNP	Benign	Distal_spinal_muscular_atrophy|not_specified	splice_region_variant&intron_variant	protein_coding	LOW
rs3007430;380861	chr1	6496949	PLEKHG5	A	C	32	0.165	SNP	Benign	not_specified	upstream_gene_variant	protein_coding	MODIFIER
rs1556035;380860	chr1	6519547	PLEKHG5	C	T	173	0.892	SNP	Benign	not_specified	5_prime_UTR_variant	protein_coding	MODIFIER
rs139008319;713667	chr1	6636172	DNAJC11	G	A	2	0.01	SNP	Benign	not_provided	synonymous_variant	protein_coding	LOW
rs200318010;235450	chr1	7663346	CAMTA1	TC	T	2	0.01	INDEL	Benign	not_provided	splice_region_variant&intron_variant	protein_coding	LOW
rs3737906;128566	chr1	7663528	CAMTA1	C	T	30	0.155	SNP	Benign	not_specified|not_provided	synonymous_variant	protein_coding	LOW
rs12128526;128564	chr1	7663897	CAMTA1	G	A	88	0.454	SNP	Likely_benign	not_specified	synonymous_variant	protein_coding	LOW
rs41278950;769501	chr1	7737290	CAMTA1	C	T	2	0.01	SNP	Benign	not_provided	synonymous_variant	protein_coding	LOW
rs41278952;128565	chr1	7737443	CAMTA1	C	G	26	0.134	SNP	Likely_benign	not_specified	missense_variant	protein_coding	MODERATE
rs76980367;769502	chr1	7738425	CAMTA1	G	A	2	0.01	SNP	Benign	not_provided	synonymous_variant	protein_coding	LOW
rs35733104;721201	chr1	7827344	PER3	C	T	2	0.01	SNP	Benign	not_provided	synonymous_variant	protein_coding	LOW
rs12121492;773387	chr1	7829896	PER3	G	A	2	0.01	SNP	Benign	not_provided	synonymous_variant	protein_coding	LOW
rs17523802;298111	chr1	7961680	PARK7	G	A	24	0.124	SNP	Likely_benign	Parkinson_Disease,_Recessive	5_prime_UTR_variant	protein_coding	MODIFIER
rs226249;298113	chr1	7961718	PARK7	T	C	99	0.51	SNP	Benign	Parkinson_Disease,_Recessive	5_prime_UTR_variant	protein_coding	MODIFIER
rs71653619;465831	chr1	7970934	PARK7	G	A	3	0.015	SNP	Benign	Parkinson_disease_7|not_provided	structural_interaction_variant	protein_coding	HIGH
727086	chr1	8318168	SLC45A1	C	G	4	0.021	SNP	Benign	not_provided	synonymous_variant	protein_coding	LOW
rs201665914;377359	chr1	8656247	RERE	T	TCGGTCC	2	0.01	INDEL	Benign	not_provided	disruptive_inframe_insertion	protein_coding	MODERATE
rs139855605;402919	chr1	9244919	H6PD	CCCCAGGCA	C	36	0.186	INDEL	Benign	not_specified	frameshift_variant	protein_coding	HIGH
rs12032814;191261	chr1	9247171	H6PD	T	A	44	0.227	SNP	Benign	Cortisone_reductase_deficiency_1|not_specified	intron_variant	protein_coding	MODIFIER
rs6688832;16131	chr1	9263851	H6PD	G	A	59	0.304	SNP	Uncertain_significance	Cortisone_reductase_deficiency_1	missense_variant	protein_coding	MODERATE
rs79416387;724528	chr1	9597060	TMEM201	C	T	2	0.01	SNP	Benign	not_provided	splice_region_variant&intron_variant	protein_coding	LOW
rs142285826;474031	chr1	9715914	PIK3CD	T	A	3	0.015	SNP	Benign	Immunodeficiency_14	missense_variant	protein_coding	MODERATE
rs28730669;440067	chr1	9717528	PIK3CD	G	C	3	0.015	SNP	Benign	Immunodeficiency_14	downstream_gene_variant	retained_intron	MODIFIER
rs61755420;440066	chr1	9717541	PIK3CD	C	G	2	0.01	SNP	Benign	Immunodeficiency_14	missense_variant	protein_coding	MODERATE
rs181919452;811024	chr1	9720929	PIK3CD	T	C	7	0.036	SNP	Benign	Immunodeficiency_14	downstream_gene_variant	retained_intron	MODIFIER
rs139848768;474026	chr1	9722328	PIK3CD	C	T	2	0.01	SNP	Benign	Immunodeficiency_14	synonymous_variant	protein_coding	LOW
rs11121484;811566	chr1	9724365	PIK3CD	C	T	17	0.088	SNP	Benign	Immunodeficiency_14	synonymous_variant	protein_coding	LOW
rs145426187;781773	chr1	10119504	UBE4B	C	T	9	0.046	SNP	Benign	not_provided	upstream_gene_variant	protein_coding	MODIFIER
rs181820595;291459	chr1	10210822	KIF1B	C	T	6	0.031	SNP	Likely_benign	Pheochromocytoma|Neuroblastoma|Charcot-Marie-Tooth_disease,_type_2	5_prime_UTR_variant	protein_coding	MODIFIER
rs138324955;260541	chr1	10258485	KIF1B	CTT	C	5	0.026	INDEL	Benign/Likely_benign	Pheochromocytoma|Neuroblastoma|Charcot-Marie-Tooth_disease,_type_2|not_specified	splice_region_variant&intron_variant	protein_coding	LOW
rs12402052;129399	chr1	10258594	KIF1B	C	G	55	0.284	SNP	Benign	Pheochromocytoma|Neuroblastoma|Charcot-Marie-Tooth_disease,_type_2|not_specified	synonymous_variant	protein_coding	LOW
rs139613776;220468	chr1	10267565	KIF1B	T	TA	5	0.026	INDEL	Benign/Likely_benign	Pheochromocytoma|Neuroblastoma|Charcot-Marie-Tooth_disease,_type_2|not_specified	intron_variant	protein_coding	MODIFIER
rs1339458;260542	chr1	10268280	KIF1B	C	T	55	0.284	SNP	Benign	not_specified	intron_variant	protein_coding	MODIFIER
rs41274456;260540	chr1	10278146	KIF1B	C	T	14	0.072	SNP	Benign	not_specified	upstream_gene_variant	retained_intron	MODIFIER
rs17034660;291522	chr1	10282464	KIF1B	G	A	7	0.036	SNP	Benign/Likely_benign	Pheochromocytoma|Neuroblastoma|Charcot-Marie-Tooth_disease,_type_2	synonymous_variant	protein_coding	LOW
rs3753037;177960	chr1	10295776	KIF1B	C	T	55	0.284	SNP	Benign	Pheochromocytoma|Neuroblastoma|Charcot-Marie-Tooth_disease,_type_2|not_specified	sequence_feature	protein_coding	LOW
rs41274458;218862	chr1	10303606	KIF1B	G	T	5	0.026	SNP	Benign	not_specified	missense_variant	protein_coding	MODERATE
rs41274462;811654	chr1	10303999	KIF1B	A	G	5	0.026	SNP	Benign	not_specified	synonymous_variant	protein_coding	LOW
rs148481786;283154	chr1	10304202	KIF1B	A	G	7	0.036	SNP	Benign/Likely_benign	not_specified|not_provided	missense_variant	protein_coding	MODERATE
rs2297881;291567	chr1	10337509	KIF1B	A	G	7	0.036	SNP	Benign/Likely_benign	Pheochromocytoma|Neuroblastoma|Charcot-Marie-Tooth_disease,_type_2	missense_variant	protein_coding	MODERATE
rs3215996;291568	chr1	10339753	KIF1B	TA	T	7	0.036	INDEL	Likely_benign	Pheochromocytoma|Neuroblastoma|Charcot-Marie-Tooth_disease,_type_2	intron_variant	protein_coding	MODIFIER
rs12125492;129400	chr1	10361820	KIF1B	A	G	29	0.149	SNP	Benign/Likely_benign	Pheochromocytoma|Neuroblastoma|Charcot-Marie-Tooth_disease,_type_2|not_specified	synonymous_variant	protein_coding	LOW
rs77172218;240959	chr1	10368512	KIF1B	G	A	9	0.046	SNP	Benign/Likely_benign	Pheochromocytoma|Neuroblastoma|Charcot-Marie-Tooth_disease,_type_2|not_specified	missense_variant	protein_coding	MODERATE
rs72867431;291583	chr1	10371271	KIF1B	C	T	7	0.036	SNP	Benign/Likely_benign	Pheochromocytoma|Neuroblastoma|Charcot-Marie-Tooth_disease,_type_2	downstream_gene_variant	retained_intron	MODIFIER
rs11121552;129401	chr1	10375266	KIF1B	C	A	56	0.289	SNP	Benign	Pheochromocytoma|Neuroblastoma|Charcot-Marie-Tooth_disease,_type_2|not_specified	synonymous_variant	protein_coding	LOW
291590	chr1	10376834	KIF1B	AACAC	AAC	38	0.196	INDEL	Uncertain_significance	Pheochromocytoma|Neuroblastoma|Charcot-Marie-Tooth_disease,_type_2	3_prime_UTR_variant	protein_coding	MODIFIER
291590	chr1	10376834	KIF1B	AACAC	AACACAC	6	0.031	INDEL	Uncertain_significance	Pheochromocytoma|Neuroblastoma|Charcot-Marie-Tooth_disease,_type_2	3_prime_UTR_variant	protein_coding	MODIFIER
rs4240912;291606	chr1	10377720	KIF1B	C	T	29	0.149	SNP	Likely_benign	Pheochromocytoma|Neuroblastoma|Charcot-Marie-Tooth_disease,_type_2	3_prime_UTR_variant	protein_coding	MODIFIER
rs4240913;291608	chr1	10377746	KIF1B	G	A	29	0.149	SNP	Likely_benign	Pheochromocytoma|Neuroblastoma|Charcot-Marie-Tooth_disease,_type_2	3_prime_UTR_variant	protein_coding	MODIFIER
rs2847347;291610	chr1	10377948	KIF1B	A	T	10	0.052	SNP	Likely_benign	Pheochromocytoma|Neuroblastoma|Charcot-Marie-Tooth_disease,_type_2	3_prime_UTR_variant	protein_coding	MODIFIER
rs1536262;291618	chr1	10378629	KIF1B	C	T	97	0.5	SNP	Benign	Pheochromocytoma|Neuroblastoma|Charcot-Marie-Tooth_disease,_type_2	3_prime_UTR_variant	protein_coding	MODIFIER
rs1002076;291619	chr1	10378834	KIF1B	G	A	63	0.325	SNP	Benign	Pheochromocytoma|Neuroblastoma|Charcot-Marie-Tooth_disease,_type_2	3_prime_UTR_variant	protein_coding	MODIFIER
rs3748580;291634	chr1	10379456	KIF1B	C	T	6	0.031	SNP	Likely_benign	Pheochromocytoma|Neuroblastoma|Charcot-Marie-Tooth_disease,_type_2	3_prime_UTR_variant	protein_coding	MODIFIER
rs41310365;291640	chr1	10379741	KIF1B	A	G	5	0.026	SNP	Likely_benign	Pheochromocytoma|Neuroblastoma|Charcot-Marie-Tooth_disease,_type_2	3_prime_UTR_variant	protein_coding	MODIFIER
rs139210251;291642	chr1	10379928	KIF1B	C	T	2	0.01	SNP	Likely_benign	Pheochromocytoma|Neuroblastoma|Charcot-Marie-Tooth_disease,_type_2	3_prime_UTR_variant	protein_coding	MODIFIER
rs1138791;291652	chr1	10380498	KIF1B	A	G	68	0.351	SNP	Benign	Pheochromocytoma|Neuroblastoma|Charcot-Marie-Tooth_disease,_type_2	3_prime_UTR_variant	protein_coding	MODIFIER
rs72867441;291663	chr1	10380979	KIF1B	A	G	7	0.036	SNP	Likely_benign	Pheochromocytoma|Neuroblastoma|Charcot-Marie-Tooth_disease,_type_2	3_prime_UTR_variant	protein_coding	MODIFIER
rs3748581;368794	chr1	10381606	KIF1B	T	C	97	0.5	SNP	Benign	Pheochromocytoma|Neuroblastoma|Charcot-Marie-Tooth_disease,_type_2	downstream_gene_variant	protein_coding	MODIFIER
rs12375;259434	chr1	10536284	PEX14	C	T	66	0.34	SNP	Benign	Peroxisome_biogenesis_disorder_1A_(Zellweger)|not_specified|not_provided	synonymous_variant	protein_coding	LOW
rs41274482;259435	chr1	10599281	PEX14	C	G	2	0.01	SNP	Conflicting_interpretations_of_pathogenicity	Peroxisome_biogenesis_disorder,_complementation_group_K|Peroxisome_biogenesis_disorder_1A_(Zellweger)|not_specified|not_provided	synonymous_variant	protein_coding	LOW
rs284238;95145	chr1	10618431	RN7SL614P	A	T	27	0.139	SNP	Benign	Peroxisome_biogenesis_disorder_1A_(Zellweger)|not_specified|not_provided	downstream_gene_variant	misc_RNA	MODIFIER
rs41274484;286053	chr1	10629648	PEX14	A	G	5	0.026	SNP	Conflicting_interpretations_of_pathogenicity	Peroxisome_biogenesis_disorder,_complementation_group_K|Peroxisome_biogenesis_disorder_1A_(Zellweger)|not_specified	synonymous_variant	protein_coding	LOW
rs2128414;167453	chr1	10629867	PEX14	C	T	6	0.031	SNP	Benign/Likely_benign	Peroxisome_biogenesis_disorder_1A_(Zellweger)|not_specified|not_provided	synonymous_variant	protein_coding	LOW
rs11539794;167454	chr1	10629885	PEX14	G	T	38	0.196	SNP	Benign/Likely_benign	Peroxisome_biogenesis_disorder_1A_(Zellweger)|not_specified|not_provided	synonymous_variant	protein_coding	LOW
774786	chr1	10639086	CASZ1	GTCGTCGTCGTCC	*	6	0.031	INDEL	Likely_benign	not_provided	disruptive_inframe_deletion	protein_coding	MODERATE
rs150385873;781646	chr1	10653750	CASZ1	G	A	2	0.01	SNP	Benign	not_provided	synonymous_variant	protein_coding	LOW
rs115296720;770324	chr1	10654164	CASZ1	C	T	3	0.015	SNP	Benign	not_provided	synonymous_variant	protein_coding	LOW
rs146116942;781647	chr1	10659761	CASZ1	G	A	2	0.01	SNP	Benign	not_provided	synonymous_variant	protein_coding	LOW
rs61736951;709353	chr1	10660197	CASZ1	G	A	2	0.01	SNP	Benign	not_provided	missense_variant	protein_coding	MODERATE
rs138985539;769503	chr1	10660248	CASZ1	A	G	3	0.015	SNP	Benign	not_provided	missense_variant	protein_coding	MODERATE
rs149479567;774276	chr1	10665412	CASZ1	G	A	2	0.01	SNP	Benign	not_provided	missense_variant	protein_coding	MODERATE
rs143130606;522225	chr1	11020666	TARDBP	T	TG	158	0.814	INDEL	Benign	Amyotrophic_lateral_sclerosis_type_10	upstream_gene_variant	processed_transcript	MODIFIER
rs148414479;291743	chr1	11022862	TARDBP	G	A	7	0.036	SNP	Likely_benign	Frontotemporal_dementia|Amyotrophic_Lateral_Sclerosis,_Dominant	3_prime_UTR_variant	protein_coding	MODIFIER
rs141412238;291750	chr1	11023662	TARDBP	T	G	2	0.01	SNP	Likely_benign	Frontotemporal_dementia|Amyotrophic_Lateral_Sclerosis,_Dominant	3_prime_UTR_variant	protein_coding	MODIFIER
rs5772439;291763	chr1	11024947	TARDBP	A	ATGTTT	158	0.814	INDEL	Benign	Frontotemporal_dementia|MASP2_deficiency|Amyotrophic_Lateral_Sclerosis,_Dominant	3_prime_UTR_variant	protein_coding	MODIFIER
rs1033638;291772	chr1	11026660	MASP2	A	G	157	0.809	SNP	Benign	Frontotemporal_dementia|MASP2_deficiency|Amyotrophic_Lateral_Sclerosis,_Dominant	3_prime_UTR_variant	protein_coding	MODIFIER
rs1782455;291781	chr1	11027467	MASP2	G	A	157	0.809	SNP	Benign	Frontotemporal_dementia|MASP2_deficiency|not_specified|Amyotrophic_Lateral_Sclerosis,_Dominant	synonymous_variant	protein_coding	LOW
rs12711521;291786	chr1	11030859	MASP2	C	A	156	0.804	SNP	Benign	MASP2_deficiency|not_specified	missense_variant	protein_coding	MODERATE
rs139962539;729733	chr1	11042883	MASP2	G	A	4	0.021	SNP	Benign	not_provided	missense_variant	protein_coding	MODERATE
rs72550870;5210	chr1	11046609	MASP2	T	C	7	0.036	SNP	Conflicting_interpretations_of_pathogenicity	MASP2_deficiency|not_specified	missense_variant	protein_coding	MODERATE
rs72647262;291809	chr1	11046878	MASP2	G	A	2	0.01	SNP	Uncertain_significance	MASP2_deficiency	upstream_gene_variant	retained_intron	MODIFIER
rs11121691;516652	chr1	11121270	MTOR	C	T	52	0.268	SNP	Benign	not_specified	synonymous_variant	protein_coding	LOW
rs2275527;380311	chr1	11130589	MTOR	G	A	52	0.268	SNP	Benign	not_specified	synonymous_variant	protein_coding	LOW
rs1057079;516654	chr1	11145001	MTOR	C	T	139	0.716	SNP	Benign	not_specified	synonymous_variant	protein_coding	LOW
rs1135172;516653	chr1	11241657	MTOR	A	G	137	0.706	SNP	Benign	not_specified	synonymous_variant	protein_coding	LOW
rs114000606;291821	chr1	11273755	UBIAD1	C	T	3	0.015	SNP	Likely_benign	Schnyder_crystalline_corneal_dystrophy	missense_variant	protein_coding	MODERATE
rs11580061;291872	chr1	11286279	UBIAD1	A	G	11	0.057	SNP	Likely_benign	Schnyder_crystalline_corneal_dystrophy	3_prime_UTR_variant	protein_coding	MODIFIER
rs3765906;291886	chr1	11287035	UBIAD1	T	C	9	0.046	SNP	Benign	Schnyder_crystalline_corneal_dystrophy	3_prime_UTR_variant	protein_coding	MODIFIER
rs35865444;291887	chr1	11287098	UBIAD1	C	CTGTT	59	0.304	INDEL	Benign	Schnyder_crystalline_corneal_dystrophy	3_prime_UTR_variant	protein_coding	MODIFIER
rs17036631;291894	chr1	11287435	UBIAD1	C	T	8	0.041	SNP	Benign	Schnyder_crystalline_corneal_dystrophy	3_prime_UTR_variant	protein_coding	MODIFIER
291907	chr1	11287928	UBIAD1	CA	CAA	6	0.031	INDEL	Uncertain_significance	Schnyder_crystalline_corneal_dystrophy	3_prime_UTR_variant	protein_coding	MODIFIER
291907	chr1	11287928	UBIAD1	CA	C	11	0.057	INDEL	Uncertain_significance	Schnyder_crystalline_corneal_dystrophy	3_prime_UTR_variant	protein_coding	MODIFIER
rs55740775;292153	chr1	11786035	MTHFR	G	GT	194	1	INDEL	Benign	Neural_tube_defects,_folate-sensitive	3_prime_UTR_variant	protein_coding	MODIFIER
rs4846048;292158	chr1	11786195	MTHFR	G	A	145	0.747	SNP	Likely_benign	Neural_tube_defects,_folate-sensitive	3_prime_UTR_variant	protein_coding	MODIFIER
rs4845884;292160	chr1	11786390	MTHFR	G	A	194	1	SNP	Benign	Neural_tube_defects,_folate-sensitive	3_prime_UTR_variant	protein_coding	MODIFIER
292165	chr1	11786602	MTHFR	ATTTTTTTT	ATTTT	123	0.634	INDEL	Uncertain_significance	Neural_tube_defects,_folate-sensitive	splice_region_variant	protein_coding	LOW
292165	chr1	11786602	MTHFR	ATTTTTTTT	ATTTTT	5	0.026	INDEL	Uncertain_significance	Neural_tube_defects,_folate-sensitive	splice_region_variant	protein_coding	LOW
292165	chr1	11786602	MTHFR	ATTTTTTTT	A	7	0.036	INDEL	Uncertain_significance	Neural_tube_defects,_folate-sensitive	splice_region_variant	protein_coding	LOW
292165	chr1	11786602	MTHFR	ATTTTTTTT	ATTTTTTTTTT	33	0.17	INDEL	Uncertain_significance	Neural_tube_defects,_folate-sensitive	splice_region_variant	protein_coding	LOW
rs2184227;292169	chr1	11786685	MTHFR	C	T	17	0.088	SNP	Likely_benign	Neural_tube_defects,_folate-sensitive	3_prime_UTR_variant	protein_coding	MODIFIER
rs70983598;292171	chr1	11787277	MTHFR	G	GGAA	129	0.665	INDEL	Likely_benign	Neural_tube_defects,_folate-sensitive	3_prime_UTR_variant	protein_coding	MODIFIER
rs2184226;292172	chr1	11787379	MTHFR	T	C	9	0.046	SNP	Likely_benign	Neural_tube_defects,_folate-sensitive	3_prime_UTR_variant	protein_coding	MODIFIER
rs3737967;292173	chr1	11787392	C1orf167	G	A	2	0.01	SNP	Likely_benign	Neural_tube_defects,_folate-sensitive	missense_variant	protein_coding	MODERATE
rs3737966;292181	chr1	11787702	MTHFR	C	T	122	0.629	SNP	Likely_benign	Neural_tube_defects,_folate-sensitive	3_prime_UTR_variant	protein_coding	MODIFIER
rs3820192;292182	chr1	11787715	MTHFR	G	T	17	0.088	SNP	Likely_benign	Neural_tube_defects,_folate-sensitive	3_prime_UTR_variant	protein_coding	MODIFIER
rs1537516;292183	chr1	11787804	MTHFR	G	A	17	0.088	SNP	Likely_benign	Neural_tube_defects,_folate-sensitive	3_prime_UTR_variant	protein_coding	MODIFIER
rs1537515;292184	chr1	11787845	MTHFR	C	A	17	0.088	SNP	Likely_benign	Neural_tube_defects,_folate-sensitive	3_prime_UTR_variant	protein_coding	MODIFIER
rs1537514;292188	chr1	11788011	C1orf167	G	C	17	0.088	SNP	Likely_benign	Neural_tube_defects,_folate-sensitive	missense_variant	protein_coding	MODERATE
rs11559040;292191	chr1	11788082	MTHFR	G	A	39	0.201	SNP	Likely_benign	Neural_tube_defects,_folate-sensitive	3_prime_UTR_variant	protein_coding	MODIFIER
rs2077360;292203	chr1	11788822	MTHFR	A	G	194	1	SNP	Benign	Neural_tube_defects,_folate-sensitive	3_prime_UTR_variant	protein_coding	MODIFIER
rs72640221;292204	chr1	11788915	MTHFR	G	A	17	0.088	SNP	Likely_benign	Neural_tube_defects,_folate-sensitive	3_prime_UTR_variant	protein_coding	MODIFIER
rs868014;292209	chr1	11789390	C1orf167	A	G	194	1	SNP	Benign	Neural_tube_defects,_folate-sensitive	missense_variant	protein_coding	MODERATE
rs4846049;292223	chr1	11790308	MTHFR	T	G	131	0.675	SNP	Likely_benign	Neural_tube_defects,_folate-sensitive	3_prime_UTR_variant	protein_coding	MODIFIER
rs35737219;281891	chr1	11790693	MTHFR	G	A	2	0.01	SNP	Benign	Homocystinuria_due_to_methylene_tetrahydrofolate_reductase_deficiency|not_specified|not_provided	missense_variant	protein_coding	MODERATE
rs2274976;194071	chr1	11790870	MTHFR	C	T	2	0.01	SNP	Benign/Likely_benign,_other	Neural_tube_defects,_folate-sensitive|not_specified|not_provided	missense_variant	protein_coding	MODERATE
rs4846051;167306	chr1	11794400	MTHFR	G	A	194	1	SNP	Benign	Neural_tube_defects,_folate-sensitive|not_specified	synonymous_variant	protein_coding	LOW
rs1801131;3521	chr1	11794419	MTHFR	T	G	62	0.32	SNP	Conflicting_interpretations_of_pathogenicity,_other	Schizophrenia,_susceptibility_to|Gastrointestinal_stromal_tumor|MTHFR_deficiency,_thermolabile_type|Neural_tube_defects,_folate-sensitive|not_specified|not_provided	missense_variant	protein_coding	MODERATE
rs2066462;292238	chr1	11794839	MTHFR	G	A	17	0.088	SNP	Benign/Likely_benign	Neural_tube_defects,_folate-sensitive|not_specified	synonymous_variant	protein_coding	LOW
rs1801133;3520	chr1	11796321	MTHFR	G	A	58	0.299	SNP	drug_response	Venous_thrombosis|Neoplasm_of_stomach|Gastrointestinal_stromal_tumor|Homocystinuria_due_to_methylene_tetrahydrofolate_reductase_deficiency|MTHFR_deficiency,_thermolabile_type|Neural_tube_defects,_folate-sensitive|not_specified|carboplatin_response_-_Efficacy|cyclophosphamide_response_-_Toxicity/ADR|methotrexate_response_-_Dosage,_Efficacy,_Toxicity/ADR|not_provided	missense_variant	protein_coding	MODERATE
rs2066470;292246	chr1	11803000	MTHFR	G	A	15	0.077	SNP	Benign/Likely_benign	Neural_tube_defects,_folate-sensitive|not_specified	synonymous_variant	protein_coding	LOW
rs150830522;769504	chr1	11834535	CLCN6	G	A	3	0.015	SNP	Likely_benign	not_provided	missense_variant	protein_coding	MODERATE
rs5065;226855	chr1	11846011	NPPA	A	G	22	0.113	SNP	Benign	not_specified	stop_lost	protein_coding	HIGH
rs5064;36663	chr1	11847546	CLCN6	G	A	10	0.052	SNP	Benign	Cardiac_arrhythmia|not_specified	downstream_gene_variant	protein_coding	MODIFIER
rs1208984;683700	chr1	11935119	PLOD1	A	G	66	0.34	SNP	Benign	not_provided	intron_variant	protein_coding	MODIFIER
rs58469200;678585	chr1	11949677	PLOD1	C	T	11	0.057	SNP	Benign	not_provided	upstream_gene_variant	retained_intron	MODIFIER
rs7529452;255803	chr1	11949898	PLOD1	C	T	70	0.361	SNP	Benign	Ehlers-Danlos_syndrome,_hydroxylysine-deficient|not_specified|Cardiovascular_phenotype|not_provided	synonymous_variant	protein_coding	LOW
rs7551175;196247	chr1	11949899	PLOD1	G	A	20	0.103	SNP	Benign	Ehlers-Danlos_syndrome,_hydroxylysine-deficient|not_specified|Cardiovascular_phenotype	missense_variant	protein_coding	MODERATE
rs41278622;678586	chr1	11949989	PLOD1	G	A	11	0.057	SNP	Benign	not_provided	upstream_gene_variant	retained_intron	MODIFIER
rs2273285;255804	chr1	11950412	PLOD1	G	T	11	0.057	SNP	Benign	Ehlers-Danlos_syndrome,_hydroxylysine-deficient|not_specified|Cardiovascular_phenotype	missense_variant	protein_coding	MODERATE
rs2273286;669464	chr1	11952352	PLOD1	A	G	9	0.046	SNP	Benign	not_provided	upstream_gene_variant	retained_intron	MODIFIER
rs72641005;669465	chr1	11953009	PLOD1	G	A	9	0.046	SNP	Benign	not_provided	upstream_gene_variant	retained_intron	MODIFIER
rs41307745;384719	chr1	11956900	PLOD1	T	G	9	0.046	SNP	Benign	Ehlers-Danlos_syndrome,_hydroxylysine-deficient|not_specified	downstream_gene_variant	processed_transcript	MODIFIER
rs2273289;669466	chr1	11958233	PLOD1	T	C	20	0.103	SNP	Benign	not_provided	downstream_gene_variant	processed_transcript	MODIFIER
rs2207751;669467	chr1	11960355	PLOD1	A	G	21	0.108	SNP	Benign	not_provided	upstream_gene_variant	processed_transcript	MODIFIER
rs59578134;678590	chr1	11960987	PLOD1	T	C	12	0.062	SNP	Benign	not_provided	upstream_gene_variant	processed_transcript	MODIFIER
rs72641011;679474	chr1	11963443	PLOD1	G	A	12	0.062	SNP	Likely_benign	not_provided	upstream_gene_variant	processed_transcript	MODIFIER
rs1130529;255799	chr1	11964178	PLOD1	C	T	74	0.381	SNP	Benign	Ehlers-Danlos_syndrome,_hydroxylysine-deficient|not_specified|Cardiovascular_phenotype	synonymous_variant	protein_coding	LOW
rs7529028;678592	chr1	11964550	PLOD1	T	A	12	0.062	SNP	Benign	not_provided	upstream_gene_variant	processed_transcript	MODIFIER
rs7529312;678593	chr1	11964866	PLOD1	T	C	12	0.062	SNP	Benign	not_provided	intron_variant	protein_coding	MODIFIER
rs2230898;255802	chr1	11966298	PLOD1	A	C	12	0.062	SNP	Benign/Likely_benign	Ehlers-Danlos_syndrome,_hydroxylysine-deficient|not_specified|Cardiovascular_phenotype	synonymous_variant	protein_coding	LOW
rs11121846;683705	chr1	11970390	PLOD1	G	A	92	0.474	SNP	Benign	not_provided	upstream_gene_variant	retained_intron	MODIFIER
rs2236054;292362	chr1	11980267		A	G	89	0.459	SNP	Benign	Hereditary_motor_and_sensory_neuropathy|Ehlers-Danlos_syndrome,_hydroxylysine-deficient|Charcot-Marie-Tooth_disease,_type_2	TF_binding_site_variant		LOW
rs2180183;292368	chr1	11980422		T	C	89	0.459	SNP	Benign	Hereditary_motor_and_sensory_neuropathy|Ehlers-Danlos_syndrome,_hydroxylysine-deficient|Charcot-Marie-Tooth_disease,_type_2	TF_binding_site_variant		LOW
rs6675934;683180	chr1	11992348	MFN2	G	A	161	0.83	SNP	Benign	not_provided	downstream_gene_variant	processed_transcript	MODIFIER
385692	chr1	11997344	MFN2	T	C	3	0.015	SNP	Likely_benign	Charcot-Marie-Tooth_disease,_type_2|not_specified	synonymous_variant	protein_coding	LOW
rs41278624;670701	chr1	11998654	MFN2	G	A	2	0.01	SNP	Likely_benign	not_provided	intron_variant	protein_coding	MODIFIER
rs2295281;684255	chr1	11999355	MFN2	C	T	108	0.557	SNP	Benign	not_provided	intron_variant	protein_coding	MODIFIER
rs41278632;138212	chr1	12001541	MFN2	C	T	3	0.015	SNP	Benign/Likely_benign	Hereditary_motor_and_sensory_neuropathy|Charcot-Marie-Tooth_disease,_type_2|not_specified	synonymous_variant	protein_coding	LOW
rs2236058;683181	chr1	12002304	MFN2	C	G	122	0.629	SNP	Benign	not_provided	intron_variant	protein_coding	MODIFIER
rs1042837;138215	chr1	12005784	MFN2	C	T	7	0.036	SNP	Benign/Likely_benign	Hereditary_motor_and_sensory_neuropathy|Charcot-Marie-Tooth_disease,_type_2|not_specified	synonymous_variant	protein_coding	LOW
rs7550536;676150	chr1	12006987	MFN2	T	G	121	0.624	SNP	Benign	not_provided	intron_variant	protein_coding	MODIFIER
rs77262016;138218	chr1	12009741	MFN2	T	C	7	0.036	SNP	Benign/Likely_benign	Hereditary_motor_and_sensory_neuropathy|Charcot-Marie-Tooth_disease,_type_2|not_specified	intron_variant	protein_coding	MODIFIER
rs1042842;292381	chr1	12011623	MFN2	A	G	128	0.66	SNP	Benign	Hereditary_motor_and_sensory_neuropathy|Charcot-Marie-Tooth_disease,_type_2|not_specified	3_prime_UTR_variant	protein_coding	MODIFIER
rs3088064;292393	chr1	12012461	MFN2	G	C	122	0.629	SNP	Benign	Hereditary_motor_and_sensory_neuropathy|Charcot-Marie-Tooth_disease,_type_2	3_prime_UTR_variant	protein_coding	MODIFIER
rs14305;292394	chr1	12012477	MFN2	C	T	13	0.067	SNP	Likely_benign	Hereditary_motor_and_sensory_neuropathy|Charcot-Marie-Tooth_disease,_type_2	3_prime_UTR_variant	protein_coding	MODIFIER
rs41278638;292398	chr1	12012665	MFN2	A	G	7	0.036	SNP	Likely_benign	Hereditary_motor_and_sensory_neuropathy|Charcot-Marie-Tooth_disease,_type_2	3_prime_UTR_variant	protein_coding	MODIFIER
rs11554507;292405	chr1	12013053	MFN2	C	T	20	0.103	SNP	Likely_benign	Hereditary_motor_and_sensory_neuropathy|Charcot-Marie-Tooth_disease,_type_2	3_prime_UTR_variant	protein_coding	MODIFIER
rs139222925;779093	chr1	12276447	VPS13D	G	A	2	0.01	SNP	Benign	not_provided	synonymous_variant	protein_coding	LOW
rs41279452;774576	chr1	12282933	VPS13D	G	A	2	0.01	SNP	Benign	not_provided	missense_variant	protein_coding	MODERATE
770028	chr1	12578936	DHRS3	C	T	15	0.077	SNP	Benign	not_provided	synonymous_variant	protein_coding	LOW
rs1737157;769505	chr1	12793254	PRAMEF1	A	C	63	0.325	SNP	Benign	not_provided	synonymous_variant	protein_coding	LOW
rs17039307;403340	chr1	12861477	PRAMEF2	T	C	48	0.247	SNP	Benign	not_specified	missense_variant	protein_coding	MODERATE
rs41269807;403342	chr1	13780865	PRDM2	T	A	13	0.067	SNP	Likely_benign	not_specified	missense_variant	protein_coding	MODERATE
rs41310380;771685	chr1	15215144	TMEM51	G	A	7	0.036	SNP	Benign	not_provided	synonymous_variant	protein_coding	LOW
rs497078;260156	chr1	15440540	CTRC	C	T	20	0.103	SNP	Benign	Inborn_genetic_diseases|Hereditary_pancreatitis|not_specified	synonymous_variant	protein_coding	LOW
rs115742618;439569	chr1	15440628	CTRC	C	T	3	0.015	SNP	Benign	Hereditary_pancreatitis	sequence_feature	protein_coding	LOW
rs41307798;260157	chr1	15442501	CTRC	C	T	7	0.036	SNP	Benign/Likely_benign	Inborn_genetic_diseases|Hereditary_pancreatitis|not_specified	missense_variant	protein_coding	MODERATE
rs3765373;439571	chr1	15442643	CTRC	G	A	28	0.144	SNP	Benign	not_specified	intron_variant	protein_coding	MODIFIER
rs10803384;439565	chr1	15443606	CTRC	C	A	44	0.227	SNP	Benign	Hereditary_pancreatitis	downstream_gene_variant	processed_transcript	MODIFIER
rs545634;439564	chr1	15443607	CTRC	G	A	20	0.103	SNP	Benign	Hereditary_pancreatitis	downstream_gene_variant	processed_transcript	MODIFIER
rs10927786;439563	chr1	15445562	CTRC	G	T	70	0.361	SNP	Benign	Hereditary_pancreatitis	downstream_gene_variant	processed_transcript	MODIFIER
rs61738982;478105	chr1	15725495	PLEKHM2	G	C	2	0.01	SNP	Benign	Dilated_Cardiomyopathy,_Recessive	missense_variant	protein_coding	MODERATE
rs150750784;478072	chr1	15728115	PLEKHM2	C	T	3	0.015	SNP	Benign	Dilated_Cardiomyopathy,_Recessive	synonymous_variant	protein_coding	LOW
rs116455686;478078	chr1	15730534	PLEKHM2	A	G	3	0.015	SNP	Benign	Dilated_Cardiomyopathy,_Recessive	splice_region_variant&synonymous_variant	protein_coding	LOW
rs61733331;775515	chr1	15765205	FBLIM1	G	A	2	0.01	SNP	Benign	not_provided	synonymous_variant	protein_coding	LOW
rs7417535;767656	chr1	15807492	UQCRHL	T	C	21	0.108	SNP	Benign	not_provided	missense_variant	protein_coding	MODERATE
rs10927887;585697	chr1	16024780	CLCNKA	A	G	110	0.567	SNP	Benign	Bartter_syndrome,_type_4b|not_provided	missense_variant	protein_coding	MODERATE
rs201309731;785787	chr1	16028754	CLCNKA	C	G	2	0.01	SNP	Benign	not_provided	splice_region_variant&intron_variant	protein_coding	LOW
rs10803407;585696	chr1	16032437	CLCNKA	T	C	136	0.701	SNP	Benign	not_provided	splice_region_variant&intron_variant	protein_coding	LOW
rs2015352;447107	chr1	16044572	CLCNKB	G	T	137	0.706	SNP	Benign	not_specified|not_provided	missense_variant	protein_coding	MODERATE
rs5257;447104	chr1	16046629	CLCNKB	A	G	160	0.825	SNP	Benign	not_specified|not_provided	synonymous_variant	protein_coding	LOW
rs2014562;447105	chr1	16048038	CLCNKB	G	C	181	0.933	SNP	Benign	not_specified|not_provided	synonymous_variant	protein_coding	LOW
rs1889788;381050	chr1	16048499	CLCNKB	C	T	160	0.825	SNP	Benign/Likely_benign	not_specified|not_provided	splice_region_variant&intron_variant	protein_coding	LOW
rs1889789;504916	chr1	16048568	CLCNKB	C	G	177	0.912	SNP	Benign	Bartter_syndrome_type_3|not_specified	missense_variant	protein_coding	MODERATE
rs1889790;504915	chr1	16048569	CLCNKB	A	C	177	0.912	SNP	Benign	not_specified	synonymous_variant	protein_coding	LOW
rs11588392;504913	chr1	16049015	CLCNKB	G	A	8	0.041	SNP	Benign	not_specified	missense_variant	protein_coding	MODERATE
rs7367494;447108	chr1	16049696	CLCNKB	C	T	181	0.933	SNP	Benign	not_specified|not_provided	missense_variant	protein_coding	MODERATE
rs7368151;377683	chr1	16049824	CLCNKB	T	C	181	0.933	SNP	Benign	not_specified|not_provided	synonymous_variant	protein_coding	LOW
rs35480349;504914	chr1	16050613	CLCNKB	G	C	54	0.278	SNP	Benign	not_specified	upstream_gene_variant	protein_coding	MODIFIER
rs6650118;585698	chr1	16051504	CLCNKB	C	T	20	0.103	SNP	Benign	not_provided	synonymous_variant	protein_coding	LOW
rs6650119;585699	chr1	16051505	CLCNKB	A	G	20	0.103	SNP	Benign	not_provided	missense_variant	protein_coding	MODERATE
rs5252;585700	chr1	16051720	CLCNKB	C	T	20	0.103	SNP	Benign	not_provided	synonymous_variant	protein_coding	LOW
rs12140311;585702	chr1	16052230	CLCNKB	A	T	20	0.103	SNP	Benign	not_provided	missense_variant	protein_coding	MODERATE
rs34652156;585703	chr1	16052244	CLCNKB	G	A	12	0.062	SNP	Benign	not_provided	synonymous_variant	protein_coding	LOW
rs5253;447094	chr1	16053701	CLCNKB	T	C	192	0.99	SNP	Benign	not_specified	missense_variant	protein_coding	MODERATE
rs2275166;447096	chr1	16053748	CLCNKB	A	G	125	0.644	SNP	Benign	not_specified|not_provided	missense_variant	protein_coding	MODERATE
rs2275167;447097	chr1	16053757	CLCNKB	C	T	120	0.619	SNP	Benign	not_specified|not_provided	synonymous_variant	protein_coding	LOW
rs1803527;293400	chr1	16124918	EPHA2	C	T	185	0.954	SNP	Benign	Age-related_cortical_cataract	3_prime_UTR_variant	protein_coding	MODIFIER
rs3754334;259392	chr1	16125272	EPHA2	G	A	43	0.222	SNP	Benign	Age-related_cortical_cataract|not_specified|not_provided	synonymous_variant	protein_coding	LOW
rs35903225;259391	chr1	16130268	EPHA2	C	T	4	0.021	SNP	Benign/Likely_benign	Age-related_cortical_cataract|Cataract_6,_multiple_types|not_specified	missense_variant	protein_coding	MODERATE
rs112285834;259390	chr1	16131844	EPHA2	G	A	3	0.015	SNP	Benign/Likely_benign	Age-related_cortical_cataract|not_specified	synonymous_variant	protein_coding	LOW
rs10907223;259389	chr1	16133250	EPHA2	G	A	6	0.031	SNP	Benign	Age-related_cortical_cataract|not_specified|not_provided	synonymous_variant	protein_coding	LOW
rs56043737;293418	chr1	16133292	EPHA2	C	A	3	0.015	SNP	Benign/Likely_benign	Age-related_cortical_cataract|Cataract_6,_multiple_types	sequence_feature	protein_coding	MODERATE
rs6669624;259388	chr1	16133844	EPHA2	G	A	10	0.052	SNP	Benign	not_specified	upstream_gene_variant	processed_transcript	MODIFIER
rs55700006;259387	chr1	16135769	EPHA2	C	T	5	0.026	SNP	Benign/Likely_benign	Age-related_cortical_cataract|Cataract_6,_multiple_types|not_specified	structural_interaction_variant	protein_coding	HIGH
rs2230597;259398	chr1	16138178	EPHA2	G	A	76	0.392	SNP	Benign	Age-related_cortical_cataract|not_specified|not_provided	structural_interaction_variant	protein_coding	HIGH
rs2291804;259396	chr1	16138441	EPHA2	C	T	5	0.026	SNP	Benign	Age-related_cortical_cataract|not_specified	upstream_gene_variant	processed_transcript	MODIFIER
rs34753465;259395	chr1	16148553	EPHA2	G	A	2	0.01	SNP	Benign	Age-related_cortical_cataract|Cataract_6,_multiple_types|not_specified	synonymous_variant	protein_coding	LOW
rs6678616;259394	chr1	16148628	EPHA2	C	T	54	0.278	SNP	Benign	Age-related_cortical_cataract|not_specified|not_provided	structural_interaction_variant	protein_coding	HIGH
rs6678618;259393	chr1	16148631	EPHA2	C	T	54	0.278	SNP	Benign	Age-related_cortical_cataract|not_specified|not_provided	structural_interaction_variant	protein_coding	HIGH
rs147139590;774151	chr1	16945494	CROCC	G	A	10	0.052	SNP	Benign	not_provided	missense_variant	protein_coding	MODERATE
rs142404824;772652	chr1	16945542	CROCC	G	A	10	0.052	SNP	Benign	not_provided	missense_variant	protein_coding	MODERATE
rs15786;293763	chr1	16986097	ATP13A2	G	A	16	0.082	SNP	Benign	Kufor-Rakeb_syndrome	missense_variant	protein_coding	MODERATE
rs41273151;493023	chr1	16986101	ATP13A2	T	A	2	0.01	SNP	Uncertain_significance	Kufor-Rakeb_syndrome|not_provided	missense_variant	protein_coding	MODERATE
rs3170740;128475	chr1	16986248	ATP13A2	C	T	100	0.515	SNP	Benign	Kufor-Rakeb_syndrome|History_of_neurodevelopmental_disorder|not_specified|not_provided	missense_variant	protein_coding	MODERATE
rs2076605;559000	chr1	16986662	ATP13A2	G	A	98	0.505	SNP	Benign	not_provided	downstream_gene_variant	protein_coding	MODIFIER
rs9435659;128473	chr1	16986848	ATP13A2	G	A	98	0.505	SNP	Benign	Kufor-Rakeb_syndrome|History_of_neurodevelopmental_disorder|not_specified|not_provided	synonymous_variant	protein_coding	LOW
rs7531163;128471	chr1	16986959	ATP13A2	G	A	45	0.232	SNP	Benign	Kufor-Rakeb_syndrome|History_of_neurodevelopmental_disorder|not_specified|not_provided	splice_region_variant&intron_variant	protein_coding	LOW
rs761421;128470	chr1	16987159	ATP13A2	C	T	98	0.505	SNP	Benign	Kufor-Rakeb_syndrome|History_of_neurodevelopmental_disorder|not_specified|not_provided	synonymous_variant	protein_coding	LOW
rs3738815;128468	chr1	16988207	ATP13A2	C	T	41	0.211	SNP	Benign	Kufor-Rakeb_syndrome|History_of_neurodevelopmental_disorder|not_specified|not_provided	synonymous_variant	protein_coding	LOW
rs9435662;128466	chr1	16988447	ATP13A2	G	A	98	0.505	SNP	Benign	Kufor-Rakeb_syndrome|History_of_neurodevelopmental_disorder|not_specified|not_provided	synonymous_variant	protein_coding	LOW
rs2076603;128465	chr1	16992516	ATP13A2	G	A	110	0.567	SNP	Benign	Kufor-Rakeb_syndrome|History_of_neurodevelopmental_disorder|not_specified|not_provided	synonymous_variant	protein_coding	LOW
rs55689004;194113	chr1	16997010	ATP13A2	C	T	2	0.01	SNP	Benign/Likely_benign	Kufor-Rakeb_syndrome|Spastic_paraplegia_78,_autosomal_recessive|not_specified|not_provided	upstream_gene_variant	retained_intron	MODIFIER
rs56290406;128463	chr1	17000045	ATP13A2	G	A	7	0.036	SNP	Benign/Likely_benign	Kufor-Rakeb_syndrome|History_of_neurodevelopmental_disorder|Spastic_paraplegia_78,_autosomal_recessive|not_specified|not_provided	synonymous_variant	protein_coding	LOW
rs56367069;128476	chr1	17000272	ATP13A2	C	T	5	0.026	SNP	Benign	Kufor-Rakeb_syndrome|History_of_neurodevelopmental_disorder|Spastic_paraplegia_78,_autosomal_recessive|not_specified|not_provided	missense_variant	protein_coding	MODERATE
rs2871776;703790	chr1	17001806	ATP13A2	T	C	93	0.479	SNP	Benign	not_provided	upstream_gene_variant	retained_intron	MODIFIER
rs200816691;261540	chr1	17005530	ATP13A2	T	C	2	0.01	SNP	Benign/Likely_benign	Kufor-Rakeb_syndrome|History_of_neurodevelopmental_disorder|Spastic_paraplegia_78,_autosomal_recessive|not_specified|not_provided	synonymous_variant	protein_coding	LOW
rs2235930;695745	chr1	17023648	SDHB	G	A	78	0.402	SNP	Benign	not_provided	upstream_gene_variant	retained_intron	MODIFIER
rs33927012;12792	chr1	17027802	SDHB	A	G	2	0.01	SNP	Conflicting_interpretations_of_pathogenicity	Pheochromocytoma|Gastrointestinal_stromal_tumor|Cowden_syndrome|Hereditary_cancer-predisposing_syndrome|Paragangliomas_4|not_specified|not_provided	missense_variant	protein_coding	MODERATE
36770;44644	chr1	17027878	SDHB	G	GGAA	2	0.01	INDEL	Conflicting_interpretations_of_pathogenicity	Pheochromocytoma|Carney-Stratakis_syndrome|not_specified	upstream_gene_variant	retained_intron	MODIFIER
rs77244636;224009	chr1	17028340	SDHB	C	T	3	0.015	SNP	Likely_benign	Hereditary_cancer-predisposing_syndrome	downstream_gene_variant	retained_intron	MODIFIER
rs1022580;258889	chr1	17033181	SDHB	C	A	186	0.959	SNP	Benign	not_specified	intron_variant	protein_coding	MODIFIER
rs61769190;811493	chr1	17044726	SDHB	C	T	3	0.015	SNP	Benign	not_specified	intron_variant	protein_coding	MODIFIER
rs2647169;440258	chr1	17044728	SDHB	C	T	20	0.103	SNP	Benign	not_specified	intron_variant	protein_coding	MODIFIER
rs2746463;677080	chr1	17053774	SDHB	G	C	8	0.041	SNP	Benign	not_provided	upstream_gene_variant	protein_coding	MODIFIER
rs2746462;44641	chr1	17054002	SDHB	G	T	187	0.964	SNP	Benign	Pheochromocytoma|Hereditary_cancer-predisposing_syndrome|Carney-Stratakis_syndrome|not_specified	synonymous_variant	protein_coding	LOW
rs114522228;293820	chr1	17054158	SDHB	C	A	3	0.015	SNP	Likely_benign	Pheochromocytoma|Carney-Stratakis_syndrome	5_prime_UTR_premature_start_codon_gain_variant	protein_coding	LOW
rs2240340;590790	chr1	17336144	AC004824.1	T	C	113	0.582	SNP	association	Rheumatoid_arthritis	upstream_gene_variant	protein_coding	MODIFIER
rs33981382;774152	chr1	17342393	PADI4	A	G	2	0.01	SNP	Benign	not_provided	structural_interaction_variant	protein_coding	HIGH
rs7538876;704516	chr1	17395867	PADI6	G	A	68	0.351	SNP	Benign	not_provided	intron_variant	protein_coding	MODIFIER
rs1138333;294333	chr1	18871570	ALDH4A1	T	G	39	0.201	SNP	Likely_benign	Hyperprolinemia	3_prime_UTR_variant	protein_coding	MODIFIER
rs1138328;294334	chr1	18871606	ALDH4A1	C	G	39	0.201	SNP	Likely_benign	Hyperprolinemia	3_prime_UTR_variant	protein_coding	MODIFIER
rs7366541;294336	chr1	18871647	ALDH4A1	T	C	39	0.201	SNP	Likely_benign	Hyperprolinemia	3_prime_UTR_variant	protein_coding	MODIFIER
rs115664776;294338	chr1	18871672	ALDH4A1	G	A	2	0.01	SNP	Uncertain_significance	Hyperprolinemia	3_prime_UTR_variant	protein_coding	MODIFIER
rs1140477;294341	chr1	18871920	ALDH4A1	G	A	39	0.201	SNP	Likely_benign	Hyperprolinemia	3_prime_UTR_variant	protein_coding	MODIFIER
rs1138269;294342	chr1	18871924	ALDH4A1	C	T	39	0.201	SNP	Likely_benign	Hyperprolinemia	3_prime_UTR_variant	protein_coding	MODIFIER
rs1138267;294344	chr1	18872082	ALDH4A1	A	G	122	0.629	SNP	Likely_benign	Hyperprolinemia	3_prime_UTR_variant	protein_coding	MODIFIER
rs14311;294346	chr1	18872133	ALDH4A1	G	A	37	0.191	SNP	Likely_benign	Hyperprolinemia	3_prime_UTR_variant	protein_coding	MODIFIER
rs3202002;294347	chr1	18872143	ALDH4A1	G	A	87	0.448	SNP	Likely_benign	Hyperprolinemia	3_prime_UTR_variant	protein_coding	MODIFIER
rs11311839;294349	chr1	18872187	ALDH4A1	GC	G	85	0.438	INDEL	Likely_benign	Hyperprolinemia	3_prime_UTR_variant	protein_coding	MODIFIER
rs9117;294353	chr1	18872401	ALDH4A1	A	G	33	0.17	SNP	Likely_benign	Hyperprolinemia	3_prime_UTR_variant	protein_coding	MODIFIER
rs41273171;294354	chr1	18872573	ALDH4A1	G	A	3	0.015	SNP	Uncertain_significance	Hyperprolinemia	3_prime_UTR_variant	protein_coding	MODIFIER
rs11740;294359	chr1	18872727	ALDH4A1	C	T	84	0.433	SNP	Likely_benign	Hyperprolinemia	3_prime_UTR_variant	protein_coding	MODIFIER
rs2230710;294360	chr1	18872810	ALDH4A1	G	A	12	0.062	SNP	Uncertain_significance	Hyperprolinemia	3_prime_UTR_variant	protein_coding	MODIFIER
rs61757683;471329	chr1	18872954	ALDH4A1	G	T	4	0.021	SNP	Benign	Deficiency_of_pyrroline-5-carboxylate_reductase	structural_interaction_variant	protein_coding	HIGH
rs61749348;294365	chr1	18874494	ALDH4A1	G	A	5	0.026	SNP	Benign/Likely_benign	Hyperprolinemia|Deficiency_of_pyrroline-5-carboxylate_reductase	synonymous_variant	protein_coding	LOW
rs6695033;294366	chr1	18875425	ALDH4A1	T	C	5	0.026	SNP	Benign/Likely_benign	Hyperprolinemia|Deficiency_of_pyrroline-5-carboxylate_reductase	structural_interaction_variant	protein_coding	HIGH
rs2230709;294367	chr1	18875434	ALDH4A1	C	T	43	0.222	SNP	Likely_benign	Hyperprolinemia	structural_interaction_variant	protein_coding	HIGH
rs2230708;294369	chr1	18875462	ALDH4A1	A	G	124	0.639	SNP	Benign	Hyperprolinemia	structural_interaction_variant	protein_coding	HIGH
rs2230707;294374	chr1	18876402	ALDH4A1	G	A	77	0.397	SNP	Likely_benign	Hyperprolinemia	synonymous_variant	protein_coding	LOW
rs7550938;294375	chr1	18876423	ALDH4A1	T	C	119	0.613	SNP	Benign	Hyperprolinemia	structural_interaction_variant	protein_coding	HIGH
rs2230706;294376	chr1	18876432	ALDH4A1	T	C	119	0.613	SNP	Benign	Hyperprolinemia	synonymous_variant	protein_coding	LOW
rs41273175;294377	chr1	18877231	ALDH4A1	A	G	5	0.026	SNP	Conflicting_interpretations_of_pathogenicity	Hyperprolinemia|Deficiency_of_pyrroline-5-carboxylate_reductase	missense_variant	protein_coding	MODERATE
rs41310410;471326	chr1	18877467	ALDH4A1	C	T	4	0.021	SNP	Benign	Deficiency_of_pyrroline-5-carboxylate_reductase	synonymous_variant	protein_coding	LOW
rs2230705;294382	chr1	18877503	ALDH4A1	C	G	132	0.68	SNP	Benign	Hyperprolinemia	structural_interaction_variant	protein_coding	HIGH
rs138788183;294384	chr1	18883121	ALDH4A1	C	T	3	0.015	SNP	Conflicting_interpretations_of_pathogenicity	Hyperprolinemia|Deficiency_of_pyrroline-5-carboxylate_reductase|not_provided	splice_region_variant&intron_variant	protein_coding	LOW
rs146450609;471330	chr1	18902477	ALDH4A1	G	A	4	0.021	SNP	Benign	Deficiency_of_pyrroline-5-carboxylate_reductase	missense_variant	protein_coding	MODERATE
rs9426797;294395	chr1	18902527	ALDH4A1	G	T	4	0.021	SNP	Uncertain_significance	Hyperprolinemia	5_prime_UTR_variant	protein_coding	MODIFIER
rs9426679;294396	chr1	18902530	ALDH4A1	T	C	4	0.021	SNP	Uncertain_significance	Hyperprolinemia	5_prime_UTR_variant	protein_coding	MODIFIER
rs34710232;791415	chr1	19121388	UBR4	G	A	3	0.015	SNP	Benign	not_provided	synonymous_variant	protein_coding	LOW
rs150351044;774790	chr1	19157805	UBR4	G	A	2	0.01	SNP	Benign	not_provided	upstream_gene_variant	processed_transcript	MODIFIER
rs45530340;262026	chr1	20633737	PINK1	C	T	47	0.242	SNP	Benign/Likely_benign	Parkinson_disease_6,_autosomal_recessive_early-onset|not_specified|Parkinson_Disease,_Recessive	synonymous_variant	protein_coding	LOW
rs148871409;294999	chr1	20633892	PINK1	A	T	13	0.067	SNP	Benign/Likely_benign	Parkinson_disease_6,_autosomal_recessive_early-onset|Parkinson_Disease,_Recessive	missense_variant	protein_coding	MODERATE
rs2298298;262027	chr1	20637835	PINK1	A	G	171	0.881	SNP	Benign	not_specified|Parkinson_Disease,_Recessive|not_provided	splice_region_variant&intron_variant	protein_coding	LOW
rs3131713;262028	chr1	20645555	PINK1	G	A	171	0.881	SNP	Benign	not_specified|Parkinson_Disease,_Recessive|not_provided	splice_region_variant&intron_variant	protein_coding	LOW
rs3738136;295004	chr1	20645618	PINK1	G	A	6	0.031	SNP	Benign/Likely_benign	Parkinson_disease_6,_autosomal_recessive_early-onset|Parkinson_Disease,_Recessive	missense_variant	protein_coding	MODERATE
rs1043424;295006	chr1	20650507	PINK1	A	C	45	0.232	SNP	Benign/Likely_benign	Congenital_disorder_of_glycosylation|Parkinson_disease_6,_autosomal_recessive_early-onset|not_specified|Parkinson_Disease,_Recessive	missense_variant	protein_coding	MODERATE
rs686658;295011	chr1	20650728	PINK1	A	T	171	0.881	SNP	Benign	Congenital_disorder_of_glycosylation|Parkinson_Disease,_Recessive	3_prime_UTR_variant	protein_coding	MODIFIER
rs513414;295013	chr1	20650872	PINK1	C	G	171	0.881	SNP	Benign	Congenital_disorder_of_glycosylation|Parkinson_Disease,_Recessive	3_prime_UTR_variant	protein_coding	MODIFIER
rs1043443;295014	chr1	20650887	PINK1	T	C	45	0.232	SNP	Likely_benign	Congenital_disorder_of_glycosylation|Parkinson_Disease,_Recessive	3_prime_UTR_variant	protein_coding	MODIFIER
rs512550;295015	chr1	20650956	PINK1	G	T	126	0.649	SNP	Benign/Likely_benign	Congenital_disorder_of_glycosylation|Parkinson_Disease,_Recessive	3_prime_UTR_variant	protein_coding	MODIFIER
rs8064;295018	chr1	20651106	PINK1	C	G	46	0.237	SNP	Likely_benign	Congenital_disorder_of_glycosylation|Parkinson_Disease,_Recessive	3_prime_UTR_variant	protein_coding	MODIFIER
rs3077906;295021	chr1	20651217	PINK1	C	CAGTA	2	0.01	INDEL	Uncertain_significance	Parkinson_Disease,_Recessive	3_prime_UTR_variant	protein_coding	MODIFIER
rs1043502;295024	chr1	20651255	PINK1	T	G	45	0.232	SNP	Likely_benign	Congenital_disorder_of_glycosylation|Parkinson_Disease,_Recessive	3_prime_UTR_variant	protein_coding	MODIFIER
rs33999970;295029	chr1	20651361	PINK1	A	ATTC	80	0.412	INDEL	Likely_benign	Congenital_disorder_of_glycosylation|Parkinson_Disease,_Recessive	3_prime_UTR_variant	protein_coding	MODIFIER
rs2078073;295030	chr1	20651363	PINK1	T	C	45	0.232	SNP	Likely_benign	Congenital_disorder_of_glycosylation|Parkinson_Disease,_Recessive	3_prime_UTR_variant	protein_coding	MODIFIER
rs34361349;295031	chr1	20651414	PINK1	A	AAGAG	14	0.072	INDEL	Likely_benign	Congenital_disorder_of_glycosylation|Parkinson_Disease,_Recessive	3_prime_UTR_variant	protein_coding	MODIFIER
rs148433777;295043	chr1	20651801	DDOST	TTTTATTTATTTA	T	82	0.423	INDEL	Benign/Likely_benign	Congenital_disorder_of_glycosylation|Parkinson_Disease,_Recessive	3_prime_UTR_variant	protein_coding	MODIFIER
rs148433777;295043	chr1	20651801	DDOST	TTTTATTTATTTA	TTTTATTTA	35	0.18	INDEL	Benign/Likely_benign	Congenital_disorder_of_glycosylation|Parkinson_Disease,_Recessive	3_prime_UTR_variant	protein_coding	MODIFIER
rs148433777;295043	chr1	20651801	DDOST	TTTTATTTATTTA	TTTTATTTATTTATTTA	22	0.113	INDEL	Benign/Likely_benign	Congenital_disorder_of_glycosylation|Parkinson_Disease,_Recessive	3_prime_UTR_variant	protein_coding	MODIFIER
rs148433777;295043	chr1	20651801	DDOST	TTTTATTTATTTA	TTTTATTTATTTATTTATTTA	7	0.036	INDEL	Benign/Likely_benign	Congenital_disorder_of_glycosylation|Parkinson_Disease,_Recessive	3_prime_UTR_variant	protein_coding	MODIFIER
rs148433777;295043	chr1	20651801	DDOST	TTTTATTTATTTA	TTTTTTTTATTTATTTATTTATTTA	6	0.031	INDEL	Benign/Likely_benign	Congenital_disorder_of_glycosylation|Parkinson_Disease,_Recessive	3_prime_UTR_variant	protein_coding	MODIFIER
rs148433777;295043	chr1	20651801	DDOST	TTTTATTTATTTA	TTTTATTTATTTATTTATTTATTTATTTA	4	0.021	INDEL	Benign/Likely_benign	Congenital_disorder_of_glycosylation|Parkinson_Disease,_Recessive	3_prime_UTR_variant	protein_coding	MODIFIER
rs559542;295047	chr1	20651917	DDOST	T	C	80	0.412	SNP	Benign/Likely_benign	Congenital_disorder_of_glycosylation|Parkinson_Disease,_Recessive	3_prime_UTR_variant	protein_coding	MODIFIER
rs150466875;295048	chr1	20651922	DDOST	T	G	10	0.052	SNP	Likely_benign	Congenital_disorder_of_glycosylation|Parkinson_Disease,_Recessive	3_prime_UTR_variant	protein_coding	MODIFIER
295049	chr1	20651953	DDOST	G	A	2	0.01	SNP	Uncertain_significance	Congenital_disorder_of_glycosylation	3_prime_UTR_variant	protein_coding	MODIFIER
rs6893;295057	chr1	20652339	DDOST	T	C	171	0.881	SNP	Benign	Congenital_disorder_of_glycosylation|Parkinson_Disease,_Recessive	3_prime_UTR_variant	protein_coding	MODIFIER
rs607254;95261	chr1	20654387	PINK1-AS	G	A	79	0.407	SNP	Benign	not_specified	upstream_gene_variant	antisense	MODIFIER
rs3738140;379964	chr1	20655658	PINK1-AS	G	A	31	0.16	SNP	Benign	not_specified	upstream_gene_variant	antisense	MODIFIER
rs4704;295156	chr1	20656138	DDOST	G	A	110	0.567	SNP	Benign	Congenital_disorder_of_glycosylation|not_specified|Parkinson_Disease,_Recessive	synonymous_variant	protein_coding	LOW
rs3026903;258087	chr1	21227230	ECE1	G	T	5	0.026	SNP	Benign	not_specified	splice_region_variant&intron_variant	protein_coding	LOW
rs2228321;258085	chr1	21233587	ECE1	A	G	6	0.031	SNP	Benign	not_specified	synonymous_variant	protein_coding	LOW
rs28368004;258082	chr1	21244982	ECE1	G	A	4	0.021	SNP	Benign	not_specified	splice_region_variant&intron_variant	protein_coding	LOW
rs12562197;258081	chr1	21245108	ECE1	G	A	60	0.309	SNP	Benign	not_specified	splice_region_variant&intron_variant	protein_coding	LOW
rs2229450;258080	chr1	21247229	ECE1	G	A	63	0.325	SNP	Benign	not_specified	synonymous_variant	protein_coding	LOW
rs1076669;258079	chr1	21247362	ECE1	G	A	11	0.057	SNP	Benign	not_specified	missense_variant&splice_region_variant	protein_coding	MODERATE
rs212522;258078	chr1	21255932	ECE1	C	T	22	0.113	SNP	Benign	not_specified	downstream_gene_variant	protein_coding	MODIFIER
rs1780316;197678	chr1	21563142	ALPL	T	C	186	0.959	SNP	Benign	not_specified	sequence_feature	protein_coding	MODERATE
rs149344982;197679	chr1	21563267	ALPL	G	A	2	0.01	SNP	Benign/Likely_benign	Hypophosphatasia|not_specified|not_provided	missense_variant	protein_coding	MODERATE
rs35423948;295543	chr1	21563291	ALPL	CG	C	40	0.206	INDEL	Benign/Likely_benign	Hypophosphatasia|not_specified|not_provided	intron_variant	protein_coding	MODIFIER
rs3200254;198423	chr1	21568242	ALPL	T	C	19	0.098	SNP	Benign	Hypophosphatasia|not_specified	missense_variant	protein_coding	MODERATE
rs3738098;256231	chr1	21568292	ALPL	G	T	10	0.052	SNP	Benign	not_specified	upstream_gene_variant	protein_coding	MODIFIER
rs1256328;256232	chr1	21570274	ALPL	C	T	35	0.18	SNP	Benign	not_specified	upstream_gene_variant	processed_transcript	MODIFIER
rs2275377;256233	chr1	21570394	ALPL	G	T	20	0.103	SNP	Benign	not_specified	upstream_gene_variant	processed_transcript	MODIFIER
rs74063110;256236	chr1	21573619	ALPL	G	A	19	0.098	SNP	Benign	not_specified	upstream_gene_variant	processed_transcript	MODIFIER
rs75829132;256234	chr1	21573653	ALPL	C	G	19	0.098	SNP	Benign	Hypophosphatasia|not_specified	upstream_gene_variant	processed_transcript	MODIFIER
rs74063111;256237	chr1	21573658	ALPL	T	C	19	0.098	SNP	Benign	Hypophosphatasia|not_specified	splice_region_variant&intron_variant	protein_coding	LOW
rs3200255;256238	chr1	21573678	ALPL	A	G	19	0.098	SNP	Benign	Hypophosphatasia|not_specified|not_provided	synonymous_variant	protein_coding	LOW
rs61778393;256226	chr1	21575943	ALPL	G	T	8	0.041	SNP	Benign/Likely_benign	Infantile_hypophosphatasia|not_specified	intron_variant	protein_coding	MODIFIER
rs4654760;256227	chr1	21576687	ALPL	C	T	11	0.057	SNP	Benign	not_specified	intron_variant	protein_coding	MODIFIER
rs3200256;256229	chr1	21577615	ALPL	G	T	7	0.036	SNP	Benign/Likely_benign	Hypophosphatasia|not_specified|not_provided	synonymous_variant	protein_coding	LOW
rs34605986;193996	chr1	21577638	ALPL	T	C	22	0.113	SNP	Benign/Likely_benign	Hypophosphatasia|not_specified	missense_variant	protein_coding	MODERATE
rs1697405;295558	chr1	21577713	ALPL	C	T	94	0.485	SNP	Benign	Hypophosphatasia	3_prime_UTR_variant	protein_coding	MODIFIER
rs140511985;295560	chr1	21577769	ALPL	AC	A	4	0.021	INDEL	Likely_benign	Hypophosphatasia	3_prime_UTR_variant	protein_coding	MODIFIER
rs1697406;295561	chr1	21577774	ALPL	A	G	175	0.902	SNP	Benign	Hypophosphatasia	3_prime_UTR_variant	protein_coding	MODIFIER
rs1772719;295563	chr1	21577881	ALPL	A	C	35	0.18	SNP	Benign	Hypophosphatasia	3_prime_UTR_variant	protein_coding	MODIFIER
rs2242420;295566	chr1	21578036	ALPL	C	T	19	0.098	SNP	Likely_benign	Hypophosphatasia	3_prime_UTR_variant	protein_coding	MODIFIER
rs2242421;295567	chr1	21578081	ALPL	A	G	14	0.072	SNP	Benign	Hypophosphatasia	3_prime_UTR_variant	protein_coding	MODIFIER
rs200291738;295571	chr1	21578333	ALPL	A	AT	3	0.015	INDEL	Likely_benign	Hypophosphatasia	3_prime_UTR_variant	protein_coding	MODIFIER
rs55633304;769236	chr1	21703628	USP48	A	G	34	0.175	SNP	Benign	not_provided	intron_variant	protein_coding	MODIFIER
rs1049675;295680	chr1	21822324	HSPG2	G	A	4	0.021	SNP	Likely_benign	Dyssegmental_Dysplasia|Schwartz-Jampel_syndrome	3_prime_UTR_variant	protein_coding	MODIFIER
rs1049644;295685	chr1	21822690	HSPG2	G	C	38	0.196	SNP	Benign	Dyssegmental_Dysplasia|Schwartz-Jampel_syndrome	3_prime_UTR_variant	protein_coding	MODIFIER
rs897467;295695	chr1	21823442	HSPG2	T	C	157	0.809	SNP	Benign	Dyssegmental_Dysplasia|Schwartz-Jampel_syndrome|not_specified|not_provided	synonymous_variant	protein_coding	LOW
rs148788926;447542	chr1	21823459	HSPG2	C	T	4	0.021	SNP	Conflicting_interpretations_of_pathogenicity	not_provided	missense_variant	protein_coding	MODERATE
rs1138469;295699	chr1	21823625	HSPG2	C	T	12	0.062	SNP	Benign/Likely_benign	Dyssegmental_Dysplasia|Schwartz-Jampel_syndrome|not_specified	missense_variant	protein_coding	MODERATE
rs3736360;295700	chr1	21823627	HSPG2	C	T	22	0.113	SNP	Benign	Dyssegmental_Dysplasia|Schwartz-Jampel_syndrome	missense_variant	protein_coding	MODERATE
rs3736358;295701	chr1	21823667	HSPG2	G	T	22	0.113	SNP	Benign	Dyssegmental_Dysplasia|Schwartz-Jampel_syndrome|not_specified	synonymous_variant	protein_coding	LOW
rs11552570;295705	chr1	21827894	HSPG2	G	A	4	0.021	SNP	Benign/Likely_benign	Dyssegmental_Dysplasia|Schwartz-Jampel_syndrome|not_specified	synonymous_variant	protein_coding	LOW
rs2228347;295707	chr1	21828352	HSPG2	A	G	42	0.216	SNP	Benign	Dyssegmental_Dysplasia|Schwartz-Jampel_syndrome	synonymous_variant	protein_coding	LOW
rs74859884;295708	chr1	21828860	HSPG2	G	A	10	0.052	SNP	Likely_benign	Dyssegmental_Dysplasia|Schwartz-Jampel_syndrome	missense_variant	protein_coding	MODERATE
rs7518070;439796	chr1	21829230	HSPG2	T	C	152	0.784	SNP	Benign	not_specified	upstream_gene_variant	retained_intron	MODIFIER
rs12042189;618168	chr1	21829348	LDLRAD2	T	C	22	0.113	SNP	Benign	not_specified	downstream_gene_variant	protein_coding	MODIFIER
rs12023794;618169	chr1	21829360	LDLRAD2	C	T	22	0.113	SNP	Benign	not_specified	downstream_gene_variant	protein_coding	MODIFIER
rs112494360;295716	chr1	21831052	HSPG2	G	A	4	0.021	SNP	Benign/Likely_benign	Dyssegmental_Dysplasia|Schwartz-Jampel_syndrome|not_provided	synonymous_variant	protein_coding	LOW
rs2229488;295720	chr1	21831664	HSPG2	A	G	13	0.067	SNP	Benign/Likely_benign	Dyssegmental_Dysplasia|Schwartz-Jampel_syndrome|not_specified	sequence_feature	protein_coding	MODERATE
rs2229487;295723	chr1	21832515	HSPG2	C	A	21	0.108	SNP	Benign	Dyssegmental_Dysplasia|Schwartz-Jampel_syndrome	synonymous_variant	protein_coding	LOW
rs2229486;295724	chr1	21833281	HSPG2	G	A	9	0.046	SNP	Likely_benign	Dyssegmental_Dysplasia|Schwartz-Jampel_syndrome	synonymous_variant	protein_coding	LOW
rs17459097;295726	chr1	21833527	HSPG2	C	T	10	0.052	SNP	Benign/Likely_benign	Dyssegmental_Dysplasia|Schwartz-Jampel_syndrome|not_specified	missense_variant	protein_coding	MODERATE
rs2229493;295727	chr1	21833550	HSPG2	C	T	9	0.046	SNP	Likely_benign	Dyssegmental_Dysplasia|Schwartz-Jampel_syndrome	missense_variant	protein_coding	MODERATE
rs17459139;295729	chr1	21833618	HSPG2	C	T	21	0.108	SNP	Benign	Dyssegmental_Dysplasia|Schwartz-Jampel_syndrome|not_provided	splice_region_variant&intron_variant	protein_coding	LOW
rs2229492;295733	chr1	21834782	HSPG2	G	A	21	0.108	SNP	Benign	Dyssegmental_Dysplasia|Schwartz-Jampel_syndrome	synonymous_variant	protein_coding	LOW
rs35423650;810881	chr1	21836717	HSPG2	C	A	5	0.026	SNP	Benign	not_specified	upstream_gene_variant	protein_coding	MODIFIER
rs35444472;295741	chr1	21836897	HSPG2	G	A	9	0.046	SNP	Likely_benign	Dyssegmental_Dysplasia|Schwartz-Jampel_syndrome	synonymous_variant	protein_coding	LOW
rs41310390;295743	chr1	21836909	HSPG2	G	A	12	0.062	SNP	Likely_benign	Dyssegmental_Dysplasia|Schwartz-Jampel_syndrome|not_specified	synonymous_variant	protein_coding	LOW
rs2291826;295750	chr1	21839408	HSPG2	A	G	35	0.18	SNP	Benign	Dyssegmental_Dysplasia|Schwartz-Jampel_syndrome|not_specified|not_provided	synonymous_variant	protein_coding	LOW
rs139500146;295751	chr1	21839470	HSPG2	T	C	4	0.021	SNP	Benign/Likely_benign	Dyssegmental_Dysplasia|Schwartz-Jampel_syndrome|not_specified|not_provided	missense_variant	protein_coding	MODERATE
rs2291827;295753	chr1	21839494	HSPG2	G	A	21	0.108	SNP	Benign	Dyssegmental_Dysplasia|Schwartz-Jampel_syndrome|not_provided	missense_variant	protein_coding	MODERATE
rs74060191;618170	chr1	21839615	HSPG2	C	T	4	0.021	SNP	Benign	not_specified	upstream_gene_variant	protein_coding	MODIFIER
rs2228349;295758	chr1	21841112	HSPG2	C	T	9	0.046	SNP	Likely_benign	Dyssegmental_Dysplasia|Schwartz-Jampel_syndrome	missense_variant	protein_coding	MODERATE
rs2229491;295764	chr1	21842308	HSPG2	T	C	9	0.046	SNP	Benign/Likely_benign	Dyssegmental_Dysplasia|Schwartz-Jampel_syndrome|not_specified	missense_variant	protein_coding	MODERATE
rs2229489;295765	chr1	21842352	HSPG2	A	T	5	0.026	SNP	Benign/Likely_benign	Dyssegmental_Dysplasia|Schwartz-Jampel_syndrome|not_specified	missense_variant	protein_coding	MODERATE
rs41266007;295768	chr1	21842832	HSPG2	C	T	3	0.015	SNP	Conflicting_interpretations_of_pathogenicity	Dyssegmental_Dysplasia|Schwartz-Jampel_syndrome|not_specified|not_provided	missense_variant	protein_coding	MODERATE
rs62642513;295771	chr1	21843433	HSPG2	G	A	4	0.021	SNP	Likely_benign	Dyssegmental_Dysplasia|Schwartz-Jampel_syndrome	synonymous_variant	protein_coding	LOW
rs147114700;289068	chr1	21844219	HSPG2	C	A	3	0.015	SNP	Conflicting_interpretations_of_pathogenicity	Dyssegmental_Dysplasia|Schwartz-Jampel_syndrome|not_specified|not_provided	missense_variant	protein_coding	MODERATE
rs142458572;295780	chr1	21847474	HSPG2	G	A	2	0.01	SNP	Conflicting_interpretations_of_pathogenicity	Dyssegmental_Dysplasia|Schwartz-Jampel_syndrome|not_specified|not_provided	missense_variant	protein_coding	MODERATE
rs35917892;295781	chr1	21847497	HSPG2	A	G	5	0.026	SNP	Likely_benign	Dyssegmental_Dysplasia|Schwartz-Jampel_syndrome	splice_region_variant&intron_variant	protein_coding	LOW
rs12737091;295785	chr1	21848025	HSPG2	G	T	5	0.026	SNP	Likely_benign	Dyssegmental_Dysplasia|Schwartz-Jampel_syndrome	synonymous_variant	protein_coding	LOW
rs3767138;295787	chr1	21848107	HSPG2	A	G	157	0.809	SNP	Benign	Dyssegmental_Dysplasia|Schwartz-Jampel_syndrome	upstream_gene_variant	retained_intron	MODIFIER
rs113035731;618171	chr1	21849945	HSPG2	C	T	4	0.021	SNP	Benign	not_specified	upstream_gene_variant	retained_intron	MODIFIER
rs35669711;295807	chr1	21852751	HSPG2	C	T	5	0.026	SNP	Likely_benign	Dyssegmental_Dysplasia|Schwartz-Jampel_syndrome	missense_variant	protein_coding	MODERATE
rs34443576;295810	chr1	21852958	HSPG2	C	T	5	0.026	SNP	Likely_benign	Dyssegmental_Dysplasia|Schwartz-Jampel_syndrome	splice_region_variant&intron_variant	retained_intron	LOW
rs12742444;285614	chr1	21854230	HSPG2	C	T	5	0.026	SNP	Benign/Likely_benign	Dyssegmental_Dysplasia|Schwartz-Jampel_syndrome|not_specified	synonymous_variant	protein_coding	LOW
rs116788687;295815	chr1	21854867	HSPG2	G	C	5	0.026	SNP	Benign/Likely_benign	Dyssegmental_Dysplasia|Schwartz-Jampel_syndrome|not_specified|not_provided	missense_variant	protein_coding	MODERATE
rs148336692;295820	chr1	21854990	HSPG2	T	C	3	0.015	SNP	Conflicting_interpretations_of_pathogenicity	Dyssegmental_Dysplasia|Schwartz-Jampel_syndrome|not_specified	splice_region_variant&intron_variant	protein_coding	LOW
rs2229475;295823	chr1	21855402	HSPG2	C	T	5	0.026	SNP	Likely_benign	Dyssegmental_Dysplasia|Schwartz-Jampel_syndrome	missense_variant	protein_coding	MODERATE
rs897471;291236	chr1	21864961	HSPG2	G	A	157	0.809	SNP	Benign	Dyssegmental_Dysplasia|Schwartz-Jampel_syndrome|not_specified|not_provided	missense_variant	protein_coding	MODERATE
rs56270915;811629	chr1	21872125	HSPG2	C	A	2	0.01	SNP	Uncertain_significance	not_specified	downstream_gene_variant	retained_intron	MODIFIER
rs2229482;285755	chr1	21872752	HSPG2	C	T	119	0.613	SNP	Benign	Dyssegmental_Dysplasia|Schwartz-Jampel_syndrome|not_specified|not_provided	synonymous_variant	protein_coding	LOW
rs34855688;810883	chr1	21873489	HSPG2	G	A	6	0.031	SNP	Benign	not_specified	downstream_gene_variant	retained_intron	MODIFIER
rs28546127;295856	chr1	21873980	HSPG2	C	T	4	0.021	SNP	Benign/Likely_benign	Dyssegmental_Dysplasia|Schwartz-Jampel_syndrome|not_provided	missense_variant	protein_coding	MODERATE
rs2229481;295860	chr1	21874505	HSPG2	C	T	6	0.031	SNP	Benign/Likely_benign	Dyssegmental_Dysplasia|Schwartz-Jampel_syndrome|not_provided	missense_variant	protein_coding	MODERATE
rs41307806;295863	chr1	21874945	HSPG2	C	T	15	0.077	SNP	Likely_benign	Dyssegmental_Dysplasia|Schwartz-Jampel_syndrome	synonymous_variant	protein_coding	LOW
rs2501265;295864	chr1	21875616	HSPG2	C	T	194	1	SNP	Benign	Dyssegmental_Dysplasia|Schwartz-Jampel_syndrome|not_specified	upstream_gene_variant	retained_intron	MODIFIER
rs78889849;195883	chr1	21875662	HSPG2	C	T	2	0.01	SNP	Conflicting_interpretations_of_pathogenicity	Dyssegmental_Dysplasia|Schwartz-Jampel_syndrome|not_specified|not_provided	missense_variant	protein_coding	MODERATE
rs62642528;195825	chr1	21875990	HSPG2	G	A	3	0.015	SNP	Benign	Schwartz-Jampel_syndrome|not_specified|not_provided	missense_variant	protein_coding	MODERATE
rs143736974;209161	chr1	21879108	HSPG2	T	C	2	0.01	SNP	Conflicting_interpretations_of_pathogenicity	Schwartz-Jampel_syndrome|not_provided	missense_variant	protein_coding	MODERATE
rs989994;295881	chr1	21880156	HSPG2	T	C	194	1	SNP	Benign	Dyssegmental_Dysplasia|Schwartz-Jampel_syndrome|not_provided	missense_variant	protein_coding	MODERATE
rs1874793;295882	chr1	21880449	HSPG2	G	A	194	1	SNP	Benign	Dyssegmental_Dysplasia|Schwartz-Jampel_syndrome|not_provided	synonymous_variant	protein_coding	LOW
rs77828146;295886	chr1	21880572	HSPG2	G	A	3	0.015	SNP	Uncertain_significance	Dyssegmental_Dysplasia|Schwartz-Jampel_syndrome	upstream_gene_variant	retained_intron	MODIFIER
rs377228309;194520	chr1	21880647	HSPG2	G	A	2	0.01	SNP	Conflicting_interpretations_of_pathogenicity	Dyssegmental_Dysplasia|Schwartz-Jampel_syndrome|not_specified|not_provided	upstream_gene_variant	retained_intron	MODIFIER
rs1874792;295887	chr1	21880742	HSPG2	T	C	194	1	SNP	Benign	Dyssegmental_Dysplasia|Schwartz-Jampel_syndrome|not_provided	missense_variant	protein_coding	MODERATE
rs921847;439797	chr1	21881537	HSPG2	C	T	191	0.985	SNP	Benign	not_specified	upstream_gene_variant	retained_intron	MODIFIER
rs75467696;193680	chr1	21885448	HSPG2	G	T	2	0.01	SNP	Conflicting_interpretations_of_pathogenicity	Dyssegmental_Dysplasia|Schwartz-Jampel_syndrome|not_specified|not_provided	missense_variant	protein_coding	MODERATE
rs41310388;295905	chr1	21887547	HSPG2	G	A	5	0.026	SNP	Conflicting_interpretations_of_pathogenicity	Dyssegmental_Dysplasia|Schwartz-Jampel_syndrome|not_provided	synonymous_variant	protein_coding	LOW
rs41307868;295906	chr1	21887553	HSPG2	C	T	15	0.077	SNP	Likely_benign	Dyssegmental_Dysplasia|Schwartz-Jampel_syndrome	synonymous_variant	protein_coding	LOW
rs2229478;295909	chr1	21887634	HSPG2	A	G	69	0.356	SNP	Benign	Dyssegmental_Dysplasia|Schwartz-Jampel_syndrome|not_specified|not_provided	synonymous_variant	protein_coding	LOW
rs2254358;295910	chr1	21890081	HSPG2	C	A	125	0.644	SNP	Benign	Dyssegmental_Dysplasia|Schwartz-Jampel_syndrome|not_provided	synonymous_variant	protein_coding	LOW
rs2254357;295912	chr1	21890111	HSPG2	C	G	125	0.644	SNP	Benign	Dyssegmental_Dysplasia|Schwartz-Jampel_syndrome|not_provided	synonymous_variant	protein_coding	LOW
rs2501260;295913	chr1	21890615	HSPG2	G	A	194	1	SNP	Benign	Dyssegmental_Dysplasia|Schwartz-Jampel_syndrome|not_provided	synonymous_variant	protein_coding	LOW
rs56193119;773392	chr1	22576688	EPHA8	C	T	4	0.021	SNP	Benign	not_provided	synonymous_variant	protein_coding	LOW
rs17887074;522247	chr1	22637683	C1QA	G	A	3	0.015	SNP	Benign/Likely_benign	C1q_deficiency|not_provided	missense_variant	protein_coding	MODERATE
rs149050968;789874	chr1	22639194	C1QA	C	T	2	0.01	SNP	Benign	not_provided	synonymous_variant	protein_coding	LOW
rs55993650;770842	chr1	22910504	EPHB2	A	G	2	0.01	SNP	Benign	not_provided	synonymous_variant	protein_coding	LOW
rs35645814;770680	chr1	23092310	LUZP1	G	C	3	0.015	SNP	Benign	not_provided	missense_variant	protein_coding	MODERATE
rs10917413;138926	chr1	23691787	RPL11	C	G	194	1	SNP	Benign	Diamond-Blackfan_anemia	5_prime_UTR_premature_start_codon_gain_variant	protein_coding	LOW
rs8880;296821	chr1	23694734	RPL11	C	T	6	0.031	SNP	Benign/Likely_benign	Diamond-Blackfan_anemia	synonymous_variant	protein_coding	LOW
rs760941;92889	chr1	23796496	LYPLA2	C	T	106	0.547	SNP	Benign	UDPglucose-4-epimerase_deficiency|not_specified	downstream_gene_variant	protein_coding	MODIFIER
rs760941;92889	chr1	23796496	LYPLA2	C	*	2	0.011	SNP	Benign	UDPglucose-4-epimerase_deficiency|not_specified	downstream_gene_variant	protein_coding	MODIFIER
rs113324056;296839	chr1	23800401	GALE	G	A	7	0.036	SNP	Likely_benign	Deficiency_of_hydroxymethylglutaryl-CoA_lyase|UDPglucose-4-epimerase_deficiency	5_prime_UTR_variant	protein_coding	MODIFIER
rs11714;296841	chr1	23801977	HMGCL	C	T	178	0.918	SNP	Benign	Deficiency_of_hydroxymethylglutaryl-CoA_lyase|UDPglucose-4-epimerase_deficiency	3_prime_UTR_variant	protein_coding	MODIFIER
rs719399;684182	chr1	23807972	HMGCL	C	T	178	0.918	SNP	Benign	not_provided	downstream_gene_variant	retained_intron	MODIFIER
rs719400;92602	chr1	23808231	HMGCL	T	C	178	0.918	SNP	Benign	Deficiency_of_hydroxymethylglutaryl-CoA_lyase|not_specified	synonymous_variant	protein_coding	LOW
rs11591205;673763	chr1	23814521	HMGCL	C	T	68	0.351	SNP	Benign	not_provided	upstream_gene_variant	processed_transcript	MODIFIER
rs2076344;255488	chr1	23817442	HMGCL	A	G	178	0.918	SNP	Benign	not_specified	upstream_gene_variant	processed_transcript	MODIFIER
rs370453371;707341	chr1	23848690	FUCA1	T	C	2	0.01	SNP	Likely_benign	Fucosidosis	synonymous_variant	protein_coding	LOW
rs35993651;683937	chr1	23854123	FUCA1	C	G	79	0.406	SNP	Benign	not_provided	intron_variant	protein_coding	MODIFIER
rs35904775;683932	chr1	23854133	FUCA1	T	C	79	0.406	SNP	Benign	not_provided	intron_variant	protein_coding	MODIFIER
rs13551;691	chr1	23854472	FUCA1	T	C	71	0.366	SNP	Benign	FU1/FU2_POLYMORPHISM|Fucosidosis|not_provided	missense_variant	protein_coding	MODERATE
rs12748109;683990	chr1	23854687	FUCA1	C	T	71	0.366	SNP	Benign	not_provided	intron_variant	protein_coding	MODIFIER
rs34570472;683986	chr1	23865230	FUCA1	A	G	71	0.366	SNP	Benign	not_provided	intron_variant	protein_coding	MODIFIER
rs34902309;683925	chr1	23865710	CNR2	A	G	84	0.433	SNP	Benign	not_provided	downstream_gene_variant	protein_coding	MODIFIER
rs2070956;193053	chr1	23868258	FUCA1	G	C	13	0.067	SNP	Benign	Fucosidosis|not_specified|not_provided	missense_variant	protein_coding	MODERATE
rs2070955;193052	chr1	23868283	FUCA1	G	A	13	0.067	SNP	Benign	Fucosidosis|not_specified|not_provided	missense_variant	protein_coding	MODERATE
rs2070954;193051	chr1	23868298	FUCA1	A	G	13	0.067	SNP	Benign/Likely_benign	Fucosidosis|not_specified|not_provided	upstream_gene_variant	protein_coding	MODIFIER
rs2070953;368872	chr1	23868372	FUCA1	A	C	13	0.067	SNP	Benign/Likely_benign	Fucosidosis|not_provided	upstream_gene_variant	protein_coding	MODIFIER
rs2070952;683915	chr1	23868408	FUCA1	C	A	13	0.067	SNP	Benign	not_provided	upstream_gene_variant	protein_coding	MODIFIER
rs3003320;683913	chr1	23868641	FUCA1	C	G	13	0.067	SNP	Benign	not_provided	upstream_gene_variant	protein_coding	MODIFIER
rs139328461;816846	chr1	24065835	RP11-293P20.4	C	T	7	0.036	SNP	Likely_benign	Flexion_contracture	upstream_gene_variant	antisense	MODIFIER
rs143412406;711835	chr1	24121342	IL22RA1	C	T	2	0.01	SNP	Benign	not_provided	synonymous_variant	protein_coding	LOW
rs34637004;465250	chr1	24336694	GRHL3	T	C	5	0.026	SNP	Benign	Van_der_Woude_syndrome_2	missense_variant	protein_coding	MODERATE
rs41268753;465245	chr1	24342967	GRHL3	C	T	5	0.026	SNP	Benign	Van_der_Woude_syndrome_2	missense_variant	protein_coding	MODERATE
rs141193530;697776	chr1	24342969	GRHL3	C	G	4	0.021	SNP	Benign	Van_der_Woude_syndrome_2	missense_variant	protein_coding	MODERATE
rs116396279;465249	chr1	24344928	GRHL3	A	G	7	0.036	SNP	Benign	Van_der_Woude_syndrome_2	missense_variant	protein_coding	MODERATE
rs6694170;218865	chr1	24364186	GRHL3	G	A	6	0.031	SNP	Benign	not_specified	missense_variant&splice_region_variant	protein_coding	MODERATE
rs146093871;242592	chr1	25306719	RHD	G	A	2	0.012	SNP	risk_factor	Hemolytic_disease_of_fetus_OR_newborn_due_to_RhD_isoimmunization|Anti-D_isoimmunization_affecting_pregnancy	missense_variant	protein_coding	MODERATE
rs6687605;296982	chr1	25563141	LDLRAP1	T	C	103	0.531	SNP	Benign	Familial_hypercholesterolemia_1|not_specified	missense_variant	protein_coding	MODERATE
rs28969504;296984	chr1	25563698	LDLRAP1	A	G	105	0.541	SNP	Benign	Familial_hypercholesterolemia_1|Familial_hypercholesterolemia_4|not_specified	synonymous_variant	protein_coding	LOW
rs41291058;296986	chr1	25563756	LDLRAP1	C	T	7	0.036	SNP	Conflicting_interpretations_of_pathogenicity	Familial_hypercholesterolemia_1|Familial_hypercholesterolemia_4|not_specified|not_provided	missense_variant	protein_coding	MODERATE
rs35910270;296993	chr1	25567436	LDLRAP1	AT	A	90	0.464	INDEL	Benign	Familial_hypercholesterolemia_1	3_prime_UTR_variant	protein_coding	MODIFIER
rs10635955;297006	chr1	25567977	LDLRAP1	C	CTG	194	1	INDEL	Benign	Familial_hypercholesterolemia_1	3_prime_UTR_variant	protein_coding	MODIFIER
rs11563;297011	chr1	25568362	LDLRAP1	G	T	90	0.464	SNP	Benign	Familial_hypercholesterolemia_1	3_prime_UTR_variant	protein_coding	MODIFIER
rs7491;297021	chr1	25568747	LDLRAP1	C	T	90	0.464	SNP	Benign	Familial_hypercholesterolemia_1	3_prime_UTR_variant	protein_coding	MODIFIER
rs7524771;680991	chr1	25799884	SEPN1	A	G	128	0.66	SNP	Benign	not_provided	upstream_gene_variant	protein_coding	MODIFIER
rs12121707;261269	chr1	25800189	SEPN1	T	C	194	1	SNP	Conflicting_interpretations_of_pathogenicity	not_specified|SEPN1-Related_Disorders	5_prime_UTR_variant	protein_coding	MODIFIER
rs13373825;669363	chr1	25800529	SEPN1	G	A	160	0.823	SNP	Benign	not_provided	intron_variant	protein_coding	MODIFIER
rs6676342;680770	chr1	25800711	SEPN1	T	G	159	0.82	SNP	Benign	not_provided	intron_variant	protein_coding	MODIFIER
rs6676343;680773	chr1	25800712	SEPN1	T	C	159	0.82	SNP	Benign	not_provided	intron_variant	protein_coding	MODIFIER
rs6659086;669827	chr1	25800934	SEPN1	G	A	127	0.655	SNP	Benign	not_provided	intron_variant	protein_coding	MODIFIER
rs10902683;669828	chr1	25801816	SEPN1	C	T	159	0.82	SNP	Benign	not_provided	intron_variant	protein_coding	MODIFIER
rs11247735;669829	chr1	25804968	SEPN1	G	A	110	0.567	SNP	Benign	not_provided	intron_variant	protein_coding	MODIFIER
rs35019869;130284	chr1	25805147	SEPN1	A	G	4	0.021	SNP	Conflicting_interpretations_of_pathogenicity	Eichsfeld_type_congenital_muscular_dystrophy|not_specified|SEPN1-Related_Disorders	missense_variant	protein_coding	MODERATE
rs7349185;95963	chr1	25805163	SEPN1	G	A	151	0.778	SNP	Benign	Eichsfeld_type_congenital_muscular_dystrophy|not_specified|SEPN1-Related_Disorders|not_provided	missense_variant	protein_coding	MODERATE
rs115852080;95966	chr1	25808625	SEPN1	G	A	2	0.01	SNP	Benign	Eichsfeld_type_congenital_muscular_dystrophy|not_specified|not_provided	missense_variant	protein_coding	MODERATE
rs7542128;680776	chr1	25809422	SEPN1	T	C	153	0.789	SNP	Benign	not_provided	upstream_gene_variant	protein_coding	MODIFIER
rs147587542;95967	chr1	25809791	SEPN1	C	T	4	0.021	SNP	Benign/Likely_benign	Eichsfeld_type_congenital_muscular_dystrophy|not_specified|SEPN1-Related_Disorders|not_provided	synonymous_variant	protein_coding	LOW
rs6686366;669830	chr1	25809961	SEPN1	A	C	153	0.789	SNP	Benign	not_provided	upstream_gene_variant	protein_coding	MODIFIER
rs760598;261271	chr1	25811645	SEPN1	C	A	152	0.784	SNP	Benign	not_specified|not_provided	upstream_gene_variant	protein_coding	MODIFIER
rs760597;95956	chr1	25811771	SEPN1	T	C	152	0.784	SNP	Benign	Eichsfeld_type_congenital_muscular_dystrophy|not_specified|SEPN1-Related_Disorders|not_provided	synonymous_variant	protein_coding	LOW
rs11247744;669832	chr1	25811960	SEPN1	A	G	152	0.784	SNP	Benign	not_provided	upstream_gene_variant	protein_coding	MODIFIER
rs10902685;261274	chr1	25812646	SEPN1	C	T	152	0.784	SNP	Benign	not_specified|not_provided	upstream_gene_variant	protein_coding	MODIFIER
rs3738451;669834	chr1	25812901	RP1-317E23.6	A	G	152	0.784	SNP	Benign	not_provided	upstream_gene_variant	nonsense_mediated_decay	MODIFIER
rs10751726;669835	chr1	25812953	RP1-317E23.6	G	A	152	0.784	SNP	Benign	not_provided	upstream_gene_variant	nonsense_mediated_decay	MODIFIER
rs2294228;95959	chr1	25814082	SEPN1	C	A	152	0.784	SNP	Benign	Eichsfeld_type_congenital_muscular_dystrophy|not_specified|SEPN1-Related_Disorders|not_provided	missense_variant	protein_coding	MODERATE
rs12121793;669836	chr1	25815312	MTFR1L	G	T	152	0.784	SNP	Benign	not_provided	upstream_gene_variant	protein_coding	MODIFIER
297036	chr1	25815985	SEPN1	C	G	2	0.01	SNP	Uncertain_significance	SEPN1-Related_Disorders	3_prime_UTR_variant	protein_coding	MODIFIER
rs3203750;297050	chr1	25817330	SEPN1	T	C	153	0.789	SNP	Benign	SEPN1-Related_Disorders	3_prime_UTR_variant	protein_coding	MODIFIER
rs4659383;297053	chr1	25817440	SEPN1	T	C	152	0.784	SNP	Benign	SEPN1-Related_Disorders	3_prime_UTR_variant	protein_coding	MODIFIER
rs11319301;297061	chr1	25817946	SEPN1	TC	T	152	0.784	INDEL	Uncertain_significance	SEPN1-Related_Disorders	3_prime_UTR_variant	protein_coding	MODIFIER
rs1044183;297065	chr1	25818054	SEPN1	A	T	7	0.036	SNP	Likely_benign	SEPN1-Related_Disorders	3_prime_UTR_variant	protein_coding	MODIFIER
rs6872;297066	chr1	25818183	SEPN1	G	A	34	0.175	SNP	Benign	SEPN1-Related_Disorders	3_prime_UTR_variant	protein_coding	MODIFIER
rs61749355;806097	chr1	26058416	TRIM63	C	T	3	0.015	SNP	Uncertain_significance	not_provided	missense_variant	protein_coding	MODERATE
rs61760891;707119	chr1	26067360	TRIM63	C	G	6	0.031	SNP	Benign	not_provided	synonymous_variant	protein_coding	LOW
rs201305445;252663	chr1	26183819	CNKSR1	AC	A	9	0.046	INDEL	Benign	not_specified	frameshift_variant	protein_coding	HIGH
rs149069703;725931	chr1	26183826	CNKSR1	C	G	2	0.01	SNP	Benign	not_provided	missense_variant	protein_coding	MODERATE
rs148237566;778230	chr1	26184441	CNKSR1	G	A	2	0.01	SNP	Benign	not_provided	synonymous_variant	protein_coding	LOW
rs6656196;297068	chr1	26432282	DHDDS	G	A	30	0.155	SNP	Likely_benign	Retinitis_Pigmentosa,_Recessive	5_prime_UTR_variant	nonsense_mediated_decay	MODIFIER
rs3816539;297075	chr1	26460136	DHDDS	G	A	30	0.155	SNP	Benign	Retinitis_Pigmentosa,_Recessive|not_provided	missense_variant	protein_coding	MODERATE
rs146706631;297081	chr1	26469259	DHDDS	C	G	2	0.01	SNP	Uncertain_significance	Retinitis_Pigmentosa,_Recessive	3_prime_UTR_variant	nonsense_mediated_decay	MODIFIER
rs2494394;297089	chr1	26469760	DHDDS	C	T	4	0.021	SNP	Uncertain_significance	Retinitis_Pigmentosa,_Recessive	3_prime_UTR_variant	nonsense_mediated_decay	MODIFIER
rs80313266;297092	chr1	26469900	DHDDS	G	T	14	0.072	SNP	Uncertain_significance	Retinitis_Pigmentosa,_Recessive	3_prime_UTR_variant	nonsense_mediated_decay	MODIFIER
rs12096239;297098	chr1	26470431	DHDDS	G	C	56	0.289	SNP	Likely_benign	Retinitis_Pigmentosa,_Recessive	3_prime_UTR_variant	nonsense_mediated_decay	MODIFIER
rs2290588;297104	chr1	26471017	DHDDS	C	T	30	0.155	SNP	Likely_benign	Retinitis_Pigmentosa,_Recessive	3_prime_UTR_variant	nonsense_mediated_decay	MODIFIER
rs1055323;297106	chr1	26471163	DHDDS	C	T	51	0.263	SNP	Likely_benign	Retinitis_Pigmentosa,_Recessive	3_prime_UTR_variant	nonsense_mediated_decay	MODIFIER
rs71636780;368873	chr1	26787956	PIGV	G	A	11	0.057	SNP	Likely_benign	Hyperphosphatasia-intellectual_disability_syndrome	upstream_gene_variant	protein_coding	MODIFIER
rs113400508;297110	chr1	26787988	PIGV	A	C	30	0.155	SNP	Likely_benign	Hyperphosphatasia-intellectual_disability_syndrome	splice_region_variant	nonsense_mediated_decay	LOW
rs115960004;667858	chr1	26795430	PIGV	C	A	11	0.057	SNP	Benign	not_provided	downstream_gene_variant	protein_coding	MODIFIER
rs74827250;667859	chr1	26797373	PIGV	G	A	30	0.155	SNP	Benign	not_provided	downstream_gene_variant	protein_coding	MODIFIER
rs57189461;297127	chr1	26798054	PIGV	A	G	11	0.057	SNP	Likely_benign	Hyperphosphatasia-intellectual_disability_syndrome	3_prime_UTR_variant	protein_coding	MODIFIER
297129	chr1	26798229	PIGV	A	T	2	0.01	SNP	Uncertain_significance	Hyperphosphatasia-intellectual_disability_syndrome	3_prime_UTR_variant	protein_coding	MODIFIER
rs6659176;595423	chr1	26913429	NR0B2	C	G	12	0.062	SNP	Benign	not_specified	missense_variant	protein_coding	MODERATE
rs35659744;403071	chr1	27360975	MAP3K6	G	T	50	0.258	SNP	Benign	not_specified	missense_variant	protein_coding	MODERATE
rs55972073;718726	chr1	27362681	MAP3K6	G	A	3	0.015	SNP	Benign	not_provided	synonymous_variant	protein_coding	LOW
rs28357092;5285	chr1	27373179	FCN3	AG	A	3	0.015	INDEL	Uncertain_significance	Immunodeficiency_due_to_ficolin_3_deficiency	frameshift_variant	protein_coding	HIGH
rs181285619;235372	chr1	27550881	AHDC1	C	T	2	0.01	SNP	Likely_benign	not_provided	missense_variant	protein_coding	MODERATE
rs41284294;777747	chr1	27879739	THEMIS2	T	C	2	0.01	SNP	Benign	not_provided	missense_variant	protein_coding	MODERATE
rs678849;635265	chr1	28818676	OPRD1	C	T	124	0.639	SNP	drug_response	buprenorphine_response_-_Efficacy	sequence_feature	protein_coding	LOW
rs111642750;811532	chr1	28993501	EPB41	G	A	4	0.021	SNP	Uncertain_significance	Elliptocytosis_1	missense_variant	protein_coding	MODERATE
rs139715164;811677	chr1	29039234	Metazoa_SRP	T	C	5	0.026	SNP	Benign	Elliptocytosis_1	upstream_gene_variant	misc_RNA	MODIFIER
rs138091159;718392	chr1	29202029	MECR	G	A	4	0.021	SNP	Benign	not_provided	structural_interaction_variant	protein_coding	HIGH
rs2282440;12755	chr1	30874473	SDC3	G	A	2	0.01	SNP	association	Obesity,_association_with	missense_variant	protein_coding	MODERATE
rs2491132;12756	chr1	30876800	SDC3	C	T	56	0.289	SNP	association	Obesity,_association_with	missense_variant	protein_coding	MODERATE
rs41269523;783931	chr1	30877136	SDC3	C	T	7	0.036	SNP	Benign	not_provided	missense_variant	protein_coding	MODERATE
rs2228194;719242	chr1	31369473	FABP3	T	C	7	0.036	SNP	Likely_benign	not_provided	missense_variant	protein_coding	MODERATE
rs111252644;779395	chr1	31619569	HCRTR1	A	G	2	0.01	SNP	Benign	not_provided	synonymous_variant	protein_coding	LOW
rs149701008;773632	chr1	31727462	ADGRB2	C	T	2	0.01	SNP	Benign	not_provided	synonymous_variant	protein_coding	LOW
rs112847200;773633	chr1	31738875	ADGRB2	G	A	2	0.01	SNP	Benign	not_provided	missense_variant	protein_coding	MODERATE
rs140234450;281760	chr1	32204317	CCDC28B	G	A	3	0.015	SNP	Benign	not_specified|not_provided	missense_variant	protein_coding	MODERATE
rs184355507;773394	chr1	32769668	KIAA1522	C	A	3	0.015	SNP	Benign	not_provided	splice_region_variant&intron_variant	protein_coding	LOW
rs16866009;297144	chr1	32775688	YARS	T	C	17	0.088	SNP	Benign	Charcot-Marie-Tooth,_Intermediate	3_prime_UTR_variant	protein_coding	MODIFIER
rs699005;297151	chr1	32780201	YARS	C	G	32	0.165	SNP	Benign	Charcot-Marie-Tooth_disease,_dominant_intermediate_C|not_specified|Charcot-Marie-Tooth,_Intermediate	synonymous_variant	protein_coding	LOW
rs2282294;671818	chr1	32780576	YARS	T	A	41	0.211	SNP	Benign	not_provided	intron_variant	protein_coding	MODIFIER
rs699004;670891	chr1	32782196	YARS	G	T	32	0.165	SNP	Benign	not_provided	upstream_gene_variant	processed_transcript	MODIFIER
rs785415;670337	chr1	32786138	YARS	T	C	194	1	SNP	Benign	not_provided	upstream_gene_variant	processed_transcript	MODIFIER
rs785416;670336	chr1	32787286	YARS	T	C	194	1	SNP	Benign	not_provided	upstream_gene_variant	processed_transcript	MODIFIER
rs881393;670889	chr1	32791044	YARS	G	C	49	0.253	SNP	Benign	not_provided	upstream_gene_variant	processed_transcript	MODIFIER
rs1765223;670888	chr1	32791283	YARS	C	A	89	0.459	SNP	Benign	not_provided	upstream_gene_variant	processed_transcript	MODIFIER
rs139561991;672684	chr1	32791522	YARS	C	T	3	0.015	SNP	Likely_benign	not_provided	upstream_gene_variant	processed_transcript	MODIFIER
rs4951787;670335	chr1	32810823	YARS	G	A	194	1	SNP	Benign	not_provided	upstream_gene_variant	processed_transcript	MODIFIER
rs72654020;297163	chr1	32817174	S100PBP	C	A	32	0.165	SNP	Benign	not_specified|Charcot-Marie-Tooth,_Intermediate	upstream_gene_variant	protein_coding	MODIFIER
rs115959445;297170	chr1	32817686	YARS	G	A	5	0.026	SNP	Likely_benign	Charcot-Marie-Tooth,_Intermediate	5_prime_UTR_premature_start_codon_gain_variant	protein_coding	LOW
rs72654022;297175	chr1	32817927	YARS	G	A	32	0.165	SNP	Benign	Charcot-Marie-Tooth,_Intermediate|not_provided	5_prime_UTR_variant	protein_coding	MODIFIER
rs3737251;297176	chr1	32817982	YARS	G	C	40	0.206	SNP	Benign	Charcot-Marie-Tooth,_Intermediate|not_provided	5_prime_UTR_variant	protein_coding	MODIFIER
rs61750965;517906	chr1	33021406	AK2	C	T	2	0.01	SNP	Conflicting_interpretations_of_pathogenicity	Reticular_dysgenesis|not_specified|not_provided	structural_interaction_variant	protein_coding	HIGH
rs79193415;252789	chr1	34761761	GJB4	C	G	8	0.041	SNP	Benign	not_specified	missense_variant	protein_coding	MODERATE
rs755931;195420	chr1	34762072	GJB4	A	G	5	0.026	SNP	Benign	not_specified	3_prime_UTR_variant	protein_coding	MODIFIER
rs1805063;46088	chr1	34784856	GJB3	C	T	8	0.041	SNP	Benign/Likely_benign	not_specified|Nonsyndromic_Hearing_Loss,_Dominant|not_provided	missense_variant	protein_coding	MODERATE
rs41310442;46084	chr1	34785119	GJB3	C	T	15	0.077	SNP	Benign	Erythrokeratodermia_variabilis_et_progressiva_1|not_specified|Nonsyndromic_Hearing_Loss,_Dominant	synonymous_variant	protein_coding	LOW
rs35983826;46087	chr1	34785560	GJB3	C	T	31	0.16	SNP	Benign	Erythrokeratodermia_variabilis_et_progressiva_1|not_specified|Nonsyndromic_Hearing_Loss,_Dominant	synonymous_variant	protein_coding	LOW
rs41266429;297195	chr1	34785618	GJB3	C	A	32	0.165	SNP	Benign	Erythrokeratodermia_variabilis_et_progressiva_1|Nonsyndromic_Hearing_Loss,_Dominant	3_prime_UTR_variant	protein_coding	MODIFIER
rs476220;297196	chr1	34785628	GJB3	G	A	93	0.479	SNP	Benign	Erythrokeratodermia_variabilis_et_progressiva_1|Nonsyndromic_Hearing_Loss,_Dominant	3_prime_UTR_variant	protein_coding	MODIFIER
rs2236214;297204	chr1	34785944	GJB3	G	C	31	0.16	SNP	Benign	Erythrokeratodermia_variabilis_et_progressiva_1|Nonsyndromic_Hearing_Loss,_Dominant	3_prime_UTR_variant	protein_coding	MODIFIER
297205	chr1	34786004	GJB3	G	A	2	0.01	SNP	Likely_benign	Erythrokeratodermia_variabilis_et_progressiva_1|Nonsyndromic_Hearing_Loss,_Dominant	3_prime_UTR_variant	protein_coding	MODIFIER
rs13774;297207	chr1	34786068	GJB3	C	T	31	0.16	SNP	Benign	Erythrokeratodermia_variabilis_et_progressiva_1|Nonsyndromic_Hearing_Loss,_Dominant	3_prime_UTR_variant	protein_coding	MODIFIER
rs9118;297210	chr1	34786134	GJB3	G	C	30	0.155	SNP	Benign	Erythrokeratodermia_variabilis_et_progressiva_1|Nonsyndromic_Hearing_Loss,_Dominant	3_prime_UTR_variant	protein_coding	MODIFIER
rs61777220;789257	chr1	34794607	GJA4	C	T	2	0.01	SNP	Benign	not_provided	missense_variant	protein_coding	MODERATE
rs149090218;771113	chr1	36097935	COL8A2	G	A	3	0.015	SNP	Benign	not_provided	synonymous_variant	protein_coding	LOW
rs139650826;771114	chr1	36171173	MAP7D1	G	A	5	0.028	SNP	Benign	not_provided	synonymous_variant	protein_coding	LOW
rs376211630;734371	chr1	36466657	CSF3R	G	A	3	0.015	SNP	Likely_benign	Neutropenia,_severe_congenital,_7,_autosomal_recessive	synonymous_variant	protein_coding	LOW
rs3917981;256790	chr1	36471458	CSF3R	A	G	101	0.521	SNP	Benign	not_specified	synonymous_variant	protein_coding	LOW
rs3917980;256789	chr1	36471464	CSF3R	A	G	69	0.356	SNP	Benign	not_specified	synonymous_variant	protein_coding	LOW
rs3918019;476293	chr1	36471505	CSF3R	C	T	2	0.01	SNP	Benign	Neutropenia,_severe_congenital,_7,_autosomal_recessive	missense_variant	protein_coding	MODERATE
rs3918018;256796	chr1	36472277	CSF3R	C	T	4	0.021	SNP	Benign	Neutropenia,_severe_congenital,_7,_autosomal_recessive|not_specified	missense_variant	protein_coding	MODERATE
rs3918017;256795	chr1	36472634	CSF3R	G	A	5	0.026	SNP	Benign	Neutropenia,_severe_congenital,_7,_autosomal_recessive|not_specified	synonymous_variant	protein_coding	LOW
rs139332126;434837	chr1	36473802	CSF3R	C	G	3	0.015	SNP	Benign/Likely_benign	Neutropenia,_severe_congenital,_7,_autosomal_recessive|not_specified|not_provided	missense_variant	protein_coding	MODERATE
rs78341238;775051	chr1	36872358	GRIK3	G	A	2	0.01	SNP	Benign	not_provided	synonymous_variant	protein_coding	LOW
rs147613529;798217	chr1	37540562	SNIP1	G	A	2	0.01	SNP	Likely_benign	not_provided	missense_variant	protein_coding	MODERATE
rs45487395;782079	chr1	37707064	CDCA8	C	T	5	0.026	SNP	Likely_benign	not_provided	splice_region_variant&synonymous_variant	protein_coding	LOW
rs41267341;774795	chr1	37857470	MTF1	G	T	2	0.01	SNP	Benign	not_provided	missense_variant	protein_coding	MODERATE
rs61745441;772681	chr1	38874709	GJA9	A	G	3	0.015	SNP	Benign	not_provided	missense_variant	protein_coding	MODERATE
rs61734091;789427	chr1	39028754	NDUFS5	C	T	2	0.01	SNP	Benign	not_provided	synonymous_variant	protein_coding	LOW
rs6981;281605	chr1	39034514	NDUFS5	G	A	15	0.077	SNP	Benign	not_specified	3_prime_UTR_variant	protein_coding	MODIFIER
rs147777128;775052	chr1	39387968	MACF1	A	C	3	0.015	SNP	Likely_benign	not_provided	missense_variant	protein_coding	MODERATE
rs192079535;773107	chr1	39762513	PPIE	T	C	3	0.015	SNP	Benign	not_provided	splice_region_variant&intron_variant	protein_coding	LOW
rs34889376;774796	chr1	39850199	TRIT1	G	A	3	0.015	SNP	Benign	not_provided	missense_variant	protein_coding	MODERATE
rs61779834;684263	chr1	39853703	TRIT1	C	T	33	0.17	SNP	Benign	not_provided	intron_variant	protein_coding	MODIFIER
rs2311342;684262	chr1	39853707	TRIT1	T	C	79	0.407	SNP	Benign	not_provided	intron_variant	protein_coding	MODIFIER
rs1126973;297230	chr1	40073404	PPT1	C	T	148	0.763	SNP	Benign	Neuronal_Ceroid-Lipofuscinosis,_Recessive	3_prime_UTR_variant	protein_coding	MODIFIER
rs3841663;297233	chr1	40073531	PPT1	A	ATGAT	148	0.763	INDEL	Benign	Neuronal_Ceroid-Lipofuscinosis,_Recessive	3_prime_UTR_variant	protein_coding	MODIFIER
rs1126972;297234	chr1	40073556	PPT1	G	C	148	0.763	SNP	Benign	Neuronal_Ceroid-Lipofuscinosis,_Recessive	3_prime_UTR_variant	protein_coding	MODIFIER
rs56067238;297238	chr1	40073673	PPT1	C	G	2	0.01	SNP	Uncertain_significance	Neuronal_Ceroid-Lipofuscinosis,_Recessive	splice_region_variant	nonsense_mediated_decay	LOW
rs1126970;297240	chr1	40073776	PPT1	A	C	148	0.763	SNP	Benign	Neuronal_Ceroid-Lipofuscinosis,_Recessive	3_prime_UTR_variant	protein_coding	MODIFIER
rs11552578;297242	chr1	40073900	PPT1	A	G	24	0.124	SNP	Likely_benign	Neuronal_Ceroid-Lipofuscinosis,_Recessive	3_prime_UTR_variant	protein_coding	MODIFIER
rs6698184;671072	chr1	40074513	CAP1	G	T	24	0.124	SNP	Benign	not_provided	downstream_gene_variant	protein_coding	MODIFIER
rs6689837;673207	chr1	40089602	PPT1	C	G	12	0.062	SNP	Benign	not_provided	intron_variant	protein_coding	MODIFIER
rs3131651;668044	chr1	40089649	PPT1	C	T	113	0.582	SNP	Benign	not_provided	intron_variant	protein_coding	MODIFIER
rs7543269;668043	chr1	40089727	PPT1	C	T	14	0.072	SNP	Benign	not_provided	intron_variant	protein_coding	MODIFIER
rs56654546;670785	chr1	40091270	PPT1	A	T	15	0.077	SNP	Benign	not_provided	intron_variant	protein_coding	MODIFIER
rs1800205;130022	chr1	40091361	PPT1	A	G	20	0.103	SNP	Benign/Likely_benign	History_of_neurodevelopmental_disorder|not_specified|Neuronal_Ceroid-Lipofuscinosis,_Recessive|not_provided	structural_interaction_variant	protein_coding	HIGH
rs6672053;670733	chr1	40091984	PPT1	G	A	144	0.742	SNP	Benign	not_provided	intron_variant	protein_coding	MODIFIER
rs4492608;668040	chr1	40092673	PPT1	T	A	144	0.742	SNP	Benign	not_provided	upstream_gene_variant	protein_coding	MODIFIER
rs113022418;684006	chr1	40092787	PPT1	G	GGCATGTGAAAA	174	0.897	INDEL	Benign	not_provided	upstream_gene_variant	protein_coding	MODIFIER
rs4630120;684001	chr1	40092839	PPT1	A	G	144	0.742	SNP	Benign	not_provided	upstream_gene_variant	protein_coding	MODIFIER
rs146759503;672856	chr1	40096790	PPT1	A	G	2	0.01	SNP	Likely_benign	not_provided	upstream_gene_variant	protein_coding	MODIFIER
rs6600313;297250	chr1	40097321	PPT1	T	C	174	0.897	SNP	Benign	Neuronal_Ceroid-Lipofuscinosis,_Recessive	5_prime_UTR_variant	protein_coding	MODIFIER
rs41301070;297251	chr1	40097347	PPT1	G	T	17	0.088	SNP	Likely_benign	Neuronal_Ceroid-Lipofuscinosis,_Recessive	5_prime_UTR_variant	protein_coding	MODIFIER
rs7548758;140503	chr1	40257003	ZMPSTE24	C	G	17	0.088	SNP	not_provided	not_provided	upstream_gene_variant	protein_coding	MODIFIER
rs926830;140502	chr1	40257123	ZMPSTE24	G	A	58	0.299	SNP	not_provided	not_provided	upstream_gene_variant	protein_coding	MODIFIER
rs147867849;140508	chr1	40257318	ZMPSTE24	G	C	4	0.021	SNP	not_provided	not_provided	upstream_gene_variant	protein_coding	MODIFIER
rs3765483;140505	chr1	40257946	ZMPSTE24	G	A	17	0.088	SNP	not_provided	not_provided	upstream_gene_variant	protein_coding	MODIFIER
rs7516571;140525	chr1	40267986	ZMPSTE24	A	G	57	0.294	SNP	not_provided	not_provided	downstream_gene_variant	processed_transcript	MODIFIER
rs75470795;140527	chr1	40268618	ZMPSTE24	A	C	8	0.041	SNP	not_provided	not_provided	downstream_gene_variant	processed_transcript	MODIFIER
rs16827109;140531	chr1	40270145	ZMPSTE24	T	G	17	0.088	SNP	Benign	not_specified|not_provided	downstream_gene_variant	processed_transcript	MODIFIER
rs6677717;140535	chr1	40271844	ZMPSTE24	T	G	191	0.985	SNP	Benign	not_specified|not_provided	downstream_gene_variant	processed_transcript	MODIFIER
rs2076697;95316	chr1	40271917	ZMPSTE24	T	C	13	0.067	SNP	Benign	Lethal_tight_skin_contracture_syndrome|Mandibuloacral_dysplasia|not_specified|not_provided	synonymous_variant	protein_coding	LOW
rs6676644;140538	chr1	40276227	ZMPSTE24	C	T	174	0.897	SNP	not_provided	not_provided	sequence_feature	protein_coding	LOW
rs10489431;140500	chr1	40293392	ZMPSTE24	C	T	14	0.072	SNP	Likely_benign	Lethal_tight_skin_contracture_syndrome|Mandibuloacral_dysplasia|not_provided	3_prime_UTR_variant	protein_coding	MODIFIER
rs10489432;140501	chr1	40293559	ZMPSTE24	A	G	14	0.072	SNP	Likely_benign	Lethal_tight_skin_contracture_syndrome|Mandibuloacral_dysplasia|not_provided	3_prime_UTR_variant	protein_coding	MODIFIER
rs41466547;297285	chr1	40300870	COL9A2	A	T	7	0.036	SNP	Likely_benign	Multiple_Epiphyseal_Dysplasia,_Dominant|Stickler_Syndrome,_Recessive	3_prime_UTR_variant	protein_coding	MODIFIER
rs2229826;258383	chr1	40301251	COL9A2	G	A	6	0.031	SNP	Benign/Likely_benign	Multiple_Epiphyseal_Dysplasia,_Dominant|not_specified|Stickler_Syndrome,_Recessive|not_provided	synonymous_variant	protein_coding	LOW
rs6674856;258378	chr1	40301906	COL9A2	A	G	7	0.036	SNP	Benign	not_specified	downstream_gene_variant	protein_coding	MODIFIER
rs117337557;677993	chr1	40302519	COL9A2	G	A	2	0.01	SNP	Likely_benign	not_provided	downstream_gene_variant	protein_coding	MODIFIER
rs117728155;677893	chr1	40302566	COL9A2	G	A	7	0.036	SNP	Likely_benign	not_provided	downstream_gene_variant	protein_coding	MODIFIER
rs3737821;196620	chr1	40302672	COL9A2	C	T	7	0.036	SNP	Benign/Likely_benign	Multiple_Epiphyseal_Dysplasia,_Dominant|not_specified|Stickler_Syndrome,_Recessive|not_provided	missense_variant	protein_coding	MODERATE
rs3737819;677892	chr1	40302953	COL9A2	C	T	7	0.036	SNP	Benign	not_provided	downstream_gene_variant	retained_intron	MODIFIER
rs76810153;258376	chr1	40303502	COL9A2	G	T	7	0.036	SNP	Benign	not_specified|not_provided	downstream_gene_variant	retained_intron	MODIFIER
rs74366749;258375	chr1	40303513	COL9A2	C	G	2	0.01	SNP	Benign	not_specified	downstream_gene_variant	retained_intron	MODIFIER
rs6684531;258374	chr1	40303912	COL9A2	T	C	7	0.036	SNP	Benign	not_specified	downstream_gene_variant	retained_intron	MODIFIER
rs112370406;258373	chr1	40303916	COL9A2	C	T	10	0.052	SNP	Benign/Likely_benign	Multiple_Epiphyseal_Dysplasia,_Dominant|not_specified|Stickler_Syndrome,_Recessive	downstream_gene_variant	retained_intron	MODIFIER
rs146731672;679481	chr1	40304040	COL9A2	G	A	2	0.01	SNP	Likely_benign	not_provided	downstream_gene_variant	retained_intron	MODIFIER
rs77695700;258370	chr1	40304111	COL9A2	G	A	8	0.041	SNP	Benign/Likely_benign	Multiple_Epiphyseal_Dysplasia,_Dominant|not_specified|Stickler_Syndrome,_Recessive	downstream_gene_variant	retained_intron	MODIFIER
rs72944910;258368	chr1	40304753	COL9A2	G	A	15	0.077	SNP	Benign	not_specified|not_provided	upstream_gene_variant	protein_coding	MODIFIER
rs117563156;258367	chr1	40304784	COL9A2	A	T	7	0.036	SNP	Benign/Likely_benign	Multiple_Epiphyseal_Dysplasia,_Dominant|not_specified|Stickler_Syndrome,_Recessive|not_provided	upstream_gene_variant	protein_coding	MODIFIER
rs113784463;683428	chr1	40305108	COL9A2	C	T	8	0.041	SNP	Benign	not_provided	upstream_gene_variant	protein_coding	MODIFIER
rs2281399;677889	chr1	40306322	COL9A2	G	C	15	0.077	SNP	Benign	not_provided	upstream_gene_variant	protein_coding	MODIFIER
rs2228567;258364	chr1	40307451	COL9A2	G	C	18	0.093	SNP	Benign/Likely_benign	Multiple_Epiphyseal_Dysplasia,_Dominant|not_specified|Stickler_Syndrome,_Recessive	missense_variant	protein_coding	MODERATE
rs2228564;258399	chr1	40307477	COL9A2	T	C	41	0.211	SNP	Benign	Multiple_Epiphyseal_Dysplasia,_Dominant|not_specified|Stickler_Syndrome,_Recessive	missense_variant	protein_coding	MODERATE
rs118135975;258397	chr1	40307503	COL9A2	G	C	7	0.036	SNP	Benign/Likely_benign	Multiple_Epiphyseal_Dysplasia,_Dominant|not_specified|Stickler_Syndrome,_Recessive|not_provided	splice_region_variant&intron_variant	protein_coding	LOW
rs72944918;677888	chr1	40308409	COL9A2	C	T	14	0.072	SNP	Benign	not_provided	upstream_gene_variant	protein_coding	MODIFIER
rs364281;683426	chr1	40308522	COL9A2	A	C	129	0.665	SNP	Benign	not_provided	upstream_gene_variant	protein_coding	MODIFIER
rs56326652;258394	chr1	40310254	COL9A2	A	G	11	0.057	SNP	Benign/Likely_benign	Multiple_Epiphyseal_Dysplasia,_Dominant|not_specified|Stickler_Syndrome,_Recessive	downstream_gene_variant	retained_intron	MODIFIER
rs2228565;258393	chr1	40310265	COL9A2	G	A	7	0.036	SNP	Benign/Likely_benign	Multiple_Epiphyseal_Dysplasia,_Dominant|not_specified|Stickler_Syndrome,_Recessive|not_provided	missense_variant&splice_region_variant	protein_coding	MODERATE
rs3737816;677881	chr1	40311019	COL9A2	C	T	7	0.036	SNP	Likely_benign	not_provided	downstream_gene_variant	retained_intron	MODIFIER
rs3737815;258392	chr1	40311080	COL9A2	C	A	24	0.124	SNP	Benign	Multiple_Epiphyseal_Dysplasia,_Dominant|not_specified|Stickler_Syndrome,_Recessive	downstream_gene_variant	retained_intron	MODIFIER
rs137881116;258390	chr1	40311460	COL9A2	GC	G	4	0.022	INDEL	Benign/Likely_benign	not_specified|not_provided	downstream_gene_variant	retained_intron	MODIFIER
rs1979785;258387	chr1	40312128	COL9A2	T	G	41	0.211	SNP	Benign	not_specified	downstream_gene_variant	retained_intron	MODIFIER
rs78091688;258388	chr1	40312132	COL9A2	T	C	7	0.036	SNP	Benign	not_specified	downstream_gene_variant	retained_intron	MODIFIER
rs140071740;388138	chr1	40312436	COL9A2	C	T	2	0.01	SNP	Likely_benign	not_specified	downstream_gene_variant	processed_transcript	MODIFIER
rs1983658;258385	chr1	40312705	COL9A2	C	T	38	0.196	SNP	Benign	not_specified	downstream_gene_variant	processed_transcript	MODIFIER
rs2273195;258384	chr1	40314169	COL9A2	G	T	14	0.072	SNP	Benign	not_specified	downstream_gene_variant	processed_transcript	MODIFIER
rs209920;683424	chr1	40315317	COL9A2	G	A	8	0.041	SNP	Benign	not_provided	downstream_gene_variant	processed_transcript	MODIFIER
rs139561954;677987	chr1	40315479	COL9A2	G	C	6	0.031	SNP	Likely_benign	not_provided	upstream_gene_variant	retained_intron	MODIFIER
rs115504008;678063	chr1	40315505	COL9A2	A	C	40	0.206	SNP	Benign	not_provided	upstream_gene_variant	retained_intron	MODIFIER
rs12132506;668734	chr1	40315941	COL9A2	T	C	27	0.139	SNP	Benign	not_provided	upstream_gene_variant	retained_intron	MODIFIER
rs41268067;781774	chr1	40515154	EXO5	A	G	5	0.026	SNP	Benign	not_provided	missense_variant	protein_coding	MODERATE
rs13374844;259521	chr1	40817247	KCNQ4	C	T	28	0.144	SNP	Benign	not_specified	upstream_gene_variant	processed_transcript	MODIFIER
rs13374845;259519	chr1	40817249	KCNQ4	C	T	28	0.144	SNP	Benign	not_specified	upstream_gene_variant	processed_transcript	MODIFIER
rs2361660;45104	chr1	40818694	KCNQ4	G	C	151	0.778	SNP	Benign	Autosomal_dominant_nonsyndromic_deafness_2A|not_specified	upstream_gene_variant	processed_transcript	MODIFIER
rs4660468;45105	chr1	40819415	KCNQ4	T	C	152	0.784	SNP	Benign	Autosomal_dominant_nonsyndromic_deafness_2A|not_specified	synonymous_variant	protein_coding	LOW
rs33932028;682780	chr1	40819499	KCNQ4	C	A	23	0.119	SNP	Benign	not_provided	intron_variant	protein_coding	MODIFIER
rs55737429;45106	chr1	40819881	KCNQ4	T	C	8	0.041	SNP	Benign	not_specified	synonymous_variant	protein_coding	LOW
rs12117176;45107	chr1	40819913	KCNQ4	G	A	21	0.108	SNP	Benign	not_specified	synonymous_variant	protein_coding	LOW
rs12143503;45108	chr1	40819919	KCNQ4	A	G	21	0.108	SNP	Benign	not_specified	synonymous_variant	protein_coding	LOW
rs34287852;45101	chr1	40831156	KCNQ4	T	G	47	0.242	SNP	Benign	Autosomal_dominant_nonsyndromic_deafness_2A|not_specified	missense_variant	protein_coding	MODERATE
rs55925184;45102	chr1	40835010	KCNQ4	C	T	7	0.036	SNP	Benign	not_specified|not_provided	synonymous_variant	protein_coding	LOW
rs55964611;45103	chr1	40835018	KCNQ4	G	A	15	0.077	SNP	Benign	not_specified|not_provided	synonymous_variant	protein_coding	LOW
rs12740352;682719	chr1	40838232	KCNQ4	G	A	24	0.124	SNP	Benign	not_provided	intron_variant	protein_coding	MODIFIER
rs5030799;475187	chr1	40988656	CTPS1	A	G	2	0.01	SNP	Benign	Immunodeficiency_24	structural_interaction_variant	protein_coding	HIGH
rs12718433;402571	chr1	41001131	CTPS1	G	A	69	0.356	SNP	Benign	not_specified	upstream_gene_variant	processed_transcript	MODIFIER
rs72669005;402940	chr1	41510546	HIVEP3	G	A	9	0.046	SNP	Benign	not_specified	missense_variant	protein_coding	MODERATE
rs9439043;402941	chr1	41510657	HIVEP3	T	C	194	1	SNP	Benign	not_specified	missense_variant	protein_coding	MODERATE
rs11809423;402942	chr1	41510858	HIVEP3	C	T	8	0.041	SNP	Benign	not_specified	missense_variant	protein_coding	MODERATE
rs615177;402943	chr1	41513485	HIVEP3	A	G	111	0.572	SNP	Benign	not_specified	synonymous_variant	protein_coding	LOW
rs12132697;402944	chr1	41580942	HIVEP3	G	T	30	0.155	SNP	Benign	not_specified	synonymous_variant	protein_coding	LOW
rs2810565;402945	chr1	41581141	HIVEP3	C	T	194	1	SNP	Benign	not_specified	synonymous_variant	protein_coding	LOW
rs2984694;402946	chr1	41583361	HIVEP3	G	A	194	1	SNP	Benign	not_specified	synonymous_variant	protein_coding	LOW
rs2475842;402947	chr1	41583469	HIVEP3	C	G	194	1	SNP	Benign	not_specified	synonymous_variant	protein_coding	LOW
rs112310775;297316	chr1	42733353	CLDN19	C	T	16	0.082	SNP	Likely_benign	Renal_Hypomagnesemia,_Recessive	3_prime_UTR_variant	protein_coding	MODIFIER
rs56345167;297318	chr1	42733444	CLDN19	A	G	26	0.134	SNP	Benign	Renal_Hypomagnesemia,_Recessive	3_prime_UTR_variant	protein_coding	MODIFIER
rs114944537;297325	chr1	42734068	CLDN19	C	A	10	0.052	SNP	Likely_benign	Renal_Hypomagnesemia,_Recessive	3_prime_UTR_variant	protein_coding	MODIFIER
rs912075;297335	chr1	42734855	CLDN19	T	C	130	0.67	SNP	Benign	Renal_Hypomagnesemia,_Recessive	3_prime_UTR_variant	protein_coding	MODIFIER
rs4660658;297339	chr1	42735863	CLDN19	G	A	26	0.134	SNP	Benign	Renal_Hypomagnesemia,_Recessive	missense_variant	protein_coding	MODERATE
rs116804195;297340	chr1	42735905	CLDN19	C	T	5	0.026	SNP	Likely_benign	Renal_Hypomagnesemia,_Recessive	missense_variant	protein_coding	MODERATE
rs9660973;297341	chr1	42735943	CLDN19	C	T	10	0.052	SNP	Likely_benign	Renal_Hypomagnesemia,_Recessive	missense_variant	protein_coding	MODERATE
rs116577636;440017	chr1	42747079	P3H1	C	T	4	0.021	SNP	Benign	Osteogenesis_imperfecta_type_8	missense_variant	protein_coding	MODERATE
rs3738496;674902	chr1	42747198	P3H1	A	T	16	0.082	SNP	Benign	not_provided	missense_variant	protein_coding	MODERATE
rs67014447;379445	chr1	42747255	P3H1	G	A	10	0.052	SNP	Benign	not_specified	missense_variant&splice_region_variant	protein_coding	MODERATE
rs3738498;379422	chr1	42747432	P3H1	A	C	8	0.041	SNP	Benign	not_specified	downstream_gene_variant	retained_intron	MODIFIER
rs72661349;675188	chr1	42747614	P3H1	C	T	10	0.052	SNP	Benign	not_provided	upstream_gene_variant	retained_intron	MODIFIER
rs3738499;674901	chr1	42747828	P3H1	C	T	129	0.665	SNP	Benign	not_provided	upstream_gene_variant	processed_transcript	MODIFIER
rs7552138;667664	chr1	42747939	P3H1	T	C	147	0.758	SNP	Benign	not_provided	upstream_gene_variant	processed_transcript	MODIFIER
rs3738500;674900	chr1	42748126	P3H1	A	G	16	0.082	SNP	Benign	not_provided	upstream_gene_variant	processed_transcript	MODIFIER
rs1018572;667663	chr1	42749900	P3H1	A	G	194	1	SNP	Benign	not_provided	upstream_gene_variant	processed_transcript	MODIFIER
rs11581921;379421	chr1	42750259	P3H1	C	T	8	0.041	SNP	Benign	not_specified	missense_variant	protein_coding	MODERATE
rs146000205;668873	chr1	42750539	P3H1	A	G	6	0.031	SNP	Likely_benign	not_provided	upstream_gene_variant	processed_transcript	MODIFIER
rs113593896;283522	chr1	42754892	P3H1	T	C	3	0.015	SNP	Conflicting_interpretations_of_pathogenicity	Osteogenesis_imperfecta_type_8|not_specified|not_provided	missense_variant	protein_coding	MODERATE
rs6700677;379444	chr1	42757818	P3H1	C	T	10	0.052	SNP	Benign	Osteogenesis_imperfecta_type_8|not_specified	missense_variant	protein_coding	MODERATE
rs114545255;440019	chr1	42758762	P3H1	T	C	7	0.036	SNP	Benign	not_specified	upstream_gene_variant	retained_intron	MODIFIER
rs2760070;667661	chr1	42762196	P3H1	G	A	147	0.758	SNP	Benign	not_provided	intron_variant	protein_coding	MODIFIER
rs2816593;674899	chr1	42762518	C1orf50	T	A	194	1	SNP	Benign	not_provided	upstream_gene_variant	protein_coding	MODIFIER
rs55716016;379443	chr1	42766833	P3H1	C	A	9	0.046	SNP	Benign	Osteogenesis_imperfecta_type_8|not_specified	missense_variant	protein_coding	MODERATE
rs3738504;674898	chr1	42767136	C1orf50	C	G	130	0.67	SNP	Benign	not_provided	upstream_gene_variant	protein_coding	MODIFIER
rs56136737;1917	chr1	42830860	ERMAP	C	G	3	0.015	SNP	Affects	Radin_blood_group	missense_variant	protein_coding	MODERATE
rs4658;297374	chr1	42926579	SLC2A1	C	G	40	0.206	SNP	Benign	Dystonia|GLUT1_deficiency_syndrome	3_prime_UTR_variant	protein_coding	MODIFIER
rs2229682;95414	chr1	42929964	SLC2A1	C	T	30	0.155	SNP	Benign	Dystonia|GLUT1_deficiency_syndrome|History_of_neurodevelopmental_disorder|GLUT1_deficiency_syndrome_1|not_specified	synonymous_variant	protein_coding	LOW
rs11537641;95411	chr1	42930743	SLC2A1	G	A	30	0.155	SNP	Benign	Dystonia|GLUT1_deficiency_syndrome|History_of_neurodevelopmental_disorder|not_specified|not_provided	synonymous_variant	protein_coding	LOW
rs1385129;95413	chr1	42943295	SLC2A1	G	A	29	0.149	SNP	Benign	Dystonia|GLUT1_deficiency_syndrome|History_of_neurodevelopmental_disorder|GLUT1_deficiency_syndrome_1|not_specified	synonymous_variant	protein_coding	LOW
rs12718444;670109	chr1	42943508	SLC2A1	G	T	40	0.206	SNP	Benign	not_provided	upstream_gene_variant	protein_coding	MODIFIER
rs41310434;424896	chr1	42943528	SLC2A1	A	G	3	0.015	SNP	Conflicting_interpretations_of_pathogenicity	not_specified|not_provided	upstream_gene_variant	protein_coding	MODIFIER
rs114530232;668836	chr1	42958380		A	G	40	0.206	SNP	Benign	not_provided	TF_binding_site_variant		MODIFIER
rs11537640;297385	chr1	42958848	SLC2A1	T	G	30	0.155	SNP	Benign	Dystonia|GLUT1_deficiency_syndrome|not_provided	5_prime_UTR_variant	protein_coding	MODIFIER
rs28365848;297392	chr1	42959040		CT	C	30	0.155	INDEL	Benign	Dystonia|GLUT1_deficiency_syndrome	TF_binding_site_variant		LOW
rs3754226;297395	chr1	42959141	SLC2A1	C	G	40	0.206	SNP	Benign	Dystonia|GLUT1_deficiency_syndrome	5_prime_UTR_variant	protein_coding	MODIFIER
rs11559312;789258	chr1	43164644	EBNA1BP2	T	A	2	0.01	SNP	Benign	not_provided	missense_variant&splice_region_variant	protein_coding	MODERATE
rs11559316;777906	chr1	43171575	EBNA1BP2	G	C	6	0.031	SNP	Benign	not_provided	missense_variant	protein_coding	MODERATE
rs35033063;711768	chr1	43307215	TIE1	C	T	2	0.01	SNP	Benign	not_provided	synonymous_variant	protein_coding	LOW
rs12731981;134825	chr1	43338669	MPL	G	A	2	0.01	SNP	Benign/Likely_benign	essential_thrombocytemia|Congenital_amegakaryocytic_thrombocytopenia|not_specified	missense_variant	protein_coding	MODERATE
rs16830693;134827	chr1	43339569	MPL	A	G	3	0.015	SNP	Benign	Thrombocythemia_1|essential_thrombocytemia|Congenital_amegakaryocytic_thrombocytopenia|not_specified	splice_region_variant&synonymous_variant	protein_coding	LOW
rs1760670;259760	chr1	43346404	MPL	G	A	58	0.299	SNP	Benign	not_specified	intron_variant	protein_coding	MODIFIER
rs1763698;297418	chr1	43353434	MPL	C	T	6	0.032	SNP	Likely_benign	Thrombocythemia_1|Congenital_amegakaryocytic_thrombocytopenia	downstream_gene_variant	protein_coding	MODIFIER
rs41312024;416961	chr1	43404400	SZT2	C	A	2	0.01	SNP	Benign	Seizures|not_specified|not_provided	synonymous_variant	protein_coding	LOW
rs2782643;260613	chr1	43420823	SZT2	C	T	73	0.376	SNP	Benign	Seizures|not_specified|not_provided	missense_variant	protein_coding	MODERATE
rs143992266;241030	chr1	43425140	SZT2	G	A	4	0.021	SNP	Benign	Seizures|not_specified|not_provided	missense_variant	protein_coding	MODERATE
rs149831634;416969	chr1	43431510	SZT2	C	T	2	0.01	SNP	Benign/Likely_benign	Seizures|not_provided	missense_variant	protein_coding	MODERATE
rs12129487;260617	chr1	43432382	SZT2	T	G	4	0.021	SNP	Benign	Seizures|not_specified|not_provided	synonymous_variant	protein_coding	LOW
rs2039531;260619	chr1	43435340	SZT2	A	C	73	0.376	SNP	Benign	not_specified	upstream_gene_variant	retained_intron	MODIFIER
rs2782648;260620	chr1	43437918	SZT2	G	T	74	0.381	SNP	Benign	not_specified	upstream_gene_variant	processed_transcript	MODIFIER
rs112461557;260621	chr1	43438733	SZT2	A	G	3	0.015	SNP	Benign/Likely_benign	Seizures|not_specified|not_provided	synonymous_variant	protein_coding	LOW
rs72671125;241036	chr1	43439615	SZT2	C	T	8	0.041	SNP	Benign	Seizures|not_specified|not_provided	synonymous_variant	protein_coding	LOW
rs2027130;260623	chr1	43441225	SZT2	A	G	73	0.376	SNP	Benign	Seizures|not_specified|not_provided	synonymous_variant	protein_coding	LOW
rs2255632;260626	chr1	43443594	SZT2	T	C	77	0.397	SNP	Benign	Seizures|not_specified|not_provided	splice_region_variant&intron_variant	protein_coding	LOW
rs37458;130378	chr1	43824858	ST3GAL3	A	G	68	0.351	SNP	Benign	not_specified|not_provided	missense_variant	protein_coding	MODERATE
rs80055718;130375	chr1	43920773	ST3GAL3	G	A	16	0.082	SNP	Benign	Early_infantile_epileptic_encephalopathy|not_specified	downstream_gene_variant	nonsense_mediated_decay	MODIFIER
rs3120803;262909	chr1	43920943	ST3GAL3	A	G	187	0.964	SNP	Benign	not_specified	downstream_gene_variant	nonsense_mediated_decay	MODIFIER
rs2108202;262910	chr1	43930114	ST3GAL3	C	T	163	0.84	SNP	Benign	not_specified	synonymous_variant	protein_coding	LOW
rs76354303;774154	chr1	44001444	SLC6A9	C	T	2	0.01	SNP	Benign	Glycine_encephalopathy_with_normal_serum_glycine	synonymous_variant	protein_coding	LOW
rs76132381;771308	chr1	44701011	C1orf228	C	T	4	0.021	SNP	Benign	not_provided	synonymous_variant	protein_coding	LOW
rs11573590;415448	chr1	44826501	PTCH2	G	A	7	0.036	SNP	Benign	Gorlin_syndrome	missense_variant	protein_coding	MODERATE
rs111471526;239557	chr1	44827254	PTCH2	C	G	7	0.036	SNP	Benign	Gorlin_syndrome	synonymous_variant	protein_coding	LOW
rs11573587;415453	chr1	44827646	PTCH2	G	A	3	0.015	SNP	Benign	Gorlin_syndrome	synonymous_variant	protein_coding	LOW
rs11573586;239555	chr1	44828037	PTCH2	G	A	4	0.021	SNP	Benign	Gorlin_syndrome	missense_variant	protein_coding	MODERATE
rs11573579;239553	chr1	44829617	PTCH2	C	A	2	0.01	SNP	Benign	Gorlin_syndrome	synonymous_variant	protein_coding	LOW
rs139624405;239552	chr1	44829624	PTCH2	C	T	2	0.01	SNP	Benign	Gorlin_syndrome	missense_variant	protein_coding	MODERATE
rs45573433;239563	chr1	44842022	PTCH2	C	T	2	0.01	SNP	Benign	Gorlin_syndrome	synonymous_variant	protein_coding	LOW
rs77068026;95945	chr1	44874670	EIF2B3	A	C	4	0.021	SNP	Benign/Likely_benign	Leukoencephalopathy_with_vanishing_white_matter|not_specified	missense_variant	protein_coding	MODERATE
rs3738248;261223	chr1	44879774	EIF2B3	T	A	28	0.144	SNP	Benign	not_specified	upstream_gene_variant	processed_transcript	MODIFIER
rs263978;261222	chr1	44897320	EIF2B3	T	C	117	0.603	SNP	Benign	not_specified	intron_variant	protein_coding	MODIFIER
rs11556200;95947	chr1	44978366	EIF2B3	G	A	51	0.263	SNP	Benign	Leukoencephalopathy_with_vanishing_white_matter|not_specified|not_provided	synonymous_variant	protein_coding	LOW
rs489676;297453	chr1	44986555	EIF2B3	G	C	80	0.412	SNP	Benign	Leukoencephalopathy_with_vanishing_white_matter	5_prime_UTR_variant	protein_coding	MODIFIER
rs2228084;255961	chr1	45014037	UROD	A	G	10	0.052	SNP	Benign/Likely_benign	Porphyria_cutanea_tarda|not_specified	synonymous_variant	protein_coding	LOW
rs74349352;255960	chr1	45015501	UROD	G	A	6	0.031	SNP	Likely_benign	Porphyria_cutanea_tarda|not_specified	3_prime_UTR_variant	protein_coding	MODIFIER
rs3219493;439920	chr1	45330597	MUTYH	G	C	179	0.923	SNP	Benign	not_specified	downstream_gene_variant	retained_intron	MODIFIER
rs3219491;679763	chr1	45330954	MUTYH	G	A	2	0.01	SNP	Likely_benign	not_provided	downstream_gene_variant	retained_intron	MODIFIER
rs3219489;41767	chr1	45331833	MUTYH	C	G	34	0.175	SNP	Benign	Carcinoma_of_colon|Hereditary_cancer-predisposing_syndrome|MYH-associated_polyposis|not_specified|not_provided	missense_variant	protein_coding	MODERATE
rs3219487;257529	chr1	45332883	MUTYH	T	C	179	0.923	SNP	Benign	not_specified	upstream_gene_variant	retained_intron	MODIFIER
rs3219485;257528	chr1	45334361	MUTYH	T	C	10	0.052	SNP	Benign	not_specified	upstream_gene_variant	retained_intron	MODIFIER
rs3219484;41760	chr1	45334484	MUTYH	C	T	19	0.098	SNP	Benign/Likely_benign	Hereditary_cancer-predisposing_syndrome|MYH-associated_polyposis|not_specified|not_provided	missense_variant	protein_coding	MODERATE
rs3219466;428279	chr1	45340381	MUTYH	G	A	7	0.036	SNP	Conflicting_interpretations_of_pathogenicity	Hereditary_cancer-predisposing_syndrome|not_specified	5_prime_UTR_variant	protein_coding	MODIFIER
rs3748643;684370	chr1	45500031	CCDC163	G	T	119	0.613	SNP	Benign	not_provided	5_prime_UTR_variant	nonsense_mediated_decay	MODIFIER
rs3215980;439903	chr1	45507763	MMACHC	A	AT	119	0.613	INDEL	Benign	Methylmalonic_acidemia_with_homocystinuria	upstream_gene_variant	processed_transcript	MODIFIER
rs2275276;95702	chr1	45508256	MMACHC	G	A	93	0.479	SNP	Benign	Disorders_of_Intracellular_Cobalamin_Metabolism|not_specified|not_provided	synonymous_variant	protein_coding	LOW
rs9729395;297502	chr1	45509494	MMACHC	A	G	26	0.134	SNP	Benign	Disorders_of_Intracellular_Cobalamin_Metabolism	3_prime_UTR_variant	protein_coding	MODIFIER
rs12021717;297505	chr1	45509628	MMACHC	G	A	52	0.268	SNP	Likely_benign	Disorders_of_Intracellular_Cobalamin_Metabolism	3_prime_UTR_variant	protein_coding	MODIFIER
rs33996053;297512	chr1	45510067	MMACHC	ACT	A	119	0.613	INDEL	Benign	Disorders_of_Intracellular_Cobalamin_Metabolism	3_prime_UTR_variant	protein_coding	MODIFIER
rs11580609;297515	chr1	45510184	MMACHC	C	G	93	0.479	SNP	Benign	Disorders_of_Intracellular_Cobalamin_Metabolism	3_prime_UTR_variant	protein_coding	MODIFIER
rs882803;297522	chr1	45510475	MMACHC	G	A	119	0.613	SNP	Benign	Disorders_of_Intracellular_Cobalamin_Metabolism	3_prime_UTR_variant	protein_coding	MODIFIER
rs12728919;297524	chr1	45510577	MMACHC	G	A	18	0.093	SNP	Likely_benign	Disorders_of_Intracellular_Cobalamin_Metabolism	3_prime_UTR_variant	protein_coding	MODIFIER
rs5773883;297525	chr1	45510591	MMACHC	C	CT	119	0.613	INDEL	Benign	Disorders_of_Intracellular_Cobalamin_Metabolism	3_prime_UTR_variant	protein_coding	MODIFIER
rs7903;297526	chr1	45510800	MMACHC	G	C	93	0.479	SNP	Benign	Disorders_of_Intracellular_Cobalamin_Metabolism	3_prime_UTR_variant	protein_coding	MODIFIER
rs1044717;297529	chr1	45510915	MMACHC	A	G	119	0.613	SNP	Benign	Disorders_of_Intracellular_Cobalamin_Metabolism	3_prime_UTR_variant	protein_coding	MODIFIER
rs61751012;775053	chr1	45566635	AKR1A1	G	A	4	0.021	SNP	Benign	not_provided	missense_variant	protein_coding	MODERATE
rs36097855;775054	chr1	46035598	MAST2	C	T	2	0.01	SNP	Benign	not_provided	synonymous_variant	protein_coding	LOW
rs113174528;257665	chr1	46189428	TSPAN1	T	C	4	0.021	SNP	Benign	not_specified	downstream_gene_variant	protein_coding	MODIFIER
rs6659553;167524	chr1	46189486	POMGNT1	T	C	194	1	SNP	Benign	Muscle_eye_brain_disease|not_specified	missense_variant	protein_coding	MODERATE
rs78405727;260871	chr1	46189823	POMGNT1	G	T	4	0.021	SNP	Likely_benign	not_specified	upstream_gene_variant	processed_transcript	MODIFIER
rs74374973;3997	chr1	46189973	POMGNT1	C	T	3	0.015	SNP	Benign/Likely_benign	Muscle_eye_brain_disease|Congenital_muscular_dystrophy-dystroglycanopathy_with_mental_retardation,_type_B3|Limb-girdle_muscular_dystrophy-dystroglycanopathy,_type_C3|not_specified|not_provided	missense_variant	protein_coding	MODERATE
rs12116820;667977	chr1	46190201	POMGNT1	C	T	80	0.412	SNP	Benign	not_provided	upstream_gene_variant	processed_transcript	MODIFIER
rs7552589;680716	chr1	46191779	POMGNT1	C	A	84	0.433	SNP	Benign	not_provided	upstream_gene_variant	processed_transcript	MODIFIER
rs7519275;667976	chr1	46191883	POMGNT1	A	C	84	0.433	SNP	Benign	not_provided	upstream_gene_variant	processed_transcript	MODIFIER
rs7521880;667975	chr1	46191979	POMGNT1	T	C	84	0.433	SNP	Benign	not_provided	upstream_gene_variant	processed_transcript	MODIFIER
rs41292143;130004	chr1	46192545	POMGNT1	C	T	2	0.01	SNP	Benign	Congenital_muscular_dystrophy-dystroglycanopathy_with_mental_retardation,_type_B3|Limb-girdle_muscular_dystrophy-dystroglycanopathy,_type_C3|not_specified|not_provided	synonymous_variant	protein_coding	LOW
rs2292484;671038	chr1	46192656	POMGNT1	A	G	84	0.433	SNP	Benign	not_provided	upstream_gene_variant	processed_transcript	MODIFIER
rs2292485;671037	chr1	46192671	POMGNT1	G	A	84	0.433	SNP	Benign	not_provided	upstream_gene_variant	processed_transcript	MODIFIER
rs2292486;260870	chr1	46193238	POMGNT1	G	A	2	0.01	SNP	Benign	not_specified	upstream_gene_variant	processed_transcript	MODIFIER
rs7527668;260869	chr1	46193432	POMGNT1	T	C	84	0.433	SNP	Benign	not_specified|not_provided	3_prime_UTR_variant	protein_coding	MODIFIER
rs7527935;671035	chr1	46193691	POMGNT1	T	C	84	0.433	SNP	Benign	not_provided	3_prime_UTR_variant	protein_coding	MODIFIER
rs115804669;260876	chr1	46193964	POMGNT1	C	G	4	0.021	SNP	Likely_benign	not_specified	upstream_gene_variant	processed_transcript	MODIFIER
rs2292487;95761	chr1	46194623	POMGNT1	T	C	84	0.433	SNP	Benign/Likely_benign	not_specified|Congenital_Muscular_Dystrophy,_alpha-dystroglycan_related|Limb-Girdle_Muscular_Dystrophy,_Recessive|not_provided	missense_variant	protein_coding	MODERATE
rs76693406;260874	chr1	46196104	POMGNT1	G	A	4	0.021	SNP	Likely_benign	not_specified	upstream_gene_variant	processed_transcript	MODIFIER
rs41309197;260873	chr1	46196937	POMGNT1	A	C	4	0.021	SNP	Benign	not_specified	upstream_gene_variant	processed_transcript	MODIFIER
rs62620990;403064	chr1	46220120	LURAP1	A	G	7	0.036	SNP	Benign	not_specified	missense_variant	protein_coding	MODERATE
rs324420;6724	chr1	46405089	FAAH	C	A	42	0.216	SNP	Benign	FAAH_POLYMORPHISM	missense_variant	protein_coding	MODERATE
rs3215983;402584	chr1	46815074	CYP4B1	GAT	G	33	0.17	INDEL	Benign	not_specified	frameshift_variant&splice_region_variant	protein_coding	HIGH
rs148103615;297541	chr1	47250144	STIL	T	C	2	0.01	SNP	Uncertain_significance	Primary_Microcephaly,_Recessive	splice_region_variant	protein_coding	LOW
rs75930208;297544	chr1	47250368	STIL	TAA	T	123	0.634	INDEL	Benign	Primary_Microcephaly,_Recessive	3_prime_UTR_variant	protein_coding	MODIFIER
rs144746030;212323	chr1	47251422	STIL	G	A	3	0.015	SNP	Conflicting_interpretations_of_pathogenicity	not_specified|not_provided	missense_variant	protein_coding	MODERATE
rs2758735;94095	chr1	47251517	STIL	A	G	123	0.634	SNP	Benign	Primary_autosomal_recessive_microcephaly_7|not_specified|Primary_Microcephaly,_Recessive|not_provided	synonymous_variant	protein_coding	LOW
rs13376679;94094	chr1	47260415	STIL	T	C	47	0.242	SNP	Benign/Likely_benign	Primary_autosomal_recessive_microcephaly_7|not_specified|Primary_Microcephaly,_Recessive|not_provided	missense_variant	protein_coding	MODERATE
rs2821092;670142	chr1	47263362	STIL	T	G	169	0.871	SNP	Benign	not_provided	intron_variant	protein_coding	MODIFIER
rs2821092;670142	chr1	47263362	STIL	T	A	2	0.01	SNP	Benign	not_provided	intron_variant	protein_coding	MODIFIER
rs2742104;160057	chr1	47269608	STIL	T	C	123	0.634	SNP	Benign	not_specified|not_provided	downstream_gene_variant	protein_coding	MODIFIER
rs2758741;139329	chr1	47272258	STIL	C	T	2	0.01	SNP	Benign	not_specified	intron_variant	protein_coding	MODIFIER
rs10789505;160051	chr1	47281006	STIL	G	C	8	0.041	SNP	Benign/Likely_benign	not_specified|Primary_Microcephaly,_Recessive|not_provided	synonymous_variant	protein_coding	LOW
rs3125644;675580	chr1	47287324	STIL	T	C	22	0.113	SNP	Benign	not_provided	upstream_gene_variant	retained_intron	MODIFIER
rs12125261;673949	chr1	47287733	STIL	G	A	120	0.619	SNP	Benign	not_provided	upstream_gene_variant	retained_intron	MODIFIER
rs17418545;672537	chr1	47299717	STIL	T	C	16	0.082	SNP	Benign	not_provided	downstream_gene_variant	retained_intron	MODIFIER
rs9436838;670465	chr1	47299818	STIL	T	C	72	0.371	SNP	Benign	not_provided	downstream_gene_variant	protein_coding	MODIFIER
rs6697248;667532	chr1	47301271	STIL	T	C	23	0.119	SNP	Benign	not_provided	downstream_gene_variant	protein_coding	MODIFIER
rs6689687;670581	chr1	47301469	STIL	C	A	72	0.371	SNP	Benign	not_provided	downstream_gene_variant	protein_coding	MODIFIER
rs3125630;21354	chr1	47302242	STIL	G	A	71	0.366	SNP	Benign	Primary_autosomal_recessive_microcephaly_7|not_specified|Primary_Microcephaly,_Recessive|not_provided	missense_variant	protein_coding	MODERATE
rs3122615;670580	chr1	47304769	STIL	A	C	71	0.366	SNP	Benign	not_provided	upstream_gene_variant	retained_intron	MODIFIER
rs3122616;672536	chr1	47304794	STIL	T	C	23	0.119	SNP	Benign	not_provided	upstream_gene_variant	retained_intron	MODIFIER
rs6692734;670141	chr1	47305114	STIL	T	A	120	0.619	SNP	Benign	not_provided	5_prime_UTR_variant	protein_coding	MODIFIER
rs181190356;260210	chr1	47416302	FOXE3	G	A	6	0.031	SNP	Benign	not_specified	5_prime_UTR_variant	protein_coding	MODIFIER
rs34082359;193357	chr1	47416825	FOXE3	C	T	48	0.247	SNP	Benign	not_specified	synonymous_variant	protein_coding	LOW
rs78469326;667745	chr1	47438328	FOXD2	G	A	9	0.046	SNP	Benign	not_provided	missense_variant	protein_coding	MODERATE
rs34521609;129860	chr1	52373320	ORC1	A	G	6	0.031	SNP	Likely_benign	Meier-Gorlin_syndrome|not_specified	missense_variant	protein_coding	MODERATE
rs3087476;129854	chr1	52389289	ORC1	G	A	7	0.036	SNP	Benign	not_specified	missense_variant	protein_coding	MODERATE
rs143386725;801491	chr1	52941734	SCP2	CA	C	13	0.067	INDEL	Benign	Leukoencephalopathy_with_dystonia_and_motor_neuropathy	upstream_gene_variant	protein_coding	MODIFIER
rs143386725;801491	chr1	52941734	SCP2	CA	CAA	6	0.031	INDEL	Benign	Leukoencephalopathy_with_dystonia_and_motor_neuropathy	upstream_gene_variant	protein_coding	MODIFIER
rs143386725;801491	chr1	52941734	SCP2	CA	CAAA	2	0.01	INDEL	Benign	Leukoencephalopathy_with_dystonia_and_motor_neuropathy	upstream_gene_variant	protein_coding	MODIFIER
rs41294530;284473	chr1	52976704	SCP2	A	G	7	0.036	SNP	Benign	not_specified|not_provided	synonymous_variant	protein_coding	LOW
rs7516939;559025	chr1	52988011	SCP2	C	T	22	0.113	SNP	Benign	not_provided	intron_variant	protein_coding	MODIFIER
rs7538935;559026	chr1	52988042	SCP2	G	T	14	0.072	SNP	Benign	not_provided	synonymous_variant	protein_coding	LOW
rs7529265;559028	chr1	53015073	SCP2	G	A	8	0.041	SNP	Benign	not_provided	intron_variant	protein_coding	MODIFIER
rs17107640;559029	chr1	53027953	SCP2	A	G	8	0.041	SNP	Benign	not_provided	intron_variant	protein_coding	MODIFIER
rs12754957;683619	chr1	53200436	CPT2	T	C	67	0.345	SNP	Benign	not_provided	intron_variant	protein_coding	MODIFIER
rs12737375;680257	chr1	53209860	C1orf123	T	C	67	0.345	SNP	Benign	not_provided	downstream_gene_variant	protein_coding	MODIFIER
rs144658100;376799	chr1	53210699	CPT2	T	C	4	0.021	SNP	Conflicting_interpretations_of_pathogenicity	Carnitine_palmitoyltransferase_II_deficiency|Carnitine_palmitoyltransferase_II_deficiency,_myopathic,_stress-induced|Carnitine_palmitoyltransferase_II_deficiency,_infantile|Carnitine_palmitoyltransferase_II_deficiency,_lethal_neonatal|Encephalopathy,_acute,_infection-induced,_4,_susceptibility_to|not_provided	missense_variant	protein_coding	MODERATE
rs1799821;92429	chr1	53210776	CPT2	G	A	97	0.5	SNP	Benign	Carnitine_palmitoyltransferase_II_deficiency|not_specified|not_provided	missense_variant	protein_coding	MODERATE
rs1799822;92433	chr1	53213557	CPT2	A	G	29	0.149	SNP	Benign/Likely_benign	Carnitine_palmitoyltransferase_II_deficiency|Carnitine_palmitoyltransferase_II_deficiency,_infantile|Carnitine_palmitoyltransferase_II_deficiency,_lethal_neonatal|not_specified	missense_variant	protein_coding	MODERATE
rs14829;368875	chr1	53214202	C1orf123	G	T	2	0.01	SNP	Likely_benign	Carnitine_palmitoyltransferase_II_deficiency	3_prime_UTR_variant	protein_coding	MODIFIER
rs1056438;368876	chr1	53214206	C1orf123	T	C	67	0.345	SNP	Benign	Carnitine_palmitoyltransferase_II_deficiency	3_prime_UTR_variant	protein_coding	MODIFIER
rs5174;6996	chr1	53247055	LRP8	C	T	81	0.418	SNP	risk_factor	Myocardial_infarction_1	missense_variant&splice_region_variant	protein_coding	MODERATE
rs148468730;726633	chr1	53280600	LRP8	G	C	2	0.01	SNP	Benign	not_provided	synonymous_variant	protein_coding	LOW
rs146521882;790299	chr1	53594669	GLIS1	G	A	2	0.01	SNP	Benign	not_provided	synonymous_variant	protein_coding	LOW
rs143379552;786804	chr1	53594755	GLIS1	C	T	4	0.021	SNP	Benign	not_provided	missense_variant	protein_coding	MODERATE
rs373739034;773109	chr1	54610464	FAM151A	CCACTCCACATTCAGACCGTCATCCCCAGG	C	15	0.077	INDEL	Benign	not_provided	frameshift_variant	protein_coding	HIGH
rs2270004;380003	chr1	54758458	PARS2	T	C	23	0.119	SNP	Benign	not_specified	missense_variant	protein_coding	MODERATE
rs11577368;380002	chr1	54759078	PARS2	C	A	23	0.119	SNP	Benign	not_specified	missense_variant	protein_coding	MODERATE
rs116816976;381204	chr1	54759100	PARS2	A	C	3	0.015	SNP	Benign	not_specified	missense_variant	protein_coding	MODERATE
rs11587442;683316	chr1	54759406	PARS2	T	C	23	0.119	SNP	Benign	not_provided	intron_variant	protein_coding	MODIFIER
rs12024612;671511	chr1	54759416	PARS2	C	T	36	0.186	SNP	Benign	not_provided	intron_variant	protein_coding	MODIFIER
rs657688;297612	chr1	54849678	DHCR24	T	C	194	1	SNP	Benign	Desmosterolosis	3_prime_UTR_variant	protein_coding	MODIFIER
rs7373;297617	chr1	54849938	DHCR24	C	G	44	0.227	SNP	Benign	Desmosterolosis	3_prime_UTR_variant	protein_coding	MODIFIER
rs11555500;297621	chr1	54850268	DHCR24	G	T	4	0.021	SNP	Likely_benign	Desmosterolosis	3_prime_UTR_variant	protein_coding	MODIFIER
rs654561;297623	chr1	54850409	DHCR24	A	C	194	1	SNP	Benign	Desmosterolosis	3_prime_UTR_variant	protein_coding	MODIFIER
rs7374;297625	chr1	54850649	DHCR24	A	G	44	0.227	SNP	Benign	Desmosterolosis	3_prime_UTR_variant	protein_coding	MODIFIER
rs192013345;297626	chr1	54850744	DHCR24	C	T	6	0.031	SNP	Uncertain_significance	Desmosterolosis	3_prime_UTR_variant	protein_coding	MODIFIER
rs8990;297627	chr1	54850745	DHCR24	G	A	16	0.082	SNP	Likely_benign	Desmosterolosis	3_prime_UTR_variant	protein_coding	MODIFIER
rs74072036;297645	chr1	54851909	DHCR24	A	G	16	0.082	SNP	Likely_benign	Desmosterolosis	3_prime_UTR_variant	protein_coding	MODIFIER
rs1138030;297648	chr1	54852012	DHCR24	G	A	27	0.139	SNP	Benign	Desmosterolosis	3_prime_UTR_variant	protein_coding	MODIFIER
rs718265;297654	chr1	54854229	DHCR24	A	G	150	0.773	SNP	Benign	Desmosterolosis	synonymous_variant	protein_coding	LOW
rs611057;297656	chr1	54865293	DHCR24	T	C	194	1	SNP	Benign	Desmosterolosis	intron_variant	protein_coding	MODIFIER
rs79857573;297664	chr1	54886940	DHCR24	G	A	2	0.01	SNP	Uncertain_significance	Desmosterolosis	synonymous_variant	protein_coding	LOW
rs2500340;297673	chr1	54999070	BSND	T	C	150	0.773	SNP	Benign	Bartter_syndrome	5_prime_UTR_variant	protein_coding	MODIFIER
rs2500341;297674	chr1	54999117	BSND	C	G	150	0.773	SNP	Benign	Bartter_syndrome	5_prime_UTR_premature_start_codon_gain_variant	protein_coding	LOW
rs78904893;46546	chr1	54999374	BSND	G	A	3	0.015	SNP	Benign/Likely_benign	Bartter_syndrome|not_specified	intron_variant	protein_coding	MODIFIER
rs41297879;683035	chr1	55005149	BSND	T	G	3	0.015	SNP	Benign	not_provided	intron_variant	protein_coding	MODIFIER
rs138974602;226465	chr1	55007183	BSND	C	T	2	0.01	SNP	Benign/Likely_benign	not_specified|not_provided	synonymous_variant	protein_coding	LOW
rs33938617;46553	chr1	55008589	BSND	G	A	36	0.186	SNP	Benign/Likely_benign	Bartter_syndrome|Bartter_disease_type_4a|not_specified	synonymous_variant	protein_coding	LOW
rs6682884;297681	chr1	55008652	BSND	A	C	72	0.371	SNP	Benign	Bartter_syndrome	3_prime_UTR_variant	protein_coding	MODIFIER
rs4339899;368877	chr1	55008803	BSND	C	G	72	0.371	SNP	Benign	Bartter_syndrome	3_prime_UTR_variant	protein_coding	MODIFIER
rs2479409;440703	chr1	55038977	PCSK9	G	A	114	0.588	SNP	Benign	Familial_hypercholesterolemia_1	upstream_gene_variant	protein_coding	MODIFIER
rs72658888;265911	chr1	55039551	PCSK9	G	A	3	0.015	SNP	Benign	Familial_hypercholesterolemia_1	5_prime_UTR_variant	protein_coding	MODIFIER
rs45448095;36666	chr1	55039774	PCSK9	C	T	26	0.134	SNP	Benign/Likely_benign	Familial_hypercholesterolemia_1|Familial_hypobetalipoproteinemia	5_prime_UTR_premature_start_codon_gain_variant	protein_coding	LOW
rs113330492;235043;265916	chr1	55039879	PCSK9	A	ACTG	27	0.139	INDEL	Benign/Likely_benign	Familial_hypercholesterolemia|Familial_hypercholesterolemia_1|Familial_hypercholesterolemia_3|not_specified|not_provided	disruptive_inframe_insertion	protein_coding	MODERATE
rs11591147;2878	chr1	55039974	PCSK9	G	T	3	0.015	SNP	Benign/Likely_benign	Hypocholesterolemia|Familial_hypercholesterolemia_1|Familial_hypercholesterolemia_3|Low_density_lipoprotein_cholesterol_level_quantitative_trait_locus_1|not_specified|not_provided	missense_variant	protein_coding	MODERATE
rs28385701;262902	chr1	55039978	PCSK9	C	T	3	0.015	SNP	Conflicting_interpretations_of_pathogenicity	Familial_hypercholesterolemia_1|Familial_hypobetalipoproteinemia|Familial_hypercholesterolemia_3|not_specified|not_provided	sequence_feature	protein_coding	MODERATE
rs11583680;36669	chr1	55039995	PCSK9	C	T	24	0.124	SNP	Benign/Likely_benign	Familial_hypercholesterolemia_1|Familial_hypobetalipoproteinemia|Familial_hypercholesterolemia_3|not_specified	missense_variant	protein_coding	MODERATE
rs2495482;262904	chr1	55040059	PCSK9	A	G	183	0.943	SNP	Benign/Likely_benign	Familial_hypercholesterolemia_1|Familial_hypobetalipoproteinemia|Familial_hypercholesterolemia_3|not_specified	intron_variant	protein_coding	MODIFIER
rs11583723;440710	chr1	55040253	PCSK9	C	T	26	0.134	SNP	Benign	Familial_hypercholesterolemia_1	intron_variant	protein_coding	MODIFIER
rs11800231;36671	chr1	55052267	PCSK9	G	A	4	0.021	SNP	Benign/Likely_benign	Familial_hypercholesterolemia_1|Familial_hypobetalipoproteinemia|Familial_hypercholesterolemia_3|not_specified	intron_variant	protein_coding	MODIFIER
rs11800243;262906	chr1	55052420	PCSK9	G	A	4	0.021	SNP	Conflicting_interpretations_of_pathogenicity	Familial_hypercholesterolemia_1|Familial_hypobetalipoproteinemia|Familial_hypercholesterolemia_3|not_specified	intron_variant	protein_coding	MODIFIER
rs11806638;265924	chr1	55052487	PCSK9	C	A	6	0.031	SNP	Benign	Familial_hypercholesterolemia_1	intron_variant	protein_coding	MODIFIER
rs625619;265925	chr1	55052493	PCSK9	G	A	121	0.624	SNP	Benign	Familial_hypercholesterolemia_1	intron_variant	protein_coding	MODIFIER
rs45597632;265928	chr1	55052517	PCSK9	AC	A	129	0.665	INDEL	Uncertain_significance	Familial_hypercholesterolemia_1	intron_variant	protein_coding	MODIFIER
rs45597632;265928	chr1	55052517	PCSK9	AC	ACC	3	0.015	INDEL	Uncertain_significance	Familial_hypercholesterolemia_1	intron_variant	protein_coding	MODIFIER
rs7552350;265929	chr1	55052525	PCSK9	C	A	36	0.186	SNP	Benign	Familial_hypercholesterolemia_1	intron_variant	protein_coding	MODIFIER
rs11800265;265930	chr1	55052614	PCSK9	G	A	4	0.021	SNP	Uncertain_significance	Familial_hypercholesterolemia_1	intron_variant	protein_coding	MODIFIER
rs2483205;36672	chr1	55052643	PCSK9	C	T	90	0.464	SNP	Benign/Likely_benign	Familial_hypercholesterolemia_1|Familial_hypobetalipoproteinemia|Familial_hypercholesterolemia_3|not_specified	splice_region_variant&intron_variant	protein_coding	LOW
rs2495477;262908	chr1	55052794	PCSK9	A	G	74	0.381	SNP	Benign/Likely_benign	Familial_hypercholesterolemia_1|Familial_hypobetalipoproteinemia|Familial_hypercholesterolemia_3|not_specified	splice_region_variant&intron_variant	protein_coding	LOW
rs494198;265935	chr1	55052855	PCSK9	C	A	128	0.66	SNP	Benign	Familial_hypercholesterolemia_1	intron_variant	protein_coding	MODIFIER
rs67578331;265936	chr1	55056233	PCSK9	A	*	157	0.81	SNP	Uncertain_significance	Familial_hypercholesterolemia_1	intron_variant	protein_coding	MODIFIER
rs509504;262899	chr1	55057360	PCSK9	A	G	194	1	SNP	Conflicting_interpretations_of_pathogenicity	Familial_hypercholesterolemia_1|Familial_hypobetalipoproteinemia|Familial_hypercholesterolemia_3|not_specified	synonymous_variant	protein_coding	LOW
rs585131;265943	chr1	55058443	PCSK9	C	T	164	0.845	SNP	Benign	Familial_hypercholesterolemia_1	intron_variant	protein_coding	MODIFIER
rs540796;201126	chr1	55058524	PCSK9	A	G	164	0.845	SNP	Benign/Likely_benign	Familial_hypercholesterolemia_1|Familial_hypobetalipoproteinemia|Familial_hypercholesterolemia_3|not_specified	structural_interaction_variant	protein_coding	HIGH
rs562556;201124	chr1	55058564	PCSK9	G	A	164	0.845	SNP	Benign/Likely_benign	Familial_hypercholesterolemia_1|Familial_hypobetalipoproteinemia|Familial_hypercholesterolemia_3|not_specified	missense_variant	protein_coding	MODERATE
rs34669872;492235	chr1	55058666	PCSK9	CGTGTGTGTGTGTGTGTGT	CGTGT	121	0.624	INDEL	Benign/Likely_benign	Familial_hypercholesterolemia|Familial_hypercholesterolemia_1	intron_variant	protein_coding	MODIFIER
rs34669872;492235	chr1	55058666	PCSK9	CGTGTGTGTGTGTGTGTGT	CGTGTGT	20	0.103	INDEL	Benign/Likely_benign	Familial_hypercholesterolemia|Familial_hypercholesterolemia_1	intron_variant	protein_coding	MODIFIER
rs34669872;492235	chr1	55058666	PCSK9	CGTGTGTGTGTGTGTGTGT	CGTGTGTGTGTGTGTGT	5	0.026	INDEL	Benign/Likely_benign	Familial_hypercholesterolemia|Familial_hypercholesterolemia_1	intron_variant	protein_coding	MODIFIER
rs34669872;492235	chr1	55058666	PCSK9	CGTGTGTGTGTGTGTGTGT	C	8	0.041	INDEL	Benign/Likely_benign	Familial_hypercholesterolemia|Familial_hypercholesterolemia_1	intron_variant	protein_coding	MODIFIER
rs34669872;492235	chr1	55058666	PCSK9	CGTGTGTGTGTGTGTGTGT	CGT	16	0.082	INDEL	Benign/Likely_benign	Familial_hypercholesterolemia|Familial_hypercholesterolemia_1	intron_variant	protein_coding	MODIFIER
rs34669872;492235	chr1	55058666	PCSK9	CGTGTGTGTGTGTGTGTGT	CGTGTGTGTGTGTGTGTGTGT	7	0.036	INDEL	Benign/Likely_benign	Familial_hypercholesterolemia|Familial_hypercholesterolemia_1	intron_variant	protein_coding	MODIFIER
rs563641;36667	chr1	55058714	PCSK9	T	C	165	0.849	SNP	Benign	Familial_hypercholesterolemia_1	intron_variant	protein_coding	MODIFIER
rs200529774;262903	chr1	55059680	PCSK9	G	A	2	0.01	SNP	Benign/Likely_benign	Familial_hypercholesterolemia|not_specified	intron_variant	protein_coding	MODIFIER
rs45439391;265947	chr1	55059726	PCSK9	C	T	6	0.031	SNP	Benign	Familial_hypercholesterolemia_1	intron_variant	protein_coding	MODIFIER
rs483462;265948	chr1	55059727	PCSK9	G	A	139	0.716	SNP	Benign	Familial_hypercholesterolemia_1	intron_variant	protein_coding	MODIFIER
rs505151;36670	chr1	55063514	PCSK9	G	A	186	0.959	SNP	Benign/Likely_benign	Familial_hypercholesterolemia_1|Familial_hypobetalipoproteinemia|Familial_hypercholesterolemia_3|not_specified	missense_variant	protein_coding	MODERATE
rs182138201;297719	chr1	55063818	PCSK9	C	T	2	0.01	SNP	Uncertain_significance	Familial_hypercholesterolemia_1|Familial_hypobetalipoproteinemia	3_prime_UTR_variant	protein_coding	MODIFIER
rs662145;297734	chr1	55064155	PCSK9	C	T	148	0.763	SNP	Likely_benign	Familial_hypercholesterolemia_1|Familial_hypobetalipoproteinemia	3_prime_UTR_variant	protein_coding	MODIFIER
rs61760214;770846	chr1	55107318	USP24	C	T	2	0.01	SNP	Benign	not_provided	synonymous_variant	protein_coding	LOW
rs187294561;774155	chr1	56674374	PRKAA2	T	C	2	0.01	SNP	Benign	not_provided	splice_region_variant&intron_variant	protein_coding	LOW
rs652785;17039	chr1	56875054	C8A	C	A	85	0.438	SNP	Benign	COMPLEMENT_COMPONENT_8,_ALPHA_SUBUNIT,_A/B_POLYMORPHISM|not_specified	missense_variant	protein_coding	MODERATE
rs150404785;444168	chr1	56876130	C8A	G	A	2	0.01	SNP	Uncertain_significance	not_provided	missense_variant	protein_coding	MODERATE
rs147513844;773408	chr1	56886031	C8A	G	T	3	0.015	SNP	Likely_benign	not_provided	missense_variant	protein_coding	MODERATE
rs1620075;402461	chr1	56912476	C8A	G	T	7	0.036	SNP	Benign	not_specified	missense_variant	protein_coding	MODERATE
rs1620073;402462	chr1	56912477	C8A	C	T	7	0.036	SNP	Benign	not_specified	synonymous_variant	protein_coding	LOW
rs1754533;402463	chr1	56912525	C8A	T	C	7	0.036	SNP	Benign	not_specified	synonymous_variant	protein_coding	LOW
rs1342440;402464	chr1	56917642	C8A	G	C	7	0.036	SNP	Benign	not_specified	missense_variant	protein_coding	MODERATE
rs41286844;17038	chr1	56940965	C8B	G	A	2	0.01	SNP	Pathogenic	Complement_component_6_deficiency|Type_II_complement_component_8_deficiency|not_provided	stop_gained	protein_coding	HIGH
rs139498867;777101	chr1	56943786	C8B	C	A	2	0.01	SNP	Likely_benign	not_provided	missense_variant	protein_coding	MODERATE
rs34438223;710190	chr1	56952108	C8B	C	T	2	0.01	SNP	Benign	not_provided	synonymous_variant	protein_coding	LOW
rs200048299;717645	chr1	57069402	DAB1	G	A	2	0.01	SNP	Benign	not_provided	synonymous_variant	protein_coding	LOW
rs6683669;368878	chr1	58575420	TACSTD2	G	A	11	0.057	SNP	Likely_benign	Corneal_Dystrophy,_Dominant/Recessive	downstream_gene_variant	protein_coding	MODIFIER
rs7333;297752	chr1	58575548	TACSTD2	C	T	34	0.175	SNP	Benign	Corneal_Dystrophy,_Dominant/Recessive	3_prime_UTR_variant	protein_coding	MODIFIER
rs9583;297754	chr1	58575764	TACSTD2	T	C	23	0.119	SNP	Likely_benign	Corneal_Dystrophy,_Dominant/Recessive	3_prime_UTR_variant	protein_coding	MODIFIER
rs41313365;297755	chr1	58575789	TACSTD2	A	G	3	0.015	SNP	Uncertain_significance	Corneal_Dystrophy,_Dominant/Recessive	3_prime_UTR_variant	protein_coding	MODIFIER
rs3551;297756	chr1	58575905	TACSTD2	A	G	61	0.314	SNP	Benign	Corneal_Dystrophy,_Dominant/Recessive	3_prime_UTR_variant	protein_coding	MODIFIER
rs41313363;297758	chr1	58575983	TACSTD2	T	C	27	0.139	SNP	Likely_benign	Corneal_Dystrophy,_Dominant/Recessive	3_prime_UTR_variant	protein_coding	MODIFIER
rs41311174;297763	chr1	58576137	TACSTD2	C	T	23	0.119	SNP	Likely_benign	Corneal_Dystrophy,_Dominant/Recessive	3_prime_UTR_variant	protein_coding	MODIFIER
rs12121124;297765	chr1	58576329	TACSTD2	G	A	3	0.015	SNP	Likely_benign	Corneal_Dystrophy,_Dominant/Recessive	synonymous_variant	protein_coding	LOW
rs14008;297768	chr1	58576509	TACSTD2	G	T	11	0.057	SNP	Likely_benign	Corneal_Dystrophy,_Dominant/Recessive	missense_variant	protein_coding	MODERATE
rs35075952;297769	chr1	58576639	TACSTD2	T	G	23	0.119	SNP	Likely_benign	Corneal_Dystrophy,_Dominant/Recessive	missense_variant	protein_coding	MODERATE
rs1062964;297770	chr1	58576716	TACSTD2	C	G	8	0.041	SNP	Likely_benign	Corneal_Dystrophy,_Dominant/Recessive	missense_variant	protein_coding	MODERATE
rs232835;297774	chr1	58577210	TACSTD2	T	G	11	0.057	SNP	Likely_benign	Corneal_Dystrophy,_Dominant/Recessive	5_prime_UTR_variant	protein_coding	MODIFIER
rs61779294;297778	chr1	58577325	TACSTD2	C	T	23	0.119	SNP	Likely_benign	Corneal_Dystrophy,_Dominant/Recessive	5_prime_UTR_variant	protein_coding	MODIFIER
rs41289414;767675	chr1	61088376	NFIA	C	T	2	0.01	SNP	Benign	not_provided	synonymous_variant	protein_coding	LOW
rs369001143;770487;770849;770850	chr1	61406556	NFIA	C	T	36	0.186	MIXED	Benign	not_provided	splice_region_variant&intron_variant	protein_coding	LOW
rs369001143;770487;770849;770850	chr1	61406556	NFIA	C	CT	20	0.103	MIXED	Benign	not_provided	splice_region_variant&intron_variant	protein_coding	LOW
rs4915787;779063	chr1	61864462	PATJ	G	A	2	0.01	SNP	Benign	not_provided	synonymous_variant	protein_coding	LOW
rs187417242;734302	chr1	62128864	PATJ	T	A	3	0.015	SNP	Benign	not_provided	synonymous_variant	protein_coding	LOW
rs202029696;784567	chr1	62210575	L1TD1	GAACT	G	2	0.01	INDEL	Benign	not_provided	frameshift_variant	protein_coding	HIGH
rs10889335;585797	chr1	62494430	DOCK7	A	G	61	0.314	SNP	Benign	not_provided	synonymous_variant	protein_coding	LOW
rs17123688;475145	chr1	62510677	DOCK7	T	C	2	0.01	SNP	Benign	Epileptic_encephalopathy,_early_infantile,_23|not_provided	splice_region_variant&intron_variant	protein_coding	LOW
rs199915737;706982	chr1	62578974	DOCK7	CA	CAA	16	0.082	INDEL	Benign	Epileptic_encephalopathy,_early_infantile,_23	intron_variant	protein_coding	MODIFIER
rs199915737;706982	chr1	62578974	DOCK7	CA	C	26	0.134	INDEL	Benign	Epileptic_encephalopathy,_early_infantile,_23	intron_variant	protein_coding	MODIFIER
rs72649573;377251	chr1	62597945	ANGPTL3	C	T	2	0.01	SNP	Benign/Likely_benign	not_provided	missense_variant	protein_coding	MODERATE
rs34542411;297843	chr1	63370842	ALG6	C	G	28	0.144	SNP	Likely_benign	Congenital_disorder_of_glycosylation	5_prime_UTR_premature_start_codon_gain_variant	protein_coding	LOW
rs35383149;30422	chr1	63406361	ALG6	T	C	5	0.026	SNP	Benign/Likely_benign	Congenital_disorder_of_glycosylation_type_1C|not_specified	missense_variant	protein_coding	MODERATE
rs4630153;95531	chr1	63415881	ALG6	C	T	137	0.706	SNP	Benign/Likely_benign	Congenital_disorder_of_glycosylation|not_specified	missense_variant	protein_coding	MODERATE
507808	chr1	63419349	ALG6	T	TC	2	0.01	INDEL	Likely_benign	not_specified	upstream_gene_variant	processed_transcript	MODIFIER
rs41285372;380085	chr1	63436853	ALG6	C	G	4	0.021	SNP	Benign	Congenital_disorder_of_glycosylation_type_1C|not_specified	missense_variant	protein_coding	MODERATE
rs3009572;297858	chr1	63437781	ALG6	T	C	107	0.552	SNP	Benign	Congenital_disorder_of_glycosylation	3_prime_UTR_variant	protein_coding	MODIFIER
rs3063361;297859	chr1	63437807	ALG6	CATTAT	C	28	0.144	INDEL	Likely_benign	Congenital_disorder_of_glycosylation	3_prime_UTR_variant	protein_coding	MODIFIER
rs11378005;297866	chr1	63438175	ALG6	A	AT	28	0.144	INDEL	Likely_benign	Congenital_disorder_of_glycosylation	3_prime_UTR_variant	protein_coding	MODIFIER
rs217490;676174	chr1	63593973	PGM1	C	G	137	0.706	SNP	Benign	not_provided	5_prime_UTR_variant	protein_coding	MODIFIER
rs77043134;445924	chr1	63623761	PGM1	G	A	8	0.041	SNP	Likely_benign	not_provided	splice_donor_variant&intron_variant	protein_coding	HIGH
rs10489612;671165	chr1	63629109	PGM1	G	A	18	0.093	SNP	Benign	not_provided	intron_variant	protein_coding	MODIFIER
rs855313;676175	chr1	63629371	PGM1	G	T	27	0.139	SNP	Benign	not_provided	intron_variant	protein_coding	MODIFIER
rs855314;297871	chr1	63629440	PGM1	A	G	39	0.201	SNP	Benign/Likely_benign	Congenital_disorder_of_glycosylation|Congenital_disorder_of_glycosylation_type_1t|not_specified|not_provided	missense_variant	protein_coding	MODERATE
rs72681118;676177	chr1	63630191	PGM1	G	A	15	0.077	SNP	Benign	not_provided	intron_variant	protein_coding	MODIFIER
rs79011721;670825	chr1	63630304	PGM1	C	T	3	0.015	SNP	Likely_benign	not_provided	intron_variant	protein_coding	MODIFIER
rs1126728;297874	chr1	63631761	PGM1	C	T	55	0.284	SNP	Benign/Likely_benign	Congenital_disorder_of_glycosylation|Congenital_disorder_of_glycosylation_type_1t|not_specified|not_provided	missense_variant	protein_coding	MODERATE
rs6588052;558803	chr1	63634807	PGM1	A	T	75	0.387	SNP	Benign	not_provided	intron_variant	protein_coding	MODIFIER
rs2269248;676178	chr1	63636443	PGM1	A	G	69	0.356	SNP	Benign	not_provided	intron_variant	protein_coding	MODIFIER
rs11208257;297885	chr1	63648630	PGM1	T	C	40	0.206	SNP	Benign	Congenital_disorder_of_glycosylation|Congenital_disorder_of_glycosylation_type_1t|not_specified|not_provided	missense_variant	protein_coding	MODERATE
rs2269238;297890	chr1	63651866	RN7SL130P	G	T	40	0.206	SNP	Benign	Congenital_disorder_of_glycosylation|Congenital_disorder_of_glycosylation_type_1t|not_specified|not_provided	upstream_gene_variant	misc_RNA	MODIFIER
rs2749100;669652	chr1	63659308	PGM1	G	T	50	0.258	SNP	Benign	not_provided	downstream_gene_variant	processed_transcript	MODIFIER
rs11208265;558804	chr1	63659563	RN7SL130P	G	T	50	0.258	SNP	Benign	not_provided	downstream_gene_variant	misc_RNA	MODIFIER
rs8294;297894	chr1	63659697	PGM1	C	T	37	0.191	SNP	Likely_benign	Congenital_disorder_of_glycosylation|Congenital_disorder_of_glycosylation_type_1t|not_provided	3_prime_UTR_variant	protein_coding	MODIFIER
rs61765314;297895	chr1	63659712	PGM1	G	A	5	0.026	SNP	Likely_benign	Congenital_disorder_of_glycosylation|Congenital_disorder_of_glycosylation_type_1t	3_prime_UTR_variant	protein_coding	MODIFIER
rs4643;297897	chr1	63659768	PGM1	A	C	37	0.191	SNP	Likely_benign	Congenital_disorder_of_glycosylation|Congenital_disorder_of_glycosylation_type_1t	3_prime_UTR_variant	protein_coding	MODIFIER
rs10909;297899	chr1	63659873	PGM1	C	T	26	0.134	SNP	Likely_benign	Congenital_disorder_of_glycosylation|Congenital_disorder_of_glycosylation_type_1t	3_prime_UTR_variant	protein_coding	MODIFIER
297901	chr1	63659911	PGM1	T	C	2	0.01	SNP	Uncertain_significance	Congenital_disorder_of_glycosylation|Congenital_disorder_of_glycosylation_type_1t	3_prime_UTR_variant	protein_coding	MODIFIER
rs61735631;134541	chr1	64855641	JAK1	G	A	2	0.01	SNP	not_provided	not_specified	missense_variant	protein_coding	MODERATE
rs61753391;474681	chr1	65384204	DNAJC6	G	A	5	0.026	SNP	Benign	Parkinson_disease_19a,_juvenile-onset	synonymous_variant	protein_coding	LOW
rs3790435;297982	chr1	65420715	LEPR	T	C	106	0.546	SNP	Benign	Leptin_receptor_deficiency|Monogenic_Non-Syndromic_Obesity	5_prime_UTR_variant	protein_coding	MODIFIER
rs1137100;8523	chr1	65570758	LEPR	A	G	62	0.32	SNP	Benign	LEPTIN_RECEPTOR_POLYMORPHISM|Leptin_receptor_deficiency|not_specified|Monogenic_Non-Syndromic_Obesity	missense_variant	protein_coding	MODERATE
rs2186248;487357	chr1	65570818	LEPR	G	T	194	1	SNP	Benign	Leptin_receptor_deficiency	intron_variant	protein_coding	MODIFIER
rs1137101;8521	chr1	65592830	LEPR	A	G	107	0.552	SNP	Benign	LEPTIN_RECEPTOR_POLYMORPHISM|Leptin_receptor_deficiency|not_specified|Monogenic_Non-Syndromic_Obesity	missense_variant	protein_coding	MODERATE
rs1805134;297991	chr1	65601426	LEPR	T	C	45	0.232	SNP	Benign/Likely_benign	Leptin_receptor_deficiency|Monogenic_Non-Syndromic_Obesity|not_provided	synonymous_variant	protein_coding	LOW
rs13306522;804985	chr1	65601702	LEPR	G	A	3	0.015	SNP	Benign	not_provided	intron_variant	protein_coding	MODIFIER
rs1805094;8524	chr1	65610269	LEPR	G	C	22	0.113	SNP	Benign/Likely_benign	LEPTIN_RECEPTOR_POLYMORPHISM|Leptin_receptor_deficiency|not_specified|Monogenic_Non-Syndromic_Obesity|not_provided	missense_variant	protein_coding	MODERATE
rs1805096;298000	chr1	65636574	LEPR	G	A	72	0.371	SNP	Benign	Leptin_receptor_deficiency|not_specified|Monogenic_Non-Syndromic_Obesity	synonymous_variant	protein_coding	LOW
rs34130975;298001	chr1	65636595	LEPR	T	C	2	0.01	SNP	Uncertain_significance	Leptin_receptor_deficiency|Monogenic_Non-Syndromic_Obesity	synonymous_variant	protein_coding	LOW
rs70940806;298004	chr1	65637072	LEPR	A	ATTACT	27	0.139	INDEL	Likely_benign	Leptin_receptor_deficiency|Monogenic_Non-Syndromic_Obesity	3_prime_UTR_variant	protein_coding	MODIFIER
rs114211692;773110	chr1	66368912	PDE4B	G	A	7	0.036	SNP	Benign	not_provided	synonymous_variant	protein_coding	LOW
rs200104842;778232	chr1	67093186	C1orf141	CTCATT	C	2	0.01	INDEL	Benign	not_provided	frameshift_variant	protein_coding	HIGH
rs11209026;3108	chr1	67240275	IL23R	G	A	13	0.067	SNP	protective	Inflammatory_bowel_disease_17,_protection_against|Psoriasis,_protection_against	missense_variant	protein_coding	MODERATE
rs3118416;298010	chr1	68428861	RPE65	G	C	69	0.356	SNP	Likely_benign	Leber_congenital_amaurosis|Retinitis_Pigmentosa,_Recessive	3_prime_UTR_variant	protein_coding	MODIFIER
rs2182315;298013	chr1	68429165	RPE65	C	T	69	0.356	SNP	Likely_benign	Leber_congenital_amaurosis|Retinitis_Pigmentosa,_Recessive	3_prime_UTR_variant	protein_coding	MODIFIER
rs3118418;298015	chr1	68429245	RPE65	T	C	27	0.139	SNP	Likely_benign	Leber_congenital_amaurosis|Retinitis_Pigmentosa,_Recessive	3_prime_UTR_variant	protein_coding	MODIFIER
rs12564647;98841	chr1	68431262	RPE65	T	G	4	0.021	SNP	Benign	Leber_congenital_amaurosis_2|Retinitis_pigmentosa_20|not_specified|not_provided	intron_variant	protein_coding	MODIFIER
rs12145904;98820	chr1	68438259	RPE65	C	T	31	0.16	SNP	Benign/Likely_benign	Leber_congenital_amaurosis|not_specified|Retinitis_Pigmentosa,_Recessive|not_provided	synonymous_variant	protein_coding	LOW
rs1925955;255839	chr1	68439675	RPE65	G	C	85	0.438	SNP	Benign	not_specified	intron_variant	protein_coding	MODIFIER
rs28941785;2939	chr1	70415987	CTH	C	T	2	0.01	SNP	Conflicting_interpretations_of_pathogenicity	Cystathioninuria|not_provided	structural_interaction_variant	protein_coding	HIGH
rs112004441;298038;298039;298040	chr1	70438840	CTH	T	TTGTG	61	0.314	INDEL	Likely_benign	Cystathioninuria	intron_variant	protein_coding	MODIFIER
rs112004441;298038;298039;298040	chr1	70438840	CTH	T	TTGTGTGTG	10	0.052	INDEL	Likely_benign	Cystathioninuria	intron_variant	protein_coding	MODIFIER
rs112004441;298038;298039;298040	chr1	70438840	CTH	T	TTGTGTG	69	0.356	INDEL	Likely_benign	Cystathioninuria	intron_variant	protein_coding	MODIFIER
rs112004441;298038;298039;298040	chr1	70438840	CTH	T	TTG	5	0.026	INDEL	Likely_benign	Cystathioninuria	intron_variant	protein_coding	MODIFIER
rs1021737;2941	chr1	70439117	CTH	G	T	62	0.32	SNP	Likely_benign	Cystathioninuria|Homocysteine,_total_plasma,_elevated	missense_variant	protein_coding	MODERATE
rs583316;298048	chr1	70439650	CTH	A	T	59	0.304	SNP	Likely_benign	Cystathioninuria	3_prime_UTR_variant	protein_coding	MODIFIER
rs45615634;298050	chr1	70439671	CTH	G	A	7	0.036	SNP	Likely_benign	Cystathioninuria	3_prime_UTR_variant	protein_coding	MODIFIER
rs6677781;298053	chr1	70439719	CTH	C	T	58	0.299	SNP	Likely_benign	Cystathioninuria	3_prime_UTR_variant	protein_coding	MODIFIER
rs584229;368879	chr1	70439862	CTH	G	A	66	0.34	SNP	Likely_benign	Cystathioninuria	downstream_gene_variant	protein_coding	MODIFIER
rs1251077;682747	chr1	75724060	ACADM	C	G	112	0.577	SNP	Benign	not_provided	upstream_gene_variant	protein_coding	MODIFIER
rs114802787;674048	chr1	75724352	ACADM	C	G	25	0.129	SNP	Benign	not_provided	5_prime_UTR_variant	protein_coding	MODIFIER
rs114005461;298058	chr1	75724387	ACADM	G	A	11	0.057	SNP	Likely_benign	Medium-chain_acyl-coenzyme_A_dehydrogenase_deficiency	5_prime_UTR_variant	protein_coding	MODIFIER
rs17848068;298063	chr1	75724531		G	A	64	0.33	SNP	Likely_benign	Medium-chain_acyl-coenzyme_A_dehydrogenase_deficiency	TF_binding_site_variant		LOW
rs61124994;298065	chr1	75724646	ACADM	C	G	11	0.057	SNP	Likely_benign	Medium-chain_acyl-coenzyme_A_dehydrogenase_deficiency	5_prime_UTR_variant	protein_coding	MODIFIER
rs59932454;136258	chr1	75724754	ACADM	T	C	11	0.057	SNP	Benign/Likely_benign	Medium-chain_acyl-coenzyme_A_dehydrogenase_deficiency|not_specified	5_prime_UTR_variant	protein_coding	MODIFIER
rs1251075;676188	chr1	75724884	RP4-682C21.5	C	G	61	0.314	SNP	Benign	not_provided	upstream_gene_variant	antisense	MODIFIER
rs142795930;226074	chr1	75728328	ACADM	T	C	7	0.036	SNP	Benign	Medium-chain_acyl-coenzyme_A_dehydrogenase_deficiency	upstream_gene_variant	retained_intron	MODIFIER
rs7524467;254691	chr1	75728369	ACADM	C	G	50	0.258	SNP	Benign	not_specified	upstream_gene_variant	retained_intron	MODIFIER
rs11316888;226050	chr1	75728544	ACADM	GT	G	194	1	INDEL	Benign	Medium-chain_acyl-coenzyme_A_dehydrogenase_deficiency	upstream_gene_variant	retained_intron	MODIFIER
rs7548695;682748	chr1	75732348	ACADM	A	G	48	0.247	SNP	Benign	not_provided	upstream_gene_variant	retained_intron	MODIFIER
rs74090724;92256	chr1	75732624	ACADM	T	C	11	0.057	SNP	Benign	Medium-chain_acyl-coenzyme_A_dehydrogenase_deficiency|not_specified	upstream_gene_variant	retained_intron	MODIFIER
rs2275378;92259	chr1	75732751	ACADM	T	C	61	0.314	SNP	Benign/Likely_benign	Medium-chain_acyl-coenzyme_A_dehydrogenase_deficiency|not_specified	upstream_gene_variant	retained_intron	MODIFIER
rs3818855;676189	chr1	75733100	ACADM	G	A	61	0.314	SNP	Benign	not_provided	synonymous_variant	protein_coding	LOW
rs74090726;92263	chr1	75733592	ACADM	A	C	11	0.057	SNP	Benign/Likely_benign	MCAD_deficiency,_modifier_of|Medium-chain_acyl-coenzyme_A_dehydrogenase_deficiency|not_specified	synonymous_variant	protein_coding	LOW
rs2153126;254689	chr1	75733660	ACADM	C	G	61	0.314	SNP	Benign	not_specified	upstream_gene_variant	retained_intron	MODIFIER
rs12127402;254690	chr1	75739958	RP4-682C21.2	C	A	50	0.258	SNP	Benign	not_specified	downstream_gene_variant	processed_pseudogene	MODIFIER
rs12022011;682756	chr1	75745542	ACADM	A	G	48	0.247	SNP	Benign	not_provided	upstream_gene_variant	processed_transcript	MODIFIER
rs79552201;682759	chr1	75749812	ACADM	A	T	64	0.33	SNP	Benign	not_provided	upstream_gene_variant	processed_transcript	MODIFIER
rs1061337;92254	chr1	75761337	ACADM	A	G	49	0.253	SNP	Benign/Likely_benign	Medium-chain_acyl-coenzyme_A_dehydrogenase_deficiency|not_specified	synonymous_variant	protein_coding	LOW
rs17848065;226105	chr1	75762802	ACADM	G	A	10	0.052	SNP	Benign/Likely_benign	Medium-chain_acyl-coenzyme_A_dehydrogenase_deficiency|not_specified	3_prime_UTR_variant	protein_coding	MODIFIER
rs8763;298078	chr1	75763435	ACADM	T	C	34	0.175	SNP	Likely_benign	Medium-chain_acyl-coenzyme_A_dehydrogenase_deficiency	3_prime_UTR_variant	protein_coding	MODIFIER
rs61612438;298079	chr1	75763536	ACADM	G	A	11	0.057	SNP	Likely_benign	Medium-chain_acyl-coenzyme_A_dehydrogenase_deficiency	3_prime_UTR_variant	protein_coding	MODIFIER
rs1146587;298081	chr1	75763641	ACADM	T	C	109	0.562	SNP	Benign	Medium-chain_acyl-coenzyme_A_dehydrogenase_deficiency	3_prime_UTR_variant	protein_coding	MODIFIER
rs1532507;402357	chr1	77417727	RNU7-8P	C	T	29	0.149	SNP	Benign	not_specified	upstream_gene_variant	snRNA	MODIFIER
rs6675743;402358	chr1	77558599	AK5	T	C	149	0.768	SNP	Benign	not_specified	splice_region_variant&intron_variant	protein_coding	LOW
rs79671213;402359	chr1	77558660	AK5	C	CTAT	147	0.758	INDEL	Benign	not_specified	conservative_inframe_insertion	protein_coding	MODERATE
rs74092331;674339	chr1	77916353	NEXN	A	C	7	0.036	SNP	Benign	not_provided	upstream_gene_variant	protein_coding	MODIFIER
rs1749913;671176	chr1	77917782	NEXN	G	A	166	0.856	SNP	Benign	not_provided	upstream_gene_variant	protein_coding	MODIFIER
rs1166698;47911	chr1	77926761	NEXN	G	A	37	0.191	SNP	Benign/Likely_benign	Hypertrophic_cardiomyopathy|Dilated_cardiomyopathy_1CC|Familial_hypertrophic_cardiomyopathy_20|not_specified|Cardiovascular_phenotype|Dilated_Cardiomyopathy,_Dominant	missense_variant	protein_coding	MODERATE
rs111357417;678696	chr1	77927123	NEXN	A	G	7	0.036	SNP	Likely_benign	not_provided	upstream_gene_variant	processed_transcript	MODIFIER
rs1166699;683664	chr1	77927182	NEXN	C	T	156	0.804	SNP	Benign	not_provided	upstream_gene_variant	processed_transcript	MODIFIER
rs115465149;670038	chr1	77927186	NEXN	A	G	4	0.021	SNP	Benign	not_provided	upstream_gene_variant	processed_transcript	MODIFIER
rs4483454;671177	chr1	77933522	NEXN	C	G	156	0.804	SNP	Benign	not_provided	downstream_gene_variant	protein_coding	MODIFIER
rs41312654;671385	chr1	77933527	NEXN	T	C	10	0.052	SNP	Benign	not_provided	downstream_gene_variant	protein_coding	MODIFIER
rs17101082;683679	chr1	77935522	NEXN	T	C	7	0.036	SNP	Benign	not_provided	downstream_gene_variant	protein_coding	MODIFIER
rs3767028;298093	chr1	77942851	NEXN	C	G	21	0.108	SNP	Likely_benign	Hypertrophic_cardiomyopathy|Dilated_Cardiomyopathy,_Dominant	3_prime_UTR_variant	protein_coding	MODIFIER
rs71750846;298099	chr1	77943237	NEXN	C	CA	7	0.036	INDEL	Likely_benign	Hypertrophic_cardiomyopathy|Dilated_Cardiomyopathy,_Dominant	3_prime_UTR_variant	protein_coding	MODIFIER
rs145017889;298106	chr1	77943535	NEXN	CAGTGTTG	C	4	0.021	INDEL	Likely_benign	Hypertrophic_cardiomyopathy|Dilated_Cardiomyopathy,_Dominant	3_prime_UTR_variant	protein_coding	MODIFIER
rs2274257;402886	chr1	77963723	FUBP1	G	C	21	0.108	SNP	Benign	not_specified	splice_region_variant&intron_variant	nonsense_mediated_decay	LOW
rs61729829;777912	chr1	77978951	FUBP1	A	G	2	0.01	SNP	Benign	not_provided	synonymous_variant	nonsense_mediated_decay	LOW
rs3753380;225991	chr1	78490747	PTGFR	T	C	122	0.629	SNP	drug_response	latanoprost_response_-_Efficacy	upstream_gene_variant	protein_coding	MODIFIER
rs138861244;718265	chr1	84555086	CTBS	G	A	4	0.021	SNP	Benign	not_provided	synonymous_variant	protein_coding	LOW
rs138379333;769516	chr1	85093522	WDR63	G	A	3	0.015	SNP	Benign	not_provided	missense_variant	protein_coding	MODERATE
rs3768235;402410	chr1	85267691	BCL10	C	T	10	0.052	SNP	Benign	not_specified	missense_variant	protein_coding	MODERATE
rs11576939;402411	chr1	85276329	BCL10	G	C	62	0.32	SNP	Benign	not_specified	synonymous_variant	protein_coding	LOW
rs12037217;475271	chr1	85276340	BCL10	C	A	6	0.031	SNP	Benign	Immunodeficiency_37	missense_variant	protein_coding	MODERATE
rs148330006;712918	chr1	85582843	CYR61	C	G	3	0.015	SNP	Likely_benign	not_provided	missense_variant	protein_coding	MODERATE
rs72720125;773147	chr1	86428558	CLCA2	C	T	2	0.01	SNP	Benign	not_provided	synonymous_variant	protein_coding	LOW
rs191652191;707157	chr1	87084186	HS2ST1	C	T	6	0.031	SNP	Benign	not_provided	splice_region_variant&intron_variant	protein_coding	LOW
rs140271599;715422	chr1	90937874	ZNF644	C	T	3	0.015	SNP	Likely_benign	not_provided	missense_variant	protein_coding	MODERATE
rs143399622;435416	chr1	91343457	HFM1	C	T	2	0.01	SNP	Benign	not_specified	missense_variant	protein_coding	MODERATE
rs41301245;368880	chr1	92246387	C1orf146	C	T	3	0.015	SNP	Likely_benign	Glomuvenous_malformations	downstream_gene_variant	protein_coding	MODIFIER
rs2046620;298125	chr1	92246415	GLMN	C	G	89	0.459	SNP	Benign	Glomuvenous_malformations	3_prime_UTR_variant	protein_coding	MODIFIER
rs41313373;298158	chr1	92474854	GFI1	C	T	25	0.129	SNP	Benign	Severe_congenital_neutropenia	3_prime_UTR_variant	protein_coding	MODIFIER
rs1325432;298167	chr1	92475293	GFI1	G	T	44	0.227	SNP	Benign	Severe_congenital_neutropenia	3_prime_UTR_variant	protein_coding	MODIFIER
rs4970714;298175	chr1	92475800	GFI1	A	G	130	0.67	SNP	Benign	Severe_congenital_neutropenia	3_prime_UTR_variant	protein_coding	MODIFIER
rs80337126;259698	chr1	92478631	GFI1	G	A	5	0.026	SNP	Benign/Likely_benign	Severe_congenital_neutropenia|Severe_congenital_neutropenia_2,_autosomal_dominant|not_specified	synonymous_variant	protein_coding	LOW
rs200902533;298185	chr1	92478757	GFI1	CAGAGAG	CAGAGAGAGAGAG	57	0.294	INDEL	Benign	Severe_congenital_neutropenia	splice_region_variant&intron_variant	protein_coding	LOW
rs200902533;298185	chr1	92478757	GFI1	CAGAGAG	CAGAGAGAGAG	18	0.093	INDEL	Benign	Severe_congenital_neutropenia	splice_region_variant&intron_variant	protein_coding	LOW
rs200902533;298185	chr1	92478757	GFI1	CAGAGAG	CAGAGAGAGAGAGAGAG	26	0.134	INDEL	Benign	Severe_congenital_neutropenia	splice_region_variant&intron_variant	protein_coding	LOW
rs200902533;298185	chr1	92478757	GFI1	CAGAGAG	CAGAG	36	0.186	INDEL	Benign	Severe_congenital_neutropenia	splice_region_variant&intron_variant	protein_coding	LOW
rs200902533;298185	chr1	92478757	GFI1	CAGAGAG	C	25	0.129	INDEL	Benign	Severe_congenital_neutropenia	splice_region_variant&intron_variant	protein_coding	LOW
rs200902533;298185	chr1	92478757	GFI1	CAGAGAG	CAGAGAGAG	10	0.052	INDEL	Benign	Severe_congenital_neutropenia	splice_region_variant&intron_variant	protein_coding	LOW
rs11164605;211078	chr1	92480922	GFI1	G	A	156	0.804	SNP	Benign	Severe_congenital_neutropenia|not_specified	synonymous_variant	protein_coding	LOW
rs34631763;259699	chr1	92483381	GFI1	C	T	9	0.046	SNP	Benign	Severe_congenital_neutropenia|Severe_congenital_neutropenia_2,_autosomal_dominant|not_specified	missense_variant	protein_coding	MODERATE
rs6603979;402836	chr1	92513797	EVI5	A	G	156	0.804	SNP	Benign	not_specified	synonymous_variant	protein_coding	LOW
rs11808092;402837	chr1	92607671	EVI5	C	A	40	0.206	SNP	Benign	not_specified	missense_variant	protein_coding	MODERATE
rs141343784;775568	chr1	92607683	EVI5	C	T	5	0.026	SNP	Benign	not_provided	synonymous_variant	protein_coding	LOW
rs7514716;402838	chr1	92624266	EVI5	T	C	171	0.881	SNP	Benign	not_specified	synonymous_variant	protein_coding	LOW
rs2391199;402839	chr1	92695345	EVI5	T	C	171	0.881	SNP	Benign	not_specified	missense_variant	protein_coding	MODERATE
rs11540832;238200	chr1	92837557	RPL5	A	G	3	0.015	SNP	Benign/Likely_benign	Diamond-Blackfan_anemia|Diamond-Blackfan_anemia_1|not_specified|not_provided	missense_variant	protein_coding	MODERATE
rs10874744;298213	chr1	92840760	FAM69A	G	A	129	0.665	SNP	Benign	Diamond-Blackfan_anemia	downstream_gene_variant	protein_coding	MODIFIER
rs3747961;298215	chr1	93992865	ABCA4	T	C	7	0.036	SNP	Likely_benign	Macular_degeneration|Cone-Rod_Dystrophy,_Recessive|Stargardt_Disease,_Recessive|Retinitis_Pigmentosa,_Recessive	3_prime_UTR_variant	protein_coding	MODIFIER
rs6666559;255927	chr1	93996081	ABCA4	C	G	5	0.026	SNP	Benign	not_specified	intron_variant	protein_coding	MODIFIER
rs6666652;99494	chr1	93996161	ABCA4	C	A	5	0.026	SNP	Benign	Macular_degeneration|not_specified|Cone-Rod_Dystrophy,_Recessive|Stargardt_Disease,_Recessive|Retinitis_Pigmentosa,_Recessive|not_provided	missense_variant	protein_coding	MODERATE
rs1800717;99491	chr1	93996198	ABCA4	A	G	5	0.026	SNP	Benign	Macular_degeneration|not_specified|Cone-Rod_Dystrophy,_Recessive|Stargardt_Disease,_Recessive|Retinitis_Pigmentosa,_Recessive|not_provided	splice_region_variant&intron_variant	protein_coding	LOW
rs1800555;7885	chr1	93998061	ABCA4	C	T	2	0.01	SNP	Benign/Likely_benign	MACULAR_DEGENERATION,_AGE-RELATED,_2,_SUSCEPTIBILITY_TO|Macular_degeneration|not_specified|Cone-Rod_Dystrophy,_Recessive|Stargardt_Disease,_Recessive|Retinitis_Pigmentosa,_Recessive|not_provided	missense_variant	protein_coding	MODERATE
rs1801555;99444	chr1	94001103	ABCA4	A	G	26	0.134	SNP	Benign	Macular_degeneration|not_specified|Cone-Rod_Dystrophy,_Recessive|Stargardt_Disease,_Recessive|Retinitis_Pigmentosa,_Recessive|not_provided	splice_region_variant&synonymous_variant	protein_coding	LOW
rs17110761;99443	chr1	94001851	ABCA4	C	T	16	0.082	SNP	Benign/Likely_benign	Macular_degeneration|not_specified|Cone-Rod_Dystrophy,_Recessive|Stargardt_Disease,_Recessive|Retinitis_Pigmentosa,_Recessive|not_provided	splice_region_variant&intron_variant	protein_coding	LOW
rs1801359;99440	chr1	94001891	ABCA4	G	A	16	0.082	SNP	Benign/Likely_benign	Macular_degeneration|not_specified|Cone-Rod_Dystrophy,_Recessive|Stargardt_Disease,_Recessive|Retinitis_Pigmentosa,_Recessive|not_provided	synonymous_variant	protein_coding	LOW
rs41292677;7884	chr1	94001992	ABCA4	C	G	2	0.01	SNP	Conflicting_interpretations_of_pathogenicity	Retinitis_pigmentosa|Cone/cone-rod_dystrophy|Retinal_dystrophy|Macular_degeneration|Stargardt_disease_1|not_specified|ABCA4-Related_Disorders|Cone-Rod_Dystrophy,_Recessive|Stargardt_Disease,_Recessive|Retinitis_Pigmentosa,_Recessive|not_provided	missense_variant&splice_region_variant	protein_coding	MODERATE
rs1762114;136235	chr1	94005519	ABCA4	A	G	177	0.912	SNP	Benign	Macular_degeneration|not_specified|Cone-Rod_Dystrophy,_Recessive|Stargardt_Disease,_Recessive|Retinitis_Pigmentosa,_Recessive|not_provided	synonymous_variant	protein_coding	LOW
rs4147863;99426	chr1	94005598	ABCA4	C	T	36	0.186	SNP	Benign	not_specified|not_provided	intron_variant	protein_coding	MODIFIER
rs4147902;441128	chr1	94006279	ABCA4	AG	A	36	0.186	INDEL	not_provided	not_provided	intron_variant	protein_coding	MODIFIER
rs2275029;136234	chr1	94008289	ABCA4	T	C	36	0.186	SNP	Benign/Likely_benign	Macular_degeneration|not_specified|Cone-Rod_Dystrophy,_Recessive|Stargardt_Disease,_Recessive|Retinitis_Pigmentosa,_Recessive|not_provided	synonymous_variant	protein_coding	LOW
rs56142141;99413	chr1	94008290	ABCA4	G	A	6	0.031	SNP	Benign/Likely_benign	Macular_degeneration|not_specified|Cone-Rod_Dystrophy,_Recessive|Stargardt_Disease,_Recessive|Retinitis_Pigmentosa,_Recessive|not_provided	missense_variant	protein_coding	MODERATE
rs1800739;99408	chr1	94008308	ABCA4	C	T	36	0.186	SNP	Benign/Likely_benign	Macular_degeneration|not_specified|Cone-Rod_Dystrophy,_Recessive|Stargardt_Disease,_Recessive|Retinitis_Pigmentosa,_Recessive|not_provided	upstream_gene_variant	processed_transcript	MODIFIER
rs2275031;255925	chr1	94008340	ABCA4	G	T	36	0.186	SNP	Benign	not_specified	upstream_gene_variant	processed_transcript	MODIFIER
rs1191234;678762	chr1	94008464	ABCA4	G	A	177	0.912	SNP	Benign	not_provided	upstream_gene_variant	processed_transcript	MODIFIER
rs4147857;99407	chr1	94008772	ABCA4	T	C	39	0.201	SNP	Benign/Likely_benign	Macular_degeneration|not_specified|Cone-Rod_Dystrophy,_Recessive|Stargardt_Disease,_Recessive|Retinitis_Pigmentosa,_Recessive|not_provided	synonymous_variant	protein_coding	LOW
rs4147856;99404	chr1	94008896	ABCA4	T	G	39	0.201	SNP	Benign	not_specified|not_provided	upstream_gene_variant	processed_transcript	MODIFIER
rs1801574;99396	chr1	94010832	ABCA4	C	G	48	0.247	SNP	Benign/Likely_benign	Macular_degeneration|not_specified|Cone-Rod_Dystrophy,_Recessive|Stargardt_Disease,_Recessive|Retinitis_Pigmentosa,_Recessive|not_provided	synonymous_variant	protein_coding	LOW
rs1801466;99390	chr1	94010911	ABCA4	T	A	12	0.062	SNP	Conflicting_interpretations_of_pathogenicity	Macular_degeneration|Stargardt_disease_1|Stargardt_disease|not_specified|Cone-Rod_Dystrophy,_Recessive|Stargardt_Disease,_Recessive|Retinitis_Pigmentosa,_Recessive|not_provided	missense_variant	protein_coding	MODERATE
rs537831;99389	chr1	94010999	ABCA4	G	A	141	0.727	SNP	not_provided	not_provided	upstream_gene_variant	processed_transcript	MODIFIER
rs565155;680456	chr1	94011676	ABCA4	T	G	189	0.974	SNP	Benign	not_provided	upstream_gene_variant	processed_transcript	MODIFIER
rs2275034;678761	chr1	94014883	ABCA4	T	C	127	0.655	SNP	Benign	not_provided	upstream_gene_variant	processed_transcript	MODIFIER
rs3818778;680455	chr1	94014973	ABCA4	A	C	101	0.521	SNP	Benign	not_provided	upstream_gene_variant	processed_transcript	MODIFIER
rs915201;678780	chr1	94016040	ABCA4	A	G	55	0.284	SNP	Benign	not_provided	downstream_gene_variant	processed_transcript	MODIFIER
rs17110850;678760	chr1	94019935	ABCA4	A	G	23	0.119	SNP	Benign	not_provided	intron_variant	protein_coding	MODIFIER
rs55860151;255923	chr1	94021729	ABCA4	AAC	A	29	0.149	INDEL	Benign	Macular_degeneration|not_specified|Cone-Rod_Dystrophy,_Recessive|Stargardt_Disease,_Recessive|Retinitis_Pigmentosa,_Recessive	upstream_gene_variant	processed_transcript	MODIFIER
rs472908;99319	chr1	94021798	ABCA4	G	A	114	0.588	SNP	Benign	not_specified|not_provided	upstream_gene_variant	processed_transcript	MODIFIER
rs113106943;166616	chr1	94021848	ABCA4	C	T	3	0.015	SNP	Conflicting_interpretations_of_pathogenicity	Cone/cone-rod_dystrophy|Retinal_dystrophy|Macular_degeneration|Stargardt_disease_1|Cone-Rod_Dystrophy,_Recessive|Stargardt_Disease,_Recessive|Retinitis_Pigmentosa,_Recessive|not_provided	missense_variant&splice_region_variant	protein_coding	MODERATE
rs61754053;99309	chr1	94021989	ABCA4	G	A	2	0.01	SNP	not_provided	not_provided	upstream_gene_variant	processed_transcript	MODIFIER
rs138475920;236118	chr1	94024977	ABCA4	C	T	2	0.01	SNP	Conflicting_interpretations_of_pathogenicity	Retinal_dystrophy|Stargardt_disease_1|not_provided	synonymous_variant	protein_coding	LOW
rs3945204;680453	chr1	94027217	ABCA4	T	C	123	0.634	SNP	Benign	not_provided	upstream_gene_variant	processed_transcript	MODIFIER
rs4147843;678759	chr1	94030260	ABCA4	T	C	127	0.655	SNP	Benign	not_provided	upstream_gene_variant	processed_transcript	MODIFIER
rs2297671;678758	chr1	94030697	ABCA4	G	A	112	0.577	SNP	Benign	not_provided	intron_variant	protein_coding	MODIFIER
rs1801666;99258	chr1	94031046	ABCA4	G	T	4	0.021	SNP	Benign/Likely_benign	Macular_degeneration|not_specified|Cone-Rod_Dystrophy,_Recessive|Stargardt_Disease,_Recessive|Retinitis_Pigmentosa,_Recessive|not_provided	synonymous_variant	protein_coding	LOW
rs4147841;678757	chr1	94031622	ABCA4	G	A	123	0.634	SNP	Benign	not_provided	intron_variant	protein_coding	MODIFIER
rs55896821;99228	chr1	94040155	ABCA4	A	G	3	0.015	SNP	not_provided	not_provided	intron_variant	protein_coding	MODIFIER
rs4147839;678756	chr1	94043670	ABCA4	G	T	52	0.268	SNP	Benign	not_provided	intron_variant	protein_coding	MODIFIER
rs1801581;7913	chr1	94047009	ABCA4	C	T	5	0.026	SNP	Benign/Likely_benign	MACULAR_DEGENERATION,_AGE-RELATED,_2,_SUSCEPTIBILITY_TO|Macular_degeneration|Stargardt_disease_1|Stargardt_disease|not_specified|Cone-Rod_Dystrophy,_Recessive|Stargardt_Disease,_Recessive|Retinitis_Pigmentosa,_Recessive|not_provided	missense_variant	protein_coding	MODERATE
rs544830;678755	chr1	94047337	ABCA4	C	T	93	0.479	SNP	Benign	not_provided	intron_variant	protein_coding	MODIFIER
rs61751396;99148	chr1	94051710	ABCA4	G	C	3	0.015	SNP	Conflicting_interpretations_of_pathogenicity	Stargardt_disease_1|not_specified|not_provided	intron_variant	protein_coding	MODIFIER
rs521538;680452	chr1	94060067	ABCA4	A	G	150	0.773	SNP	Benign	not_provided	intron_variant	protein_coding	MODIFIER
rs56197337;255917	chr1	94060488	ABCA4	A	G	5	0.026	SNP	Benign	not_specified	intron_variant	protein_coding	MODIFIER
rs61754022;99078	chr1	94062803	ABCA4	C	T	2	0.01	SNP	Likely_benign	not_specified|not_provided	upstream_gene_variant	processed_transcript	MODIFIER
rs4147833;99079	chr1	94062807	ABCA4	C	T	44	0.227	SNP	not_provided	not_provided	upstream_gene_variant	processed_transcript	MODIFIER
rs145525174;193990	chr1	94063218	ABCA4	C	T	2	0.01	SNP	Conflicting_interpretations_of_pathogenicity	Retinal_dystrophy|Macular_degeneration|Stargardt_disease_1|not_specified|Cone-Rod_Dystrophy,_Recessive|Stargardt_Disease,_Recessive|Retinitis_Pigmentosa,_Recessive|not_provided	missense_variant	protein_coding	MODERATE
rs4147887;193579	chr1	94078579	ABCA4	A	AC	143	0.737	INDEL	Benign	Macular_degeneration|not_specified|Cone-Rod_Dystrophy,_Recessive|Stargardt_Disease,_Recessive|Retinitis_Pigmentosa,_Recessive	intron_variant	protein_coding	MODIFIER
rs4147831;99041	chr1	94078677	ABCA4	G	A	17	0.088	SNP	Benign/Likely_benign	Macular_degeneration|not_specified|Cone-Rod_Dystrophy,_Recessive|Stargardt_Disease,_Recessive|Retinitis_Pigmentosa,_Recessive|not_provided	synonymous_variant	protein_coding	LOW
rs3112831;99040	chr1	94078678	ABCA4	T	C	57	0.294	SNP	Benign/Likely_benign	Macular_degeneration|not_specified|Cone-Rod_Dystrophy,_Recessive|Stargardt_Disease,_Recessive|Retinitis_Pigmentosa,_Recessive|not_provided	missense_variant	protein_coding	MODERATE
rs4147830;99037	chr1	94078720	ABCA4	G	A	101	0.521	SNP	Benign	Macular_degeneration|not_specified|Cone-Rod_Dystrophy,_Recessive|Stargardt_Disease,_Recessive|Retinitis_Pigmentosa,_Recessive|not_provided	intron_variant	protein_coding	MODIFIER
rs526016;99507	chr1	94083473	ABCA4	A	G	55	0.284	SNP	Benign	not_specified|not_provided	intron_variant	protein_coding	MODIFIER
rs372976742;298266	chr1	94098821	ABCA4	G	A	2	0.01	SNP	Uncertain_significance	Macular_degeneration|Cone-Rod_Dystrophy,_Recessive|Stargardt_Disease,_Recessive|Retinitis_Pigmentosa,_Recessive	synonymous_variant	protein_coding	LOW
rs6657239;99454	chr1	94098927	ABCA4	C	T	3	0.015	SNP	Benign/Likely_benign	Macular_degeneration|not_specified|Cone-Rod_Dystrophy,_Recessive|Stargardt_Disease,_Recessive|Retinitis_Pigmentosa,_Recessive|not_provided	missense_variant	protein_coding	MODERATE
rs577059;680451	chr1	94101127	ABCA4	T	C	194	1	SNP	Benign	not_provided	intron_variant	protein_coding	MODIFIER
rs61753051;99190	chr1	94108786	ABCA4	AT	A	12	0.062	INDEL	not_provided	not_provided	intron_variant	protein_coding	MODIFIER
rs2297634;99189	chr1	94111412	ABCA4	T	C	97	0.5	SNP	Benign	not_specified|not_provided	intron_variant	protein_coding	MODIFIER
rs7524869;678754	chr1	94112761	ABCA4	C	A	20	0.103	SNP	Benign	not_provided	intron_variant	protein_coding	MODIFIER
rs4847281;166618	chr1	94112992	ABCA4	T	C	194	1	SNP	Benign	not_specified	synonymous_variant	protein_coding	LOW
rs3789450;678872	chr1	94120746	ABCA4	T	C	4	0.021	SNP	Benign	not_provided	intron_variant	protein_coding	MODIFIER
rs74102103;678753	chr1	94120899	ABCA4	T	*	2	0.011	SNP	Benign	not_provided	intron_variant	protein_coding	MODIFIER
rs74102103;678753	chr1	94120899	ABCA4	T	C	3	0.016	SNP	Benign	not_provided	intron_variant	protein_coding	MODIFIER
rs142075958;718421	chr1	94464782	ABCD3	G	T	2	0.01	SNP	Benign	not_provided	missense_variant	protein_coding	MODERATE
rs16946;258821	chr1	94464789	ABCD3	G	A	87	0.448	SNP	Benign	not_specified|not_provided	synonymous_variant	protein_coding	LOW
rs5901;708858	chr1	94533194	F3	G	A	2	0.01	SNP	Benign	not_provided	missense_variant	protein_coding	MODERATE
rs12751061;516659	chr1	95065035	ALG14	A	T	13	0.067	SNP	Benign	not_specified	intron_variant	protein_coding	MODIFIER
rs17470762;100063	chr1	97078076	DPYD	A	G	6	0.031	SNP	Uncertain_significance	Dihydropyrimidine_dehydrogenase_deficiency|not_provided	3_prime_UTR_variant	protein_coding	MODIFIER
rs291593;100064	chr1	97078196	DPYD	G	A	57	0.294	SNP	Likely_benign	Dihydropyrimidine_dehydrogenase_deficiency|not_provided	3_prime_UTR_variant	protein_coding	MODIFIER
rs291592;100065	chr1	97078208	DPYD	C	T	88	0.454	SNP	Benign	Dihydropyrimidine_dehydrogenase_deficiency|not_provided	3_prime_UTR_variant	protein_coding	MODIFIER
rs1042482;100067	chr1	97078403	DPYD	C	T	19	0.098	SNP	Likely_benign	Dihydropyrimidine_dehydrogenase_deficiency|not_provided	3_prime_UTR_variant	protein_coding	MODIFIER
rs56160474;298277	chr1	97078702	DPYD	A	G	40	0.206	SNP	Likely_benign	Dihydropyrimidine_dehydrogenase_deficiency	3_prime_UTR_variant	protein_coding	MODIFIER
rs12137711;100076	chr1	97235033	DPYD	C	T	10	0.052	SNP	not_provided	not_provided	sequence_feature	protein_coding	LOW
rs1801160;100080	chr1	97305364	DPYD	C	T	12	0.062	SNP	Benign/Likely_benign	Dihydropyrimidine_dehydrogenase_deficiency|not_specified|not_provided	missense_variant	protein_coding	MODERATE
rs72728438;100086	chr1	97382318	DPYD	T	C	29	0.149	SNP	not_provided	not_provided	intron_variant	protein_coding	MODIFIER
rs17376848;100088	chr1	97450068	DPYD	A	G	10	0.052	SNP	Benign/Likely_benign	Dihydropyrimidine_dehydrogenase_deficiency|not_specified|not_provided	synonymous_variant	protein_coding	LOW
rs2811178;100090	chr1	97515686	DPYD	T	C	113	0.582	SNP	not_provided	not_provided	intron_variant	protein_coding	MODIFIER
rs2786783;100091	chr1	97515687	DPYD	G	A	43	0.222	SNP	not_provided	not_provided	intron_variant	protein_coding	MODIFIER
rs1801159;100092	chr1	97515839	DPYD	T	C	43	0.222	SNP	Benign/Likely_benign	Dihydropyrimidine_dehydrogenase_deficiency|not_specified|not_provided	missense_variant	protein_coding	MODERATE
rs1801158;100094	chr1	97515865	DPYD	C	T	5	0.026	SNP	Conflicting_interpretations_of_pathogenicity	Dihydropyrimidine_dehydrogenase_deficiency|not_specified|not_provided	missense_variant	protein_coding	MODERATE
rs61789183;100099	chr1	97549850	SEC63P1	A	T	19	0.098	SNP	not_provided	not_provided	downstream_gene_variant	processed_pseudogene	MODIFIER
rs56038477;100100	chr1	97573863	DPYD	C	T	4	0.021	SNP	Benign	not_specified|not_provided	synonymous_variant	protein_coding	LOW
rs56293913;100103	chr1	97573985	DPYD	A	G	31	0.16	SNP	Benign/Likely_benign	Dihydropyrimidine_dehydrogenase_deficiency|not_specified|not_provided	intron_variant	protein_coding	MODIFIER
rs75017182;635263	chr1	97579893	DPYD	G	C	4	0.021	SNP	drug_response	capecitabine_response_-_Toxicity/ADR|fluorouracil_response_-_Toxicity/ADR	intron_variant	protein_coding	MODIFIER
rs2811202;100105	chr1	97594925	DPYD	A	C	31	0.16	SNP	not_provided	not_provided	intron_variant	protein_coding	MODIFIER
rs3790387;100112	chr1	97679300	DPYD	T	C	31	0.16	SNP	not_provided	not_provided	intron_variant	protein_coding	MODIFIER
rs2297595;100116	chr1	97699535	DPYD	T	C	31	0.16	SNP	Benign/Likely_benign	Dihydropyrimidine_dehydrogenase_deficiency|not_specified|not_provided	missense_variant	protein_coding	MODERATE
rs56276561;100117	chr1	97721492	DPYD	C	T	4	0.021	SNP	Benign	not_specified|not_provided	intron_variant	protein_coding	MODIFIER
100120	chr1	97740560	DPYD	C	T	2	0.01	SNP	not_provided	not_provided	intron_variant	protein_coding	MODIFIER
435	chr1	97883329	DPYD	A	G	54	0.278	SNP	Benign	Dihydropyrimidine_dehydrogenase_deficiency|not_provided	missense_variant	protein_coding	MODERATE
rs35391040;719339	chr1	98695628	SNX7	C	A	2	0.01	SNP	Benign	not_provided	missense_variant	protein_coding	MODERATE
rs11166298;769517	chr1	99689643	PALMD	G	A	2	0.01	SNP	Benign	not_provided	synonymous_variant	protein_coding	LOW
rs2307130;195096	chr1	99851033	AGL	A	G	86	0.443	SNP	Benign	Glycogen_storage_disease_type_III|not_specified|not_provided	splice_acceptor_variant&intron_variant	protein_coding	HIGH
rs663848;676091	chr1	99851209	AGL	C	T	128	0.66	SNP	Benign	not_provided	upstream_gene_variant	protein_coding	MODIFIER
rs2307129;256750	chr1	99861470	AC096949.1	C	T	34	0.175	SNP	Benign	not_specified	upstream_gene_variant	protein_coding	MODIFIER
rs2230305;256726	chr1	99861627	AGL	T	C	6	0.031	SNP	Benign/Likely_benign	Glycogen_storage_disease_type_III|not_specified|not_provided	synonymous_variant	protein_coding	LOW
rs3766592;678103	chr1	99861925	AGL	C	A	76	0.392	SNP	Benign	not_provided	intron_variant	protein_coding	MODIFIER
rs687979;682710	chr1	99862716	AGL	G	A	128	0.66	SNP	Benign	not_provided	intron_variant	protein_coding	MODIFIER
rs61434101;682723	chr1	99864107	AGL	A	C	6	0.031	SNP	Benign	not_provided	intron_variant	protein_coding	MODIFIER
rs535461;676092	chr1	99864333	AGL	G	C	122	0.629	SNP	Benign	not_provided	intron_variant	protein_coding	MODIFIER
rs538389;676094	chr1	99864681	AGL	A	G	128	0.66	SNP	Benign	not_provided	intron_variant	protein_coding	MODIFIER
rs539157;677943	chr1	99864739	AGL	T	C	128	0.66	SNP	Benign	not_provided	intron_variant	protein_coding	MODIFIER
rs67875069;679283	chr1	99870232	AGL	A	G	34	0.175	SNP	Benign	not_provided	upstream_gene_variant	processed_transcript	MODIFIER
rs17121403;256749	chr1	99870421	AGL	A	G	2	0.01	SNP	Benign/Likely_benign	Glycogen_storage_disease_type_III|not_specified|not_provided	missense_variant	protein_coding	MODERATE
rs2230306;198432	chr1	99870805	AGL	C	T	128	0.66	SNP	Benign	Glycogen_storage_disease_type_III|not_specified|not_provided	synonymous_variant	protein_coding	LOW
rs58794035;682724	chr1	99874387	AGL	T	C	15	0.077	SNP	Benign	not_provided	upstream_gene_variant	processed_transcript	MODIFIER
rs634880;256751	chr1	99874669	AGL	G	A	133	0.686	MIXED	Benign	not_specified|not_provided	intron_variant	protein_coding	MODIFIER
rs634880;256751	chr1	99874669	AGL	G	GAAAATAGTGACAGTTTTAATCTCTTTGTAGATATTTGCATTTAAGGTATCA	4	0.021	MIXED	Benign	not_specified|not_provided	intron_variant	protein_coding	MODIFIER
rs137943515;445557	chr1	99874756	AGL	G	A	2	0.01	SNP	Uncertain_significance	Glycogen_storage_disease_type_III|not_provided	missense_variant	protein_coding	MODERATE
rs28730701;256719	chr1	99875226	AGL	G	T	6	0.031	SNP	Benign/Likely_benign	Glycogen_storage_disease_type_III|not_specified|not_provided	missense_variant	protein_coding	MODERATE
rs17121466;256720	chr1	99875271	AGL	T	C	6	0.031	SNP	Benign/Likely_benign	Glycogen_storage_disease_type_III|not_specified|not_provided	intron_variant	protein_coding	MODIFIER
rs2291638;256722	chr1	99877597	AGL	A	G	76	0.392	SNP	Benign	not_specified	downstream_gene_variant	processed_transcript	MODIFIER
rs115666491;256724	chr1	99879899	AGL	C	A	6	0.031	SNP	Likely_benign	not_specified|not_provided	downstream_gene_variant	processed_transcript	MODIFIER
rs144723143;291334	chr1	99881084	AGL	A	G	2	0.01	SNP	Conflicting_interpretations_of_pathogenicity	Glycogen_storage_disease_type_III|not_specified	synonymous_variant	protein_coding	LOW
rs3736296;256725	chr1	99881185	AGL	T	C	113	0.582	SNP	Benign	Glycogen_storage_disease_type_III|not_specified|not_provided	splice_region_variant&intron_variant	protein_coding	LOW
rs1389381;680037	chr1	99881907	AGL	C	A	26	0.134	SNP	Benign	not_provided	intron_variant	protein_coding	MODIFIER
rs17409324;682726	chr1	99883825	AGL	A	C	83	0.428	SNP	Benign	not_provided	intron_variant	protein_coding	MODIFIER
rs555929;256730	chr1	99888119	AGL	G	A	139	0.716	SNP	Benign	Glycogen_storage_disease_type_III|not_specified|not_provided	intron_variant	protein_coding	MODIFIER
rs145604857;676734	chr1	99888204	AGL	A	G	4	0.021	SNP	Likely_benign	not_provided	intron_variant	protein_coding	MODIFIER
rs2035961;256733	chr1	99891585	AGL	T	A	107	0.552	SNP	Benign	not_specified	intron_variant	protein_coding	MODIFIER
rs3753494;256734	chr1	99892547	AGL	C	T	26	0.134	SNP	Benign/Likely_benign	Glycogen_storage_disease_type_III|not_specified|not_provided	missense_variant	protein_coding	MODERATE
rs594249;256735	chr1	99892644	AGL	G	A	139	0.716	SNP	Benign	not_specified|not_provided	intron_variant	protein_coding	MODIFIER
rs515957;682727	chr1	99892895	AGL	G	A	139	0.716	SNP	Benign	not_provided	intron_variant	protein_coding	MODIFIER
rs140333425;256736	chr1	99896267	AGL	G	A	6	0.031	SNP	Benign	not_specified|not_provided	intron_variant	protein_coding	MODIFIER
rs2230307;256738	chr1	99896369	AGL	G	A	18	0.093	SNP	Benign/Likely_benign	Glycogen_storage_disease_type_III|not_specified|not_provided	missense_variant	protein_coding	MODERATE
rs4908034;680038	chr1	99896624	AGL	G	A	26	0.134	SNP	Benign	not_provided	intron_variant	protein_coding	MODIFIER
rs548255;256740	chr1	99900897	AGL	T	G	6	0.031	SNP	Benign	not_specified	intron_variant	protein_coding	MODIFIER
rs834575;256742	chr1	99902826	AGL	T	C	15	0.077	SNP	Benign	not_specified	intron_variant	protein_coding	MODIFIER
rs17121609;682729	chr1	99903084	AGL	A	G	84	0.433	SNP	Benign	not_provided	intron_variant	protein_coding	MODIFIER
rs2274570;256744	chr1	99910892	AGL	G	A	105	0.541	SNP	Benign	not_specified	intron_variant	protein_coding	MODIFIER
rs3818568;680039	chr1	99912233	AGL	C	T	26	0.134	SNP	Benign	not_provided	intron_variant	protein_coding	MODIFIER
rs28730706;256745	chr1	99912417	AGL	T	C	6	0.031	SNP	Benign/Likely_benign	Glycogen_storage_disease_type_III|not_specified|not_provided	synonymous_variant	protein_coding	LOW
rs1804808;291351	chr1	99921923	AGL	G	T	77	0.397	SNP	Benign	Glycogen_storage_disease_type_III	3_prime_UTR_variant	protein_coding	MODIFIER
rs3766600;291359	chr1	99922383	AGL	C	T	131	0.675	SNP	Benign	Glycogen_storage_disease_type_III	3_prime_UTR_variant	protein_coding	MODIFIER
rs41285742;291360	chr1	99922390	AGL	A	G	6	0.031	SNP	Uncertain_significance	Glycogen_storage_disease_type_III	3_prime_UTR_variant	protein_coding	MODIFIER
rs3766601;291363	chr1	99922679	AGL	C	T	105	0.541	SNP	Benign	Glycogen_storage_disease_type_III	3_prime_UTR_variant	protein_coding	MODIFIER
rs1804809;291368	chr1	99922947	AGL	A	C	84	0.433	SNP	Benign	Glycogen_storage_disease_type_III	3_prime_UTR_variant	protein_coding	MODIFIER
rs3766603;291369	chr1	99923192	AGL	T	C	84	0.433	SNP	Benign	Glycogen_storage_disease_type_III	3_prime_UTR_variant	protein_coding	MODIFIER
rs534252;672148	chr1	100007048	SLC35A3	A	G	37	0.191	SNP	Benign	not_provided	synonymous_variant	protein_coding	LOW
rs150364529;781776	chr1	100110418	SASS6	T	C	5	0.026	SNP	Benign	not_provided	synonymous_variant	protein_coding	LOW
rs80221535;776338	chr1	100159391	LRRC39	G	A	5	0.026	SNP	Benign	not_provided	synonymous_variant	protein_coding	LOW
rs72728160;291375	chr1	100187173	DBT	G	A	35	0.18	SNP	Likely_benign	Maple_syrup_urine_disease	3_prime_UTR_variant	protein_coding	MODIFIER
rs10783125;291392	chr1	100189352	DBT	A	*	165	0.851	SNP	Benign	Maple_syrup_urine_disease	3_prime_UTR_variant	protein_coding	MODIFIER
rs10783125;291392	chr1	100189352	DBT	A	T	14	0.072	SNP	Benign	Maple_syrup_urine_disease	3_prime_UTR_variant	protein_coding	MODIFIER
rs200062717;291393	chr1	100189354	DBT	A	T	18	0.093	SNP	Uncertain_significance	Maple_syrup_urine_disease	3_prime_UTR_variant	protein_coding	MODIFIER
rs4281338;291395	chr1	100190027	DBT	T	A	158	0.814	SNP	Benign	Maple_syrup_urine_disease	3_prime_UTR_variant	protein_coding	MODIFIER
rs3081711;291396	chr1	100190139	DBT	TAA	T	44	0.227	INDEL	Uncertain_significance	Maple_syrup_urine_disease	3_prime_UTR_variant	protein_coding	MODIFIER
rs115442245;291397	chr1	100190336	DBT	T	C	4	0.021	SNP	Likely_benign	Maple_syrup_urine_disease	3_prime_UTR_variant	protein_coding	MODIFIER
rs79887429;291400	chr1	100190417	DBT	C	T	16	0.082	SNP	Likely_benign	Maple_syrup_urine_disease	3_prime_UTR_variant	protein_coding	MODIFIER
rs11166412;291404	chr1	100190709	DBT	C	T	163	0.84	SNP	Benign	Maple_syrup_urine_disease	3_prime_UTR_variant	protein_coding	MODIFIER
rs11166413;291406	chr1	100190938	DBT	A	G	72	0.371	SNP	Benign	Maple_syrup_urine_disease	3_prime_UTR_variant	protein_coding	MODIFIER
rs6701655;291407	chr1	100191105	DBT	T	C	158	0.814	SNP	Benign	Maple_syrup_urine_disease	3_prime_UTR_variant	protein_coding	MODIFIER
rs12044663;291408	chr1	100191383	DBT	T	C	5	0.026	SNP	Likely_benign	Maple_syrup_urine_disease	3_prime_UTR_variant	protein_coding	MODIFIER
rs79471979;291412	chr1	100191860	DBT	C	T	16	0.082	SNP	Likely_benign	Maple_syrup_urine_disease	3_prime_UTR_variant	protein_coding	MODIFIER
291419	chr1	100192603	DBT	C	G	2	0.01	SNP	Uncertain_significance	Maple_syrup_urine_disease	3_prime_UTR_variant	protein_coding	MODIFIER
rs2784174;291424	chr1	100193022	DBT	G	A	158	0.814	SNP	Benign	Maple_syrup_urine_disease	3_prime_UTR_variant	protein_coding	MODIFIER
rs11166414;291441	chr1	100195270	DBT	G	A	10	0.052	SNP	Likely_benign	Maple_syrup_urine_disease	3_prime_UTR_variant	protein_coding	MODIFIER
rs148424011;291448	chr1	100195785	DBT	C	T	11	0.057	SNP	Uncertain_significance	Maple_syrup_urine_disease	3_prime_UTR_variant	protein_coding	MODIFIER
rs75525811;93993	chr1	100196286	DBT	T	C	3	0.015	SNP	Conflicting_interpretations_of_pathogenicity	Maple_syrup_urine_disease|not_provided	missense_variant	protein_coding	MODERATE
rs115696850;93989	chr1	100206199	DBT	A	C	5	0.026	SNP	Benign/Likely_benign	not_specified	downstream_gene_variant	protein_coding	MODIFIER
rs369405299;439588;93987	chr1	100206310	DBT	TA	AA	74	0.381	MIXED	Benign	Maple_syrup_urine_disease|not_specified	downstream_gene_variant	protein_coding	MODIFIER
rs369405299;439588;93987	chr1	100206310	DBT	TA	T	2	0.01	MIXED	Benign	Maple_syrup_urine_disease|not_specified	downstream_gene_variant	protein_coding	MODIFIER
rs183058253;93985	chr1	100206311	DBT	A	T	18	0.093	SNP	Benign/Likely_benign	Maple_syrup_urine_disease|not_specified	downstream_gene_variant	protein_coding	MODIFIER
rs183058253;93985	chr1	100206311	DBT	A	*	5	0.026	SNP	Benign/Likely_benign	Maple_syrup_urine_disease|not_specified	intron_variant	protein_coding	MODIFIER
rs12021720;128885	chr1	100206504	DBT	T	C	179	0.923	SNP	Benign	Maple_syrup_urine_disease|not_specified	missense_variant	protein_coding	MODERATE
rs7541105;681221	chr1	100207476	DBT	A	G	164	0.845	SNP	Benign	not_provided	downstream_gene_variant	protein_coding	MODIFIER
rs146249007;94011	chr1	100216031	DBT	A	G	5	0.026	SNP	Benign/Likely_benign	Maple_syrup_urine_disease|not_specified|not_provided	missense_variant	protein_coding	MODERATE
rs6577158;681220	chr1	100218350	BRI3P1	G	T	159	0.82	SNP	Benign	not_provided	downstream_gene_variant	processed_pseudogene	MODIFIER
rs6681747;681219	chr1	100230433	DBT	A	C	163	0.84	SNP	Benign	not_provided	intron_variant	protein_coding	MODIFIER
rs201469612;93998	chr1	100235416	DBT	C	CT	5	0.026	INDEL	Benign/Likely_benign	not_specified	intron_variant	protein_coding	MODIFIER
rs116538743;776339	chr1	100274929	RTCA	T	C	2	0.01	SNP	Benign	not_provided	synonymous_variant	protein_coding	LOW
rs2297170;682965	chr1	100353717	CDC14A	T	C	37	0.191	SNP	Benign	not_provided	intron_variant	protein_coding	MODIFIER
rs28364884;508571	chr1	100462862	CDC14A	C	G	2	0.01	SNP	Benign/Likely_benign	not_specified|not_provided	synonymous_variant	protein_coding	LOW
rs2270694;508568	chr1	100484304	CDC14A	G	A	23	0.119	SNP	Benign	not_specified	synonymous_variant	protein_coding	LOW
rs190577885;291476	chr1	102876816	COL11A1	C	T	2	0.01	SNP	Likely_benign	Marshall_syndrome|Fibrochondrogenesis_1|Stickler_Syndrome,_Dominant	3_prime_UTR_variant	protein_coding	MODIFIER
rs9659030;291477	chr1	102876836	COL11A1	T	C	38	0.196	SNP	Benign	Marshall_syndrome|Fibrochondrogenesis_1|Stickler_Syndrome,_Dominant	3_prime_UTR_variant	protein_coding	MODIFIER
rs12731575;291488	chr1	102877718	COL11A1	T	C	14	0.072	SNP	Benign	Marshall_syndrome|Fibrochondrogenesis_1|Stickler_Syndrome,_Dominant	splice_region_variant&non_coding_transcript_exon_variant	retained_intron	LOW
rs1031820;291490	chr1	102877914	COL11A1	G	A	19	0.098	SNP	Benign	Marshall_syndrome|Fibrochondrogenesis_1|Stickler_Syndrome,_Dominant	3_prime_UTR_variant	protein_coding	MODIFIER
rs12722976;681209	chr1	102880188	COL11A1	C	G	96	0.495	SNP	Benign	not_provided	upstream_gene_variant	retained_intron	MODIFIER
rs3753844;681208	chr1	102882904	COL11A1	A	T	13	0.067	SNP	Benign	not_provided	upstream_gene_variant	retained_intron	MODIFIER
rs1463048;681207	chr1	102886520	COL11A1	C	T	121	0.624	SNP	Benign	not_provided	intron_variant	protein_coding	MODIFIER
rs2229783;258470	chr1	102886895	COL11A1	A	G	121	0.624	SNP	Benign	Marshall_syndrome|Fibrochondrogenesis_1|not_specified|Stickler_Syndrome,_Dominant	synonymous_variant	protein_coding	LOW
rs2783569;681206	chr1	102888311	COL11A1	C	T	159	0.82	SNP	Benign	not_provided	intron_variant	protein_coding	MODIFIER
rs17127203;258467	chr1	102888559	COL11A1	T	C	13	0.067	SNP	Benign	not_specified	intron_variant	protein_coding	MODIFIER
rs139064549;235592	chr1	102888579	COL11A1	G	C	2	0.01	SNP	Benign/Likely_benign	Marshall_syndrome|Fibrochondrogenesis_1|not_specified|Stickler_Syndrome,_Dominant|not_provided	missense_variant	protein_coding	MODERATE
rs1676486;17137	chr1	102888582	COL11A1	A	G	165	0.851	SNP	Benign	Marshall_syndrome|Lumbar_disc_herniation,_susceptibility_to|Fibrochondrogenesis_1|not_specified|Stickler_Syndrome,_Dominant	missense_variant	protein_coding	MODERATE
rs1763347;258466	chr1	102888872	COL11A1	A	G	159	0.82	SNP	Benign	Marshall_syndrome|Fibrochondrogenesis_1|not_specified|Stickler_Syndrome,_Dominant	synonymous_variant	protein_coding	LOW
rs1241162;681246	chr1	102889897	COL11A1	G	C	14	0.072	SNP	Benign	not_provided	intron_variant	protein_coding	MODIFIER
rs35232764;291504	chr1	102890516	COL11A1	CA	C	16	0.082	INDEL	Benign	Marshall_syndrome|Fibrochondrogenesis_1|not_specified|Stickler_Syndrome	intron_variant	protein_coding	MODIFIER
rs35232764;291504	chr1	102890516	COL11A1	CA	CAA	3	0.015	INDEL	Benign	_Dominant	intron_variant	protein_coding	MODIFIER
rs11164634;258465	chr1	102890551	COL11A1	A	G	13	0.067	SNP	Benign	not_specified	intron_variant	protein_coding	MODIFIER
rs182493920;668556	chr1	102890816	COL11A1	A	G	7	0.036	SNP	Likely_benign	not_provided	intron_variant	protein_coding	MODIFIER
rs1676496;681205	chr1	102897820	COL11A1	A	G	178	0.918	SNP	Benign	not_provided	intron_variant	protein_coding	MODIFIER
rs6677574;681204	chr1	102897822	COL11A1	G	A	127	0.655	SNP	Benign	not_provided	intron_variant	protein_coding	MODIFIER
rs112577505;197989	chr1	102898729	COL11A1	G	A	2	0.01	SNP	Benign/Likely_benign	Connective_tissue_disease|Marshall_syndrome|Fibrochondrogenesis_1|not_specified|Stickler_Syndrome,_Dominant|not_provided	synonymous_variant	protein_coding	LOW
rs139205890;677982	chr1	102911985	COL11A1	G	C	6	0.031	SNP	Benign	not_provided	intron_variant	protein_coding	MODIFIER
rs12119468;681241	chr1	102912507	COL11A1	G	T	20	0.103	SNP	Benign	not_provided	intron_variant	protein_coding	MODIFIER
rs1463043;677838	chr1	102913433	COL11A1	A	T	5	0.026	SNP	Benign	not_provided	intron_variant	protein_coding	MODIFIER
rs186245518;258463	chr1	102913704	COL11A1	T	A	2	0.01	SNP	Benign/Likely_benign	Marshall_syndrome|Fibrochondrogenesis_1|not_specified|Stickler_Syndrome,_Dominant	intron_variant	protein_coding	MODIFIER
rs992098;681310	chr1	102913949	COL11A1	C	T	5	0.026	SNP	Benign	not_provided	intron_variant	protein_coding	MODIFIER
rs992099;681286	chr1	102913968	COL11A1	T	C	5	0.026	SNP	Benign	not_provided	intron_variant	protein_coding	MODIFIER
rs992100;681240	chr1	102913989	COL11A1	A	T	26	0.134	SNP	Benign	not_provided	intron_variant	protein_coding	MODIFIER
rs4908272;681203	chr1	102913992	COL11A1	A	G	130	0.67	SNP	Benign	not_provided	intron_variant	protein_coding	MODIFIER
rs28648038;258462	chr1	102914314	COL11A1	A	C	26	0.134	SNP	Benign	not_specified	intron_variant	protein_coding	MODIFIER
rs3753841;258461	chr1	102914362	COL11A1	G	A	121	0.624	SNP	Benign	Marshall_syndrome|Fibrochondrogenesis_1|not_specified|Stickler_Syndrome,_Dominant	missense_variant	protein_coding	MODERATE
rs60999465;291509	chr1	102914823	COL11A1	TA	TAA	133	0.686	INDEL	Benign	Marshall_syndrome|Fibrochondrogenesis_1|not_specified|Stickler_Syndrome,_Dominant	intron_variant	protein_coding	MODIFIER
rs60999465;291509	chr1	102914823	COL11A1	TA	TAAA	17	0.088	INDEL	Benign	Marshall_syndrome|Fibrochondrogenesis_1|not_specified|Stickler_Syndrome,_Dominant	intron_variant	protein_coding	MODIFIER
rs142849188;675199	chr1	102920235	COL11A1	C	G	2	0.01	SNP	Likely_benign	not_provided	intron_variant	protein_coding	MODIFIER
rs41292529;677966	chr1	102920544	COL11A1	C	G	6	0.031	SNP	Benign	not_provided	intron_variant	protein_coding	MODIFIER
rs10127873;681201	chr1	102920929	COL11A1	T	C	153	0.789	SNP	Benign	not_provided	intron_variant	protein_coding	MODIFIER
rs115516103;585676	chr1	102921104	COL11A1	G	A	7	0.036	SNP	Benign	not_provided	intron_variant	protein_coding	MODIFIER
rs10127706;681200	chr1	102921251	COL11A1	C	T	153	0.789	SNP	Benign	not_provided	intron_variant	protein_coding	MODIFIER
rs74984164;679062	chr1	102921336	COL11A1	C	A	6	0.031	SNP	Likely_benign	not_provided	intron_variant	protein_coding	MODIFIER
rs1564140;681199	chr1	102938767	COL11A1	A	G	183	0.943	SNP	Benign	not_provided	intron_variant	protein_coding	MODIFIER
rs1463047;681198	chr1	102939380	COL11A1	A	T	189	0.974	SNP	Benign	not_provided	intron_variant	protein_coding	MODIFIER
rs17127270;258458	chr1	102940336	COL11A1	G	A	36	0.186	SNP	Benign	Marshall_syndrome|Fibrochondrogenesis_1|not_specified|Stickler_Syndrome,_Dominant	synonymous_variant	protein_coding	LOW
rs111390713;681238	chr1	102946515	COL11A1	G	T	19	0.098	SNP	Benign	not_provided	intron_variant	protein_coding	MODIFIER
rs1012283;681284	chr1	102961589	COL11A1	C	T	46	0.237	SNP	Benign	not_provided	downstream_gene_variant	retained_intron	MODIFIER
rs1012282;258456	chr1	102961825	COL11A1	A	G	68	0.351	SNP	Benign	not_specified	intron_variant	protein_coding	MODIFIER
rs1012281;258455	chr1	102961851	COL11A1	T	C	18	0.093	SNP	Benign	Marshall_syndrome|Fibrochondrogenesis_1|not_specified|Stickler_Syndrome,_Dominant	intron_variant	protein_coding	MODIFIER
rs55682104;258454	chr1	102962288	COL11A1	T	A	24	0.124	SNP	Benign	not_specified	intron_variant	protein_coding	MODIFIER
rs78046647;197066	chr1	102962756	COL11A1	G	T	2	0.01	SNP	Conflicting_interpretations_of_pathogenicity	Connective_tissue_disease|Marshall_syndrome|not_specified|not_provided	missense_variant	protein_coding	MODERATE
rs1841834;674756	chr1	102962833	COL11A1	G	A	185	0.954	SNP	Benign	not_provided	upstream_gene_variant	retained_intron	MODIFIER
rs2253854;675126	chr1	102970379	COL11A1	T	C	4	0.021	SNP	Benign	not_provided	intron_variant	protein_coding	MODIFIER
rs11164648;681237	chr1	102970585	COL11A1	A	G	64	0.33	SNP	Benign	not_provided	intron_variant	protein_coding	MODIFIER
rs2616018;677964	chr1	102978569	COL11A1	A	C	4	0.021	SNP	Benign	not_provided	intron_variant	protein_coding	MODIFIER
rs1903787;258449	chr1	102978941	COL11A1	A	G	68	0.351	SNP	Benign	not_specified	intron_variant	protein_coding	MODIFIER
rs11164649;258445	chr1	102979123	COL11A1	T	G	117	0.603	SNP	Benign	not_specified	intron_variant	protein_coding	MODIFIER
rs76843235;681283	chr1	102983844	COL11A1	TC	T	46	0.237	INDEL	Benign	not_provided	intron_variant	protein_coding	MODIFIER
rs111430380;677963	chr1	102983899	COL11A1	G	T	4	0.021	SNP	Likely_benign	not_provided	intron_variant	protein_coding	MODIFIER
rs2615978;674755	chr1	102984042	COL11A1	G	C	185	0.954	SNP	Benign	not_provided	intron_variant	protein_coding	MODIFIER
rs12121894;681236	chr1	102987316	COL11A1	T	C	18	0.093	SNP	Benign	not_provided	intron_variant	protein_coding	MODIFIER
rs1463034;674754	chr1	102989661	COL11A1	C	T	178	0.918	SNP	Benign	not_provided	intron_variant	protein_coding	MODIFIER
rs2622867;258443	chr1	102995952	COL11A1	T	A	185	0.954	SNP	Benign	not_specified|not_provided	intron_variant	protein_coding	MODIFIER
rs2622869;675125	chr1	102996991	COL11A1	G	A	4	0.021	SNP	Benign	not_provided	downstream_gene_variant	processed_transcript	MODIFIER
rs140604412;677962	chr1	102997364	COL11A1	G	A	4	0.021	SNP	Likely_benign	not_provided	downstream_gene_variant	processed_transcript	MODIFIER
rs12743150;681293	chr1	102998007	COL11A1	T	A	3	0.015	SNP	Benign	not_provided	downstream_gene_variant	processed_transcript	MODIFIER
rs35150936;677836	chr1	102998127	COL11A1	C	T	3	0.015	SNP	Benign	not_provided	downstream_gene_variant	processed_transcript	MODIFIER
rs2622870;674752	chr1	102998420	COL11A1	G	T	182	0.938	SNP	Benign	not_provided	downstream_gene_variant	processed_transcript	MODIFIER
rs11164653;681197	chr1	102998654	COL11A1	T	C	95	0.49	SNP	Benign	not_provided	downstream_gene_variant	processed_transcript	MODIFIER
rs2622871;681278	chr1	102998678	COL11A1	T	C	4	0.021	SNP	Benign	not_provided	downstream_gene_variant	processed_transcript	MODIFIER
rs2376279;681263	chr1	103001662	COL11A1	C	T	4	0.021	SNP	Benign	not_provided	intron_variant	protein_coding	MODIFIER
rs12131957;681282	chr1	103001667	COL11A1	T	C	42	0.216	SNP	Benign	not_provided	intron_variant	protein_coding	MODIFIER
rs2929162;674751	chr1	103002059	COL11A1	C	T	185	0.954	SNP	Benign	not_provided	intron_variant	protein_coding	MODIFIER
rs2622875;258442	chr1	103002739	COL11A1	C	T	4	0.021	SNP	Benign	Marshall_syndrome|Fibrochondrogenesis_1|not_specified|Stickler_Syndrome,_Dominant|not_provided	splice_region_variant&intron_variant	protein_coding	LOW
rs12136577;258440	chr1	103003211	COL11A1	A	T	42	0.216	SNP	Benign	Marshall_syndrome|Fibrochondrogenesis_1|not_specified|Stickler_Syndrome,_Dominant	splice_region_variant&intron_variant	protein_coding	LOW
rs71664954;195479	chr1	103004433	COL11A1	A	G	3	0.015	SNP	Benign	Marshall_syndrome|Fibrochondrogenesis_1|not_specified|Stickler_Syndrome,_Dominant	downstream_gene_variant	protein_coding	MODIFIER
rs111841420;93967	chr1	103004635	COL11A1	T	C	4	0.021	SNP	Benign/Likely_benign	Marshall_syndrome|Fibrochondrogenesis_1|not_specified|Stickler_Syndrome,_Dominant|not_provided	synonymous_variant	protein_coding	LOW
rs71752747;93966	chr1	103005900	COL11A1	CCAT	C	161	0.83	INDEL	Benign/Likely_benign	not_specified	upstream_gene_variant	processed_transcript	MODIFIER
rs2786122;677927	chr1	103012263	COL11A1	A	G	7	0.036	SNP	Benign	not_provided	upstream_gene_variant	processed_transcript	MODIFIER
rs112596718;677961	chr1	103015968	COL11A1	T	C	4	0.021	SNP	Benign	not_provided	intron_variant	protein_coding	MODIFIER
rs41309169;677960	chr1	103017664	COL11A1	A	T	4	0.021	SNP	Likely_benign	not_provided	intron_variant	protein_coding	MODIFIER
rs3767272;674969	chr1	103017773	COL11A1	T	C	3	0.015	SNP	Benign	not_provided	intron_variant	protein_coding	MODIFIER
rs17461252;258439	chr1	103017802	COL11A1	T	A	11	0.057	SNP	Benign	not_specified	intron_variant	protein_coding	MODIFIER
rs945748;674750	chr1	103017958	COL11A1	C	T	118	0.608	SNP	Benign	not_provided	intron_variant	protein_coding	MODIFIER
rs34587338;93965	chr1	103021688	COL11A1	T	C	8	0.041	SNP	Benign	not_specified	intron_variant	protein_coding	MODIFIER
rs41292531;675202	chr1	103025452	COL11A1	G	A	2	0.01	SNP	Likely_benign	not_provided	intron_variant	protein_coding	MODIFIER
rs12731843;668356	chr1	103025905	COL11A1	T	G	8	0.041	SNP	Benign	not_provided	missense_variant	protein_coding	MODERATE
rs77847487;681261	chr1	103026712	COL11A1	G	T	8	0.041	SNP	Benign	not_provided	downstream_gene_variant	protein_coding	MODIFIER
rs7523441;674749	chr1	103031064	COL11A1	G	T	185	0.954	SNP	Benign	not_provided	3_prime_UTR_variant	protein_coding	MODIFIER
rs71664966;93969	chr1	103031236	COL11A1	A	G	8	0.041	SNP	Benign	Marshall_syndrome|Fibrochondrogenesis_1|not_specified|Stickler_Syndrome,_Dominant	synonymous_variant	protein_coding	LOW
rs36076089;218828	chr1	103031249	COL11A1	GA	G	175	0.902	INDEL	Benign	not_specified	splice_region_variant&intron_variant	protein_coding	LOW
rs36076089;218828	chr1	103031249	COL11A1	GA	GAA	4	0.021	INDEL	Benign	not_specified	splice_region_variant&intron_variant	protein_coding	LOW
rs36076089;218828	chr1	103031249	COL11A1	GA	GAAAA	4	0.021	INDEL	Benign	not_specified	splice_region_variant&intron_variant	protein_coding	LOW
rs61817084;681260	chr1	103075082	COL11A1	T	C	45	0.232	SNP	Benign	not_provided	intron_variant	protein_coding	MODIFIER
rs34157185;681292	chr1	103078377	COL11A1	A	T	3	0.015	SNP	Benign	not_provided	intron_variant	protein_coding	MODIFIER
rs6668897;258471	chr1	103078635	COL11A1	C	T	45	0.232	SNP	Benign	not_specified	intron_variant	protein_coding	MODIFIER
rs12136865;258452	chr1	103078878	COL11A1	A	G	45	0.232	SNP	Benign	Marshall_syndrome|Fibrochondrogenesis_1|not_specified|Stickler_Syndrome,_Dominant	splice_region_variant&intron_variant	protein_coding	LOW
rs11164662;258450	chr1	103082763	COL11A1	C	G	93	0.479	SNP	Benign	not_specified|not_provided	intron_variant	protein_coding	MODIFIER
rs11164663;258438	chr1	103082941	COL11A1	A	C	19	0.098	SNP	Benign	Marshall_syndrome|Fibrochondrogenesis_1|not_specified|Stickler_Syndrome,_Dominant	missense_variant	protein_coding	MODERATE
rs115558182;679550	chr1	103107935	COL11A1	A	G	7	0.036	SNP	Benign	not_provided	sequence_feature	protein_coding	LOW
rs6691654;674747	chr1	103107991	COL11A1	G	A	194	1	SNP	Benign	not_provided	sequence_feature	protein_coding	LOW
rs12025921;291556	chr1	103108256	COL11A1	A	T	5	0.026	SNP	Likely_benign	Marshall_syndrome|Fibrochondrogenesis_1|Stickler_Syndrome,_Dominant|not_provided	5_prime_UTR_variant	protein_coding	MODIFIER
rs17020006;777926	chr1	107777269	VAV3	A	G	4	0.021	SNP	Benign	not_provided	synonymous_variant	protein_coding	LOW
rs35520362;291698	chr1	108877219	GPSM2	C	T	19	0.098	SNP	Benign/Likely_benign	not_specified|Nonsyndromic_Hearing_Loss,_Recessive	5_prime_UTR_variant	protein_coding	MODIFIER
rs41279678;45568	chr1	108897593	GPSM2	G	A	19	0.098	SNP	Benign/Likely_benign	not_specified|Nonsyndromic_Hearing_Loss,_Recessive	missense_variant	protein_coding	MODERATE
rs12028832;260281	chr1	108898118	GPSM2	A	G	4	0.021	SNP	Benign	not_specified	downstream_gene_variant	protein_coding	MODIFIER
rs338491;681360	chr1	108903423	GPSM2	C	G	57	0.294	SNP	Benign	not_provided	downstream_gene_variant	protein_coding	MODIFIER
rs61754640;45563	chr1	108904128	GPSM2	G	A	10	0.052	SNP	Conflicting_interpretations_of_pathogenicity	Chudley-McCullough_syndrome|not_specified|Nonsyndromic_Hearing_Loss,_Recessive|not_provided	missense_variant	protein_coding	MODERATE
rs12123514;681858	chr1	108904502	GPSM2	C	G	7	0.036	SNP	Benign	not_provided	intron_variant	protein_coding	MODIFIER
rs1664419;681782	chr1	108914228	GPSM2	G	A	53	0.273	SNP	Benign	not_provided	upstream_gene_variant	protein_coding	MODIFIER
rs12126463;681865	chr1	108914629	GPSM2	T	G	7	0.036	SNP	Likely_benign	not_provided	intron_variant	protein_coding	MODIFIER
rs338470;683318	chr1	108918341	GPSM2	C	T	58	0.299	SNP	Benign	not_provided	intron_variant	protein_coding	MODIFIER
rs35089879;45564	chr1	108918719	GPSM2	C	T	4	0.021	SNP	Conflicting_interpretations_of_pathogenicity	not_specified|Nonsyndromic_Hearing_Loss,_Recessive|not_provided	missense_variant	protein_coding	MODERATE
rs35029887;226649	chr1	108922543	GPSM2	ACTT	A	58	0.299	INDEL	Benign/Likely_benign	not_specified|Nonsyndromic_Hearing_Loss,_Recessive|not_provided	disruptive_inframe_deletion	protein_coding	MODERATE
rs12034820;681783	chr1	108923975	GPSM2	T	C	4	0.021	SNP	Benign	not_provided	intron_variant	protein_coding	MODIFIER
rs705268;681784	chr1	108924236	GPSM2	G	A	53	0.273	SNP	Benign	not_provided	missense_variant	protein_coding	MODERATE
rs9661361;681785	chr1	108924458	GPSM2	G	T	11	0.057	SNP	Benign	not_provided	downstream_gene_variant	protein_coding	MODIFIER
rs140949805;45566	chr1	108929928	GPSM2	G	A	2	0.01	SNP	Conflicting_interpretations_of_pathogenicity	not_specified|not_provided	synonymous_variant	protein_coding	LOW
rs1051868;291711	chr1	108930151	GPSM2	G	A	62	0.32	SNP	Likely_benign	Nonsyndromic_Hearing_Loss,_Recessive	3_prime_UTR_variant	protein_coding	MODIFIER
rs12030;291712	chr1	108930191	GPSM2	T	C	39	0.201	SNP	Likely_benign	Nonsyndromic_Hearing_Loss,_Recessive	3_prime_UTR_variant	protein_coding	MODIFIER
rs10607;291714	chr1	108930395	GPSM2	C	T	48	0.247	SNP	Likely_benign	Nonsyndromic_Hearing_Loss,_Recessive	3_prime_UTR_variant	protein_coding	MODIFIER
rs145465105;714605	chr1	109235353	SARS	G	T	2	0.01	SNP	Likely_benign	not_provided	structural_interaction_variant	protein_coding	HIGH
rs140717526;774395	chr1	109236451	SARS	G	A	5	0.026	SNP	Benign	not_provided	missense_variant	protein_coding	MODERATE
rs59201433;767684	chr1	109250113	CELSR2	A	ACGC	138	0.711	INDEL	Benign	not_provided	disruptive_inframe_insertion	protein_coding	MODERATE
rs12740374;7081	chr1	109274968	CELSR2	G	T	42	0.216	SNP	association	Low_density_lipoprotein_cholesterol_level_quantitative_trait_locus_6	3_prime_UTR_variant	protein_coding	MODIFIER
rs34723289;198818	chr1	109603486	GNAT2	A	G	2	0.01	SNP	Conflicting_interpretations_of_pathogenicity	Achromatopsia|not_specified|not_provided	synonymous_variant	protein_coding	LOW
rs1799875;259744	chr1	109606352	GNAT2	C	T	78	0.402	SNP	Benign	Achromatopsia|not_specified	synonymous_variant	protein_coding	LOW
rs3738766;259743	chr1	109608773	GNAT2	G	T	3	0.015	SNP	Benign/Likely_benign	Achromatopsia|not_specified	missense_variant	protein_coding	MODERATE
rs2304355;259742	chr1	109612902	GNAT2	T	C	30	0.155	SNP	Benign/Likely_benign	Achromatopsia|not_specified	5_prime_UTR_premature_start_codon_gain_variant	protein_coding	LOW
rs34030799;474994	chr1	109628106	AMPD2	G	A	5	0.026	SNP	Benign	Spastic_paraplegia_63,_autosomal_recessive|Pontocerebellar_hypoplasia,_type_9	synonymous_variant	protein_coding	LOW
rs41280332;434144	chr1	109628498	AMPD2	A	G	2	0.01	SNP	Conflicting_interpretations_of_pathogenicity	Spastic_paraplegia_63,_autosomal_recessive|Pontocerebellar_hypoplasia,_type_9|not_specified|not_provided	splice_region_variant&intron_variant	processed_transcript	LOW
rs113130058;713558	chr1	109717418	GSTM5	A	G	2	0.01	SNP	Benign	not_provided	missense_variant	protein_coding	MODERATE
rs41313405;376873	chr1	110198296	SLC6A17	A	G	6	0.031	SNP	Benign/Likely_benign	not_provided	missense_variant	protein_coding	MODERATE
rs78349687;447615	chr1	110603598	KCNA2	C	G	10	0.052	SNP	Benign	Seizures|not_specified	synonymous_variant	protein_coding	LOW
rs325916;677169	chr1	111118791	DRAM2	T	C	78	0.402	SNP	Benign	not_provided	downstream_gene_variant	processed_transcript	MODIFIER
rs325917;677168	chr1	111118906	DRAM2	T	C	30	0.155	SNP	Benign	not_provided	downstream_gene_variant	processed_transcript	MODIFIER
rs146158422;775055	chr1	111159398	CEPT1	A	G	5	0.026	SNP	Benign	not_provided	missense_variant	protein_coding	MODERATE
rs13721;402537	chr1	111241360	CHI3L2	C	A	56	0.289	SNP	Benign	not_specified	structural_interaction_variant	protein_coding	HIGH
rs13721;402537	chr1	111241360	CHI3L2	C	T	32	0.165	SNP	Benign	not_specified	structural_interaction_variant	protein_coding	HIGH
rs201350653;767686	chr1	111414879	OVGP1	CTCACAGACTGATGACTCACAGGGG	C	68	0.351	INDEL	Benign	not_provided	disruptive_inframe_deletion	protein_coding	MODERATE
rs376377993;767687	chr1	111414925	OVGP1	GGGTCAGGGTCTTTTCCCCAGGGGTCACAGACTGATAACCCACAGA	G	65	0.335	INDEL	Benign	not_provided	conservative_inframe_deletion	protein_coding	MODERATE
rs45576236;683550	chr1	111776766	KCND3	A	G	33	0.17	SNP	Benign	not_provided	intron_variant	protein_coding	MODIFIER
rs535317;683551	chr1	111778178	KCND3	C	T	38	0.196	SNP	Benign	not_provided	intron_variant	protein_coding	MODIFIER
rs2813867;682043	chr1	111778700	KCND3	T	C	187	0.964	SNP	Benign	not_provided	intron_variant	protein_coding	MODIFIER
rs12138082;683889	chr1	111786674	KCND3	G	A	8	0.041	SNP	Benign	not_provided	intron_variant	protein_coding	MODIFIER
rs3738298;259600	chr1	111786929	KCND3	G	T	37	0.191	SNP	Benign	not_specified	intron_variant	protein_coding	MODIFIER
rs17215423;240084	chr1	111982058	KCND3	C	G	4	0.021	SNP	Benign	Spinocerebellar_ataxia_type_19/22|not_specified|Cardiovascular_phenotype	synonymous_variant	protein_coding	LOW
rs17221819;129314	chr1	111982463	KCND3	G	A	25	0.129	SNP	Benign	not_specified|Cardiovascular_phenotype	synonymous_variant	protein_coding	LOW
rs140731277;672346	chr1	111983082	KCND3	G	T	4	0.021	SNP	Likely_benign	not_provided	upstream_gene_variant	protein_coding	MODIFIER
rs114199731;790336	chr1	112616842	ST7L	T	A	5	0.026	SNP	Benign	not_provided	missense_variant	protein_coding	MODERATE
rs17030647;770115	chr1	112695579	MOV10	T	C	9	0.046	SNP	Benign	not_provided	splice_region_variant&intron_variant	protein_coding	LOW
rs9429505;291827	chr1	112911949	SLC16A1	A	G	46	0.237	SNP	Likely_benign	Hyperinsulinism,_Dominant	3_prime_UTR_variant	protein_coding	MODIFIER
rs7169;291831	chr1	112912477	SLC16A1	G	A	111	0.572	SNP	Likely_benign	Hyperinsulinism,_Dominant	3_prime_UTR_variant	protein_coding	MODIFIER
rs184445532;291833	chr1	112912610	SLC16A1	A	C	2	0.01	SNP	Uncertain_significance	Hyperinsulinism,_Dominant	3_prime_UTR_variant	protein_coding	MODIFIER
291835	chr1	112912805	SLC16A1	TA	TAA	8	0.041	INDEL	Uncertain_significance	Hyperinsulinism	3_prime_UTR_variant	protein_coding	MODIFIER
291835	chr1	112912805	SLC16A1	TA	T	4	0.021	INDEL	Uncertain_significance	_Dominant	3_prime_UTR_variant	protein_coding	MODIFIER
rs11585690;291847	chr1	112913746	SLC16A1	A	C	8	0.041	SNP	Likely_benign	Hyperinsulinism,_Dominant	3_prime_UTR_variant	protein_coding	MODIFIER
rs1049434;130315	chr1	112913924	SLC16A1	A	T	111	0.572	SNP	Benign/Likely_benign	not_specified|Hyperinsulinism,_Dominant	missense_variant	protein_coding	MODERATE
rs10541977;260443	chr1	113116443	LRIG2	ACT	A	161	0.83	INDEL	Benign	not_specified	intron_variant	protein_coding	MODIFIER
rs56048322;218728	chr1	113829592	PTPN22	C	G	3	0.015	SNP	Uncertain_significance	not_specified	missense_variant&splice_region_variant	protein_coding	MODERATE
rs57877024;769239	chr1	113829710	PTPN22	TA	T	101	0.521	INDEL	Benign	not_provided	splice_region_variant&intron_variant	protein_coding	LOW
rs2488457;8910	chr1	113872746	PTPN22	G	C	149	0.768	SNP	risk_factor	Diabetes_mellitus,_insulin-dependent,_susceptibility_to	upstream_gene_variant	protein_coding	MODIFIER
rs34778731;588263	chr1	113895824	AP4B1	G	A	2	0.01	SNP	Likely_benign	History_of_neurodevelopmental_disorder|Spastic_paraplegia_47,_autosomal_recessive	synonymous_variant	protein_coding	LOW
rs114734921;220727	chr1	113895826	AP4B1	T	C	2	0.01	SNP	Conflicting_interpretations_of_pathogenicity	History_of_neurodevelopmental_disorder|Spastic_paraplegia_47,_autosomal_recessive|not_specified|not_provided	missense_variant	protein_coding	MODERATE
rs1217401;157718	chr1	113896329	AP4B1	A	G	64	0.33	SNP	Benign	History_of_neurodevelopmental_disorder|Spastic_paraplegia_47,_autosomal_recessive|not_specified	missense_variant	protein_coding	MODERATE
rs114201291;157717	chr1	113896403	AP4B1	A	G	9	0.046	SNP	Benign/Likely_benign	History_of_neurodevelopmental_disorder|Spastic_paraplegia_47,_autosomal_recessive|not_specified	synonymous_variant	protein_coding	LOW
rs3789613;157725	chr1	113900413	DCLRE1B	C	G	76	0.392	SNP	Benign/Likely_benign	not_specified	upstream_gene_variant	protein_coding	MODIFIER
rs17464525;157723	chr1	113901277	AP4B1	G	A	46	0.237	SNP	Benign	History_of_neurodevelopmental_disorder|not_specified	synonymous_variant	protein_coding	LOW
rs34751342;157722	chr1	113901822	AP4B1	T	G	11	0.057	SNP	Benign	History_of_neurodevelopmental_disorder|Spastic_paraplegia_47,_autosomal_recessive|not_specified	synonymous_variant	protein_coding	LOW
rs1217397;380767	chr1	113904943	AP4B1	G	A	59	0.304	SNP	Benign	not_specified	splice_region_variant	protein_coding	LOW
rs34526199;92338	chr1	114679616	AMPD1	T	A	8	0.041	SNP	Conflicting_interpretations_of_pathogenicity	Muscle_AMP_deaminase_deficiency|not_provided	missense_variant	protein_coding	MODERATE
166683	chr1	114684369	AMPD1	CA	C	5	0.026	INDEL	Conflicting_interpretations_of_pathogenicity	Muscle_AMP_deaminase_deficiency|not_specified	splice_region_variant&intron_variant	protein_coding	LOW
rs61752479;50897	chr1	114688633	AMPD1	G	A	28	0.144	SNP	Likely_benign,_other	not_provided	missense_variant	protein_coding	MODERATE
rs17602729;18271	chr1	114693436	AMPD1	G	A	28	0.144	SNP	Uncertain_significance,_other	Muscle_AMP_deaminase_deficiency|not_provided	stop_gained&splice_region_variant	protein_coding	HIGH
rs61652108;291946	chr1	114705128	NRAS	TA	T	71	0.366	INDEL	Likely_benign	Noonan_syndrome	3_prime_UTR_variant	protein_coding	MODIFIER
rs145382662;291953	chr1	114705427	NRAS	A	G	8	0.041	SNP	Likely_benign	Noonan_syndrome	3_prime_UTR_variant	protein_coding	MODIFIER
rs148827219;291954	chr1	114705432	NRAS	C	T	8	0.041	SNP	Likely_benign	Noonan_syndrome	3_prime_UTR_variant	protein_coding	MODIFIER
rs14804;291967	chr1	114707222	NRAS	G	A	71	0.366	SNP	Likely_benign	Noonan_syndrome	3_prime_UTR_variant	protein_coding	MODIFIER
rs61758221;561430	chr1	114708854	NRAS	G	A	8	0.041	SNP	Benign	not_provided	intron_variant	protein_coding	MODIFIER
rs7549358;561821	chr1	114709988	NRAS	G	C	107	0.552	SNP	Benign	not_provided	intron_variant	protein_coding	MODIFIER
rs2273267;291980	chr1	114716848	NRAS	A	T	2	0.01	SNP	Likely_benign	Noonan_syndrome	5_prime_UTR_variant	protein_coding	MODIFIER
rs10776792;256640	chr1	115033402	TSHB	A	G	193	0.995	SNP	Benign	Congenital_hypothyroidism|Secondary_hypothyroidism|not_specified	missense_variant	protein_coding	MODERATE
rs138175552;245650	chr1	115286549	NGF	G	A	3	0.015	SNP	Uncertain_significance	Congenital_sensory_neuropathy_with_selective_loss_of_small_myelinated_fibers|not_provided	missense_variant	protein_coding	MODERATE
rs6330;291993	chr1	115286692	NGF	G	A	102	0.526	SNP	Benign	Congenital_sensory_neuropathy_with_selective_loss_of_small_myelinated_fibers	missense_variant	protein_coding	MODERATE
rs11102930;667672	chr1	115338434	NGF	G	A	127	0.655	SNP	Benign	not_provided	upstream_gene_variant	protein_coding	MODIFIER
rs116216703;291997	chr1	115641998	VANGL1	G	C	18	0.093	SNP	Likely_benign	Neural_tube_defect|Caudal_dysgenesis_syndrome	5_prime_UTR_variant	protein_coding	MODIFIER
rs191609592;291998	chr1	115642000	VANGL1	C	A	18	0.093	SNP	Likely_benign	Neural_tube_defect|Caudal_dysgenesis_syndrome	5_prime_UTR_variant	protein_coding	MODIFIER
rs4839469;292005	chr1	115663802	VANGL1	G	A	22	0.113	SNP	Likely_benign	Neural_tube_defect|Caudal_dysgenesis_syndrome	missense_variant	protein_coding	MODERATE
rs3811013;292015	chr1	115691462	VANGL1	T	A	38	0.196	SNP	Likely_benign	Neural_tube_defect|Caudal_dysgenesis_syndrome	3_prime_UTR_variant	protein_coding	MODIFIER
rs41299565;292017	chr1	115691596	VANGL1	C	T	11	0.057	SNP	Likely_benign	Neural_tube_defect|Caudal_dysgenesis_syndrome	3_prime_UTR_variant	protein_coding	MODIFIER
rs41310108;292018	chr1	115691679	VANGL1	C	T	11	0.057	SNP	Likely_benign	Neural_tube_defect|Caudal_dysgenesis_syndrome	3_prime_UTR_variant	protein_coding	MODIFIER
rs3811012;292020	chr1	115691692	VANGL1	A	G	103	0.531	SNP	Likely_benign	Neural_tube_defect|Caudal_dysgenesis_syndrome	3_prime_UTR_variant	protein_coding	MODIFIER
rs3811011;292023	chr1	115691795	VANGL1	G	A	45	0.232	SNP	Likely_benign	Neural_tube_defect|Caudal_dysgenesis_syndrome	3_prime_UTR_variant	protein_coding	MODIFIER
rs6700610;292025	chr1	115691884	VANGL1	A	G	103	0.531	SNP	Likely_benign	Neural_tube_defect|Caudal_dysgenesis_syndrome	3_prime_UTR_variant	protein_coding	MODIFIER
rs41312690;292027	chr1	115692073	VANGL1	C	A	11	0.057	SNP	Likely_benign	Neural_tube_defect|Caudal_dysgenesis_syndrome	3_prime_UTR_variant	protein_coding	MODIFIER
rs3841008;292034	chr1	115692561	VANGL1	GA	G	45	0.232	INDEL	Likely_benign	Neural_tube_defect|Caudal_dysgenesis_syndrome	3_prime_UTR_variant	protein_coding	MODIFIER
rs3204955;292035	chr1	115692656	VANGL1	C	T	45	0.232	SNP	Likely_benign	Neural_tube_defect|Caudal_dysgenesis_syndrome	3_prime_UTR_variant	protein_coding	MODIFIER
rs3811010;292042	chr1	115693128	VANGL1	G	T	7	0.036	SNP	Likely_benign	Neural_tube_defect|Caudal_dysgenesis_syndrome	3_prime_UTR_variant	protein_coding	MODIFIER
rs12121158;292052	chr1	115693730	VANGL1	T	G	69	0.356	SNP	Likely_benign	Neural_tube_defect|Caudal_dysgenesis_syndrome	3_prime_UTR_variant	protein_coding	MODIFIER
rs41299571;292054	chr1	115693868	VANGL1	C	T	11	0.057	SNP	Likely_benign	Neural_tube_defect|Caudal_dysgenesis_syndrome	3_prime_UTR_variant	protein_coding	MODIFIER
rs3811008;292057	chr1	115693960	VANGL1	G	A	13	0.067	SNP	Likely_benign	Neural_tube_defect|Caudal_dysgenesis_syndrome	3_prime_UTR_variant	protein_coding	MODIFIER
rs10923204;292061	chr1	115694402	VANGL1	G	T	45	0.232	SNP	Likely_benign	Neural_tube_defect|Caudal_dysgenesis_syndrome	3_prime_UTR_variant	protein_coding	MODIFIER
rs76160883;292066	chr1	115694796	VANGL1	C	T	11	0.057	SNP	Likely_benign	Neural_tube_defect|Caudal_dysgenesis_syndrome	3_prime_UTR_variant	protein_coding	MODIFIER
rs4839472;292067	chr1	115694875	VANGL1	T	A	56	0.289	SNP	Likely_benign	Neural_tube_defect|Caudal_dysgenesis_syndrome	3_prime_UTR_variant	protein_coding	MODIFIER
rs17034226;292075	chr1	115695857	VANGL1	C	T	69	0.356	SNP	Likely_benign	Neural_tube_defect|Catecholaminergic_polymorphic_ventricular_tachycardia|Caudal_dysgenesis_syndrome	3_prime_UTR_variant	protein_coding	MODIFIER
rs17034228;292076	chr1	115695883	VANGL1	C	T	24	0.124	SNP	Likely_benign	Neural_tube_defect|Catecholaminergic_polymorphic_ventricular_tachycardia|Caudal_dysgenesis_syndrome	3_prime_UTR_variant	protein_coding	MODIFIER
rs17034230;292084	chr1	115696645	VANGL1	C	T	24	0.124	SNP	Likely_benign	Neural_tube_defect|Catecholaminergic_polymorphic_ventricular_tachycardia|Caudal_dysgenesis_syndrome	3_prime_UTR_variant	protein_coding	MODIFIER
rs10494179;292088	chr1	115696747	VANGL1	G	A	69	0.356	SNP	Likely_benign	Neural_tube_defect|Catecholaminergic_polymorphic_ventricular_tachycardia|Caudal_dysgenesis_syndrome	3_prime_UTR_variant	protein_coding	MODIFIER
rs4348723;292093	chr1	115697012	VANGL1	T	G	34	0.175	SNP	Likely_benign	Neural_tube_defect|Catecholaminergic_polymorphic_ventricular_tachycardia|Caudal_dysgenesis_syndrome	3_prime_UTR_variant	protein_coding	MODIFIER
rs10801933;292095	chr1	115697130	VANGL1	A	G	69	0.356	SNP	Likely_benign	Neural_tube_defect|Catecholaminergic_polymorphic_ventricular_tachycardia|Caudal_dysgenesis_syndrome	3_prime_UTR_variant	protein_coding	MODIFIER
rs4548441;292097	chr1	115697220	VANGL1	A	T	69	0.356	SNP	Likely_benign	Neural_tube_defect|Catecholaminergic_polymorphic_ventricular_tachycardia|Caudal_dysgenesis_syndrome	3_prime_UTR_variant	protein_coding	MODIFIER
rs4595366;292101	chr1	115697374	VANGL1	A	T	69	0.356	SNP	Likely_benign	Neural_tube_defect|Catecholaminergic_polymorphic_ventricular_tachycardia|Caudal_dysgenesis_syndrome	3_prime_UTR_variant	protein_coding	MODIFIER
rs6428677;292102	chr1	115697405	VANGL1	G	A	34	0.175	SNP	Likely_benign	Neural_tube_defect|Catecholaminergic_polymorphic_ventricular_tachycardia|Caudal_dysgenesis_syndrome	3_prime_UTR_variant	protein_coding	MODIFIER
rs3811007;292105	chr1	115697578	VANGL1	A	T	45	0.232	SNP	Likely_benign	Neural_tube_defect|Catecholaminergic_polymorphic_ventricular_tachycardia|Caudal_dysgenesis_syndrome	3_prime_UTR_variant	protein_coding	MODIFIER
rs3811006;292106	chr1	115697591	VANGL1	C	T	24	0.124	SNP	Likely_benign	Neural_tube_defect|Catecholaminergic_polymorphic_ventricular_tachycardia|Caudal_dysgenesis_syndrome	3_prime_UTR_variant	protein_coding	MODIFIER
rs77318780;292107	chr1	115697700	VANGL1	T	G	11	0.057	SNP	Likely_benign	Neural_tube_defect|Catecholaminergic_polymorphic_ventricular_tachycardia|Caudal_dysgenesis_syndrome	3_prime_UTR_variant	protein_coding	MODIFIER
rs17034249;292112	chr1	115698100	VANGL1	A	G	13	0.067	SNP	Likely_benign	Neural_tube_defect|Catecholaminergic_polymorphic_ventricular_tachycardia|Caudal_dysgenesis_syndrome	3_prime_UTR_variant	protein_coding	MODIFIER
rs5777244;292113	chr1	115698135	VANGL1	T	TC	24	0.124	INDEL	Likely_benign	Neural_tube_defect|Catecholaminergic_polymorphic_ventricular_tachycardia|Caudal_dysgenesis_syndrome	3_prime_UTR_variant	protein_coding	MODIFIER
rs56839330;292115	chr1	115700116	CASQ2	CAT	C	45	0.232	INDEL	Likely_benign	Neural_tube_defect|Catecholaminergic_polymorphic_ventricular_tachycardia|Caudal_dysgenesis_syndrome	3_prime_UTR_variant	protein_coding	MODIFIER
rs11347859;292118	chr1	115700223	CASQ2	AT	A	60	0.309	INDEL	Likely_benign	Neural_tube_defect|Catecholaminergic_polymorphic_ventricular_tachycardia|Caudal_dysgenesis_syndrome	3_prime_UTR_variant	protein_coding	MODIFIER
rs1140238;292120	chr1	115700609	CASQ2	C	G	101	0.521	SNP	Benign/Likely_benign	Neural_tube_defect|Catecholaminergic_polymorphic_ventricular_tachycardia|Caudal_dysgenesis_syndrome	3_prime_UTR_variant	protein_coding	MODIFIER
rs7521023;292122	chr1	115700759	CASQ2	G	A	101	0.521	SNP	Benign/Likely_benign	Neural_tube_defect|Catecholaminergic_polymorphic_ventricular_tachycardia|Caudal_dysgenesis_syndrome	3_prime_UTR_variant	protein_coding	MODIFIER
rs28730710;292124	chr1	115701103	CASQ2	A	G	13	0.067	SNP	Likely_benign	Neural_tube_defect|Catecholaminergic_polymorphic_ventricular_tachycardia|Caudal_dysgenesis_syndrome	3_prime_UTR_variant	protein_coding	MODIFIER
rs28730711;44159	chr1	115701247	CASQ2	A	G	23	0.119	SNP	Benign/Likely_benign	Neural_tube_defect|Catecholaminergic_polymorphic_ventricular_tachycardia|Caudal_dysgenesis_syndrome|Ventricular_tachycardia,_catecholaminergic_polymorphic,_2|not_specified|Cardiovascular_phenotype	synonymous_variant	protein_coding	LOW
rs7413162;44157	chr1	115701256	CASQ2	G	A	68	0.351	SNP	Benign/Likely_benign	Neural_tube_defect|Catecholaminergic_polymorphic_ventricular_tachycardia|Caudal_dysgenesis_syndrome|Ventricular_tachycardia,_catecholaminergic_polymorphic,_2|not_specified|Cardiovascular_phenotype	synonymous_variant	protein_coding	LOW
rs80057683;672367	chr1	115701545	VANGL1	C	T	38	0.196	SNP	Benign	not_provided	downstream_gene_variant	protein_coding	MODIFIER
rs4614259;683840	chr1	115701677	VANGL1	C	A	45	0.232	SNP	Benign	not_provided	downstream_gene_variant	protein_coding	MODIFIER
rs12402684;670942	chr1	115703034	VANGL1	G	C	38	0.196	SNP	Benign	not_provided	downstream_gene_variant	protein_coding	MODIFIER
rs6667224;672186	chr1	115703188	VANGL1	C	T	90	0.464	SNP	Benign	not_provided	downstream_gene_variant	protein_coding	MODIFIER
rs6675002;683295	chr1	115703278	CASQ2	T	C	52	0.268	SNP	Benign	not_provided	intron_variant	protein_coding	MODIFIER
rs3811005;683294	chr1	115704914	CASQ2	G	C	54	0.278	SNP	Benign	not_provided	intron_variant	protein_coding	MODIFIER
rs72703604;669805	chr1	115704924	CASQ2	C	T	7	0.036	SNP	Likely_benign	not_provided	intron_variant	protein_coding	MODIFIER
rs3811004;683293;683839	chr1	115704936	CASQ2	C	G	54	0.278	SNP	Benign	not_provided	intron_variant	protein_coding	MODIFIER
rs3811004;683293;683839	chr1	115704936	CASQ2	C	A	38	0.196	SNP	Benign	not_provided	intron_variant	protein_coding	MODIFIER
rs72703606;675521	chr1	115705002	CASQ2	C	T	7	0.036	SNP	Likely_benign	not_provided	intron_variant	protein_coding	MODIFIER
rs3811003;257653	chr1	115705169	CASQ2	G	A	52	0.268	SNP	Benign	not_specified	intron_variant	protein_coding	MODIFIER
rs2997741;257652	chr1	115717911	CASQ2	A	T	93	0.479	SNP	Benign	Ventricular_tachycardia,_catecholaminergic_polymorphic,_2|not_specified	intron_variant	protein_coding	MODIFIER
rs3811001;671743	chr1	115717923	CASQ2	C	T	40	0.206	SNP	Benign	not_provided	intron_variant	protein_coding	MODIFIER
rs2997742;672065	chr1	115717983	CASQ2	G	A	93	0.479	SNP	Benign	not_provided	intron_variant	protein_coding	MODIFIER
rs74865143;679114	chr1	115718141	CASQ2	A	T	2	0.01	SNP	Likely_benign	not_provided	intron_variant	protein_coding	MODIFIER
522227	chr1	115725557	CASQ2	GAAA	GAAAA	7	0.036	INDEL	Benign	Cardiomyopathy|Ventricular_tachycardia,_catecholaminergic_polymorphic,_2	splice_region_variant&intron_variant	protein_coding	LOW
522227	chr1	115725557	CASQ2	GAAA	GA	78	0.402	INDEL	Benign	Cardiomyopathy|Ventricular_tachycardia,_catecholaminergic_polymorphic,_2	splice_region_variant&intron_variant	protein_coding	LOW
522227	chr1	115725557	CASQ2	GAAA	GAA	19	0.098	INDEL	Benign	Cardiomyopathy|Ventricular_tachycardia,_catecholaminergic_polymorphic,_2	splice_region_variant&intron_variant	protein_coding	LOW
522227	chr1	115725557	CASQ2	GAAA	G	6	0.031	INDEL	Benign	Cardiomyopathy|Ventricular_tachycardia,_catecholaminergic_polymorphic,_2	splice_region_variant&intron_variant	protein_coding	LOW
rs4475752;671742	chr1	115725662	CASQ2	C	T	88	0.454	SNP	Benign	not_provided	downstream_gene_variant	processed_transcript	MODIFIER
rs6661781;683292	chr1	115726710	CASQ2	C	A	88	0.454	SNP	Benign	not_provided	downstream_gene_variant	processed_transcript	MODIFIER
rs41267507;674365	chr1	115727235	CASQ2	G	A	10	0.052	SNP	Likely_benign	not_provided	intron_variant	protein_coding	MODIFIER
rs190719296;671900	chr1	115733271	CASQ2	C	G	2	0.01	SNP	Likely_benign	not_provided	upstream_gene_variant	processed_transcript	MODIFIER
rs113842982;678672	chr1	115740502	CASQ2	A	T	2	0.01	SNP	Likely_benign	not_provided	intron_variant	protein_coding	MODIFIER
rs9428083;44163	chr1	115740722	CASQ2	A	G	160	0.825	SNP	Benign	Catecholaminergic_polymorphic_ventricular_tachycardia|Ventricular_tachycardia,_catecholaminergic_polymorphic,_2|not_specified	splice_region_variant&intron_variant	protein_coding	LOW
rs7538337;671741	chr1	115740905	CASQ2	G	A	160	0.825	SNP	Benign	not_provided	intron_variant	protein_coding	MODIFIER
rs7551613;672064	chr1	115741004	CASQ2	A	G	160	0.825	SNP	Benign	not_provided	intron_variant	protein_coding	MODIFIER
rs7551633;678455	chr1	115741078	CASQ2	A	G	160	0.825	SNP	Benign	not_provided	intron_variant	protein_coding	MODIFIER
rs12117088;669611	chr1	115741096	CASQ2	C	A	16	0.082	SNP	Likely_benign	not_provided	intron_variant	protein_coding	MODIFIER
rs7554582;683291	chr1	115741126	CASQ2	T	C	160	0.825	SNP	Benign	not_provided	intron_variant	protein_coding	MODIFIER
rs9428211;672063	chr1	115745061	CASQ2	T	C	118	0.608	SNP	Benign	not_provided	intron_variant	protein_coding	MODIFIER
rs34065642;669610	chr1	115745213	CASQ2	G	A	21	0.108	SNP	Benign	not_provided	intron_variant	protein_coding	MODIFIER
rs4484922;672048	chr1	115768197	CASQ2	G	C	45	0.232	SNP	Benign	not_provided	intron_variant	protein_coding	MODIFIER
rs4074536;44160	chr1	115768346	CASQ2	T	C	45	0.232	SNP	Benign	Catecholaminergic_polymorphic_ventricular_tachycardia|Ventricular_tachycardia,_catecholaminergic_polymorphic,_2|not_specified|Cardiovascular_phenotype	missense_variant	protein_coding	MODERATE
rs78585518;292143	chr1	115768759	CASQ2	A	G	23	0.119	SNP	Likely_benign	Catecholaminergic_polymorphic_ventricular_tachycardia	5_prime_UTR_variant	protein_coding	MODIFIER
rs647711;769242	chr1	116579666	IGSF3	G	C	79	0.407	MIXED	Benign	not_provided	missense_variant	protein_coding	MODERATE
rs647711;769242	chr1	116579666	IGSF3	G	GTCCTCC	2	0.01	MIXED	Benign	not_provided	missense_variant	protein_coding	MODERATE
rs41301291;402968	chr1	116584795	IGSF3	C	T	3	0.015	SNP	Benign	not_specified	missense_variant	protein_coding	MODERATE
rs142424201;710498	chr1	116944985	PTGFRN	A	G	2	0.01	SNP	Likely_benign	not_provided	missense_variant	protein_coding	MODERATE
rs1630312;134229	chr1	117623069	FAM46C	C	T	70	0.361	SNP	not_provided	not_specified	missense_variant	protein_coding	MODERATE
rs1630312;134229	chr1	117623069	FAM46C	C	G	11	0.057	SNP	not_provided	not_specified	synonymous_variant	protein_coding	LOW
rs145471785;134235	chr1	117623763	FAM46C	G	A	2	0.01	SNP	not_provided	not_specified	missense_variant	protein_coding	MODERATE
rs144455655;788080	chr1	118039434	SPAG17	A	G	4	0.021	SNP	Benign	not_provided	synonymous_variant	protein_coding	LOW
rs61730011;594474	chr1	118884844	TBX15	A	C	7	0.036	SNP	Benign	not_specified	missense_variant	protein_coding	MODERATE
rs35486059;724290	chr1	119422001	HSD3B2	C	T	2	0.01	SNP	Benign	not_provided	missense_variant	protein_coding	MODERATE
rs143758913;292262	chr1	119422122	HSD3B2	C	T	4	0.021	SNP	Conflicting_interpretations_of_pathogenicity	Congenital_adrenal_hyperplasia|not_provided	synonymous_variant	protein_coding	LOW
rs34412477;726142	chr1	119422461	HSD3B2	A	C	2	0.01	SNP	Likely_benign	not_provided	synonymous_variant	protein_coding	LOW
rs1819698;292274	chr1	119422896	HSD3B2	C	T	24	0.124	SNP	Benign	Congenital_adrenal_hyperplasia	3_prime_UTR_variant	protein_coding	MODIFIER
rs1361530;292275	chr1	119422941	HSD3B2	C	G	23	0.119	SNP	Likely_benign	Congenital_adrenal_hyperplasia	3_prime_UTR_variant	protein_coding	MODIFIER
rs561931;292299	chr1	119711883	PHGDH	A	G	129	0.665	SNP	Benign	Phosphoglycerate_dehydrogenase_deficiency	upstream_gene_variant	protein_coding	MODIFIER
rs562038;292300	chr1	119711922	PHGDH	G	C	141	0.727	SNP	Benign	Phosphoglycerate_dehydrogenase_deficiency	5_prime_UTR_variant	protein_coding	MODIFIER
rs146953046;447938	chr1	119735449	PHGDH	T	G	5	0.026	SNP	Benign	not_provided	splice_region_variant&intron_variant	protein_coding	LOW
rs543703;292321	chr1	119742923	PHGDH	G	A	143	0.737	SNP	Benign	Phosphoglycerate_dehydrogenase_deficiency|not_provided	synonymous_variant	protein_coding	LOW
rs17258425;368823	chr1	119744240	PHGDH	A	G	25	0.129	SNP	Likely_benign	Phosphoglycerate_dehydrogenase_deficiency|mitochondrial_3-hydroxy-3-methylglutaryl-CoA_synthase_deficiency	downstream_gene_variant	protein_coding	MODIFIER
rs566864;684188	chr1	119751125	HMGCS2	T	G	145	0.747	SNP	Benign	not_provided	downstream_gene_variant	processed_transcript	MODIFIER
rs1441010;671989	chr1	119758809	HMGCS2	A	G	119	0.613	SNP	Benign	not_provided	intron_variant	protein_coding	MODIFIER
rs12121219;676265	chr1	119759796	HMGCS2	A	G	26	0.134	SNP	Benign	not_provided	upstream_gene_variant	processed_transcript	MODIFIER
rs1441009;684183	chr1	119764892	HMGCS2	C	G	87	0.448	SNP	Benign	not_provided	upstream_gene_variant	processed_transcript	MODIFIER
rs6685892;261705	chr1	119915381	NOTCH2	A	T	22	0.113	SNP	Benign	not_specified	synonymous_variant	protein_coding	LOW
rs35586704;134987	chr1	119915499	NOTCH2	A	T	2	0.01	SNP	Likely_benign	Hajdu-Cheney_syndrome|Hirschsprung_disease_1|not_specified	missense_variant	protein_coding	MODERATE
rs3795666;261704	chr1	119916301	NOTCH2	G	A	6	0.031	SNP	Benign	Hajdu-Cheney_syndrome|not_specified	synonymous_variant	protein_coding	LOW
rs61752484;134972	chr1	119926524	NOTCH2	T	C	3	0.015	SNP	Benign	Hajdu-Cheney_syndrome|not_specified	missense_variant	protein_coding	MODERATE
rs143195893;801537	chr1	120005472	NOTCH2	C	A	6	0.031	SNP	Likely_benign	Hajdu-Cheney_syndrome	missense_variant	protein_coding	MODERATE
rs4021006;193452	chr1	120069392	NOTCH2	G	A	21	0.108	SNP	Uncertain_significance	not_provided	synonymous_variant	protein_coding	LOW
rs4021006;193452	chr1	120069392	NOTCH2	G	C	6	0.031	SNP	Uncertain_significance	not_provided	synonymous_variant	protein_coding	LOW
559109	chr1	145918608	GNRHR2	A	C	2	0.011	SNP	Likely_benign	not_provided	upstream_gene_variant	processed_transcript	MODIFIER
rs872786;111276	chr1	145927267	CH17-270A2.2	T	A	72	0.371	SNP	Benign	not_provided	5_prime_UTR_variant	protein_coding	MODIFIER
rs201779890;30465	chr1	145927328	RBM8A	C	G	8	0.041	SNP	Pathogenic	Radial_aplasia-thrombocytopenia_syndrome|not_provided	upstream_gene_variant	retained_intron	MODIFIER
rs139428292;30464	chr1	145927447	RBM8A	C	T	6	0.031	SNP	Pathogenic	Radial_aplasia-thrombocytopenia_syndrome|not_provided	5_prime_UTR_variant	protein_coding	MODIFIER
rs56025621;220423	chr1	146019740	HFE2	G	C	10	0.052	SNP	Benign/Likely_benign	Juvenile_hemochromatosis|not_specified|not_provided	splice_region_variant&intron_variant	protein_coding	LOW
rs56134376;781779	chr1	147201163	FMO5	T	C	2	0.01	SNP	Benign	not_provided	missense_variant	protein_coding	MODERATE
773113	chr1	147280109	CHD1L	C	A	8	0.041	SNP	Benign	not_provided	synonymous_variant	protein_coding	LOW
773114	chr1	147295468	CHD1L	T	G	8	0.041	SNP	Benign	not_provided	missense_variant	protein_coding	MODERATE
rs80312516;777923	chr1	147619610	BCL9	G	A	4	0.021	SNP	Benign	not_provided	synonymous_variant	protein_coding	LOW
rs140566115;218733	chr1	147654322	ACP6	G	A	3	0.015	SNP	Benign	not_specified	missense_variant	protein_coding	MODERATE
rs36005900;292441	chr1	147757554	GJA5	G	A	48	0.247	SNP	Likely_benign	Familial_atrial_fibrillation	3_prime_UTR_variant	protein_coding	MODIFIER
rs2232191;292449	chr1	147758870	GJA5	G	A	3	0.015	SNP	Benign/Likely_benign	Atrial_fibrillation,_familial,_11|Familial_atrial_fibrillation|Atrial_standstill_1	synonymous_variant	protein_coding	LOW
rs11552588;292456	chr1	147773279	GJA5	T	C	50	0.258	SNP	Likely_benign	Familial_atrial_fibrillation	5_prime_UTR_variant	protein_coding	MODIFIER
rs35594137;368829	chr1	147773393	GJA5	C	T	48	0.247	SNP	Likely_benign	Familial_atrial_fibrillation	upstream_gene_variant	protein_coding	MODIFIER
rs3766503;259707	chr1	147908759	GJA8	C	T	11	0.057	SNP	Benign	Cataract_1|not_specified|Zonular_Pulverulent_Cataract|not_provided	synonymous_variant	protein_coding	LOW
rs115070660;130291	chr1	149926400	SF3B4	A	G	3	0.015	SNP	Benign/Likely_benign	Nager_syndrome|not_specified	synonymous_variant	protein_coding	LOW
rs72692813;292488	chr1	149927993	SF3B4	A	G	11	0.057	SNP	Benign	Nager_syndrome	5_prime_UTR_variant	protein_coding	MODIFIER
rs17643644;292491	chr1	149928056	SF3B4	G	A	11	0.057	SNP	Benign	Nager_syndrome	5_prime_UTR_variant	protein_coding	MODIFIER
rs41300863;292512	chr1	150353207	PRPF3	A	G	8	0.041	SNP	Likely_benign	Retinitis_Pigmentosa,_Dominant	downstream_gene_variant	protein_coding	MODIFIER
rs34001546;676423	chr1	150487239	TARS2	T	C	14	0.072	SNP	Benign	not_provided	upstream_gene_variant	protein_coding	MODIFIER
rs2275246;680801	chr1	150487692	TARS2	A	G	129	0.665	SNP	Benign	not_provided	upstream_gene_variant	retained_intron	MODIFIER
rs12142874;680802	chr1	150489325	TARS2	A	G	25	0.129	SNP	Benign	not_provided	upstream_gene_variant	retained_intron	MODIFIER
rs12138453;680804	chr1	150489397	TARS2	G	T	25	0.129	SNP	Benign	not_provided	upstream_gene_variant	retained_intron	MODIFIER
rs9436118;680803	chr1	150490335	TARS2	C	T	129	0.665	SNP	Benign	not_provided	upstream_gene_variant	retained_intron	MODIFIER
rs7542068;676424	chr1	150491296	TARS2	C	G	39	0.201	SNP	Benign	not_provided	upstream_gene_variant	retained_intron	MODIFIER
rs112103825;680807	chr1	150491855	TARS2	C	G	25	0.129	SNP	Benign	not_provided	upstream_gene_variant	retained_intron	MODIFIER
rs7549396;680805	chr1	150492127	TARS2	A	G	145	0.747	SNP	Benign	not_provided	upstream_gene_variant	retained_intron	MODIFIER
rs1343965;676425	chr1	150496366	TARS2	A	G	39	0.201	SNP	Benign	not_provided	downstream_gene_variant	retained_intron	MODIFIER
rs12119249;676426	chr1	150497004	TARS2	C	T	14	0.072	SNP	Benign	not_provided	downstream_gene_variant	miRNA	MODIFIER
rs115720584;381177	chr1	150497585	TARS2	C	T	2	0.01	SNP	Benign	not_specified	missense_variant	protein_coding	MODERATE
rs11588874;676427	chr1	150497820	TARS2	G	A	39	0.201	SNP	Benign	not_provided	downstream_gene_variant	retained_intron	MODIFIER
rs11590324;676428	chr1	150497846	TARS2	C	A	90	0.464	SNP	Benign	not_provided	downstream_gene_variant	retained_intron	MODIFIER
rs11590353;680808	chr1	150498002	TARS2	C	A	89	0.459	SNP	Benign	not_provided	downstream_gene_variant	retained_intron	MODIFIER
rs11576422;680809	chr1	150498003	TARS2	T	G	89	0.459	SNP	Benign	not_provided	downstream_gene_variant	retained_intron	MODIFIER
rs116476409;380558	chr1	150498580	TARS2	C	T	4	0.021	SNP	Benign	not_specified|not_provided	synonymous_variant	protein_coding	LOW
rs34542152;380174	chr1	150498680	TARS2	C	T	11	0.057	SNP	Benign	not_specified	downstream_gene_variant	retained_intron	MODIFIER
rs12023021;381175	chr1	150498681	TARS2	T	A	8	0.041	SNP	Benign	not_specified	downstream_gene_variant	retained_intron	MODIFIER
rs11205385;680806	chr1	150504040	ECM1	G	A	90	0.464	SNP	Benign	not_provided	upstream_gene_variant	protein_coding	MODIFIER
rs3738487;676429	chr1	150504585	ECM1	C	T	90	0.464	SNP	Benign	not_provided	upstream_gene_variant	protein_coding	MODIFIER
rs145971597;777102	chr1	150509669	ECM1	G	A	7	0.036	SNP	Benign	not_provided	missense_variant	protein_coding	MODERATE
rs151102225;376771	chr1	150512368	ECM1	A	T	3	0.015	SNP	Benign/Likely_benign	not_provided	missense_variant	protein_coding	MODERATE
rs41317513;292517	chr1	150552949	ADAMTSL4	G	A	17	0.088	SNP	Likely_benign	Ectopia_lentis	missense_variant	protein_coding	MODERATE
rs41317515;261079	chr1	150553568	ADAMTSL4	G	C	89	0.459	SNP	Benign	Ectopia_lentis|not_specified	missense_variant	protein_coding	MODERATE
rs41317517;717808	chr1	150553794	ADAMTSL4	C	T	2	0.01	SNP	Benign	not_provided	missense_variant	protein_coding	MODERATE
rs6681639;261080	chr1	150553930	ADAMTSL4	C	T	44	0.227	SNP	Benign	Ectopia_lentis|not_specified|not_provided	synonymous_variant	protein_coding	LOW
rs41317525;292545	chr1	150557567	ADAMTSL4	G	A	3	0.015	SNP	Uncertain_significance	Ectopia_lentis	synonymous_variant	protein_coding	LOW
rs56055939;292549	chr1	150558055	ADAMTSL4	C	G	3	0.015	SNP	Conflicting_interpretations_of_pathogenicity	Ectopia_lentis|not_provided	missense_variant	protein_coding	MODERATE
rs56228576;292551	chr1	150558072	ADAMTSL4	C	G	4	0.021	SNP	Likely_benign	Ectopia_lentis	missense_variant	protein_coding	MODERATE
rs10888382;261076	chr1	150558532	ADAMTSL4	T	C	190	0.979	SNP	Benign	Ectopia_lentis|Ectopia_lentis_et_pupillae|not_specified	synonymous_variant	protein_coding	LOW
rs10749657;261077	chr1	150558574	ADAMTSL4	G	A	165	0.851	SNP	Benign	Ectopia_lentis|Ectopia_lentis_et_pupillae|not_specified	synonymous_variant	protein_coding	LOW
rs10749658;517011	chr1	150558694	ADAMTSL4	C	T	194	1	SNP	Benign	not_specified	synonymous_variant	protein_coding	LOW
rs35531650;292576	chr1	150560832	ADAMTSL4	C	A	3	0.015	SNP	Uncertain_significance	Ectopia_lentis	3_prime_UTR_variant	protein_coding	MODIFIER
rs113110991;788766	chr1	150960992	SETDB1	C	T	2	0.01	SNP	Likely_benign	not_provided	missense_variant	protein_coding	MODERATE
rs41266626;708650	chr1	151067437	MLLT11	C	T	2	0.01	SNP	Benign	not_provided	synonymous_variant	protein_coding	LOW
rs35817752;770327	chr1	151142531	SEMA6C	G	A	2	0.01	SNP	Benign	not_provided	missense_variant	protein_coding	MODERATE
rs41310905;708675	chr1	151159105	TNFAIP8L2	G	A	2	0.01	SNP	Benign	not_provided	sequence_feature	protein_coding	MODERATE
rs41269696;779221	chr1	151266099	PSMD4	G	A	3	0.015	SNP	Benign	not_provided	sequence_feature	protein_coding	MODERATE
rs112780836;779222	chr1	151286637	ZNF687	G	A	3	0.015	SNP	Benign	not_provided	missense_variant	protein_coding	MODERATE
rs7552906;292600	chr1	151341298	RFX5	A	G	115	0.593	SNP	Benign	Bare_lymphocyte_syndrome_2	3_prime_UTR_variant	protein_coding	MODIFIER
rs1752387;292605	chr1	151341903	RFX5	T	C	146	0.753	SNP	Benign	Bare_lymphocyte_syndrome_2	3_prime_UTR_variant	protein_coding	MODIFIER
rs2233857;292606	chr1	151341942	RFX5	T	C	2	0.01	SNP	Likely_benign	Bare_lymphocyte_syndrome_2	3_prime_UTR_variant	protein_coding	MODIFIER
rs2233854;292612	chr1	151342811	RFX5	G	C	32	0.165	SNP	Benign/Likely_benign	Bare_lymphocyte_syndrome_2|not_specified	missense_variant	protein_coding	MODERATE
rs1752386;403373	chr1	151343685	RFX5	G	A	194	1	SNP	Benign	not_specified	synonymous_variant	protein_coding	LOW
rs2233851;292617	chr1	151343848	RFX5	C	T	4	0.021	SNP	Conflicting_interpretations_of_pathogenicity	Bare_lymphocyte_syndrome_2	missense_variant	protein_coding	MODERATE
rs72710112;775140	chr1	151365227	SELENBP1	C	T	2	0.01	SNP	Benign	not_provided	missense_variant	protein_coding	MODERATE
rs1571294;587824	chr1	151404931	POGZ	A	C	3	0.015	SNP	Benign	History_of_neurodevelopmental_disorder	synonymous_variant	protein_coding	LOW
rs142876758;711289	chr1	151518699	CGN	C	T	4	0.021	SNP	Benign	not_provided	synonymous_variant	protein_coding	LOW
rs41272459;770681	chr1	151530113	CGN	G	A	2	0.01	SNP	Benign	not_provided	missense_variant&splice_region_variant	protein_coding	MODERATE
462816	chr1	151612258	SNX27	T	TGGC	2	0.01	INDEL	Benign	Severe_myoclonic_epilepsy_in_infancy	disruptive_inframe_insertion	nonsense_mediated_decay	MODERATE
rs61762678;462820	chr1	151665993	SNX27	G	A	2	0.01	SNP	Likely_benign	Severe_myoclonic_epilepsy_in_infancy	missense_variant	protein_coding	MODERATE
rs200106732;531720	chr1	151692948	SNX27	G	T	2	0.01	SNP	Uncertain_significance	Severe_myoclonic_epilepsy_in_infancy	missense_variant	protein_coding	MODERATE
rs61754474;542379	chr1	151813564	RORC	G	A	3	0.015	SNP	Benign	Immunodeficiency_42	synonymous_variant	protein_coding	LOW
rs41263732;475713	chr1	151814975	RORC	C	T	3	0.015	SNP	Likely_benign	Immunodeficiency_42	missense_variant	protein_coding	MODERATE
rs114800758;770328	chr1	151895052	THEM4	C	T	2	0.01	SNP	Benign	not_provided	missense_variant	protein_coding	MODERATE
767702	chr1	152156589	RPTN	GTGGTGGGAATCTCTGTCTTGTTTCTCAGACTGACCA	G	43	0.222	INDEL	Benign	not_provided	disruptive_inframe_deletion	protein_coding	MODERATE
rs151103850;402868	chr1	152310208	FLG	G	A	10	0.052	SNP	Benign	not_specified	missense_variant	protein_coding	MODERATE
16320	chr1	152312600	FLG	CACTG	C	4	0.021	INDEL	Conflicting_interpretations_of_pathogenicity	FLG-Related_Disorder|Ichthyosis_vulgaris|Dermatitis,_atopic,_2|Dermatitis,_atopic,_2,_susceptibility_to|not_provided	frameshift_variant	protein_coding	HIGH
rs74129461;377878	chr1	152312623	FLG	C	T	35	0.18	SNP	Benign	not_specified	missense_variant	protein_coding	MODERATE
rs61816761;16319	chr1	152313385	FLG	G	A	2	0.01	SNP	Pathogenic/Likely_pathogenic	Dermatitis,_atopic|Ichthyosis_vulgaris|Dermatitis,_atopic,_2|Dermatitis,_atopic,_2,_susceptibility_to|not_provided	stop_gained	protein_coding	HIGH
rs11584340;666623	chr1	152313454	FLG	G	A	35	0.18	SNP	Benign	not_specified	missense_variant	protein_coding	MODERATE
rs2011331;666624	chr1	152313526	FLG	T	C	35	0.18	SNP	Benign	not_specified	missense_variant	protein_coding	MODERATE
773814	chr1	152910295	IVL	AGAGCAGCAGGAGGGACAGCTGAAGCACCCG	A	3	0.015	INDEL	Likely_benign	not_provided	disruptive_inframe_deletion	protein_coding	MODERATE
769533	chr1	152910506	IVL	CAGCAGCAGGAGGGGCAGCTGGAGCTCTCTG	CAGCAGCAGGAGGGGCAGCTGGAGCTCTCTGAGCAGCAGGAGGGGCAGCTGGAGCTCTCTG	8	0.043	MIXED	Benign	not_provided	missense_variant	protein_coding	MODERATE
769533	chr1	152910506	IVL	CAGCAGCAGGAGGGGCAGCTGGAGCTCTCTG	GAGCAGCAGGAGGGGCAGCTGGAGCTCTCTG	9	0.048	MIXED	Benign	not_provided	missense_variant	protein_coding	MODERATE
769533	chr1	152910506	IVL	CAGCAGCAGGAGGGGCAGCTGGAGCTCTCTG	C	2	0.011	MIXED	Benign	not_provided	missense_variant	protein_coding	MODERATE
rs72704847;782976	chr1	153003334	SPRR3	G	A	2	0.01	SNP	Benign	not_provided	missense_variant	protein_coding	MODERATE
587580	chr1	153261059	LOR	T	TCGG	3	0.015	INDEL	Conflicting_interpretations_of_pathogenicity	Vohwinkel_syndrome,_variant_form|not_provided	conservative_inframe_insertion	protein_coding	MODERATE
rs35479618;769536	chr1	153689947	NPR1	G	A	3	0.015	SNP	Benign	not_provided	missense_variant	protein_coding	MODERATE
rs3196889;292625	chr1	154162081	RN7SL431P	A	C	78	0.402	SNP	Benign	Nemaline_myopathy|Congenital_fiber-type_disproportion	downstream_gene_variant	misc_RNA	MODIFIER
rs4446955;292636	chr1	154162969	TPM3	T	C	26	0.134	SNP	Benign	Nemaline_myopathy|Congenital_fiber-type_disproportion	downstream_gene_variant	protein_coding	MODIFIER
rs34629044;292644	chr1	154163604	TPM3	T	C	8	0.041	SNP	Likely_benign	Nemaline_myopathy|Congenital_fiber-type_disproportion	downstream_gene_variant	protein_coding	MODIFIER
rs12063890;292649	chr1	154164115	TPM3	C	A	10	0.052	SNP	Benign	Nemaline_myopathy|Congenital_fiber-type_disproportion	downstream_gene_variant	protein_coding	MODIFIER
rs12026177;292654	chr1	154164689	TPM3	C	T	16	0.082	SNP	Likely_benign	Nemaline_myopathy|Congenital_fiber-type_disproportion	downstream_gene_variant	protein_coding	MODIFIER
rs9628669;292655	chr1	154165153	TPM3	G	A	10	0.052	SNP	Benign	Nemaline_myopathy|Congenital_fiber-type_disproportion	downstream_gene_variant	protein_coding	MODIFIER
rs11265201;292657	chr1	154165218	TPM3	C	T	10	0.052	SNP	Benign	Nemaline_myopathy|Congenital_fiber-type_disproportion	downstream_gene_variant	protein_coding	MODIFIER
rs6661996;292660	chr1	154165372	TPM3	C	T	10	0.052	SNP	Benign	Nemaline_myopathy|Congenital_fiber-type_disproportion	downstream_gene_variant	protein_coding	MODIFIER
rs6672584;292665	chr1	154165726	TPM3	T	G	10	0.052	SNP	Benign	Nemaline_myopathy|Congenital_fiber-type_disproportion	downstream_gene_variant	protein_coding	MODIFIER
rs10908723;292666	chr1	154165752	TPM3	G	A	78	0.402	SNP	Benign	Nemaline_myopathy|Congenital_fiber-type_disproportion	downstream_gene_variant	protein_coding	MODIFIER
rs34361401;292677;292678	chr1	154166689	RN7SL431P	C	CT	84	0.433	INDEL	Benign	Nemaline_myopathy|Congenital_fiber-type_disproportion	upstream_gene_variant	misc_RNA	MODIFIER
rs34361401;292677;292678	chr1	154166689	RN7SL431P	C	CTT	16	0.082	INDEL	Benign	Nemaline_myopathy|Congenital_fiber-type_disproportion	upstream_gene_variant	misc_RNA	MODIFIER
rs6673171;292682	chr1	154166905	RN7SL431P	A	C	78	0.402	SNP	Benign	Nemaline_myopathy|Congenital_fiber-type_disproportion	upstream_gene_variant	misc_RNA	MODIFIER
rs4845364;262627	chr1	154169432	RN7SL431P	A	G	104	0.536	SNP	Benign	not_specified|not_provided	upstream_gene_variant	misc_RNA	MODIFIER
rs5777891;670244	chr1	154171584	TPM3	T	TAG	10	0.052	INDEL	Benign	not_provided	upstream_gene_variant	retained_intron	MODIFIER
rs28372838;262624	chr1	154173056	TPM3	C	G	16	0.082	SNP	Benign	not_specified|not_provided	upstream_gene_variant	retained_intron	MODIFIER
rs11802893;670799	chr1	154191050	TPM3	G	C	16	0.082	SNP	Benign	not_provided	downstream_gene_variant	protein_coding	MODIFIER
rs41265215;673434	chr1	154191587	MIR190B	A	G	6	0.031	SNP	Likely_benign	not_provided	downstream_gene_variant	miRNA	MODIFIER
rs11265425;292700	chr1	154272666	HAX1	T	G	54	0.278	SNP	Benign	Severe_congenital_neutropenia	5_prime_UTR_premature_start_codon_gain_variant	protein_coding	LOW
rs13796;259917	chr1	154273441	HAX1	T	C	25	0.129	SNP	Benign/Likely_benign	Severe_congenital_neutropenia|not_specified	sequence_feature	protein_coding	MODERATE
rs185303215;777751	chr1	154321270	ATP8B2	A	G	6	0.031	SNP	Benign	not_provided	upstream_gene_variant	protein_coding	MODIFIER
rs2228145;14660	chr1	154454494	IL6R	A	C	81	0.418	SNP	association	Interleukin_6,_serum_level_of,_quantitative_trait_locus|Soluble_interleukin-6_receptor,_serum_level_of,_quantitative_trait_locus	missense_variant	protein_coding	MODERATE
rs4845378;158331	chr1	154572175	CHRNB2	G	T	17	0.088	SNP	Benign	not_specified	upstream_gene_variant	processed_transcript	MODIFIER
rs56146528;670884	chr1	154572186	CHRNB2	G	A	2	0.01	SNP	Likely_benign	not_provided	upstream_gene_variant	processed_transcript	MODIFIER
rs2072661;375660	chr1	154576404	CHRNB2	G	A	45	0.232	SNP	drug_response	nicotine_response_-_Efficacy,_Toxicity/ADR	3_prime_UTR_variant	protein_coding	MODIFIER
rs113414804;292713	chr1	154582475	ADAR	A	AGGGGCATG	191	0.985	INDEL	Uncertain_significance	Symmetrical_dyschromatosis_of_extremities	3_prime_UTR_variant	protein_coding	MODIFIER
rs1127326;292717	chr1	154583016	ADAR	T	C	142	0.732	SNP	Benign	Symmetrical_dyschromatosis_of_extremities	3_prime_UTR_variant	protein_coding	MODIFIER
rs9616;292721	chr1	154583257	ADAR	A	T	62	0.32	SNP	Benign	Symmetrical_dyschromatosis_of_extremities	3_prime_UTR_variant	protein_coding	MODIFIER
rs1127317;292726	chr1	154583564	ADAR	T	G	52	0.268	SNP	Benign	Symmetrical_dyschromatosis_of_extremities	3_prime_UTR_variant	protein_coding	MODIFIER
rs1127314;292729	chr1	154583790	ADAR	G	A	142	0.732	SNP	Benign	Symmetrical_dyschromatosis_of_extremities	3_prime_UTR_variant	protein_coding	MODIFIER
rs1127313;292734	chr1	154583949	ADAR	G	A	93	0.479	SNP	Benign	Symmetrical_dyschromatosis_of_extremities	3_prime_UTR_variant	protein_coding	MODIFIER
rs1127311;292740	chr1	154584187	ADAR	G	A	93	0.479	SNP	Benign	Symmetrical_dyschromatosis_of_extremities	3_prime_UTR_variant	protein_coding	MODIFIER
rs16361;292742	chr1	154584285	ADAR	CCT	C	52	0.268	INDEL	Benign	Symmetrical_dyschromatosis_of_extremities	3_prime_UTR_variant	protein_coding	MODIFIER
292748	chr1	154584438		C	T	2	0.01	SNP	Likely_benign	Symmetrical_dyschromatosis_of_extremities	TF_binding_site_variant		MODIFIER
rs9427094;257475	chr1	154585209	ADAR	C	T	93	0.479	SNP	Benign	Symmetrical_dyschromatosis_of_extremities|not_specified	splice_region_variant&intron_variant	protein_coding	LOW
rs1127309;257474	chr1	154589449	ADAR	C	T	52	0.268	SNP	Benign	Symmetrical_dyschromatosis_of_extremities|not_specified	synonymous_variant	protein_coding	LOW
rs2229857;195112	chr1	154601491	ADAR	T	C	142	0.732	SNP	Benign	Symmetrical_dyschromatosis_of_extremities|not_specified	missense_variant	protein_coding	MODERATE
rs145588689;126395	chr1	154602065	ADAR	G	C	2	0.01	SNP	Conflicting_interpretations_of_pathogenicity	ADAR-Related_Disorders|Inborn_genetic_diseases|Aicardi_Goutieres_syndrome|Symmetrical_dyschromatosis_of_extremities|Aicardi-Goutieres_syndrome_6|not_provided	missense_variant	protein_coding	MODERATE
rs1466731;500335	chr1	154602344	ADAR	T	C	194	1	SNP	Benign	not_specified	missense_variant	protein_coding	MODERATE
rs1802645;257476	chr1	154602564	ADAR	C	T	194	1	SNP	Benign	Symmetrical_dyschromatosis_of_extremities|not_specified	sequence_feature	protein_coding	MODERATE
rs58655370;193166	chr1	154607982	ADAR	C	A	49	0.253	SNP	Benign	Symmetrical_dyschromatosis_of_extremities|not_specified	intron_variant	protein_coding	MODIFIER
rs1051614;403001	chr1	154772331	KCNN3	C	G	119	0.613	SNP	Benign	not_specified	synonymous_variant	protein_coding	LOW
rs1051614;403001	chr1	154772331	KCNN3	C	T	5	0.026	SNP	Benign	not_specified	synonymous_variant	protein_coding	LOW
rs1131820;403002	chr1	154772376	KCNN3	A	G	141	0.727	SNP	Benign	not_specified	synonymous_variant	protein_coding	LOW
403003;403005;403006;682032	chr1	154869723	KCNN3	G	GGCTGCTGCT	27	0.139	INDEL	Uncertain_significance	not_specified	conservative_inframe_insertion	protein_coding	MODERATE
403003;403005;403006;682032	chr1	154869723	KCNN3	G	GGCTGCTGCTGCTGCTGCT	18	0.093	INDEL	Uncertain_significance	not_specified	conservative_inframe_insertion	protein_coding	MODERATE
403003;403005;403006;682032	chr1	154869723	KCNN3	G	GGCTGCTGCTGCT	39	0.201	INDEL	Uncertain_significance	not_specified	conservative_inframe_insertion	protein_coding	MODERATE
403003;403005;403006;682032	chr1	154869723	KCNN3	G	GGCTGCTGCTGCTGCT	89	0.459	INDEL	Uncertain_significance	not_specified	conservative_inframe_insertion	protein_coding	MODERATE
403003;403005;403006;682032	chr1	154869723	KCNN3	G	GGCTGCTGCTGCTGCTGCTGCT	6	0.031	INDEL	Uncertain_significance	not_specified	conservative_inframe_insertion	protein_coding	MODERATE
403003;403005;403006;682032	chr1	154869723	KCNN3	G	GGCTGCT	9	0.046	INDEL	Uncertain_significance	not_specified	conservative_inframe_insertion	protein_coding	MODERATE
rs10908449;676267	chr1	154983248	FLAD1	C	T	10	0.052	SNP	Benign	not_provided	upstream_gene_variant	protein_coding	MODIFIER
rs7525580;676268	chr1	154987406	FLAD1	A	G	9	0.046	SNP	Benign	not_provided	upstream_gene_variant	protein_coding	MODIFIER
rs7528060;676269	chr1	154987543	FLAD1	T	G	9	0.046	SNP	Benign	not_provided	5_prime_UTR_variant	protein_coding	MODIFIER
rs61736264;382590	chr1	154988461	FLAD1	C	T	2	0.01	SNP	Benign/Likely_benign	not_specified|not_provided	synonymous_variant	protein_coding	LOW
rs7535144;676270	chr1	154992637	FLAD1	G	T	9	0.046	SNP	Benign	not_provided	missense_variant	protein_coding	MODERATE
rs146174361;789152	chr1	155043423	DCST1	C	T	2	0.01	SNP	Benign	not_provided	synonymous_variant	protein_coding	LOW
rs12745576;31764	chr1	155140598	DPM3	A	C	3	0.015	SNP	not_provided	not_provided	upstream_gene_variant	protein_coding	MODIFIER
rs4971073;31765	chr1	155140628	DPM3	G	T	63	0.325	SNP	not_provided	not_provided	upstream_gene_variant	protein_coding	MODIFIER
767706	chr1	155208991	MTX1	T	A	101	0.521	SNP	Benign	not_provided	missense_variant	protein_coding	MODERATE
rs2297480;225973	chr1	155309691	FDPS	T	G	26	0.134	SNP	drug_response	Bisphosphonates_response_-_Efficacy	intron_variant	protein_coding	MODIFIER
rs1749409;181519	chr1	155900625	RIT1	G	A	179	0.923	SNP	Benign	not_specified|not_provided	splice_region_variant&intron_variant	protein_coding	LOW
rs1765275;561495	chr1	155904169	RIT1	A	G	179	0.923	SNP	Benign	not_provided	intron_variant	protein_coding	MODIFIER
rs867548;561586	chr1	155910217	KIAA0907	G	C	31	0.16	SNP	Benign	not_provided	downstream_gene_variant	protein_coding	MODIFIER
rs493446;227047	chr1	155910782	RIT1	C	G	179	0.923	SNP	Benign	not_specified|not_provided	missense_variant	protein_coding	MODERATE
rs490498;561403	chr1	155911161	RIT1	G	A	146	0.753	SNP	Benign	not_provided	upstream_gene_variant	protein_coding	MODIFIER
rs2297792;674310	chr1	156041653	UBQLN4	T	C	138	0.711	SNP	Benign	not_provided	missense_variant	protein_coding	MODERATE
rs11549668;36479	chr1	156114969	LMNA	C	T	4	0.021	SNP	Benign/Likely_benign	Primary_dilated_cardiomyopathy|Cardiomyopathy|Hutchinson-Gilford_syndrome|Charcot-Marie-Tooth_disease,_type_2|Familial_partial_lipodystrophy|Lethal_tight_skin_contracture_syndrome|Emery-Dreifuss_muscular_dystrophy|Mandibuloacral_dysplasia|Dilated_cardiomyopathy_1A|Congenital_muscular_dystrophy,_LMNA-related|not_specified|Cardiovascular_phenotype|Lipoatrophy_with_Diabetes,_Hepatic_Steatosis,_Hyper…	sequence_feature	protein_coding	MODERATE
rs547915;683622	chr1	156115584	LMNA	T	C	174	0.897	SNP	Benign	not_provided	downstream_gene_variant	processed_transcript	MODIFIER
rs2485675;668922	chr1	156125857	LMNA	T	C	17	0.088	SNP	Benign	not_provided	upstream_gene_variant	protein_coding	MODIFIER
rs2485674;683613	chr1	156125921	LMNA	T	C	20	0.103	SNP	Benign	not_provided	upstream_gene_variant	protein_coding	MODIFIER
rs2485673;672751	chr1	156125965	LMNA	C	T	17	0.088	SNP	Benign	not_provided	upstream_gene_variant	protein_coding	MODIFIER
rs2475758;672752	chr1	156126057	LMNA	C	T	17	0.088	SNP	Benign	not_provided	upstream_gene_variant	protein_coding	MODIFIER
rs6657367;675370	chr1	156126585	LMNA	G	A	3	0.015	SNP	Benign	not_provided	missense_variant	protein_coding	MODERATE
rs593987;672778	chr1	156126596	LMNA	G	A	17	0.088	SNP	Benign	not_provided	missense_variant	protein_coding	MODERATE
rs594028;672779	chr1	156126626	LMNA	T	G	20	0.103	SNP	Benign	not_provided	missense_variant	protein_coding	MODERATE
rs622834;672780	chr1	156127082	LMNA	T	C	17	0.088	SNP	Benign	not_provided	intron_variant	protein_coding	MODIFIER
rs623189;672781	chr1	156127128	LMNA	G	A	17	0.088	SNP	Benign	not_provided	intron_variant	protein_coding	MODIFIER
rs513043;192190	chr1	156129878	LMNA	T	G	20	0.103	SNP	Benign	Hutchinson-Gilford_syndrome|not_specified	missense_variant	protein_coding	MODERATE
rs508641;668923	chr1	156130348	LMNA	T	C	17	0.088	SNP	Benign	not_provided	upstream_gene_variant	retained_intron	MODIFIER
rs577492;672782	chr1	156130948	LMNA	T	C	20	0.103	SNP	Benign	not_provided	upstream_gene_variant	retained_intron	MODIFIER
rs480886;683614	chr1	156131047	LMNA	C	G	17	0.088	SNP	Benign	not_provided	upstream_gene_variant	retained_intron	MODIFIER
rs569025;672783	chr1	156134206	LMNA	A	C	20	0.103	SNP	Benign	not_provided	upstream_gene_variant	retained_intron	MODIFIER
rs12117552;48071	chr1	156134501	LMNA	G	A	2	0.01	SNP	Benign/Likely_benign	Cardiomyopathy|Hutchinson-Gilford_syndrome|Charcot-Marie-Tooth_disease,_type_2|Familial_partial_lipodystrophy|Lethal_tight_skin_contracture_syndrome|Emery-Dreifuss_muscular_dystrophy|Mandibuloacral_dysplasia|Congenital_muscular_dystrophy,_LMNA-related|not_specified|Cardiovascular_phenotype|Lipoatrophy_with_Diabetes,_Hepatic_Steatosis,_Hypertrophic_Cardiomyopathy,_and_Leukomelanodermic_Papules|Dil…	synonymous_variant	protein_coding	LOW
rs11264442;675371	chr1	156134584	LMNA	G	T	3	0.015	SNP	Benign	not_provided	upstream_gene_variant	retained_intron	MODIFIER
rs11264443;675372	chr1	156134601	LMNA	C	T	3	0.015	SNP	Benign	not_provided	upstream_gene_variant	retained_intron	MODIFIER
rs538089;48088	chr1	156135237	LMNA	T	C	20	0.103	SNP	Benign	Cardiomyopathy|Hutchinson-Gilford_syndrome|Charcot-Marie-Tooth_disease,_type_2|Familial_partial_lipodystrophy|Lethal_tight_skin_contracture_syndrome|Emery-Dreifuss_muscular_dystrophy|Mandibuloacral_dysplasia|Congenital_muscular_dystrophy,_LMNA-related|not_specified|Cardiovascular_phenotype|Lipoatrophy_with_Diabetes,_Hepatic_Steatosis,_Hypertrophic_Cardiomyopathy,_and_Leukomelanodermic_Papules|Dil…	synonymous_variant	protein_coding	LOW
rs2485664;683061	chr1	156135546	LMNA	C	T	20	0.103	SNP	Benign	not_provided	upstream_gene_variant	protein_coding	MODIFIER
rs76017998;669008	chr1	156135626	LMNA	A	G	22	0.113	SNP	Benign	not_provided	upstream_gene_variant	protein_coding	MODIFIER
rs534807;36474	chr1	156136137	LMNA	G	A	20	0.103	SNP	Benign/Likely_benign	Primary_dilated_cardiomyopathy|not_specified|not_provided	upstream_gene_variant	processed_transcript	MODIFIER
rs141879453;66786	chr1	156136170	LMNA	C	T	5	0.026	SNP	Benign	Charcot-Marie-Tooth_disease,_type_2|not_specified|not_provided	upstream_gene_variant	processed_transcript	MODIFIER
rs505058;48037	chr1	156136394	LMNA	T	C	20	0.103	SNP	Benign	Cardiomyopathy|Hutchinson-Gilford_syndrome|Charcot-Marie-Tooth_disease,_type_2|Familial_partial_lipodystrophy|Lethal_tight_skin_contracture_syndrome|Emery-Dreifuss_muscular_dystrophy|Mandibuloacral_dysplasia|Limb-girdle_muscular_dystrophy,_type_1B|Charcot-Marie-Tooth_disease_type_2B1|Emery-Dreifuss_muscular_dystrophy_3,_autosomal_recessive|Congenital_muscular_dystrophy,_LMNA-related|not_specified…	synonymous_variant	protein_coding	LOW
rs476000;672784	chr1	156136578	LMNA	G	A	20	0.103	SNP	Benign	not_provided	upstream_gene_variant	retained_intron	MODIFIER
rs553016;66834	chr1	156137072	LMNA	C	T	20	0.103	SNP	Benign	not_specified|not_provided	upstream_gene_variant	retained_intron	MODIFIER
rs4641;48048	chr1	156137743	LMNA	C	T	33	0.17	SNP	Benign	Cardiomyopathy|Hutchinson-Gilford_syndrome|Charcot-Marie-Tooth_disease,_type_2|Familial_partial_lipodystrophy|Lethal_tight_skin_contracture_syndrome|Emery-Dreifuss_muscular_dystrophy|Mandibuloacral_dysplasia|Limb-girdle_muscular_dystrophy,_type_1B|Charcot-Marie-Tooth_disease_type_2B1|Emery-Dreifuss_muscular_dystrophy_3,_autosomal_recessive|Congenital_muscular_dystrophy,_LMNA-related|Mandibuloacra…	splice_region_variant&synonymous_variant	protein_coding	LOW
rs520973;683615	chr1	156138228	LMNA	C	T	20	0.103	SNP	Benign	not_provided	downstream_gene_variant	retained_intron	MODIFIER
rs520910;683062	chr1	156138257	LMNA	T	C	20	0.103	SNP	Benign	not_provided	downstream_gene_variant	retained_intron	MODIFIER
rs80356813;36477	chr1	156138550	LMNA	G	A	2	0.01	SNP	Benign/Likely_benign	Cardiomyopathy|Charcot-Marie-Tooth_disease,_type_2|not_specified|Cardiovascular_phenotype|not_provided	synonymous_variant	protein_coding	LOW
rs7339;66756	chr1	156139185	LMNA	G	C	20	0.103	SNP	not_provided	not_provided	3_prime_UTR_variant	protein_coding	MODIFIER
rs12401573;261576	chr1	156176427	SEMA4A	C	T	112	0.577	SNP	Benign	not_specified|Cone-Rod_Dystrophy,_Recessive|Retinitis_Pigmentosa,_Recessive|not_provided	synonymous_variant	protein_coding	LOW
rs41265017;3362	chr1	156176849	SEMA4A	G	A	15	0.077	SNP	Benign/Likely_benign	Retinitis_pigmentosa_35|not_specified|Cone-Rod_Dystrophy,_Recessive|Retinitis_Pigmentosa,_Recessive|not_provided	missense_variant	protein_coding	MODERATE
rs41265019;292858	chr1	156176898	SEMA4A	G	A	6	0.031	SNP	Uncertain_significance	Cone-Rod_Dystrophy,_Recessive|Retinitis_Pigmentosa,_Recessive	synonymous_variant	protein_coding	LOW
rs41265023;292860	chr1	156177034	SEMA4A	T	C	4	0.021	SNP	Likely_benign	Cone-Rod_Dystrophy,_Recessive|Retinitis_Pigmentosa,_Recessive	3_prime_UTR_variant	protein_coding	MODIFIER
rs7695;292867	chr1	156177535	SEMA4A	T	C	67	0.345	SNP	Likely_benign	Cone-Rod_Dystrophy,_Recessive|Retinitis_Pigmentosa,_Recessive	3_prime_UTR_variant	protein_coding	MODIFIER
rs759330;126864	chr1	156243466	PAQR6	G	A	140	0.722	SNP	association	Calcium_oxalate_urolithiasis	3_prime_UTR_variant	protein_coding	MODIFIER
rs115373136;402409	chr1	156647022	BCAN	C	G	5	0.026	SNP	Benign	not_specified	missense_variant	protein_coding	MODERATE
rs140652000;733942	chr1	156671954	NES	C	G	2	0.01	SNP	Likely_benign	not_provided	missense_variant	protein_coding	MODERATE
rs114406081;218687	chr1	156672363	NES	C	G	2	0.01	SNP	Benign	not_specified|not_provided	missense_variant	protein_coding	MODERATE
rs2150906;667736	chr1	156815564	SH2D2A	T	C	188	0.969	SNP	Benign	not_provided	upstream_gene_variant	processed_transcript	MODIFIER
rs1800601;380853	chr1	156815825	NTRK1	G	A	123	0.634	SNP	Benign	not_specified	5_prime_UTR_variant	nonsense_mediated_decay	MODIFIER
rs7546838;667767	chr1	156815979	SH2D2A	A	G	119	0.613	SNP	Benign	not_provided	upstream_gene_variant	processed_transcript	MODIFIER
rs1800600;667768	chr1	156815987	SH2D2A	G	A	124	0.639	SNP	Benign	not_provided	upstream_gene_variant	processed_transcript	MODIFIER
rs56252149;801560	chr1	156844235	INSRR	G	A	30	0.155	SNP	Benign	Hereditary_insensitivity_to_pain_with_anhidrosis	missense_variant	protein_coding	MODERATE
rs1007211;193129	chr1	156860987	NTRK1	G	A	3	0.015	SNP	Conflicting_interpretations_of_pathogenicity	Hereditary_insensitivity_to_pain_with_anhidrosis|not_specified|not_provided	missense_variant	protein_coding	MODERATE
rs1800879;667738	chr1	156868349	NTRK1	T	C	102	0.526	SNP	Benign	not_provided	downstream_gene_variant	retained_intron	MODIFIER
rs2644614;667741	chr1	156871467	NTRK1	A	C	194	1	SNP	Benign	not_provided	upstream_gene_variant	retained_intron	MODIFIER
rs1410082;667743	chr1	156871882	NTRK1	G	A	8	0.041	SNP	Benign	not_provided	sequence_feature	protein_coding	LOW
rs66768424;801563	chr1	156875700	NTRK1	AGTGTGTGTGTGT	AGTGTGTGTGTGTGTGT	113	0.582	INDEL	Likely_benign	Hereditary_insensitivity_to_pain_with_anhidrosis	upstream_gene_variant	processed_transcript	MODIFIER
rs66768424;801563	chr1	156875700	NTRK1	AGTGTGTGTGTGT	AGTGTGTGTGTGTGTGTGT	19	0.098	INDEL	Likely_benign	Hereditary_insensitivity_to_pain_with_anhidrosis	upstream_gene_variant	processed_transcript	MODIFIER
rs66768424;801563	chr1	156875700	NTRK1	AGTGTGTGTGTGT	AGTGTGTGTGTGTGT	18	0.093	INDEL	Likely_benign	Hereditary_insensitivity_to_pain_with_anhidrosis	upstream_gene_variant	processed_transcript	MODIFIER
rs66768424;801563	chr1	156875700	NTRK1	AGTGTGTGTGTGT	AGTGTGTGTGT	20	0.103	INDEL	Likely_benign	Hereditary_insensitivity_to_pain_with_anhidrosis	upstream_gene_variant	processed_transcript	MODIFIER
rs66768424;801563	chr1	156875700	NTRK1	AGTGTGTGTGTGT	AGTGTGTGTGTGTGTGTGTGT	5	0.026	INDEL	Likely_benign	Hereditary_insensitivity_to_pain_with_anhidrosis	upstream_gene_variant	processed_transcript	MODIFIER
rs66768424;801563	chr1	156875700	NTRK1	AGTGTGTGTGTGT	A	5	0.026	INDEL	Likely_benign	Hereditary_insensitivity_to_pain_with_anhidrosis	upstream_gene_variant	processed_transcript	MODIFIER
rs6334;292889	chr1	156876441	NTRK1	G	A	40	0.206	SNP	Benign	Hereditary_insensitivity_to_pain_with_anhidrosis|not_specified	structural_interaction_variant	protein_coding	HIGH
rs2768756;667763	chr1	156879002	NTRK1	C	T	140	0.722	SNP	Benign	not_provided	upstream_gene_variant	processed_transcript	MODIFIER
rs2768757;667764	chr1	156879016	NTRK1	T	C	167	0.861	SNP	Benign	not_provided	upstream_gene_variant	processed_transcript	MODIFIER
rs1799770;292891	chr1	156879117	NTRK1	CA	C	11	0.057	INDEL	Benign/Likely_benign	Hereditary_insensitivity_to_pain_with_anhidrosis|not_specified|not_provided	splice_region_variant&intron_variant	protein_coding	LOW
rs6336;37077	chr1	156879126	NTRK1	C	T	13	0.067	SNP	Benign/Likely_benign	Hereditary_insensitivity_to_pain_with_anhidrosis|Familial_medullary_thyroid_carcinoma|not_specified|not_provided	missense_variant	protein_coding	MODERATE
rs6339;12308	chr1	156879154	NTRK1	G	T	13	0.067	SNP	Benign/Likely_benign	Hereditary_insensitivity_to_pain_with_anhidrosis|Familial_medullary_thyroid_carcinoma|not_specified|not_provided	missense_variant	protein_coding	MODERATE
rs6337;138564	chr1	156879203	NTRK1	C	T	140	0.722	SNP	Benign	Hereditary_insensitivity_to_pain_with_anhidrosis|not_specified	synonymous_variant	protein_coding	LOW
rs17838192;380670	chr1	156879224	NTRK1	G	A	2	0.01	SNP	Benign/Likely_benign	Hereditary_insensitivity_to_pain_with_anhidrosis|not_specified|not_provided	synonymous_variant	protein_coding	LOW
rs12076232;138565	chr1	156879983	NTRK1	T	C	9	0.046	SNP	Benign	not_specified	upstream_gene_variant	processed_transcript	MODIFIER
rs2274499;667765	chr1	156880312	NTRK1	G	C	177	0.912	SNP	Benign	not_provided	downstream_gene_variant	retained_intron	MODIFIER
rs2274500;667766	chr1	156880320	NTRK1	T	G	178	0.918	SNP	Benign	not_provided	downstream_gene_variant	retained_intron	MODIFIER
rs2768758;670556	chr1	156881249	NTRK1	T	G	194	1	SNP	Benign	not_provided	intron_variant	protein_coding	MODIFIER
rs140279920;776340	chr1	157696040	FCRL3	T	C	7	0.036	SNP	Benign	not_provided	missense_variant&splice_region_variant	protein_coding	MODERATE
rs62642468;770494	chr1	158330814	CD1B	C	T	2	0.01	SNP	Benign	not_provided	missense_variant	protein_coding	MODERATE
rs34122435;292917	chr1	158610763	SPTA1	TA	T	11	0.057	INDEL	Likely_benign	Elliptocytosis|Hereditary_pyropoikilocytosis|Spherocytosis,_Recessive	3_prime_UTR_variant	protein_coding	MODIFIER
rs12601;292920	chr1	158610969	SPTA1	G	A	116	0.598	SNP	Likely_benign	Elliptocytosis|Hereditary_pyropoikilocytosis|Spherocytosis,_Recessive	3_prime_UTR_variant	protein_coding	MODIFIER
rs12128275;292922	chr1	158610988	SPTA1	A	G	24	0.124	SNP	Likely_benign	Elliptocytosis|Hereditary_pyropoikilocytosis|Spherocytosis,_Recessive	3_prime_UTR_variant	protein_coding	MODIFIER
rs3768535;292923	chr1	158611097	SPTA1	T	C	57	0.294	SNP	Likely_benign	Elliptocytosis|Hereditary_pyropoikilocytosis|Spherocytosis,_Recessive	3_prime_UTR_variant	protein_coding	MODIFIER
rs372359921;292931	chr1	158611131	SPTA1	GCACA	GCA	78	0.402	INDEL	Uncertain_significance	Elliptocytosis|Hereditary_pyropoikilocytosis|Spherocytosis,_Recessive	3_prime_UTR_variant	protein_coding	MODIFIER
rs372359921;292931	chr1	158611131	SPTA1	GCACA	GCACACACACACACA	18	0.093	INDEL	Uncertain_significance	Elliptocytosis|Hereditary_pyropoikilocytosis|Spherocytosis,_Recessive	3_prime_UTR_variant	protein_coding	MODIFIER
rs372359921;292931	chr1	158611131	SPTA1	GCACA	GCACACACACACA	14	0.072	INDEL	Uncertain_significance	Elliptocytosis|Hereditary_pyropoikilocytosis|Spherocytosis,_Recessive	3_prime_UTR_variant	protein_coding	MODIFIER
rs372359921;292931	chr1	158611131	SPTA1	GCACA	G	13	0.067	INDEL	Uncertain_significance	Elliptocytosis|Hereditary_pyropoikilocytosis|Spherocytosis,_Recessive	3_prime_UTR_variant	protein_coding	MODIFIER
rs372359921;292931	chr1	158611131	SPTA1	GCACA	GCACACACACA	11	0.057	INDEL	Uncertain_significance	Elliptocytosis|Hereditary_pyropoikilocytosis|Spherocytosis,_Recessive	3_prime_UTR_variant	protein_coding	MODIFIER
rs372359921;292931	chr1	158611131	SPTA1	GCACA	GCACACACA	8	0.041	INDEL	Uncertain_significance	Elliptocytosis|Hereditary_pyropoikilocytosis|Spherocytosis,_Recessive	3_prime_UTR_variant	protein_coding	MODIFIER
rs2251969;258958	chr1	158612856	SPTA1	T	C	116	0.598	SNP	Benign/Likely_benign	Elliptocytosis|Hereditary_pyropoikilocytosis|not_specified|Spherocytosis,_Recessive	synonymous_variant	protein_coding	LOW
rs952094;258957	chr1	158614301	SPTA1	A	G	116	0.598	SNP	Benign/Likely_benign	Elliptocytosis|Hereditary_pyropoikilocytosis|not_specified|Spherocytosis,_Recessive	missense_variant	protein_coding	MODERATE
rs3039785;292949	chr1	158614313	SPTA1	GA	GAA	58	0.299	INDEL	Benign/Likely_benign	Elliptocytosis|Hereditary_pyropoikilocytosis|not_specified|Spherocytosis,_Recessive	splice_region_variant&intron_variant	protein_coding	LOW
rs3039785;292949	chr1	158614313	SPTA1	GA	GAAA	59	0.304	INDEL	Benign/Likely_benign	Elliptocytosis|Hereditary_pyropoikilocytosis|not_specified|Spherocytosis,_Recessive	splice_region_variant&intron_variant	protein_coding	LOW
rs857716;258955	chr1	158617600	SPTA1	C	T	116	0.598	SNP	Conflicting_interpretations_of_pathogenicity	Hemolytic_anemia|Elliptocytosis|Hereditary_pyropoikilocytosis|not_specified|Spherocytosis,_Recessive	upstream_gene_variant	retained_intron	MODIFIER
rs28525570;258954	chr1	158618068	SPTA1	G	A	59	0.304	SNP	Conflicting_interpretations_of_pathogenicity	Hemolytic_anemia|Elliptocytosis|Hereditary_pyropoikilocytosis|not_specified|Spherocytosis,_Recessive	upstream_gene_variant	retained_intron	MODIFIER
rs138055271;258953	chr1	158619315	SPTA1	T	C	2	0.01	SNP	Conflicting_interpretations_of_pathogenicity	Elliptocytosis|Hereditary_pyropoikilocytosis|not_specified|Spherocytosis,_Recessive|not_provided	missense_variant	protein_coding	MODERATE
rs41273519;544821	chr1	158619331	SPTA1	G	A	3	0.015	SNP	Likely_pathogenic	Spherocytosis_type_3	missense_variant	protein_coding	MODERATE
rs75931146;258952	chr1	158622991	SPTA1	G	A	3	0.015	SNP	Benign/Likely_benign	Elliptocytosis|Hereditary_pyropoikilocytosis|not_specified|Spherocytosis,_Recessive	synonymous_variant	protein_coding	LOW
rs78394850;258951	chr1	158623057	SPTA1	G	A	3	0.015	SNP	Benign/Likely_benign	Elliptocytosis|Hereditary_pyropoikilocytosis|not_specified|Spherocytosis,_Recessive	missense_variant	protein_coding	MODERATE
rs77877855;258950	chr1	158623111	SPTA1	C	G	3	0.015	SNP	Benign/Likely_benign	Elliptocytosis|Hereditary_pyropoikilocytosis|not_specified|Spherocytosis,_Recessive	missense_variant	protein_coding	MODERATE
rs3753068;258949	chr1	158623145	SPTA1	G	A	62	0.32	SNP	Benign/Likely_benign	Elliptocytosis|Hereditary_pyropoikilocytosis|not_specified|Spherocytosis,_Recessive	synonymous_variant	protein_coding	LOW
rs192889943;292962	chr1	158626237	SPTA1	C	T	4	0.021	SNP	Likely_benign	Elliptocytosis|Hereditary_pyropoikilocytosis|Spherocytosis,_Recessive	intron_variant	protein_coding	MODIFIER
rs3737515;258948	chr1	158627717	SPTA1	G	C	59	0.304	SNP	Benign/Likely_benign	Hemolytic_anemia|Elliptocytosis|Hereditary_pyropoikilocytosis|not_specified|Spherocytosis,_Recessive	missense_variant	protein_coding	MODERATE
rs16830483;258947	chr1	158634601	SPTA1	T	C	3	0.015	SNP	Benign/Likely_benign	Elliptocytosis|Hereditary_pyropoikilocytosis|not_specified|Spherocytosis,_Recessive	missense_variant	protein_coding	MODERATE
rs200938874;292973	chr1	158635967	SPTA1	C	T	2	0.01	SNP	Uncertain_significance	Elliptocytosis|Hereditary_pyropoikilocytosis|not_specified|Spherocytosis,_Recessive	missense_variant	protein_coding	MODERATE
rs3738791;258945	chr1	158636659	SPTA1	G	T	62	0.32	SNP	Benign/Likely_benign	Elliptocytosis|Hereditary_pyropoikilocytosis|not_specified|Spherocytosis,_Recessive	synonymous_variant	protein_coding	LOW
rs857725;258943	chr1	158638145	SPTA1	T	G	57	0.294	SNP	Conflicting_interpretations_of_pathogenicity	Elliptocytosis|Hereditary_pyropoikilocytosis|not_specified|Spherocytosis,_Recessive	missense_variant	protein_coding	MODERATE
rs863931;258942	chr1	158642446	SPTA1	A	G	119	0.613	SNP	Benign/Likely_benign	Elliptocytosis|Hereditary_pyropoikilocytosis|not_specified|Spherocytosis,_Recessive	missense_variant	protein_coding	MODERATE
rs34973695;258938	chr1	158642966	SPTA1	G	A	3	0.015	SNP	Conflicting_interpretations_of_pathogenicity	Elliptocytosis|Hereditary_pyropoikilocytosis|not_specified|Spherocytosis,_Recessive|not_provided	missense_variant	protein_coding	MODERATE
rs6702040;258935	chr1	158644408	SPTA1	C	T	62	0.32	SNP	Benign/Likely_benign	Elliptocytosis|Hereditary_pyropoikilocytosis|not_specified|Spherocytosis,_Recessive	upstream_gene_variant	retained_intron	MODIFIER
rs2246434;258930	chr1	158648665	SPTA1	G	A	53	0.273	SNP	Benign/Likely_benign	Elliptocytosis|Hereditary_pyropoikilocytosis|not_specified|Spherocytosis,_Recessive	intron_variant	protein_coding	MODIFIER
rs2482965;258929	chr1	158649938	SPTA1	A	C	194	1	SNP	Benign/Likely_benign	Elliptocytosis|Hereditary_pyropoikilocytosis|not_specified|Spherocytosis,_Recessive	missense_variant	protein_coding	MODERATE
rs35948326;12846	chr1	158654738	SPTA1	G	T	6	0.031	SNP	Benign/Likely_benign	Hereditary_pyropoikilocytosis|Spherocytosis,_type_3,_autosomal_recessive|not_specified|Spherocytosis,_Recessive	missense_variant	protein_coding	MODERATE
rs857691;258926	chr1	158656588	SPTA1	C	T	55	0.284	SNP	Benign/Likely_benign	Elliptocytosis|Hereditary_pyropoikilocytosis|not_specified|Spherocytosis,_Recessive	synonymous_variant	protein_coding	LOW
rs2518493;258922	chr1	158661381	SPTA1	A	C	55	0.284	SNP	Benign/Likely_benign	Elliptocytosis|Hereditary_pyropoikilocytosis|not_specified|Spherocytosis,_Recessive	synonymous_variant	protein_coding	LOW
rs148912436;258918	chr1	158667938	SPTA1	T	C	2	0.01	SNP	Conflicting_interpretations_of_pathogenicity	Elliptocytosis|Hereditary_pyropoikilocytosis|not_specified|Spherocytosis,_Recessive|not_provided	missense_variant	protein_coding	MODERATE
rs140998442;293028	chr1	158668075	SPTA1	GAAA	GAA	46	0.237	INDEL	Uncertain_significance	Elliptocytosis|Hereditary_pyropoikilocytosis|Spherocytosis,_Recessive	intron_variant	protein_coding	MODIFIER
rs140998442;293028	chr1	158668075	SPTA1	GAAA	G	73	0.376	INDEL	Uncertain_significance	Elliptocytosis|Hereditary_pyropoikilocytosis|Spherocytosis,_Recessive	intron_variant	protein_coding	MODIFIER
rs140998442;293028	chr1	158668075	SPTA1	GAAA	GA	10	0.052	INDEL	Uncertain_significance	Elliptocytosis|Hereditary_pyropoikilocytosis|Spherocytosis,_Recessive	intron_variant	protein_coding	MODIFIER
rs703116;258917	chr1	158674315	SPTA1	T	A	54	0.278	SNP	Benign/Likely_benign	Elliptocytosis|Hereditary_pyropoikilocytosis|not_specified|Spherocytosis,_Recessive	downstream_gene_variant	protein_coding	MODIFIER
rs325996;258962	chr1	158677705	SPTA1	A	T	191	0.985	SNP	Benign/Likely_benign	Elliptocytosis|Hereditary_pyropoikilocytosis|not_specified|Spherocytosis,_Recessive	synonymous_variant	protein_coding	LOW
rs703121;258961	chr1	158677732	SPTA1	A	G	137	0.706	SNP	Benign/Likely_benign	Elliptocytosis|Hereditary_pyropoikilocytosis|not_specified|Spherocytosis,_Recessive	synonymous_variant	protein_coding	LOW
rs325995;258959	chr1	158677841	SPTA1	T	A	191	0.985	SNP	Benign/Likely_benign	Elliptocytosis|Hereditary_pyropoikilocytosis|not_specified|Spherocytosis,_Recessive	splice_region_variant&intron_variant	protein_coding	LOW
rs183647059;293048	chr1	158678420	SPTA1	T	C	3	0.015	SNP	Benign/Likely_benign	Elliptocytosis|Hereditary_pyropoikilocytosis|Spherocytosis,_Recessive|not_provided	missense_variant	protein_coding	MODERATE
rs199598260;293050	chr1	158678534	SPTA1	C	T	3	0.015	SNP	Benign/Likely_benign	Elliptocytosis|Hereditary_pyropoikilocytosis|Spherocytosis,_Recessive|not_provided	missense_variant&splice_region_variant	protein_coding	MODERATE
rs435080;258916	chr1	158685246	SPTA1	G	A	194	1	SNP	Benign/Likely_benign	Elliptocytosis|Hereditary_pyropoikilocytosis|not_specified|Spherocytosis,_Recessive	synonymous_variant	protein_coding	LOW
rs41273533;618385	chr1	158685339	SPTA1	C	G	3	0.015	SNP	Conflicting_interpretations_of_pathogenicity	not_specified|not_provided	missense_variant	protein_coding	MODERATE
rs2564858;258920	chr1	158686491	SPTA1	T	C	194	1	SNP	Benign/Likely_benign	Elliptocytosis|Hereditary_pyropoikilocytosis|not_specified|Spherocytosis,_Recessive	splice_region_variant&intron_variant	protein_coding	LOW
rs111674514;293063;293064	chr1	158686557	SPTA1	C	CAG	33	0.17	INDEL	Uncertain_significance	Elliptocytosis|Hereditary_pyropoikilocytosis|Spherocytosis,_Recessive	5_prime_UTR_variant	protein_coding	MODIFIER
rs111674514;293063;293064	chr1	158686557	SPTA1	C	CAGAG	143	0.737	INDEL	Uncertain_significance	Elliptocytosis|Hereditary_pyropoikilocytosis|Spherocytosis,_Recessive	5_prime_UTR_variant	protein_coding	MODIFIER
rs111674514;293063;293064	chr1	158686557	SPTA1	C	CAGAGAGAG	12	0.062	INDEL	Uncertain_significance	Elliptocytosis|Hereditary_pyropoikilocytosis|Spherocytosis,_Recessive	5_prime_UTR_variant	protein_coding	MODIFIER
rs367824971;293066	chr1	158686642	SPTA1	G	GA	127	0.655	INDEL	Likely_benign	Elliptocytosis|Hereditary_pyropoikilocytosis|Spherocytosis	5_prime_UTR_variant	protein_coding	MODIFIER
rs367824971;293066	chr1	158686642	SPTA1	G	GAA	10	0.052	INDEL	Likely_benign	_Recessive	5_prime_UTR_variant	protein_coding	MODIFIER
rs147301876;781929	chr1	159045460	IFI16	C	T	2	0.01	SNP	Benign	not_provided	missense_variant	protein_coding	MODERATE
rs12075;17728	chr1	159205564	ACKR1	G	A	115	0.593	SNP	Benign	DUFFY_BLOOD_GROUP_SYSTEM,_FYA/FYB_POLYMORPHISM|not_specified	missense_variant	protein_coding	MODERATE
rs34599082;18396	chr1	159205704	ACKR1	C	T	3	0.015	SNP	Pathogenic	DUFFY_BLOOD_GROUP_SYSTEM,_FY(bwk)_PHENOTYPE	missense_variant	protein_coding	MODERATE
rs36007769;777331	chr1	159206153	ACKR1	G	A	3	0.015	SNP	Benign	not_provided	synonymous_variant	protein_coding	LOW
rs1053074;293090	chr1	160039331	KCNJ10	A	C	54	0.278	SNP	Likely_benign	Pendred_syndrome|Seizures,_Sensorineural_Deafness,_Ataxia,_Intellectual_Disability,_and_Electrolyte_Imbalance_Syndrome|Nonsyndromic_Hearing_Loss,_Mixed	3_prime_UTR_variant	protein_coding	MODIFIER
rs2486254;293091	chr1	160039353	KCNJ10	G	C	194	1	SNP	Benign	Pendred_syndrome|Seizures,_Sensorineural_Deafness,_Ataxia,_Intellectual_Disability,_and_Electrolyte_Imbalance_Syndrome|Nonsyndromic_Hearing_Loss,_Mixed	splice_region_variant&intron_variant	processed_transcript	LOW
rs2486253;293102	chr1	160039629	KCNJ10	A	C	148	0.763	SNP	Benign	Pendred_syndrome|Seizures,_Sensorineural_Deafness,_Ataxia,_Intellectual_Disability,_and_Electrolyte_Imbalance_Syndrome|Nonsyndromic_Hearing_Loss,_Mixed	3_prime_UTR_variant	protein_coding	MODIFIER
rs1130183;129317	chr1	160041722	KCNJ10	G	A	19	0.098	SNP	Benign	History_of_neurodevelopmental_disorder|EAST_syndrome|not_specified	missense_variant	protein_coding	MODERATE
rs115466046;129316	chr1	160042480	KCNJ10	C	T	4	0.021	SNP	Benign/Likely_benign	History_of_neurodevelopmental_disorder|EAST_syndrome|not_specified|not_provided	missense_variant	protein_coding	MODERATE
rs3120973;682044	chr1	160042703	KCNJ10	G	A	67	0.345	SNP	Benign	not_provided	upstream_gene_variant	processed_transcript	MODIFIER
rs1570096;668000	chr1	160115491	ATP1A2	A	T	194	1	SNP	Benign	not_provided	upstream_gene_variant	protein_coding	MODIFIER
rs2854244;678200	chr1	160116078	ATP1A2	A	C	93	0.479	SNP	Benign	not_provided	intron_variant	protein_coding	MODIFIER
rs2070700;668017	chr1	160116165	ATP1A2	A	C	64	0.33	SNP	Benign	not_provided	intron_variant	protein_coding	MODIFIER
rs2854246;670739	chr1	160120884	ATP1A2	T	C	194	1	SNP	Benign	not_provided	upstream_gene_variant	retained_intron	MODIFIER
rs67915591;166705	chr1	160120891	ATP1A2	CCCTT	C	163	0.84	INDEL	Benign	Familial_hemiplegic_migraine|Alternating_hemiplegia_of_childhood|not_specified	splice_region_variant&intron_variant	protein_coding	LOW
rs58313172;668975	chr1	160121556	ATP1A2	G	A	30	0.155	SNP	Benign	not_provided	upstream_gene_variant	retained_intron	MODIFIER
rs116711766;128485	chr1	160123375	ATP1A2	G	A	2	0.01	SNP	Benign/Likely_benign	Familial_hemiplegic_migraine|not_specified|not_provided	missense_variant	protein_coding	MODERATE
rs2820581;197163	chr1	160123432	ATP1A2	C	T	194	1	SNP	Benign	not_specified	upstream_gene_variant	retained_intron	MODIFIER
rs2820582;670740	chr1	160124121	ATP1A2	T	C	194	1	SNP	Benign	not_provided	upstream_gene_variant	protein_coding	MODIFIER
rs2854248;670754	chr1	160124137	ATP1A2	T	A	70	0.361	SNP	Benign	not_provided	upstream_gene_variant	protein_coding	MODIFIER
rs17846707;674717	chr1	160124152	ATP1A2	G	A	37	0.191	SNP	Benign	not_provided	upstream_gene_variant	protein_coding	MODIFIER
rs1023420;678075	chr1	160124553	ATP1A2	T	C	46	0.237	SNP	Benign	not_provided	upstream_gene_variant	protein_coding	MODIFIER
rs1321655;678076	chr1	160124668	ATP1A2	A	G	194	1	SNP	Benign	not_provided	upstream_gene_variant	protein_coding	MODIFIER
rs1023421;668018	chr1	160124854	ATP1A2	A	G	121	0.624	SNP	Benign	not_provided	upstream_gene_variant	protein_coding	MODIFIER
rs56281131;679999	chr1	160124905	ATP1A2	T	G	9	0.046	SNP	Likely_benign	not_provided	upstream_gene_variant	protein_coding	MODIFIER
rs7548116;670755	chr1	160125337	ATP1A2	T	A	121	0.624	SNP	Benign	not_provided	upstream_gene_variant	protein_coding	MODIFIER
rs35015303;678077	chr1	160125498	ATP1A2	C	CT	64	0.33	INDEL	Benign	not_provided	upstream_gene_variant	protein_coding	MODIFIER
rs2295623;670905	chr1	160127525	ATP1A2	C	A	16	0.082	SNP	Benign	not_provided	upstream_gene_variant	protein_coding	MODIFIER
rs6695366;670756	chr1	160127876	ATP1A2	G	A	148	0.763	SNP	Benign	not_provided	downstream_gene_variant	retained_intron	MODIFIER
rs1063125;128477	chr1	160128753	ATP1A2	G	A	45	0.232	SNP	Benign	Familial_hemiplegic_migraine|Alternating_hemiplegia_of_childhood|not_specified|not_provided	synonymous_variant	protein_coding	LOW
rs17846713;256763	chr1	160130411	ATP1A2	C	G	5	0.026	SNP	Benign/Likely_benign	Familial_hemiplegic_migraine|Alternating_hemiplegia_of_childhood|not_specified	downstream_gene_variant	retained_intron	MODIFIER
rs17846714;128479	chr1	160130474	ATP1A2	C	T	12	0.062	SNP	Benign/Likely_benign	Familial_hemiplegic_migraine|Alternating_hemiplegia_of_childhood|not_specified	synonymous_variant	protein_coding	LOW
rs72706621;680007	chr1	160134931	ATP1A2	A	C	19	0.098	SNP	Benign	not_provided	upstream_gene_variant	retained_intron	MODIFIER
rs17846715;128481	chr1	160135577	ATP1A2	C	T	32	0.165	SNP	Benign/Likely_benign	Familial_hemiplegic_migraine|Alternating_hemiplegia_of_childhood|not_specified	synonymous_variant	protein_coding	LOW
rs111331208;673241	chr1	160137067	ATP1A2	G	A	3	0.015	SNP	Likely_benign	not_provided	upstream_gene_variant	processed_transcript	MODIFIER
rs56077630;204875	chr1	160139618	ATP1A2	A	AC	36	0.186	INDEL	Benign	not_specified	upstream_gene_variant	processed_transcript	MODIFIER
[truncated: 38,181 more rows]
