# Supplementary material for: Genome diversity in Ukraine
Source: Gigascience. 2021 Jan 13;10(1):giaa159. doi: 10.1093/gigascience/giaa159 (PMC7804371; doi:10.1093/gigascience/giaa159)
Supplement: giaa159_Supplemental_Files [file giaa159_supplemental_files.zip › Table S4_differentiative_functional_R2.xlsx]

## Sheet: Sheet1
ID	Chr	Position	Ref	Alt	Region	Gene	Type	Associated medical condition	Clinvar Classification	Ukr_altFreq	FET vs. EUR (p-value)	FET vs. RUS (p-value)	Rus_altFreq	EUR_altFreq	FET vs. RUS (p-value)	FET vs. EUR (p-value)
rs1138333	chr1	18871570	T	G	UTR3	ALDH4A1	.	Hyperprolinemia	Likely_benign	0.201031	16	46	0.347826	0.281947	0.0494538	0.0211154
rs1138328	chr1	18871606	C	G	UTR3	ALDH4A1	.	Hyperprolinemia	Likely_benign	0.201031	16	46	0.347826	0.278905	0.0494538	0.0261894
rs7366541	chr1	18871647	T	C	UTR3	ALDH4A1	.	Hyperprolinemia	Likely_benign	0.201031	16	46	0.347826	0.282961	0.0494538	0.0211241
rs1140477	chr1	18871920	G	A	UTR3	ALDH4A1	.	Hyperprolinemia	Likely_benign	0.201031	16	46	0.347826	0.281947	0.0494538	0.0211154
rs1138269	chr1	18871924	C	T	UTR3	ALDH4A1	.	Hyperprolinemia	Likely_benign	0.201031	16	46	0.347826	0.281947	0.0494538	0.0211154
rs14311	chr1	18872133	G	A	UTR3	ALDH4A1	.	Hyperprolinemia	Likely_benign	0.190722	16	46	0.347826	0.281947	0.0289303	0.00780021
rs9117	chr1	18872401	A	G	UTR3	ALDH4A1	.	Hyperprolinemia	Likely_benign	0.170103	16	46	0.347826	0.24645	0.0133138	0.0205659
rs1697405	chr1	21577713	C	T	UTR3	ALPL	.	Hypophosphatasia	Benign	0.484536	14	46	0.304348	0.374239	0.0321317	0.00481187
rs2108202	chr1	43930114	C	T	intronic	ST3GAL3	.	not_specified	Benign	0.840206	30	46	0.652174	0.759635	0.0066148	0.0146358
rs2758735	chr1	47251517	A	G	exonic	STIL	synonymous SNV	Primary_autosomal_recessive_microcephaly_7|not_specified|Primary_Microcephaly,_Recessive|not_provided	Benign	0.634021	21	46	0.456522	0.543611	0.0304976	0.0218095
rs2742104	chr1	47269608	T	C	intronic	STIL	.	not_specified	Likely_benign	0.634021	21	46	0.456522	0.544625	0.0304976	0.0219979
rs3125630	chr1	47302242	G	A	exonic	STIL	nonsynonymous SNV	Primary_autosomal_recessive_microcephaly_7|not_specified|Primary_Microcephaly,_Recessive|not_provided	Benign	0.365979	25	46	0.543478	0.454361	0.0304976	0.0265963
rs2297480	chr1	155309691	T	G	intronic	FDPS	.	Bisphosphonates_response_-_Efficacy	drug_response	0.134021	12	44	0.272727	0.264706	0.0376756	7.35148e-05
rs10594	chr1	160277395	G	C	UTR3	PEX19	.	Zellweger_syndrome	Benign	0.391753	25	44	0.568182	0.508114	0.0422057	0.00358166
rs79906867	chr1	201330192	G	A	UTR3	PKP1	.	Ectodermal_dysplasia_skin_fragility_syndrome	Likely_benign	0.0876289	0	46	0	0.0395538	0.0488163	0.00839169
rs114649649	chr1	201330233	G	A	UTR3	PKP1	.	Ectodermal_dysplasia_skin_fragility_syndrome	Likely_benign	0.0876289	0	46	0	0.0395538	0.0488163	0.00839169
rs3795628	chr1	201330750	G	A	UTR3	PKP1	.	Ectodermal_dysplasia_skin_fragility_syndrome	Likely_benign	0.0876289	0	46	0	0.0395538	0.0488163	0.00839169
rs61819986	chr1	201330905	G	T	UTR3	PKP1	.	Ectodermal_dysplasia_skin_fragility_syndrome	Likely_benign	0.0876289	0	46	0	0.0395538	0.0488163	0.00839169
rs3795630	chr1	201330965	T	C	UTR3	PKP1	.	Ectodermal_dysplasia_skin_fragility_syndrome	Likely_benign	0.0876289	0	46	0	0.0395538	0.0488163	0.00839169
rs10920175	chr1	201331714	T	C	UTR3	PKP1	.	Ectodermal_dysplasia_skin_fragility_syndrome	Benign	0.912371	46	46	1	0.955375	0.0488163	0.0199221
rs61819987	chr1	201332546	C	G	UTR3	PKP1	.	Ectodermal_dysplasia_skin_fragility_syndrome	Likely_benign	0.0876289	0	46	0	0.0395538	0.0488163	0.00839169
rs2076351	chr1	209628174	C	T	exonic	LAMB3	synonymous SNV	Epidermolysis_bullosa,_junctional|not_specified	Benign	0.0206186	4	44	0.0909091	0.00507099	0.0406147	0.045278
rs55793082	chr1	212896890	G	A	UTR3	FLVCR1	.	Posterior_column_ataxia_with_retinitis_pigmentosa	Benign	0.0588235	7	26	0.269231	0.18357	0.00254104	1.62714e-05
rs1056607	chr1	225423959	C	T	exonic	LBR	synonymous SNV	Greenberg_dysplasia|not_specified|not_provided	Benign	0.804124	29	46	0.630435	0.705882	0.0182081	0.00496752
rs2071403	chr2	1413472	A	G	UTR5	TPO	.	Congenital_hypothyroidism	Likely_benign	0.0133333	23	46	0.5	0.536511	3.82349e-07	2.70603e-06
rs3811613	chr2	1648888	G	A	exonic	PXDN	synonymous SNV	not_specified	Benign	0.396907	10	46	0.217391	0.283976	0.026374	0.00208471
rs58811869	chr2	43950562	G	C	intronic	LRPPRC	.	Leigh_syndrome	Likely_benign	0.0927835	0	46	0	0.15213	0.0281479	0.0323401
rs572137795	chr2	69323821	G	A	UTR3	GFPT1	.	Congenital_Myasthenic_Syndrome,_Recessive	Uncertain_significance	0.0154639	4	46	0.0869565	0.0010142	0.0267735	0.0154106
rs62174689	chr2	151579326	C	G	intronic	NEB	.	not_specified	Benign	0.185484	28	42	0.666667	0.494929	1.34858e-06	2.22608e-06
rs12803	chr2	156325413	A	C	UTR3	NR4A2	.	Parkinson_Disease,_Dominant/Recessive	Benign	0.402062	26	46	0.565217	0.528398	0.0486753	0.00162959
rs61750041	chr2	181604076	T	G	exonic	CERKL	nonsynonymous SNV	not_specified|Retinitis_Pigmentosa,_Recessive	Benign/Likely_benign	0.103093	10	46	0.217391	0.166329	0.0464843	0.0298513
rs901854	chr3	4814550	G	A	exonic	ITPR1	synonymous SNV	not_specified|Spinocerebellar_Ataxia,_Dominant	Benign	0.670103	23	46	0.5	0.589249	0.0402387	0.0370456
rs10222446	chr3	10049351	T	C	intronic	FANCD2	.	not_specified	Benign	0.104167	13	38	0.342105	0.337728	0.000517666	2.74557e-06
rs35495399	chr3	10073349	G	T	exonic	FANCD2	nonsynonymous SNV	Fanconi_anemia|not_specified	Benign/Likely_benign	0.00515464	4	46	0.0869565	0.0294118	0.0051907	0.0467669
rs6550987	chr3	25733865	A	C	intronic	NGLY1	.	not_specified	Benign	0.938144	37	46	0.804348	0.831643	0.00782171	6.46255e-05
rs12583	chr3	49534029	G	T	UTR3	DAG1	.	not_provided	not_provided	0.304124	7	46	0.152174	0.233266	0.0433383	0.0441732
rs114209632	chr3	52154345	C	T	intronic	POC1A	.	not_specified	Likely_benign	0.0257732	5	46	0.108696	0.0912779	0.0248135	0.00126822
rs3923745	chr3	77040244	T	C	UTR5	ROBO2	.	Vesicoureteral_reflux	Benign	0.443299	12	46	0.26087	0.338742	0.0296148	0.00669762
rs6141	chr3	184372478	C	T	UTR3	THPO	.	Essential_thrombocythemia	Benign	0.391753	27	46	0.586957	0.544625	0.0202099	0.000111354
rs62412180	chr4	41744460	T	C	UTR3	PHOX2B	.	Neuroblastoma|Congenital_central_hypoventilation	Benign	0.139175	1	46	0.0217391	0.0537525	0.021829	6.9608e-05
rs2231137	chr4	88139962	C	T	exonic	ABCG2	nonsynonymous SNV	Uric_acid_concentration,_serum,_quantitative_trait_locus_1|Blood_group,_Junior_system	Affects,_association	0.0206186	4	46	0.0869565	0.0608519	0.0460119	0.0229453
rs3217753	chr4	121825170	A	G	UTR3	BBS7	.	Bardet-Biedl_syndrome	Benign	0.412371	27	46	0.586957	0.336714	0.0469455	0.0479923
rs35329108	chr5	1216785	G	A	intronic	SLC6A19	.	Hyperglycinuria|Iminoglycinuria,_digenic	Pathogenic	0.324742	8	46	0.173913	0.225152	0.04874	0.00431949
rs4647100	chr5	60904838	A	G	exonic	ERCC8	synonymous SNV	Cockayne_syndrome|not_specified	Benign	0.190722	16	44	0.363636	0.269777	0.0165641	0.0243242
rs17852781	chr5	74750639	C	T	exonic	GFM2	synonymous SNV	not_specified	Benign	0.0360825	6	46	0.130435	0.102434	0.0212918	0.00244304
rs1050687	chr5	128258040	C	T	UTR3	FBN2	.	Congenital_contractural_arachnodactyly	Benign	0.0721649	8	46	0.173913	0.127789	0.044481	0.0285273
rs7288	chr5	128258178	C	T	UTR3	FBN2	.	Congenital_contractural_arachnodactyly	Benign	0.0721649	8	46	0.173913	0.124746	0.044481	0.0370043
rs13305	chr5	128258722	A	T	UTR3	FBN2	.	Congenital_contractural_arachnodactyly	Benign	0.0721649	8	46	0.173913	0.127789	0.044481	0.0285273
rs10070365	chr5	128261826	G	A	exonic	FBN2	synonymous SNV	Congenital_contractural_arachnodactyly|not_specified|Cardiovascular_phenotype|not_provided	Benign	0.0670103	8	46	0.173913	0.122718	0.0369785	0.0254723
rs4608967	chr5	161848407	C	T	UTR5	GABRA1	.	Juvenile_myoclonic_epilepsy	Likely_benign	0.154639	1	46	0.0217391	0.10142	0.0132278	0.0437653
rs3095871	chr5	173233520	T	A	intronic	NKX2-5	.	not_specified	Benign	0.142857	10	28	0.357143	0.521298	0.0123165	2.33186e-06
rs4072924	chr5	177995822	C	T	intronic	PROP1	.	not_specified|Combined_Pituitary_Hormone_Deficiency,_Recessive	Benign	0.8125	24	46	0.521739	0.530426	0.000343651	1.78975e-06
rs75579703	chr6	33440903	G	A	exonic	SYNGAP1	synonymous SNV	History_of_neurodevelopmental_disorder|not_specified	Benign	0.223529	3	46	0.0652174	0.11359	0.0182235	0.000279756
rs552393576	chr6	50823879	A	G	intronic	TFAP2B	.	Char_syndrome	Benign	0.185567	3	46	0.0652174	0.12069	0.047394	0.0195572
rs142522748	chr6	51772738	G	T	exonic	PKHD1	nonsynonymous SNV	Autosomal_recessive_polycystic_kidney_disease|not_specified|not_provided	Benign/Likely_benign	0.0360825	6	46	0.130435	0.00912779	0.0212918	0.00887126
rs41273726	chr6	52028309	T	C	exonic	PKHD1	nonsynonymous SNV	Autosomal_recessive_polycystic_kidney_disease|not_specified|not_provided	Benign/Likely_benign	0.0412371	6	46	0.130435	0.0111562	0.0318188	0.0067919
rs9445051	chr6	64626250	G	A	intronic	EYS	.	Retinitis_Pigmentosa,_Recessive	Likely_benign	0.35567	7	46	0.152174	0.261663	0.0078635	0.00851645
rs592121	chr6	70274733	A	G	exonic	COL9A1	nonsynonymous SNV	Multiple_Epiphyseal_Dysplasia,_Dominant|not_specified|Stickler_Syndrome,_Recessive	Benign	0.443299	12	46	0.26087	0.363083	0.0296148	0.0424791
rs12210123	chr6	70300398	A	G	intronic	COL9A1	.	Multiple_Epiphyseal_Dysplasia,_Dominant|not_specified|Stickler_Syndrome,_Recessive	Benign/Likely_benign	0.283505	6	46	0.130435	0.182556	0.0376723	0.00218113
rs3734353	chr6	100448693	T	G	intronic	SIM1	.	Schaaf-yang_syndrome	Benign	0.180412	16	46	0.347826	0.318458	0.0165119	9.83211e-05
rs7743126	chr6	123216692	A	G	UTR3	TRDN	.	Catecholaminergic_polymorphic_ventricular_tachycardia	Benign	0.556701	17	46	0.369565	0.441176	0.0321288	0.00351961
rs361509	chr6	123218464	C	T	UTR3	TRDN	.	Catecholaminergic_polymorphic_ventricular_tachycardia	Benign	0.551546	17	46	0.369565	0.436105	0.0327039	0.00349622
rs1259	chr6	123218540	T	C	UTR3	TRDN	.	Catecholaminergic_polymorphic_ventricular_tachycardia	Benign	0.56701	17	46	0.369565	0.441176	0.020984	0.0015856
rs7754205	chr6	123218759	C	T	intronic	TRDN	.	not_specified	Benign	0.556701	17	44	0.386364	0.43712	0.0458847	0.00268133
rs2229848	chr6	129486484	C	T	exonic	LAMA2	nonsynonymous SNV	not_specified	Benign	0.613402	36	46	0.782609	0.720081	0.0390233	0.00349025
rs2229849	chr6	129486554	G	C	exonic	LAMA2	synonymous SNV	Merosin_deficient_congenital_muscular_dystrophy|not_specified|Congenital_Muscular_Dystrophy,_LAMA2-related	Benign	0.613402	36	46	0.782609	0.720081	0.0390233	0.00349025
rs17053540	chr6	133530672	C	T	ncRNA_intronic	TARID	.	Dilated_Cardiomyopathy,_Dominant|Nonsyndromic_Hearing_Loss,_Dominant	Likely_benign	0.190722	1	46	0.0217391	0.13286	0.00286084	0.0425746
rs11914	chr6	137198451	A	C	exonic	IFNGR1	synonymous SNV	not_specified|Familial_Atypical_Mycobacteriosis,_Autosomal_Recessive	Benign/Likely_benign	0.231959	4	46	0.0869565	0.149087	0.0264754	0.00560498
rs6945582	chr7	2937133	G	A	exonic	CARD11	synonymous SNV	not_specified	Benign	0.113402	11	46	0.23913	0.206897	0.0331275	0.00191972
rs28444529	chr7	16089315	C	T	UTR3	CRPPA	.	Congenital_Muscular_Dystrophy,_alpha-dystroglycan_related	Benign	0.226027	16	40	0.4	0.404665	0.041358	2.39425e-05
rs6461252	chr7	16406048	A	T	intronic	CRPPA	.	Congenital_muscular_dystrophy-dystroglycanopathy_with_brain_and_eye_anomalies,_type_A7|not_specified|Congenital_Muscular_Dystrophy,_alpha-dystroglycan_related	Benign	0.28866	21	44	0.477273	0.383367	0.0202384	0.0143889
rs1135612	chr7	75980359	A	G	exonic	POR	synonymous SNV	Antley-Bixler_syndrome_with_genital_anomalies_and_disordered_steroidogenesis|not_specified	Benign/Likely_benign	0.324742	8	46	0.173913	0.247465	0.04874	0.031378
rs2286823	chr7	75984978	G	A	intronic	POR	.	not_specified	Benign	0.401042	9	46	0.195652	0.303245	0.010099	0.00874802
rs1057868	chr7	75985688	C	T	exonic	POR	nonsynonymous SNV	Antley-Bixler_syndrome_with_genital_anomalies_and_disordered_steroidogenesis|not_specified	Benign/Likely_benign	0.206186	20	46	0.434783	0.294118	0.00223018	0.0140788
rs17685	chr7	75986787	G	A	UTR3	POR	.	Antley-Bixler_syndrome_with_genital_anomalies_and_disordered_steroidogenesis	Likely_benign	0.195876	18	46	0.391304	0.288032	0.00680485	0.00811974
rs2074641	chr7	78127263	T	C	exonic	MAGI2	synonymous SNV	not_specified|not_provided	Benign	0.927835	35	46	0.76087	0.869168	0.00228385	0.0218651
rs7812015	chr7	78127407	C	T	exonic	MAGI2	synonymous SNV	not_specified|not_provided	Benign	0.927835	35	46	0.76087	0.868154	0.00228385	0.0219951
rs11542682	chr7	92213240	T	C	exonic	KRIT1	synonymous SNV	Angiokeratoma_corporis_diffusum_with_arteriovenous_fistulas|Cerebral_cavernous_malformation|not_specified|not_provided	Benign	0.134021	1	46	0.0217391	0.0831643	0.0350044	0.0293029
rs3213673	chr7	107924094	G	A	intronic	LAMB1	.	Maple_syrup_urine_disease|Leigh_syndrome|Pyruvate_dehydrogenase_complex_deficiency|not_specified	Benign	0.597938	17	46	0.369565	0.407708	0.00783262	3.85848e-06
rs3213674	chr7	107924097	G	T	intronic	LAMB1	.	not_specified	Benign	0.597938	17	44	0.386364	0.447262	0.0120472	0.000150374
rs61756423	chr7	113879177	C	A	exonic	PPP1R3A	nonsynonymous SNV	Monogenic_diabetes	Likely_benign	0.0154639	4	46	0.0869565	0.0010142	0.0267735	0.0154106
rs35775721	chr7	116699618	C	T	exonic	MET	synonymous SNV	Renal_cell_carcinoma,_papillary,_1|Hereditary_cancer-predisposing_syndrome|not_specified|not_provided	Benign	0.0824742	0	46	0	0.0415822	0.0469248	0.0257896
rs13223756	chr7	116757518	A	G	exonic	MET	synonymous SNV	Renal_cell_carcinoma,_papillary,_1|Hereditary_cancer-predisposing_syndrome|not_specified|not_provided	Benign	0.283505	6	46	0.130435	0.207911	0.0376723	0.0229723
rs41736	chr7	116795714	C	T	exonic	MET	synonymous SNV	Renal_cell_carcinoma,_papillary,_1|Hereditary_cancer-predisposing_syndrome|not_specified|not_provided	Benign	0.340206	24	46	0.521739	0.43712	0.0276272	0.0135904
rs2023748	chr7	116795968	G	A	exonic	MET	synonymous SNV	Renal_cell_carcinoma,_papillary,_1|Hereditary_cancer-predisposing_syndrome|not_specified|not_provided	Benign	0.340206	24	46	0.521739	0.439148	0.0276272	0.010989
rs41737	chr7	116796043	G	A	exonic	MET	synonymous SNV	Renal_cell_carcinoma,_papillary,_1|Hereditary_cancer-predisposing_syndrome|not_specified|not_provided	Benign	0.340206	24	46	0.521739	0.439148	0.0276272	0.010989
rs41738	chr7	116797152	A	G	UTR3	MET	.	Renal_cell_carcinoma,_papillary,_1	Benign	0.340206	24	46	0.521739	0.439148	0.0276272	0.010989
rs41739	chr7	116797450	A	G	UTR3	MET	.	Renal_cell_carcinoma,_papillary,_1	Benign	0.340206	24	46	0.521739	0.439148	0.0276272	0.010989
rs6566	chr7	116798364	G	A	UTR3	MET	.	Renal_cell_carcinoma,_papillary,_1	Benign	0.340206	24	44	0.545455	0.439148	0.0154679	0.010989
rs7794745	chr7	146792514	A	T	intronic	CNTNAP2	.	Autism_15	risk_factor	0.484536	14	46	0.304348	0.384381	0.0321317	0.0103155
rs9657518	chr8	10610079	T	C	exonic	RP1L1	nonsynonymous SNV	Occult_macular_dystrophy	Benign	0.11828	13	36	0.361111	0.343813	0.000803458	2.50381e-06
rs74990397	chr8	10612558	C	T	exonic	RP1L1	nonsynonymous SNV	Occult_macular_dystrophy	Benign	0.603093	19	44	0.431818	0.511156	0.043712	0.0223949
rs9969466	chr8	10655001	G	C	UTR5	RP1L1	.	Occult_macular_dystrophy	Benign	0.690722	24	46	0.521739	0.56288	0.0377945	0.00105271
rs12675745	chr8	22127137	A	G	exonic	HR	synonymous SNV	Alopecia_universalis|Atrichia_with_papular_lesions	Benign	0.675258	39	46	0.847826	0.597363	0.0198142	0.0442218
rs1126931	chr8	22164420	C	T	UTR3	SFTPC	.	Idiopathic_fibrosing_alveolitis,_chronic_form|Pulmonary_Surfactant_Metabolism_Dysfunction,_Dominant|Osteogenesis_Imperfecta,_Recessive	Benign/Likely_benign	0.108247	11	46	0.23913	0.208925	0.0282833	0.000939305
rs2304873	chr8	41725776	C	T	exonic	ANK1	synonymous SNV	not_specified|Spherocytosis,_Dominant	Benign/Likely_benign	0.175258	2	46	0.0434783	0.118661	0.021942	0.0345706
rs6473599	chr8	51453640	G	A	exonic	PXDNL	synonymous SNV	not_specified	Benign	0.979381	42	46	0.913043	0.926978	0.0460119	0.00378911
rs4512367	chr8	68015357	C	T	intronic	PREX2	.	Lip_and_oral_cavity_carcinoma	association	0.381443	8	46	0.173913	0.302231	0.00898105	0.0344543
rs3134046	chr8	118928934	A	G	intronic	TNFRSF11B	.	Hyperphosphatasemia_with_bone_disease|not_specified	Benign	0.907216	46	46	1	0.956389	0.0281479	0.00753195
rs3102734	chr8	118951777	G	A	intronic	TNFRSF11B	.	Hyperphosphatasemia_with_bone_disease	Benign	0.0927835	0	46	0	0.0436105	0.0281479	0.00753195
rs77395345	chr9	399275	A	C	intronic	DOCK8	.	not_specified	Benign	0.0260417	4	32	0.125	0.235294	0.0259729	2.82811e-06
rs7044157	chr9	36215539	C	G	UTR3	GNE	.	Sialuria|Nonaka_myopathy|Inclusion_Body_Myopathy,_Recessive	Benign	0.0463918	6	46	0.130435	0.10142	0.0452957	0.0141619
rs363717	chr9	104782419	C	T	UTR3	ABCA1	.	Tangier_disease|Familial_High_Density_Lipoprotein_Deficiency	Benign	0.865979	33	46	0.717391	0.79716	0.0241302	0.0278182
rs2277158	chr9	126690950	A	G	exonic	LMX1B	synonymous SNV	Nail-patella_syndrome|not_specified	Benign	0.515464	16	46	0.347826	0.43712	0.049019	0.0485128
rs34200683	chr9	126697035	C	T	UTR3	LMX1B	.	Nail-patella_syndrome	Benign	0.427835	8	46	0.173913	0.336714	0.00124412	0.017038
rs10987413	chr9	126697159	G	A	UTR3	LMX1B	.	Nail-patella_syndrome	Benign	0.417526	8	46	0.173913	0.332657	0.00206902	0.0258485
rs10987414	chr9	126697199	C	T	UTR3	LMX1B	.	Nail-patella_syndrome	Benign	0.427835	8	46	0.173913	0.336714	0.00124412	0.017038
rs10987416	chr9	126698117	C	T	UTR3	LMX1B	.	Nail-patella_syndrome	Benign	0.417526	8	46	0.173913	0.331643	0.00206902	0.0256111
rs59515295	chr9	131512152	G	A	intronic	POMT1	.	not_specified	Benign	0.247423	3	46	0.0652174	0.157201	0.00485746	0.00344557
rs11548142	chr10	13100251	G	A	UTR5	OPTN	.	Primary_open_angle_glaucoma|Amyotrophic_Lateral_Sclerosis,_Recessive	Benign	0.350515	8	46	0.173913	0.250507	0.021988	0.00576881
rs1133189	chr10	69343841	C	G	exonic	HK1	synonymous SNV	not_specified	Benign	0.458763	12	46	0.26087	0.373225	0.0194226	0.0293651
rs1908339	chr10	74083342	T	A	intronic	VCL	.	not_specified	Benign	0.42268	28	46	0.608696	0.51927	0.0317321	0.014895
rs41284062	chr10	80272689	G	C	UTR3	MAT1A	.	Hepatic_methionine_adenosyltransferase_deficiency	Likely_benign	0.0257732	5	46	0.108696	0.0750507	0.0248135	0.0110143
rs1053905	chr10	95606607	C	T	UTR3	ALDH18A1	.	Cutis_laxa,_recessive	Benign	0.618557	19	46	0.413043	0.509128	0.0129674	0.00583848
rs10882640	chr10	95610182	C	T	intronic	ALDH18A1	.	Cutis_laxa-corneal_clouding-oligophrenia_syndrome|Cutis_laxa,_recessive|not_specified	Benign	0.536082	16	46	0.347826	0.458418	0.0322615	0.049492
rs10509688	chr10	95625485	A	G	intronic	ALDH18A1	.	not_specified	Benign	0.0824742	12	44	0.272727	0.163286	0.00123945	0.00291824
rs10786229	chr10	95687616	A	T	exonic	TCTN3	synonymous SNV	not_specified	Benign	0.237113	19	46	0.413043	0.34787	0.0256231	0.00259064
rs80150964	chr11	1245486	T	C	exonic	MUC5B	nonsynonymous SNV	not_specified	Benign	0.025	8	42	0.190476	0.229209	0.000495481	1.9609e-06
rs11601907	chr11	2847958	C	T	exonic	KCNQ1	synonymous SNV	Long_QT_syndrome|Jervell_and_Lange-Nielsen_syndrome|short_QT_syndrome|Familial_atrial_fibrillation|Romano-Ward_syndrome|not_specified|Cardiovascular_phenotype|not_provided	Benign	0.116279	14	46	0.304348	0.240365	0.00989996	0.00734495
rs77254044	chr11	45805170	G	A	UTR5	SLC35C1	.	Congenital_disorder_of_glycosylation	Benign	0.0309278	8	46	0.173913	0.0791075	0.00125128	0.0141934
rs679946	chr11	64810641	T	A	UTR5	MEN1	.	Hyperparathyroidism|Multiple_endocrine_neoplasia|not_specified	Benign/Likely_benign	0.407216	11	46	0.23913	0.503043	0.0417672	0.0149772
rs2227910	chr12	4912182	G	C	exonic	KCNA1	synonymous SNV	Episodic_ataxia|Myokymia|Episodic_ataxia_type_1|not_specified|not_provided	Benign	0.427835	29	46	0.630435	0.515213	0.0143225	0.0279017
rs4766309	chr12	4912818	T	A	exonic	KCNA1	synonymous SNV	Episodic_ataxia|Myokymia|Episodic_ataxia_type_1|not_specified|not_provided	Benign	0.597938	36	46	0.782609	0.690669	0.0261588	0.0148152
rs1137196	chr12	25206035	T	G	UTR3	KRAS	.	Noonan_syndrome|Cardio-facio-cutaneous_syndrome	Likely_benign	0.530928	15	46	0.326087	0.434077	0.0140363	0.0143871
rs58580222	chr12	52302264	G	A	exonic	KRT86	synonymous SNV	not_provided	not_provided	0.0294118	12	46	0.26087	0.128803	0.000306428	0.0117327
rs2852456	chr12	52314457	G	A	UTR3	KRT83	.	Beaded_hair	Benign	0.530928	34	46	0.73913	0.643002	0.0125809	0.00352301
rs2857671	chr12	52314636	G	A	exonic	KRT83	nonsynonymous SNV	Beaded_hair	Benign	0.530928	34	46	0.73913	0.643002	0.0125809	0.00352301
rs2857670	chr12	52314781	A	G	exonic	KRT83	synonymous SNV	Beaded_hair	Benign	0.530928	34	46	0.73913	0.646045	0.0125809	0.00337609
rs2248619	chr12	52317666	T	C	intronic	KRT83	.	Beaded_hair	Benign	0.530928	34	46	0.73913	0.646045	0.0125809	0.00337609
rs2634041	chr12	52651842	T	C	exonic	KRT2	nonsynonymous SNV	Ichthyosis_bullosa_of_Siemens	Benign	0.0257732	6	36	0.166667	0.283976	0.00253707	2.25048e-06
rs2233260	chr12	110913195	G	A	intronic	MYL2	.	not_provided	not_provided	0.185567	15	46	0.326087	0.25355	0.0451127	0.0440241
rs3741983	chr12	112502049	C	T	intronic	PTPN11	.	Noonan_syndrome	Benign	0.231959	4	46	0.0869565	0.166329	0.0264754	0.0310735
rs61942438	chr12	131929541	C	T	UTR5	PUS1	.	Mitochondrial_myopathy_and_sideroblastic_anemia	Benign	0.0309278	6	46	0.130435	0.0801217	0.013428	0.0142644
rs10151259	chr14	21321881	G	T	exonic	RPGRIP1	nonsynonymous SNV	Leber_congenital_amaurosis|Cone-rod_dystrophy_13|not_specified|Cone-Rod_Dystrophy,_Recessive|not_provided	Conflicting_interpretations_of_pathogenicity	0.324742	5	46	0.108696	0.238337	0.00323127	0.0144537
rs7157052	chr14	21325077	G	A	intronic	RPGRIP1	.	Leber_congenital_amaurosis|not_specified|Cone-Rod_Dystrophy,_Recessive	Benign/Likely_benign	0.314433	5	46	0.108696	0.220081	0.00530397	0.00552077
rs45437097	chr14	91416785	G	A	exonic	CCDC88C	synonymous SNV	not_specified	Benign	0.304124	6	46	0.130435	0.220081	0.0166738	0.0155787
rs1243166	chr14	94377481	A	G	UTR3	SERPINA1	.	Alpha-1-antitrypsin_deficiency	Likely_benign	0.442308	31	46	0.673913	0.647059	0.0261351	0.00447076
rs1187652	chr14	95088868	C	T	UTR3	DICER1	.	Pleuropulmonary_blastoma	Benign	0.989691	43	46	0.934783	0.962475	0.0498524	0.0495214
rs72698098	chr15	22825802	C	T	UTR3	NIPA1	.	Spastic_paraplegia,_autosomal_dominant	Benign	0.0360825	7	46	0.152174	0.0922921	0.00725595	0.00675102
rs4779816	chr15	31076920	A	G	exonic	TRPM1	nonsynonymous SNV	Congenital_Stationary_Night_Blindness,_Recessive	Benign	0.406977	38	46	0.826087	0.799189	3.29292e-06	7.81805e-07
rs75286462	chr15	33838496	G	C	exonic	RYR3	synonymous SNV	Epileptic_encephalopathy	Benign	0.0103093	3	46	0.0652174	0.0547667	0.0498524	0.00483245
rs79305633	chr15	33859700	C	T	exonic	RYR3	synonymous SNV	Epileptic_encephalopathy	Benign	0.0103093	3	46	0.0652174	0.0547667	0.0498524	0.00483245
rs1801320	chr15	40695330	G	C	UTR5	RAD51	.	Breast_cancer,_susceptibility_to,_in_BRCA1_and_BRCA2_carriers	risk_factor	0.185567	3	46	0.0652174	0.0770791	0.047394	1.28734e-05
rs36014111	chr15	44608477	C	T	exonic	SPG11	synonymous SNV	Spastic_paraplegia_11,_autosomal_recessive|not_specified|Spastic_Paraplegia,_Recessive	Benign/Likely_benign	0.0103093	3	46	0.0652174	0.0466531	0.0498524	0.0157605
rs2227935	chr15	90782869	C	T	exonic	BLM	nonsynonymous SNV	Bloom_syndrome|Hereditary_cancer-predisposing_syndrome|not_specified|not_provided	Benign/Likely_benign	0.0257732	6	46	0.130435	0.0709939	0.00786483	0.0152924
rs36117280	chr16	1200389	A	G	exonic	CACNA1H	nonsynonymous SNV	not_provided	Benign	0.221649	4	46	0.0869565	0.139959	0.0396855	0.00615774
rs75773027	chr16	3581338	T	C	UTR3	SLX4	.	Fanconi_anemia	Likely_benign	0.0257732	6	46	0.130435	0.0649087	0.00786483	0.0299262
rs75146816	chr16	3581621	A	G	UTR3	SLX4	.	Fanconi_anemia	Likely_benign	0.0257732	6	46	0.130435	0.0649087	0.00786483	0.0299262
rs76661336	chr16	3582229	G	A	UTR3	SLX4	.	Fanconi_anemia	Likely_benign	0.0257732	6	46	0.130435	0.0649087	0.00786483	0.0299262
rs3827530	chr16	3589976	G	A	exonic	SLX4	nonsynonymous SNV	Fanconi_anemia|not_specified	Benign/Likely_benign	0.0257732	6	46	0.130435	0.0638945	0.00786483	0.0415708
rs714181	chr16	3590273	G	A	exonic	SLX4	nonsynonymous SNV	Fanconi_anemia|Fanconi_anemia,_complementation_group_P|not_specified	Benign	0.0412371	6	46	0.130435	0.0851927	0.0318188	0.0394242
rs78637028	chr16	3590783	G	A	exonic	SLX4	nonsynonymous SNV	Fanconi_anemia|not_specified	Benign/Likely_benign	0.0257732	6	46	0.130435	0.0638945	0.00786483	0.0415708
rs59939128	chr16	3590784	C	T	exonic	SLX4	nonsynonymous SNV	Fanconi_anemia|not_specified	Benign/Likely_benign	0.0257732	6	46	0.130435	0.0638945	0.00786483	0.0415708
rs75762935	chr16	3594403	G	A	intronic	SLX4	.	not_specified	Benign	0.0257732	6	46	0.130435	0.0638945	0.00786483	0.0415708
rs112226642	chr16	3595582	C	T	intronic	SLX4	.	not_specified	Benign	0.0257732	6	46	0.130435	0.0638945	0.00786483	0.0415708
rs77985244	chr16	3595606	A	G	exonic	SLX4	nonsynonymous SNV	Fanconi_anemia|not_specified	Benign/Likely_benign	0.0257732	6	46	0.130435	0.0638945	0.00786483	0.0415708
rs74319927	chr16	3597691	A	C	exonic	SLX4	nonsynonymous SNV	Fanconi_anemia|not_specified	Benign/Likely_benign	0.0257732	6	46	0.130435	0.0649087	0.00786483	0.0299262
rs76350200	chr16	3597786	A	G	intronic	SLX4	.	Fanconi_anemia|not_specified	Benign/Likely_benign	0.0257732	6	46	0.130435	0.0659229	0.00786483	0.0298378
rs80116508	chr16	3600969	G	A	intronic	SLX4	.	Fanconi_anemia|not_specified	Benign/Likely_benign	0.0257732	6	46	0.130435	0.0638945	0.00786483	0.0415708
rs113490934	chr16	3600986	T	C	exonic	SLX4	nonsynonymous SNV	Fanconi_anemia|not_specified	Benign/Likely_benign	0.0257732	6	46	0.130435	0.0638945	0.00786483	0.0415708
rs112511042	chr16	3600990	T	C	exonic	SLX4	synonymous SNV	Fanconi_anemia|not_specified	Benign/Likely_benign	0.0257732	6	46	0.130435	0.0638945	0.00786483	0.0415708
rs79842542	chr16	3606624	G	A	exonic	SLX4	nonsynonymous SNV	Fanconi_anemia|not_specified	Benign/Likely_benign	0.0206186	6	46	0.130435	0.0638945	0.00418813	0.0162837
rs74640850	chr16	3606679	G	A	exonic	SLX4	synonymous SNV	Fanconi_anemia|not_specified	Benign/Likely_benign	0.0206186	6	46	0.130435	0.0638945	0.00418813	0.0162837
rs59311338	chr16	3609259	T	C	UTR5	SLX4	.	Fanconi_anemia	Likely_benign	0.0206186	6	46	0.130435	0.0649087	0.00418813	0.0113342
rs57910835	chr16	3609323	G	C	UTR5	SLX4	.	Fanconi_anemia	Likely_benign	0.0257732	6	46	0.130435	0.0669371	0.00786483	0.0302368
rs35623	chr16	16075608	G	T	intronic	ABCC1	.	Familial_cancer_of_breast	Uncertain_significance	0.0410959	6	46	0.130435	0.108519	0.0397134	0.0110279
rs35626	chr16	16076758	G	T	intronic	ABCC1	.	Familial_cancer_of_breast	Uncertain_significance	0.0108696	13	46	0.282609	0.312373	3.24493e-07	2.81042e-06
rs12929920	chr16	16198001	G	C	intronic	ABCC6	.	Pseudoxanthoma_elasticum	Benign	0.0566038	38	46	0.826087	0.730223	3.70926e-07	1.24833e-06
rs9940089	chr16	16198014	G	C	intronic	ABCC6	.	Pseudoxanthoma_elasticum	Benign	0.133929	39	46	0.847826	0.739351	7.82101e-07	2.05191e-06
rs9930886	chr16	16198126	A	G	exonic	ABCC6	synonymous SNV	not_provided	Likely_benign	0.00549451	16	46	0.347826	0.325558	2.55897e-07	2.19355e-06
rs5740	chr16	23209862	A	G	intronic	SCNN1G	.	Pseudoprimary_hyperaldosteronism|Pseudohypoaldosteronism_type_1_autosomal_recessive|not_specified	Benign	0.71134	40	46	0.869565	0.802231	0.0379535	0.00699163
rs55916165	chr16	55702762	C	A	UTR3	SLC6A2	.	Orthostatic_intolerance	Likely_benign	0.0670103	5	26	0.192308	0.162272	0.0452087	0.000339874
rs11545028	chr16	78099774	C	T	UTR5	WWOX	.	not_specified|not_provided	Benign	0.43299	12	46	0.26087	0.320487	0.0437919	0.00282656
rs12934985	chr16	78115170	A	C	intronic	WWOX	.	not_specified	Benign	0.417526	11	46	0.23913	0.27789	0.0284588	0.000156734
rs9935872	chr16	88722069	A	G	intronic	PIEZO1	.	not_specified	Benign	0.93299	38	46	0.826087	0.870183	0.0369785	0.0148556
rs4782430	chr16	88725639	A	G	exonic	PIEZO1	synonymous SNV	not_specified	Benign	0.943299	38	46	0.826087	0.871197	0.0142071	0.00317532
rs4782429	chr16	88725689	A	G	intronic	PIEZO1	.	not_specified	Benign	0.943299	38	46	0.826087	0.871197	0.0142071	0.00317532
rs2278635	chr17	8087597	A	G	UTR5	ALOX12B	.	Congenital_ichthyosiform_erythroderma	Benign	0.474227	30	46	0.652174	0.368154	0.0336171	0.00609029
rs532648	chr17	28537284	G	C	exonic	FOXN1	nonsynonymous SNV	T-cell_immunodeficiency,_congenital_alopecia_and_nail_dystrophy|not_specified	Benign	0.242268	20	46	0.434783	0.334686	0.016481	0.0115078
rs72625995	chr17	41097583	C	T	exonic	KRTAP4-8	nonsynonymous SNV	not_specified	Benign	0.0338983	33	44	0.75	0.62069	2.49849e-07	1.85616e-06
rs10445317	chr17	43100595	T	A	intronic	BRCA1	.	Breast-ovarian_cancer,_familial_1	Benign	0.0120482	3	28	0.107143	0.326572	0.0222453	2.44444e-06
rs10445318	chr17	43100596	T	C	intronic	BRCA1	.	Breast-ovarian_cancer,_familial_1	Benign	0.0120482	3	28	0.107143	0.326572	0.0222453	2.44444e-06
rs2256835	chr17	50199610	G	C	intronic	COL1A1	.	not_specified	Benign	0.572165	38	46	0.826087	0.661258	0.00124412	0.0212573
rs9947104	chr18	59267126	A	G	UTR3	RAX	.	Anophthalmia_-_microphthalmia	Likely_benign	0.221649	19	46	0.413043	0.305274	0.0138434	0.0195975
rs58797899	chr18	59268087	G	A	UTR3	RAX	.	Anophthalmia_-_microphthalmia	Likely_benign	0.221649	19	46	0.413043	0.30426	0.0138434	0.0197394
rs45501496	chr18	59268096	A	G	UTR3	RAX	.	Anophthalmia_-_microphthalmia	Likely_benign	0.221649	19	46	0.413043	0.30426	0.0138434	0.0197394
rs3744892	chr18	59268713	G	A	UTR3	RAX	.	Anophthalmia_-_microphthalmia	Likely_benign	0.216495	19	46	0.413043	0.30426	0.00830033	0.0151692
rs28774981	chr18	59268768	G	A	UTR3	RAX	.	Anophthalmia_-_microphthalmia	Likely_benign	0.201031	17	46	0.369565	0.271805	0.0199631	0.0398498
rs7226481	chr18	59269163	T	C	exonic	RAX	synonymous SNV	not_specified|Anophthalmia_-_microphthalmia	Benign/Likely_benign	0.221649	19	44	0.431818	0.305274	0.00707922	0.0195975
rs2271733	chr18	59273075	G	T	exonic	RAX	nonsynonymous SNV	not_specified|Anophthalmia_-_microphthalmia	Benign/Likely_benign	0.221649	19	46	0.413043	0.302231	0.0138434	0.0242705
rs17714063	chr18	62101142	A	G	exonic	PIGN	synonymous SNV	History_of_neurodevelopmental_disorder|not_specified	Benign	0.170103	15	46	0.326087	0.268763	0.0237628	0.00371838
rs12326381	chr18	62102800	C	T	exonic	PIGN	synonymous SNV	History_of_neurodevelopmental_disorder|not_specified	Benign	0.170103	15	46	0.326087	0.267748	0.0237628	0.0037328
rs9319997	chr18	62106804	C	T	exonic	PIGN	synonymous SNV	History_of_neurodevelopmental_disorder|not_specified	Benign	0.170103	15	46	0.326087	0.268763	0.0237628	0.00371838
rs17714875	chr18	62113191	A	G	exonic	PIGN	synonymous SNV	History_of_neurodevelopmental_disorder|not_specified	Benign	0.170103	15	46	0.326087	0.268763	0.0237628	0.00371838
rs13381627	chr18	62114567	A	G	exonic	PIGN	synonymous SNV	History_of_neurodevelopmental_disorder|not_specified	Benign	0.170103	15	46	0.326087	0.268763	0.0237628	0.00371838
rs61751989	chr18	62146032	A	T	intronic	PIGN	.	not_specified	Benign	0.175258	15	46	0.326087	0.270791	0.0399859	0.00511842
rs35211496	chr18	62354528	C	T	exonic	TNFRSF11A	nonsynonymous SNV	Osteopetrosis|Paget_disease_of_bone|not_specified	Benign/Likely_benign	0.103093	11	46	0.23913	0.1714	0.0247824	0.0181568
rs56231704	chr18	62384708	C	T	intronic	TNFRSF11A	.	not_specified	Benign	0.195876	17	46	0.369565	0.267748	0.0182081	0.0383676
rs10407022	chr19	2249478	G	T	exonic	AMH	nonsynonymous SNV	Persistent_Mullerian_duct_syndrome	Benign	0.891753	34	46	0.73913	0.819473	0.0148397	0.0154454
rs4900	chr19	3119241	C	T	exonic	GNA11	synonymous SNV	not_specified	Benign	0.510309	13	46	0.282609	0.43002	0.0054362	0.0479134
rs350916	chr19	4094777	G	A	intronic	MAP2K2	.	not_provided	Benign	0.634021	18	46	0.391304	0.479716	0.00426853	0.000111013
rs10250	chr19	4101064	G	T	exonic	MAP2K2	synonymous SNV	Cardiofaciocutaneous_syndrome_4|Rasopathy|not_specified	Benign	0.561856	15	46	0.326087	0.476673	0.00505657	0.033816
rs2241394	chr19	6685219	G	C	intronic	C3	.	not_provided	not_provided	0.0824742	11	46	0.23913	0.137931	0.00706911	0.034829
rs4476282	chr19	8586678	A	G	exonic	ADAMTS10	synonymous SNV	Weill-Marchesani_syndrome	Benign	0.309278	7	46	0.152174	0.209939	0.0432179	0.00351305
rs3180023	chr19	11132533	C	G	UTR3	LDLR	.	Familial_hypercholesterolemia	Likely_benign	0.46	28	40	0.7	0.704868	0.00774348	1.45462e-06
rs62128766	chr19	47834555	C	T	intronic	CRX	.	Leber_congenital_amaurosis|not_specified|Cone-Rod_Dystrophy,_Dominant|Retinitis_Pigmentosa,_Dominant|not_provided	Benign	0.242268	3	46	0.0652174	0.170385	0.00776126	0.0247471
rs62128808	chr19	47841013	C	T	UTR3	CRX	.	Leber_congenital_amaurosis|Cone-Rod_Dystrophy,_Dominant|Retinitis_Pigmentosa,_Dominant	Likely_benign	0.231959	4	46	0.0869565	0.168357	0.0264754	0.0401738
rs62128809	chr19	47841256	G	A	UTR3	CRX	.	Leber_congenital_amaurosis|Cone-Rod_Dystrophy,_Dominant|Retinitis_Pigmentosa,_Dominant	Likely_benign	0.231959	4	46	0.0869565	0.168357	0.0264754	0.0401738
rs62128810	chr19	47842347	C	T	UTR3	CRX	.	Leber_congenital_amaurosis|Cone-Rod_Dystrophy,_Dominant|Retinitis_Pigmentosa,_Dominant	Likely_benign	0.231959	4	44	0.0909091	0.168357	0.0391736	0.0401738
rs62128811	chr19	47843252	C	G	UTR3	CRX	.	Leber_congenital_amaurosis|Cone-Rod_Dystrophy,_Dominant|Retinitis_Pigmentosa,_Dominant	Likely_benign	0.231959	4	46	0.0869565	0.169371	0.0264754	0.0410414
rs111930830	chr19	49168723	G	A	exonic	TRPM4	synonymous SNV	Progressive_familial_heart_block_type_1B|not_specified|Progressive_familial_heart_block|Cardiovascular_phenotype	Benign/Likely_benign	0.0463918	6	46	0.130435	0.0192698	0.0452957	0.0352065
rs891185	chr19	55133238	G	T	intronic	TNNT1	.	not_provided	not_provided	0.148936	16	44	0.363636	0.250507	0.0023068	0.00253091
rs6055363	chr20	7882896	A	G	downstream	HAO1	.	Calcium_oxalate_urolithiasis	association	0.0463918	6	46	0.130435	0.0172414	0.0452957	0.0266006
rs2294305	chr20	7888809	T	C	intronic	HAO1	.	Calcium_oxalate_urolithiasis	association	0.0463918	6	46	0.130435	0.0172414	0.0452957	0.0266006
rs2235250	chr20	7890075	C	T	intronic	HAO1	.	Calcium_oxalate_urolithiasis	association	0.0463918	6	46	0.130435	0.0172414	0.0452957	0.0266006
rs28455091	chr20	17988280	T	C	exonic	MGME1	synonymous SNV	not_specified|not_provided	Benign	0.340206	8	46	0.173913	0.261663	0.0327468	0.0278438
rs1341023	chr20	38304258	C	T	exonic	BPI	nonsynonymous SNV	not_specified	Benign	0.458763	13	46	0.282609	0.547667	0.0319605	0.0273616
rs1341024	chr20	38304274	G	C	exonic	BPI	synonymous SNV	not_specified	Benign	0.458763	13	46	0.282609	0.548682	0.0319605	0.0225829
rs2868362	chr20	45891004	G	A	UTR5	CTSA;NEURL2	.	Combined_deficiency_of_sialidase_AND_beta_galactosidase	Benign	0.64433	22	46	0.478261	0.53854	0.0439853	0.0071553
rs117347229	chr20	62821485	G	A	intronic	COL9A3	.	not_specified	Benign	0.0927835	13	44	0.295455	0.154158	0.000934191	0.0252578
rs11702425	chr21	45488441	T	C	exonic	COL18A1	synonymous SNV	Knobloch_syndrome_1|not_specified	Benign	0.21134	16	44	0.363636	0.311359	0.0488153	0.00571941
rs1980982	chr21	45991017	T	C	exonic	COL6A1	synonymous SNV	Bethlem_myopathy_1|Ullrich_congenital_muscular_dystrophy_1|Collagen_VI-related_myopathy|not_specified	Benign	0.628866	21	46	0.456522	0.532454	0.0442383	0.0144245
rs11554669	chr21	46132189	G	T	exonic	COL6A2	synonymous SNV	GLUTAMATE_FORMIMINOTRANSFERASE_DEFICIENCY|Myosclerosis|Collagen_VI-related_myopathy|not_specified	Benign/Likely_benign	0.0103093	3	46	0.0652174	0.0385396	0.0498524	0.0493782
rs2249060	chr21	46353263	C	T	exonic	PCNT	nonsynonymous SNV	not_specified|Microcephalic_Osteodysplastic_Primordial_Dwarfism	Benign/Likely_benign	0.195876	17	46	0.369565	0.126775	0.0182081	0.0162998
rs2839223	chr21	46357148	G	A	exonic	PCNT	nonsynonymous SNV	Microcephalic_osteodysplastic_primordial_dwarfism_type_2|not_specified|Microcephalic_Osteodysplastic_Primordial_Dwarfism	Benign	0.798969	30	46	0.652174	0.873225	0.0494538	0.00876469
rs2839228	chr21	46366902	C	G	exonic	PCNT	synonymous SNV	Microcephalic_osteodysplastic_primordial_dwarfism_type_2|not_specified|Microcephalic_Osteodysplastic_Primordial_Dwarfism	Benign	0.798969	30	46	0.652174	0.873225	0.0494538	0.00876469
rs6518289	chr21	46367087	T	C	exonic	PCNT	nonsynonymous SNV	Microcephalic_osteodysplastic_primordial_dwarfism_type_2|not_specified|Microcephalic_Osteodysplastic_Primordial_Dwarfism	Benign	0.798969	30	46	0.652174	0.871197	0.0494538	0.0124934
rs7279052	chr21	46388702	C	T	intronic	PCNT	.	not_specified	Likely_benign	0.201031	17	46	0.369565	0.130832	0.0199631	0.0132741
rs7279204	chr21	46388764	C	T	exonic	PCNT	nonsynonymous SNV	not_specified|Microcephalic_Osteodysplastic_Primordial_Dwarfism	Benign/Likely_benign	0.201031	17	46	0.369565	0.130832	0.0199631	0.0132741
rs57385578	chr21	46430264	C	T	intronic	PCNT	.	not_specified	Likely_benign	0.123711	14	46	0.304348	0.0709939	0.00577608	0.01939
rs17371795	chr21	46435963	A	G	exonic	PCNT	synonymous SNV	not_specified|Microcephalic_Osteodysplastic_Primordial_Dwarfism	Benign/Likely_benign	0.201031	16	46	0.347826	0.124746	0.0494538	0.00828219
rs464385	chr22	18088242	G	A	UTR3	PEX26	.	Zellweger_syndrome	Benign	0.57732	18	46	0.391304	0.6643	0.0317321	0.0213398
rs9605518	chr22	18088992	C	T	UTR3	PEX26	.	Zellweger_syndrome	Likely_benign	0.113402	11	46	0.23913	0.0638945	0.0331275	0.0216403
rs361703	chr22	18089710	G	C	UTR3	PEX26	.	Zellweger_syndrome	Benign	0.0416667	6	44	0.136364	0.015213	0.0277668	0.0391574
rs11568188	chr22	50064062	T	C	exonic	MLC1	nonsynonymous SNV	Megalencephalic_leukoencephalopathy_with_subcortical_cysts_1|not_specified|Megalencephalic_leukoencephalopathy_with_subcortical_cysts	Benign/Likely_benign	0.00588235	5	44	0.113636	0.129817	0.00154217	2.08208e-06
