# Supplementary material for: Genome diversity in Ukraine
Source: Gigascience. 2021 Jan 13;10(1):giaa159. doi: 10.1093/gigascience/giaa159 (PMC7804371; doi:10.1093/gigascience/giaa159)
Supplement: giaa159_Supplemental_Files [file giaa159_supplemental_files.zip › Table S4_Gwas_clinically_relevant.xlsx]

## Sheet: Sheet1
ID	Chr	Position	Gene	Ref	Alt	Allele count	Allele Freq	Type	GWAS catalog associated trait	GWAS catalog associated gene	Annotation	Annotation: Type	Predicted effect strength
rs2272756	chr1	946653	NOC2L	G	A	60	0.309	SNP	Skin_reflectance__Melanin_index_	NR	upstream_gene_variant	processed_transcript	MODIFIER
rs13303010	chr1	959193	KLHL17	G	A	177	0.912	SNP	Pancreatic_cancer	NOC2L	upstream_gene_variant	protein_coding	MODIFIER
rs13303327	chr1	960326	NOC2L	G	A	169	0.918	SNP	Heel_bone_mineral_density,Heel_bone_mineral_density,Heel_bone_mineral_density,Heel_bone_mineral_density,Heel_bone_mineral_density,Heel_bone_mineral_density,Heel_bone_mineral_density,Heel_bone_mineral_density,Heel_bone_mineral_density	.,KLHL17,.,.,KLHL17,.,.,KLHL17,.	upstream_gene_variant	protein_coding	MODIFIER
rs1891910	chr1	997077	ISG15	G	A	48	0.247	SNP	Parental_longevity__mother's_age_at_death_or_mother's_attained_age_	NR	upstream_gene_variant	protein_coding	MODIFIER
rs3121567	chr1	1008088	RP11-54O7.11	T	C	185	0.954	SNP	Blood_protein_levels	ISG15	downstream_gene_variant	antisense	MODIFIER
rs1891906	chr1	1014863	RP11-54O7.11	A	C	76	0.392	SNP	Blood_protein_levels	ISG15	upstream_gene_variant	antisense	MODIFIER
rs2710889	chr1	1023573	AGRN	A	G	73	0.376	SNP	Height	.	intron_variant	protein_coding	MODIFIER
rs9442389	chr1	1027633	AGRN	C	T	86	0.443	SNP	Maternal_nondisjunction_of_chromosome_21__MI_error_vs_fathers_	NR	intron_variant	protein_coding	MODIFIER
rs3934834	chr1	1070426	RP11-465B22.3	C	T	35	0.18	SNP	Body_mass_index	NR	downstream_gene_variant	processed_transcript	MODIFIER
rs11260603	chr1	1143818	LINC01342	T	C	37	0.191	SNP	IgG_glycosylation	NR	non_coding_transcript_exon_variant	lincRNA	MODIFIER
rs9442387	chr1	1175206	TTLL10	T	C	72	0.371	SNP	Epithelial_ovarian_cancer	.	upstream_gene_variant	protein_coding	MODIFIER
rs11466681	chr1	1206007	TNFRSF18	C	T	10	0.052	SNP	Eczema	.	upstream_gene_variant	protein_coding	MODIFIER
rs2298209	chr1	1211405	TNFRSF4	G	C	2	0.01	SNP	Eosinophil_counts	.	3_prime_UTR_variant	protein_coding	MODIFIER
rs75972122	chr1	1216593	TNFRSF4	G	C	26	0.134	SNP	Blond_vs._brown/black_hair_color,Medication_use__thyroid_preparations_,Blond_vs._brown/black_hair_color,Medication_use__thyroid_preparations_	SDF4__TNFRS4,SDF4,SDF4__TNFRS4,SDF4	upstream_gene_variant	protein_coding	MODIFIER
rs3766186	chr1	1227055	SDF4	C	A	16	0.082	SNP	Blood_protein_levels	B3GALT6	downstream_gene_variant	processed_transcript	MODIFIER
rs6697886	chr1	1238231	FAM132A	G	A	25	0.129	SNP	Chronic_inflammatory_diseases__ankylosing_spondylitis__Crohn's_disease__psoriasis__primary_sclerosing_cholangitis__ulcerative_colitis___pleiotropy_	SDF4	downstream_gene_variant	protein_coding	MODIFIER
rs78555129	chr1	1243102	FAM132A	A	G	15	0.077	SNP	Hair_color	.	missense_variant	protein_coding	MODERATE
rs6603785	chr1	1251122	FAM132A	A	T	19	0.098	SNP	Systemic_lupus_erythematosus,Hypothyroidism,Systemic_lupus_erythematosus,Hypothyroidism	FAM132A__UBE2J2,.,FAM132A__UBE2J2,.	upstream_gene_variant	protein_coding	MODIFIER
rs11590283	chr1	1309988	ACAP3	G	A	163	0.84	SNP	Systemic_lupus_erythematosus	CPSF3L	upstream_gene_variant	protein_coding	MODIFIER
rs12103	chr1	1312114	CPSF3L	T	C	164	0.845	SNP	Inflammatory_bowel_disease,Ulcerative_colitis,Crohn's_disease,Inflammatory_bowel_disease,Ulcerative_colitis,Inflammatory_bowel_disease,Inflammatory_bowel_disease,Ulcerative_colitis,Crohn's_disease,Inflammatory_bowel_disease,Ulcerative_colitis,Inflammatory_bowel_disease,Inflammatory_bowel_disease,Ulcerative_colitis,Crohn's_disease,Inflammatory_bowel_disease,Ulcerative_colitis,Inflammatory_bowel_di…	TNFRSF18__TNFRSF4,NR,NR,NR,SCNN1D__CPSF3L__TAS1R3__RP4-758J18.2__MRPL20__UBE2J2__ACAP3__PUSL1__GLTPD1__DVL1__MXRA8__CCNL2__AURKAIP1,SCNN1D__CPSF3L__TAS1R3__RP4-758J18.2__MRPL20__UBE2J2__ACAP3__PUSL1__GLTPD1__DVL1__MXRA8__CCNL2__AURKAIP1,TNFRSF18__TNFRSF4,NR,NR,NR,SCNN1D__CPSF3L__TAS1R3__RP4-758J18.2__MRPL20__UBE2J2__ACAP3__PUSL1__GLTPD1__DVL1__MXRA8__CCNL2__AURKAIP1,SCNN1D__CPSF3L__TAS1R3__RP4-75…	synonymous_variant	protein_coding	LOW
rs1886773	chr1	1319056	CPSF3L	A	G	189	0.974	SNP	Pulse_pressure	NADK__CPSF3L	synonymous_variant	protein_coding	LOW
rs307359	chr1	1344634	DVL1	A	G	187	0.964	SNP	Systolic_blood_pressure	.	upstream_gene_variant	retained_intron	MODIFIER
rs71628956	chr1	1366008	MXRA8	A	G	22	0.113	SNP	Intraocular_pressure	MXRA8__AURKAIP1	upstream_gene_variant	protein_coding	MODIFIER
rs36066545	chr1	1368763	AURKAIP1	G	A	22	0.113	SNP	Heel_bone_mineral_density	AURKAIP1	downstream_gene_variant	protein_coding	MODIFIER
rs1171	chr1	1401954	MRPL20	G	T	20	0.103	SNP	Heel_bone_mineral_density	.	3_prime_UTR_variant	protein_coding	MODIFIER
rs1240716	chr1	1410616	RP4-758J18.13	G	T	10	0.052	SNP	Diastolic_blood_pressure	MRPL20	splice_region_variant&non_coding_transcript_exon_variant	lincRNA	LOW
rs1240697	chr1	1441187	VWA1	A	G	32	0.165	SNP	Height	.	3_prime_UTR_variant	protein_coding	MODIFIER
rs111610668	chr1	1613090	MIB2	A	G	71	0.366	SNP	Predicted_visceral_adipose_tissue	NR	upstream_gene_variant	protein_coding	MODIFIER
.	chr1	1639348	MMP23B	G	T	54	0.278	SNP	Height	.	downstream_gene_variant	protein_coding	MODIFIER
.	chr1	1641275	CDK11B	A	G	27	0.144	SNP	Pulse_pressure	NADK__CPSF3L	downstream_gene_variant	processed_transcript	MODIFIER
.	chr1	1659060	CDK11B	GACA	AACA	50	0.258	MIXED	Body_mass_index,Body_mass_index,Body_mass_index,Body_mass_index,Body_mass_index,Body_mass_index,Body_mass_index,Body_mass_index,Body_mass_index	NA,NA,NR,NA,NA,NR,NA,NA,NR	upstream_gene_variant	protein_coding	MODIFIER
.	chr1	1659060	CDK11B	GACA	G	2	0.01	MIXED	Body_mass_index,Body_mass_index,Body_mass_index,Body_mass_index,Body_mass_index,Body_mass_index,Body_mass_index,Body_mass_index,Body_mass_index	NA,NA,NR,NA,NA,NR,NA,NA,NR	upstream_gene_variant	protein_coding	MODIFIER
.	chr1	1659220	CDK11B	A	G	56	0.289	SNP	Body_mass_index	NA	upstream_gene_variant	protein_coding	MODIFIER
rs72634819	chr1	1665061	SLC35E2B	C	T	49	0.253	SNP	Body_mass_index	.	3_prime_UTR_variant	protein_coding	MODIFIER
.	chr1	1666974	RP11-345P4.6	ACACGCCTGTAATCCCAGCTACTTGGGAGGCTGAGGCAGGAGAATCACTTCAACCCGGGAGGCGGAGGTTGCAGTGAGCCGAGATCAAACCAGAGAAATCCAGCTCTGGGTGACAGAGCAAGACTCTGTTTCGGGAAAAATAAAATACATAGGCAGGGCGCGGTGGCT	A	3	0.015	INDEL	Pulse_pressure	intergenic	upstream_gene_variant	processed_transcript	MODIFIER
rs1014988	chr1	1748780	SLC35E2	G	A	107	0.552	SNP	Systolic_blood_pressure	NADK	upstream_gene_variant	protein_coding	MODIFIER
rs139385870	chr1	1754482	NADK	TCCCTGGGACCGAAGTCGCCCCA	T	105	0.541	INDEL	Systolic_blood_pressure	NADK__CPSF3L	upstream_gene_variant	nonsense_mediated_decay	MODIFIER
rs4751	chr1	1754601	NADK	G	T	76	0.392	SNP	Insomnia_symptoms__never/rarely_vs._usually_	NADK	missense_variant	protein_coding	MODERATE
rs2076328	chr1	1756043	NADK	G	T	105	0.541	SNP	Systolic_blood_pressure	.	upstream_gene_variant	retained_intron	MODIFIER
rs12040325	chr1	1770997	NADK	G	A	99	0.51	SNP	Fat-free_mass,Fat-free_mass,Fat-free_mass,Fat-free_mass	NR,NR,NR,NR	intron_variant	protein_coding	MODIFIER
rs11260629	chr1	1774506	NADK	T	C	136	0.701	SNP	Lung_function__FVC_	.	downstream_gene_variant	processed_transcript	MODIFIER
rs12044597	chr1	1777362	NADK	A	G	100	0.515	SNP	Body_mass_index	NADK	downstream_gene_variant	processed_transcript	MODIFIER
rs9660180	chr1	1791592	GNB1	G	A	100	0.515	SNP	Body_mass_index,Body_mass_index,Body_mass_index,Body_mass_index	GNB1,GNB1,GNB1,GNB1	sequence_feature	protein_coding	LOW
rs7546498	chr1	1808816	GNB1	G	T	100	0.515	SNP	Systolic_blood_pressure,Diastolic_blood_pressure,Systolic_blood_pressure,Diastolic_blood_pressure	GNB1,GNB1,GNB1,GNB1	intron_variant	protein_coding	MODIFIER
rs4648729	chr1	1877330	GNB1	T	C	98	0.505	SNP	Blood_protein_levels	NADK	intron_variant	protein_coding	MODIFIER
rs2803298	chr1	1914634	CALML6	G	T	109	0.562	SNP	Body_mass_index	NA	upstream_gene_variant	protein_coding	MODIFIER
rs2295363	chr1	1918989	TMEM52	A	G	109	0.562	SNP	Body_mass_index	.	3_prime_UTR_variant	nonsense_mediated_decay	MODIFIER
rs3121830	chr1	1933087	CFAP74	C	T	110	0.567	SNP	Body_mass_index	NR	intron_variant	protein_coding	MODIFIER
rs2803316	chr1	1933859	CFAP74	A	G	110	0.567	SNP	Body_mass_index,Body_mass_index,Body_mass_index,Body_mass_index	NA,NA,NA,NA	intron_variant	protein_coding	MODIFIER
rs2803328	chr1	1942887	CFAP74	C	G	100	0.515	SNP	Body_mass_index	PRKCZ__SKI__RER1__GNB1__CDK11A__C1orf233__VWA1__ATAD3C__MIB2__SLC35E2__CALML6__GABRD__C1orf86__MORN1__ATAD3B__MMP23B__NADK__TMEM52__LOC100129534__ATAD3A__MMP23A__PEX10__TMEM240__CDK11B__SSU72__SLC35E2B	downstream_gene_variant	retained_intron	MODIFIER
rs4648739	chr1	1962845	CFAP74	T	C	46	0.237	SNP	Severe_influenza_A__H1N1__infection	KIAA1751	upstream_gene_variant	retained_intron	MODIFIER
rs2678949	chr1	2084904	PRKCZ	G	A	67	0.345	SNP	General_risk_tolerance__MTAG_	PRKCZ	intron_variant	protein_coding	MODIFIER
rs12026498	chr1	2094100	PRKCZ	G	A	30	0.155	SNP	Brain_region_volumes	NR	intron_variant	protein_coding	MODIFIER
rs425277	chr1	2137733	PRKCZ	C	T	58	0.299	SNP	Height	PRKCZ	downstream_gene_variant	processed_transcript	MODIFIER
rs3753242	chr1	2138242	PRKCZ	C	T	10	0.052	SNP	Response_to_antipsychotic_treatment_in_schizophrenia__reasoning_	PRKCZ	downstream_gene_variant	processed_transcript	MODIFIER
rs2503715	chr1	2212668	FAAP20	A	G	172	0.887	SNP	PR_interval	AL590822.1	upstream_gene_variant	processed_transcript	MODIFIER
rs262695	chr1	2213349	FAAP20	A	G	62	0.32	SNP	Systolic_blood_pressure	.	upstream_gene_variant	processed_transcript	MODIFIER
rs78265569	chr1	2214726	FAAP20	C	A	19	0.098	SNP	Plateletcrit,Platelet_count,Plateletcrit,Platelet_count	RP11-181G12.4,RP11-181G12.4,RP11-181G12.4,RP11-181G12.4	upstream_gene_variant	processed_transcript	MODIFIER
rs1692580	chr1	2226509	SKI	T	C	85	0.438	SNP	Coronary_artery_disease	SKI	upstream_gene_variant	protein_coding	MODIFIER
rs263533	chr1	2232129	SKI	C	T	84	0.433	SNP	Educational_attainment__years_of_education_	.	upstream_gene_variant	processed_transcript	MODIFIER
rs377599	chr1	2233260	SKI	C	T	76	0.392	SNP	Height	.	intron_variant	protein_coding	MODIFIER
rs61776614	chr1	2234967	SKI	C	T	18	0.093	SNP	Sedentary_behaviour_duration	FAAP20	intron_variant	protein_coding	MODIFIER
rs76875252	chr1	2235370	SKI	C	T	17	0.088	SNP	Red_cell_distribution_width	.	intron_variant	protein_coding	MODIFIER
rs76154380	chr1	2253199	SKI	C	A	16	0.082	SNP	Lung_function__FVC_	.	intron_variant	protein_coding	MODIFIER
rs260508	chr1	2255646	SKI	T	G	79	0.407	SNP	Systolic_blood_pressure	SKI	intron_variant	protein_coding	MODIFIER
rs4648819	chr1	2273351	SKI	G	A	177	0.912	SNP	PR_interval	SKI	intron_variant	protein_coding	MODIFIER
rs12045693	chr1	2274142	SKI	C	A	87	0.448	SNP	IgG_glycosylation	NR	intron_variant	protein_coding	MODIFIER
rs11576356	chr1	2302522	SKI	G	A	40	0.206	SNP	Platelet_distribution_width	SKI	upstream_gene_variant	retained_intron	MODIFIER
rs2843152	chr1	2314131	SKI	C	G	138	0.711	SNP	Coronary_artery_disease	MORN1__SKI	downstream_gene_variant	protein_coding	MODIFIER
rs12081179	chr1	2319680	MORN1	A	G	49	0.253	SNP	Systolic_blood_pressure	.	downstream_gene_variant	protein_coding	MODIFIER
rs36096196	chr1	2320766	MORN1	C	T	35	0.18	SNP	Coronary_artery_disease,Coronary_artery_disease,Coronary_artery_disease,Coronary_artery_disease	MORN1,MORN1,MORN1,MORN1	downstream_gene_variant	protein_coding	MODIFIER
rs2840534	chr1	2372127	MORN1	A	G	28	0.144	SNP	Serum_folate_levels	MORN1	downstream_gene_variant	protein_coding	MODIFIER
rs7519807	chr1	2375533	MORN1	G	A	61	0.314	SNP	Metabolite_levels	RER1	3_prime_UTR_variant	protein_coding	MODIFIER
rs4648633	chr1	2389263	RER1	T	C	55	0.284	SNP	Red_blood_cell_count	.	upstream_gene_variant	protein_coding	MODIFIER
rs77804600	chr1	2391602	MORN1	T	C	56	0.289	SNP	Mean_corpuscular_hemoglobin	.	5_prime_UTR_variant	protein_coding	MODIFIER
rs942820	chr1	2448266	PLCH2	A	G	97	0.5	SNP	Schizophrenia	NR	intron_variant	protein_coding	MODIFIER
rs4648356	chr1	2792599	TTC34	C	A	64	0.33	SNP	Multiple_sclerosis	MMEL1	upstream_gene_variant	protein_coding	MODIFIER
rs4648450	chr1	2806649	TTC34	C	A	74	0.381	SNP	Body_mass_index	NR	upstream_gene_variant	protein_coding	MODIFIER
rs7537581	chr1	2808910	RP11-740P5.2	C	A	119	0.613	SNP	Body_mass_index	NA	downstream_gene_variant	lincRNA	MODIFIER
rs28600853	chr1	2863195	RP11-740P5.3-ACTRT2	C	T	138	0.719	SNP	Type_1_diabetes_autoantibodies_in_high_risk_HLA_genotype_individuals__time_to_event_	TTC34__PRDM16	intergenic_region		MODIFIER
rs7546616	chr1	2868051	RP11-740P5.3-ACTRT2	A	G	77	0.397	SNP	Brain_region_volumes	NR	intergenic_region		MODIFIER
rs6656067	chr1	2875326	RP11-740P5.3-ACTRT2	C	T	97	0.5	SNP	Brain_region_volumes	NR	intergenic_region		MODIFIER
rs11580768	chr1	2882915	RP11-740P5.3-ACTRT2	C	T	96	0.495	SNP	Balding_type_1	.	intergenic_region		MODIFIER
rs1456465	chr1	2895249	RP11-740P5.3-ACTRT2	G	A	43	0.222	SNP	Serum_total_cholesterol_levels	.	intergenic_region		MODIFIER
rs79316815	chr1	2902742	RP11-740P5.3-ACTRT2	A	G	33	0.174	SNP	Low_density_lipoprotein_cholesterol_levels	.	intergenic_region		MODIFIER
.	chr1	2947417	RP11-740P5.3-ACTRT2	CTGCGTCTTAAAGTCCTGGGCACACACACGAGCCGGGCTGGTTTCCT	C	3	0.015	INDEL	Height	.	intergenic_region		MODIFIER
rs12028979	chr1	2947450	RP11-740P5.3-ACTRT2	C	G	62	0.32	SNP	Height	.	intergenic_region		MODIFIER
rs12028979	chr1	2947450	RP11-740P5.3-ACTRT2	C	*	3	0.015	SNP	Height	.	intergenic_region		MODIFIER
rs139603701	chr1	2988070	RP11-740P5.3-ACTRT2	A	G	2	0.01	SNP	Heel_bone_mineral_density,Heel_bone_mineral_density,Heel_bone_mineral_density,Heel_bone_mineral_density,Heel_bone_mineral_density,Heel_bone_mineral_density,Heel_bone_mineral_density,Heel_bone_mineral_density,Heel_bone_mineral_density,Heel_bone_mineral_density,Heel_bone_mineral_density,Heel_bone_mineral_density,Heel_bone_mineral_density,Heel_bone_mineral_density,Heel_bone_mineral_density,Heel_bone…	ACTRT2,.,ACTRT2,ACTRT2,ACTRT2,.,ACTRT2,.,ACTRT2,ACTRT2,ACTRT2,.,ACTRT2,.,ACTRT2,ACTRT2,ACTRT2,.,ACTRT2,.,ACTRT2,ACTRT2,ACTRT2,.,ACTRT2,.,ACTRT2,ACTRT2,ACTRT2,.,ACTRT2,.,ACTRT2,ACTRT2,ACTRT2,.	intergenic_region		MODIFIER
rs10909862	chr1	3020251	ACTRT2	G	A	174	0.897	SNP	Coronary_artery_disease	ACTRT2	upstream_gene_variant	protein_coding	MODIFIER
rs2993481	chr1	3056869	LINC00982	A	T	21	0.108	SNP	Waist-to-hip_ratio_adjusted_for_BMI,Waist-to-hip_ratio_adjusted_for_BMI,Waist-hip_ratio,Waist-to-hip_ratio_adjusted_for_BMI,Waist-hip_ratio,Waist-to-hip_ratio_adjusted_for_BMI,Waist-to-hip_ratio_adjusted_for_BMI,Waist-hip_ratio,Waist-to-hip_ratio_adjusted_for_BMI,Waist-hip_ratio,Waist-to-hip_ratio_adjusted_for_BMI,Waist-to-hip_ratio_adjusted_for_BMI,Waist-hip_ratio,Waist-to-hip_ratio_adjusted_for…	NR,NR,NR,NR,.,NR,NR,NR,NR,.,NR,NR,NR,NR,.,NR,NR,NR,NR,.,NR,NR,NR,NR,.	downstream_gene_variant	antisense	MODIFIER
rs72630911	chr1	3057500	LINC00982	A	G	20	0.103	SNP	Waist_circumference_adjusted_for_body_mass_index	NR	downstream_gene_variant	antisense	MODIFIER
rs2072732	chr1	3063713	LINC00982	T	C	23	0.119	SNP	Plateletcrit	LINC00982	upstream_gene_variant	antisense	MODIFIER
rs2742690	chr1	3070704	LINC00982	C	A	26	0.134	SNP	Waist-hip_ratio	NA	upstream_gene_variant	antisense	MODIFIER
rs1569419	chr1	3080038	PRDM16	T	C	139	0.716	SNP	Mean_corpuscular_hemoglobin,Mean_platelet_volume,Red_blood_cell_count,Plateletcrit,Mean_corpuscular_volume,Platelet_distribution_width,Red_blood_cell_count,Mean_corpuscular_hemoglobin,Lung_function__FEV1/FVC_,Mean_corpuscular_hemoglobin,Mean_platelet_volume,Red_blood_cell_count,Plateletcrit,Mean_corpuscular_volume,Platelet_distribution_width,Red_blood_cell_count,Mean_corpuscular_hemoglobin,Lung_f…	PRDM16,PRDM16,PRDM16,PRDM16,PRDM16,PRDM16,.,.,.,PRDM16,PRDM16,PRDM16,PRDM16,PRDM16,PRDM16,.,.,.,PRDM16,PRDM16,PRDM16,PRDM16,PRDM16,PRDM16,.,.,.,PRDM16,PRDM16,PRDM16,PRDM16,PRDM16,PRDM16,.,.,.,PRDM16,PRDM16,PRDM16,PRDM16,PRDM16,PRDM16,.,.,.,PRDM16,PRDM16,PRDM16,PRDM16,PRDM16,PRDM16,.,.,.,PRDM16,PRDM16,PRDM16,PRDM16,PRDM16,PRDM16,.,.,.,PRDM16,PRDM16,PRDM16,PRDM16,PRDM16,PRDM16,.,.,.,PRDM16,PRDM16,P…	intron_variant	protein_coding	MODIFIER
rs12024620	chr1	3132798	RP1-163G9.2	C	T	8	0.041	SNP	Vertical_cup-disc_ratio__adjusted_for_vertical_disc_diameter_,Optic_disc_size,Vertical_cup-disc_ratio__adjusted_for_vertical_disc_diameter_,Optic_disc_size	PRDM16,PRDM16,PRDM16,PRDM16	downstream_gene_variant	antisense	MODIFIER
rs12021948	chr1	3132817	RP1-163G9.2	G	C	9	0.046	SNP	Vertical_cup-disc_ratio__multi-trait_analysis_	PRDM16	downstream_gene_variant	antisense	MODIFIER
rs10218452	chr1	3159033	PRDM16	A	G	49	0.253	SNP	Migraine	PRDM16	intron_variant	protein_coding	MODIFIER
rs2075968	chr1	3164677	PRDM16	C	T	48	0.247	SNP	Migraine	PRDM16	intron_variant	protein_coding	MODIFIER
rs2651899	chr1	3167148	PRDM16	T	C	86	0.443	SNP	Migraine,Migraine,Migraine,Migraine	PRDM16,PRDM16,PRDM16,PRDM16	intron_variant	protein_coding	MODIFIER
rs56304645	chr1	3168622	PRDM16	C	T	49	0.253	SNP	Headache	PRDM16	intron_variant	protein_coding	MODIFIER
rs61759167	chr1	3175023	PRDM16	C	T	47	0.242	SNP	Motion_sickness,Medication_use__antimigraine_preparations_,Motion_sickness,Medication_use__antimigraine_preparations_	PRDM16,PRDM16,PRDM16,PRDM16	intron_variant	protein_coding	MODIFIER
rs34468831	chr1	3180748	PRDM16	GA	G	24	0.124	INDEL	Mosaic_loss_of_chromosome_Y__Y_chromosome_dosage_,Mosaic_loss_of_chromosome_Y__Y_chromosome_dosage_,Mosaic_loss_of_chromosome_Y__Y_chromosome_dosage_,Mosaic_loss_of_chromosome_Y__Y_chromosome_dosage_	PRDM16,PRDM16,PRDM16,PRDM16	intron_variant	protein_coding	MODIFIER
rs12135062;669013	chr1	3186748	PRDM16	G	T	48	0.247	SNP	Migraine	PRDM16	downstream_gene_variant	retained_intron	MODIFIER
rs116525159	chr1	3188408	PRDM16	G	A	12	0.062	SNP	Red_blood_cell_count	.	downstream_gene_variant	retained_intron	MODIFIER
rs12028814	chr1	3205757	RP11-193J6.1	A	G	30	0.155	SNP	Brain_region_volumes	NR	upstream_gene_variant	TEC	MODIFIER
rs4648455	chr1	3208527	PRDM16	G	A	15	0.077	SNP	Brain_region_volumes	NR	intron_variant	protein_coding	MODIFIER
rs2817145	chr1	3216858	PRDM16	T	A	29	0.149	SNP	Brain_region_volumes,Brain_region_volumes,Caudate_nucleus_volume,Brain_region_volumes,Brain_region_volumes,Caudate_nucleus_volume,Brain_region_volumes,Brain_region_volumes,Caudate_nucleus_volume	NR,NR,NR,NR,NR,NR,NR,NR,NR	intron_variant	protein_coding	MODIFIER
rs6424070	chr1	3230726	PRDM16	C	T	16	0.082	SNP	Brain_region_volumes	NR	intron_variant	protein_coding	MODIFIER
rs2817160	chr1	3233225	PRDM16	G	A	18	0.093	SNP	Brain_region_volumes,Brain_region_volumes,Brain_region_volumes,Brain_region_volumes	NR,NR,NR,NR	upstream_gene_variant	processed_transcript	MODIFIER
rs10909912	chr1	3258807	PRDM16	T	G	36	0.186	SNP	Hay_fever_and/or_eczema	NR	intron_variant	protein_coding	MODIFIER
rs2455101	chr1	3259164	PRDM16	A	G	36	0.186	SNP	Eczema	.	intron_variant	protein_coding	MODIFIER
rs12562988	chr1	3283070	PRDM16	G	A	2	0.01	SNP	Longevity	NR	intron_variant	protein_coding	MODIFIER
rs111756326	chr1	3286711	PRDM16	A	G	3	0.015	SNP	Post_bronchodilator_FEV1/FVC_ratio_in_COPD	PRDM16	intron_variant	protein_coding	MODIFIER
rs4648478	chr1	3335443	PRDM16	C	T	53	0.273	SNP	Nose_morphology	PRDM16	intron_variant	protein_coding	MODIFIER
rs2483280	chr1	3338975	PRDM16	G	A	73	0.376	SNP	QRS_duration	PRDM16	intron_variant	protein_coding	MODIFIER
rs6683273	chr1	3342619	PRDM16	A	G	20	0.103	SNP	QRS_duration	NR	intron_variant	protein_coding	MODIFIER
rs6658356	chr1	3363689	PRDM16	G	A	24	0.124	SNP	Response_to_statin_therapy	PRDM16__ARHGEF16__MEFGF6	intron_variant	protein_coding	MODIFIER
rs868688	chr1	3384243	PRDM16	C	T	84	0.433	SNP	Allergic_rhinitis	PRDM16	intron_variant	protein_coding	MODIFIER
rs5024246	chr1	3402150	PRDM16	G	A	73	0.376	SNP	Height	.	intron_variant	protein_coding	MODIFIER
rs10909942	chr1	3402205	PRDM16	C	G	122	0.629	SNP	Red_blood_cell_count	.	intron_variant	protein_coding	MODIFIER
rs145611121	chr1	3402268	PRDM16	G	GC	122	0.629	INDEL	Hematocrit	PRDM16	intron_variant	protein_coding	MODIFIER
rs2493298	chr1	3409348	PRDM16	C	A	28	0.144	SNP	Coronary_artery_disease,Coronary_artery_disease,Coronary_artery_disease,Medication_use__agents_acting_on_the_renin-angiotensin_system_,Coronary_artery_disease,Coronary_artery_disease,Coronary_artery_disease,Medication_use__agents_acting_on_the_renin-angiotensin_system_,Coronary_artery_disease,Coronary_artery_disease,Coronary_artery_disease,Medication_use__agents_acting_on_the_renin-angiotensin_sy…	PRDM16,PRDM16,PRDM16,PRDM16,PRDM16,PRDM16,PRDM16,PRDM16,PRDM16,PRDM16,PRDM16,PRDM16,PRDM16,PRDM16,PRDM16,PRDM16	intron_variant	protein_coding	MODIFIER
rs2493296	chr1	3410468	PRDM16	C	T	28	0.144	SNP	Cardiovascular_disease,Systolic_blood_pressure,Cardiovascular_disease,Systolic_blood_pressure	.,.,.,.	intron_variant	protein_coding	MODIFIER
rs2493292;227027	chr1	3412095	PRDM16	C	T	27	0.139	SNP	Systolic_blood_pressure,Mean_arterial_pressure,Diastolic_blood_pressure,Hypertension,Systolic_blood_pressure,Mean_arterial_pressure,Diastolic_blood_pressure,Hypertension,Systolic_blood_pressure,Mean_arterial_pressure,Diastolic_blood_pressure,Hypertension,Systolic_blood_pressure,Mean_arterial_pressure,Diastolic_blood_pressure,Hypertension	PRDM16,PRDM16,PRDM16,PRDM16,PRDM16,PRDM16,PRDM16,PRDM16,PRDM16,PRDM16,PRDM16,PRDM16,PRDM16,PRDM16,PRDM16,PRDM16	missense_variant	protein_coding	MODERATE
rs2493291;381194	chr1	3412820	PRDM16	C	T	27	0.139	SNP	Rheumatoid_arthritis	PRDM16	intron_variant	protein_coding	MODIFIER
rs12725009	chr1	3497433	MEGF6	G	A	3	0.015	SNP	Classic_bladder_exstrophy	NR	upstream_gene_variant	retained_intron	MODIFIER
rs947350	chr1	3514991	MEGF6	C	T	15	0.077	SNP	Lung_function__FEV1/FVC_	.	intron_variant	protein_coding	MODIFIER
rs3765718	chr1	3687131	TP73	A	T	7	0.036	SNP	Joint_damage_in_rheumatoid_arthritis	TP73	upstream_gene_variant	protein_coding	MODIFIER
rs34661835	chr1	3731690	TP73-AS1	G	A	14	0.072	SNP	Waist-hip_ratio	TP73	downstream_gene_variant	processed_transcript	MODIFIER
rs9662633	chr1	3732998	TP73	G	A	2	0.01	SNP	Visceral_adipose_tissue_adjusted_for_BMI	TP73	synonymous_variant	protein_coding	LOW
rs12562437	chr1	3734467	TP73	C	T	2	0.01	SNP	Visceral_adipose_tissue/subcutaneous_adipose_tissue_ratio	TP73__CCDC27__KIAA0495__LRRC47	3_prime_UTR_variant	protein_coding	MODIFIER
rs10910018	chr1	3734845	TP73	G	A	2	0.01	SNP	Visceral_fat,Visceral_fat,Visceral_fat,Visceral_fat	TP73__CCDC27__KIAA0495__LRRC47,TP73__CCDC27__KIAA0495__LRRC47,TP73__CCDC27__KIAA0495__LRRC47,TP73__CCDC27__KIAA0495__LRRC47	3_prime_UTR_variant	protein_coding	MODIFIER
rs1181870	chr1	3768390	SMIM1	C	A	40	0.206	SNP	Hemoglobin_concentration	CCDC27	upstream_gene_variant	protein_coding	MODIFIER
rs1175550	chr1	3774964	CCDC27	A	G	40	0.206	SNP	Blood_trace_element__Cu_levels_,Immature_fraction_of_reticulocytes,Red_blood_cell_count,Mean_corpuscular_hemoglobin_concentration,High_light_scatter_reticulocyte_count,High_light_scatter_reticulocyte_percentage_of_red_cells,Reticulocyte_fraction_of_red_cells,Reticulocyte_count,Red_cell_distribution_width,Red_blood_cell_count,Red_cell_distribution_width,Blood_trace_element__Cu_levels_,Immature_fra…	CCDC27__LOC388588__KIAA0562__DFFB__LRRC47,SMIM1,SMIM1,SMIM1,SMIM1,SMIM1,SMIM1,SMIM1,CCDC27,.,.,CCDC27__LOC388588__KIAA0562__DFFB__LRRC47,SMIM1,SMIM1,SMIM1,SMIM1,SMIM1,SMIM1,SMIM1,CCDC27,.,.,CCDC27__LOC388588__KIAA0562__DFFB__LRRC47,SMIM1,SMIM1,SMIM1,SMIM1,SMIM1,SMIM1,SMIM1,CCDC27,.,.,CCDC27__LOC388588__KIAA0562__DFFB__LRRC47,SMIM1,SMIM1,SMIM1,SMIM1,SMIM1,SMIM1,SMIM1,CCDC27,.,.,CCDC27__LOC388588__…	downstream_gene_variant	protein_coding	MODIFIER
rs2996428	chr1	3780727	LRRC47	C	T	41	0.211	SNP	Red_cell_distribution_width	LRRC47	3_prime_UTR_variant	protein_coding	MODIFIER
rs113282222	chr1	3802027	LRRC47-CEP104	T	TGGAG	45	0.232	INDEL	Glycated_hemoglobin_levels	CEP104	intergenic_region		MODIFIER
rs12135894	chr1	3811497	CEP104	C	T	41	0.211	SNP	Mean_corpuscular_volume	CEP104	downstream_gene_variant	retained_intron	MODIFIER
rs1122613	chr1	3852001	CEP104	G	A	38	0.196	SNP	Dental_caries__decayed__missing_and_filled_tooth_surfaces_	ARHGEF16	upstream_gene_variant	retained_intron	MODIFIER
rs57920188	chr1	4027648	LINC01346-EEF1DP6	T	G	38	0.196	SNP	Interleukin-17_levels	NR	intergenic_region		MODIFIER
rs12137595	chr1	4034008	LINC01346-EEF1DP6	C	T	32	0.165	SNP	Neuropathy_in_Charcot-Marie-Tooth_disease_type_1A	LINC01346	intergenic_region		MODIFIER
rs7514530	chr1	4060251	LINC01346-EEF1DP6	C	T	48	0.247	SNP	Metabolite_levels	DFFB	intergenic_region		MODIFIER
rs12044274	chr1	4063144	LINC01346-EEF1DP6	A	T	136	0.701	SNP	Multiple_system_atrophy	LOC728716	intergenic_region		MODIFIER
rs10915437	chr1	4122946	LINC01346-EEF1DP6	A	G	82	0.423	SNP	Migraine_-_clinic-based	AJAP1	intergenic_region		MODIFIER
rs4282783	chr1	4130625	LINC01346-EEF1DP6	T	G	175	0.902	SNP	Tenofovir_clearance_in_HIV_infection,Tenofovir_clearance_in_HIV_infection,Tenofovir_clearance_in_HIV_infection,Tenofovir_clearance_in_HIV_infection	NR,NR,NR,NR	intergenic_region		MODIFIER
rs12568266	chr1	4133491	LINC01346-EEF1DP6	G	A	15	0.077	SNP	Diisocyanate-induced_asthma	hCG_2036596__LOC644357	intergenic_region		MODIFIER
rs7528938	chr1	4224859	EEF1DP6-RP5-1166F10.1	C	T	100	0.515	SNP	Metabolite_levels	DFFB	intergenic_region		MODIFIER
rs966321	chr1	4255144	EEF1DP6-RP5-1166F10.1	G	T	110	0.567	SNP	Factor_VII	intergenic	intergenic_region		MODIFIER
rs199545687	chr1	4336479	EEF1DP6-RP5-1166F10.1	G	C	16	0.082	SNP	Gut_microbiota__functional_units_	LOC284661	intergenic_region		MODIFIER
rs239339	chr1	4384479	EEF1DP6-RP5-1166F10.1	G	T	35	0.18	SNP	Obesity-related_traits	LOC644357	intergenic_region		MODIFIER
rs72632736	chr1	4389144	EEF1DP6-RP5-1166F10.1	A	G	11	0.057	SNP	Systemic_juvenile_idiopathic_arthritis	LOC284661__AJAP1	intergenic_region		MODIFIER
rs705687	chr1	4488393	RP5-1166F10.1-RP1-37J18.1	A	G	157	0.809	SNP	Alcohol_consumption__drinks_per_week___MTAG_,Alcohol_consumption__drinks_per_week_,Alcohol_consumption__drinks_per_week___MTAG_,Alcohol_consumption__drinks_per_week_	NR,NR,NR,NR	intergenic_region		MODIFIER
rs4654438	chr1	4499841	RP5-1166F10.1-RP1-37J18.1	T	C	84	0.433	SNP	Smooth-surface_caries	AJAP1	intergenic_region		MODIFIER
rs780569	chr1	4509376	RP5-1166F10.1-RP1-37J18.1	T	A	141	0.727	SNP	Alcohol_consumption__drinks_per_week_,Alcohol_consumption__drinks_per_week_,Alcohol_consumption,Educational_attainment__years_of_education_,Bitter_alcoholic_beverage_consumption,Alcohol_consumption__drinks_per_week_,Alcohol_consumption__drinks_per_week_,Alcohol_consumption,Educational_attainment__years_of_education_,Bitter_alcoholic_beverage_consumption,Alcohol_consumption__drinks_per_week_,Alcoh…	AJAP1,LOC284661,AJAP1,.,LOC284661,AJAP1,LOC284661,AJAP1,.,LOC284661,AJAP1,LOC284661,AJAP1,.,LOC284661,AJAP1,LOC284661,AJAP1,.,LOC284661,AJAP1,LOC284661,AJAP1,.,LOC284661	intergenic_region		MODIFIER
rs241215	chr1	4544044	RP5-1166F10.1-RP1-37J18.1	T	A	115	0.593	SNP	Adolescent_idiopathic_scoliosis,Adolescent_idiopathic_scoliosis,Adolescent_idiopathic_scoliosis,Adolescent_idiopathic_scoliosis	AJAP1,NR,AJAP1,NR	intergenic_region		MODIFIER
rs241257	chr1	4554762	RP1-37J18.1	C	T	145	0.747	SNP	Anxiety_disorder	intergenic	upstream_gene_variant	lincRNA	MODIFIER
rs12120353	chr1	4560936	RP1-37J18.1-RP1-37J18.2	C	A	56	0.289	SNP	Anxiety_disorder	intergenic	intergenic_region		MODIFIER
rs3896439	chr1	4608610	RP1-37J18.2-AJAP1	G	A	16	0.082	SNP	Dental_caries	AJAP1	intergenic_region		MODIFIER
rs12741248	chr1	4646257	RP1-37J18.2-AJAP1	G	A	13	0.067	SNP	Maximum_retinal_venular_tortuosity	AJAP1	intergenic_region		MODIFIER
rs909757	chr1	4790763	AJAP1	T	C	56	0.289	SNP	Chronotype	AJAP1	3_prime_UTR_variant	protein_coding	MODIFIER
rs932350	chr1	4793628	AJAP1	T	C	125	0.644	SNP	Verbal_declarative_memory,Verbal_declarative_memory,Verbal_declarative_memory,Verbal_declarative_memory,Verbal_declarative_memory,Verbal_declarative_memory,Verbal_declarative_memory,Verbal_declarative_memory,Verbal_declarative_memory	AJAP1__C1orf174,AJAP1__C1orf174,AJAP1__C1orf174,AJAP1__C1orf174,AJAP1__C1orf174,AJAP1__C1orf174,AJAP1__C1orf174,AJAP1__C1orf174,AJAP1__C1orf174	downstream_gene_variant	protein_coding	MODIFIER
rs760816	chr1	4796871	AJAP1	A	G	163	0.84	SNP	Response_to_haloperidol_in_schizophrenia	AJAP1	downstream_gene_variant	protein_coding	MODIFIER
rs11576972	chr1	4837584	AJAP1-RP11-542C10.1	G	C	35	0.18	SNP	QT_interval	AJAP1	intergenic_region		MODIFIER
rs79360823	chr1	4870025	AJAP1-RP11-542C10.1	C	T	9	0.046	SNP	Carotid_plaque_burden	AJAP1	intergenic_region		MODIFIER
rs10915307	chr1	5003233	AJAP1-RP11-542C10.1	G	A	49	0.253	SNP	Reaction_time	NR	intergenic_region		MODIFIER
rs184833777	chr1	5057306	AJAP1-RP11-542C10.1	C	T	7	0.036	SNP	General_cognitive_ability	NR	intergenic_region		MODIFIER
rs7513590	chr1	5110652	RP11-542C10.1-RP1-58B11.1	A	G	21	0.108	SNP	Anthropometric_traits	intergenic	intergenic_region		MODIFIER
rs12136793	chr1	5200697	RP11-542C10.1-RP1-58B11.1	T	C	45	0.232	SNP	Adolescent_idiopathic_scoliosis	NR	intergenic_region		MODIFIER
rs61759358	chr1	5277211	RP11-542C10.1-RP1-58B11.1	G	A	61	0.314	SNP	Cortex_volume,Precentral_gyrus_volume,Total_grey_matter_volume,Cortex_volume,Precentral_gyrus_volume,Total_grey_matter_volume,Cortex_volume,Precentral_gyrus_volume,Total_grey_matter_volume	NR,NR,NR,NR,NR,NR,NR,NR,NR	intergenic_region		MODIFIER
rs912988	chr1	5294784	RP11-542C10.1-RP1-58B11.1	C	T	78	0.402	SNP	Major_depressive_disorder	intergenic	intergenic_region		MODIFIER
rs12735700	chr1	5429807	RP11-542C10.1-RP1-58B11.1	G	T	44	0.227	SNP	Interleukin-17_levels	NR	intergenic_region		MODIFIER
rs904525	chr1	5575664	RP11-154H17.1	T	C	83	0.428	SNP	Metabolite_levels	KCNAB2	intron_variant	lincRNA	MODIFIER
rs7528859	chr1	5600949	RP11-154H17.1	T	A	77	0.397	SNP	Migraine_with_aura	intergenic	intron_variant	lincRNA	MODIFIER
rs4845812	chr1	5647756	RP11-154H17.1	C	T	65	0.335	SNP	Metabolite_levels__MHPG_	AK125078	intron_variant	lincRNA	MODIFIER
rs10907212	chr1	5722661	RP11-154H17.1-MIR4689	G	A	48	0.247	SNP	Adolescent_idiopathic_scoliosis	NR	intergenic_region		MODIFIER
rs548726	chr1	5853561	RP11-154H17.1-MIR4689	T	C	130	0.67	SNP	Response_to_taxane_treatment__placlitaxel_	NPHP4	intergenic_region		MODIFIER
rs76338894	chr1	5854185	RP11-154H17.1-MIR4689	T	G	7	0.036	SNP	Perceived_unattractiveness_to_mosquitoes	AK125078__MIR4689	intergenic_region		MODIFIER
rs75886247	chr1	5975370	NPHP4	C	T	8	0.041	SNP	Chronic_kidney_disease_in_type_2_diabetes	NR	intron_variant	protein_coding	MODIFIER
rs2273042	chr1	6089062	KCNAB2	G	A	25	0.129	SNP	QT_interval	RNF207	downstream_gene_variant	retained_intron	MODIFIER
rs11121483	chr1	6203732	RPL22	A	G	74	0.381	SNP	QT_interval	RNF207	upstream_gene_variant	protein_coding	MODIFIER
rs145358377	chr1	6212076	RPL22	GA	G	2	0.01	INDEL	Resting_heart_rate,T_wave_morphology_restitution_during_exercise__MTAG_,T_wave_morphology_restitution_during_exercise,Resting_heart_rate,T_wave_morphology_restitution_during_exercise__MTAG_,T_wave_morphology_restitution_during_exercise,Resting_heart_rate,T_wave_morphology_restitution_during_exercise__MTAG_,T_wave_morphology_restitution_during_exercise	RNF207__ICMT,RNF207,RNF207,RNF207__ICMT,RNF207,RNF207,RNF207__ICMT,RNF207,RNF207	upstream_gene_variant	protein_coding	MODIFIER
rs709208	chr1	6212077	RPL22	A	G	68	0.351	SNP	Resting_heart_rate,T_wave_morphology_restitution_during_exercise__MTAG_,T_wave_morphology_restitution_during_exercise,Resting_heart_rate,T_wave_morphology_restitution_during_exercise__MTAG_,T_wave_morphology_restitution_during_exercise,Resting_heart_rate,T_wave_morphology_restitution_during_exercise__MTAG_,T_wave_morphology_restitution_during_exercise	RNF207__ICMT,RNF207,RNF207,RNF207__ICMT,RNF207,RNF207,RNF207__ICMT,RNF207,RNF207	upstream_gene_variant	protein_coding	MODIFIER
rs709208	chr1	6212077	RPL22	A	*	2	0.01	SNP	Resting_heart_rate,T_wave_morphology_restitution_during_exercise__MTAG_,T_wave_morphology_restitution_during_exercise,Resting_heart_rate,T_wave_morphology_restitution_during_exercise__MTAG_,T_wave_morphology_restitution_during_exercise,Resting_heart_rate,T_wave_morphology_restitution_during_exercise__MTAG_,T_wave_morphology_restitution_during_exercise	RNF207__ICMT,RNF207,RNF207,RNF207__ICMT,RNF207,RNF207,RNF207__ICMT,RNF207,RNF207	upstream_gene_variant	protein_coding	MODIFIER
rs709209	chr1	6218354	RNF207	A	G	64	0.33	SNP	Pulse_pressure	RNF207	missense_variant	protein_coding	MODERATE
rs846111	chr1	6219310	RNF207	G	C	53	0.273	SNP	QT_interval,QT_interval,QT_interval,QT_interval,QT_interval,QT_interval,QT_interval,QT_interval,QT_interval,QT_interval,QT_interval,QT_interval,QT_interval,QT_interval,QT_interval,QT_interval	NPHP4__CHDS__ACOT7__PLEKHG5__KLH21__RNF207,RNF207,RNF207,NR,NPHP4__CHDS__ACOT7__PLEKHG5__KLH21__RNF207,RNF207,RNF207,NR,NPHP4__CHDS__ACOT7__PLEKHG5__KLH21__RNF207,RNF207,RNF207,NR,NPHP4__CHDS__ACOT7__PLEKHG5__KLH21__RNF207,RNF207,RNF207,NR	missense_variant	protein_coding	MODERATE
rs9970334	chr1	6236178	ICMT	T	G	83	0.428	SNP	Resting_heart_rate	ICMT	upstream_gene_variant	protein_coding	MODIFIER
rs7531322	chr1	6239763	ICMT	C	G	123	0.634	SNP	QT_interval	RNF207	upstream_gene_variant	protein_coding	MODIFIER
rs11121611	chr1	6307159	ACOT7	T	G	45	0.232	SNP	Asthma_exacerbations_in_inhaled_corticosteroid_treatment	ACOT7	intron_variant	protein_coding	MODIFIER
rs2986736	chr1	6452487	ESPN	T	C	52	0.268	SNP	Multiple_sclerosis	ESPN	downstream_gene_variant	retained_intron	MODIFIER
rs3007421;667938	chr1	6470129	TNFRSF25	G	A	29	0.149	SNP	Multiple_sclerosis	PLEKHG5	upstream_gene_variant	protein_coding	MODIFIER
rs4243830	chr1	6517811	NOL9	C	T	172	0.887	SNP	Body_mass_index	NOL9	downstream_gene_variant	protein_coding	MODIFIER
rs12739181	chr1	6518471	NOL9	A	T	172	0.887	SNP	Red_cell_distribution_width	.	downstream_gene_variant	protein_coding	MODIFIER
rs9793308	chr1	6544525	RP11-58A11.2	A	G	49	0.253	SNP	Macrophage_inflammatory_protein_1b_levels	NR	upstream_gene_variant	processed_pseudogene	MODIFIER
rs11587438	chr1	6571371	TAS1R1	C	T	163	0.84	SNP	White_blood_cell_types	TAS1R1	intron_variant	protein_coding	MODIFIER
rs12040340	chr1	6577111	ZBTB48	G	A	26	0.134	SNP	Height	.	upstream_gene_variant	protein_coding	MODIFIER
rs12124126	chr1	6600289	KLHL21	A	G	60	0.309	SNP	Heel_bone_mineral_density	.	upstream_gene_variant	protein_coding	MODIFIER
rs12725767	chr1	6615980	KLHL21	A	G	65	0.335	SNP	Medication_use__HMG_CoA_reductase_inhibitors_	PHF13	upstream_gene_variant	protein_coding	MODIFIER
rs12731208	chr1	6616425	KLHL21	T	G	65	0.335	SNP	Medication_use__agents_acting_on_the_renin-angiotensin_system_,Cardiovascular_disease,Medication_use__agents_acting_on_the_renin-angiotensin_system_,Cardiovascular_disease	PHF13,.,PHF13,.	upstream_gene_variant	protein_coding	MODIFIER
rs10779795	chr1	6617004	KLHL21	A	G	60	0.309	SNP	Heel_bone_mineral_density,Lung_function__FEV1/FVC_,Heel_bone_mineral_density,Lung_function__FEV1/FVC_	PHF13,.,PHF13,.	upstream_gene_variant	protein_coding	MODIFIER
rs9661802	chr1	6618804	KLHL21	A	C	60	0.309	SNP	FEV1,Peak_expiratory_flow,Lung_function__FEV1/FVC_,Systolic_blood_pressure,FEV1,Peak_expiratory_flow,Lung_function__FEV1/FVC_,Systolic_blood_pressure,FEV1,Peak_expiratory_flow,Lung_function__FEV1/FVC_,Systolic_blood_pressure,FEV1,Peak_expiratory_flow,Lung_function__FEV1/FVC_,Systolic_blood_pressure	PHF13,PHF13,PHF13,.,PHF13,PHF13,PHF13,.,PHF13,PHF13,PHF13,.,PHF13,PHF13,PHF13,.	upstream_gene_variant	protein_coding	MODIFIER
rs14057	chr1	6623180	PHF13	G	A	64	0.33	SNP	Systolic_blood_pressure	RNF207	3_prime_UTR_variant	protein_coding	MODIFIER
rs3830771	chr1	6633581	THAP3	C	CATT	63	0.325	INDEL	Heel_bone_mineral_density	.	downstream_gene_variant	protein_coding	MODIFIER
rs200448	chr1	6641918	DNAJC11	T	C	103	0.531	SNP	Age_at_menopause	.	downstream_gene_variant	protein_coding	MODIFIER
rs6577584	chr1	6655330	DNAJC11	T	G	63	0.325	SNP	Body_mass_index,Body_mass_index,Body_mass_index,Body_mass_index	NA,NR,NA,NR	intron_variant	protein_coding	MODIFIER
rs6577585	chr1	6655380	DNAJC11	G	A	63	0.325	SNP	Body_mass_index	.	intron_variant	protein_coding	MODIFIER
rs35724443	chr1	6656231	DNAJC11	T	C	32	0.165	SNP	Rosacea_symptom_severity	DNAJC11	intron_variant	protein_coding	MODIFIER
rs189918	chr1	6677152	DNAJC11	T	C	101	0.521	SNP	Schizophrenia	NR	intron_variant	protein_coding	MODIFIER
.	chr1	6739031	RP11-242F24.1-RP11-312B8.1	AGCGCACACACACACAC	A	5	0.026	INDEL	Selective_IgA_deficiency	LOC100505887	intergenic_region		MODIFIER
rs145920989	chr1	6739034	RP11-242F24.1-RP11-312B8.1	GCA	G	7	0.036	INDEL	Selective_IgA_deficiency	LOC100505887	intergenic_region		MODIFIER
rs145920989	chr1	6739034	RP11-242F24.1-RP11-312B8.1	GCA	*	2	0.01	INDEL	Selective_IgA_deficiency	LOC100505887	intergenic_region		MODIFIER
rs11122142	chr1	6769888	RP11-242F24.1-RP11-312B8.1	A	G	122	0.629	SNP	Self-reported_math_ability__MTAG_,Self-reported_math_ability,Self-reported_math_ability__MTAG_,Self-reported_math_ability	Intergenic,Intergenic,Intergenic,Intergenic	intergenic_region		MODIFIER
rs34394051	chr1	6793031	CAMTA1	A	G	33	0.17	SNP	Educational_attainment__years_of_education_,Educational_attainment__MTAG_,Educational_attainment__years_of_education_,Educational_attainment__MTAG_	.,Intergenic,.,Intergenic	intron_variant	protein_coding	MODIFIER
rs11122155	chr1	6803713	CAMTA1	T	A	33	0.17	SNP	Reaction_time	NR	upstream_gene_variant	nonsense_mediated_decay	MODIFIER
rs12735232	chr1	6807782	CAMTA1	T	C	33	0.17	SNP	Educational_attainment__years_of_education_	.	intron_variant	protein_coding	MODIFIER
rs6691442	chr1	6900136	CAMTA1	G	A	103	0.531	SNP	Highest_math_class_taken__MTAG_	Intergenic	intron_variant	protein_coding	MODIFIER
rs12239076	chr1	6954480	CAMTA1	C	G	77	0.397	SNP	Rosacea_symptom_severity	CAMTA1	intron_variant	protein_coding	MODIFIER
rs6685497	chr1	6971165	CAMTA1	T	A	77	0.397	SNP	Feeling_worry	CAMTA1	intron_variant	protein_coding	MODIFIER
rs12043302	chr1	6994964	CAMTA1	C	T	18	0.093	SNP	Gestational_age_at_birth_in_labor-initiated_deliveries__child_effect_	NR	intron_variant	protein_coding	MODIFIER
rs2412208	chr1	7032722	CAMTA1	T	G	53	0.273	SNP	Survival_in_sporadic_amyotrophic_lateral_sclerosis	CAMTA1	intron_variant	protein_coding	MODIFIER
rs4590691	chr1	7034365	CAMTA1	G	A	118	0.608	SNP	Brain_region_volumes	NR	intron_variant	protein_coding	MODIFIER
rs11120822	chr1	7053052	CAMTA1	G	C	86	0.443	SNP	Stearic_acid__18:0__levels	CAMTA1	intron_variant	protein_coding	MODIFIER
rs7524258	chr1	7232169	CAMTA1	T	C	127	0.655	SNP	Tourette's_syndrome_or_obsessive-compulsive_disorder	CAMTA1	intron_variant	protein_coding	MODIFIER
rs7512599	chr1	7255971	CAMTA1	G	A	139	0.716	SNP	Major_depressive_disorder__ICD-10_coded_	NR	intron_variant	protein_coding	MODIFIER
rs10864302	chr1	7427217	CAMTA1	C	T	35	0.18	SNP	Photic_sneeze_reflex	CAMTA1	intron_variant	protein_coding	MODIFIER
rs75562159	chr1	7444081	RP4-549F15.1	C	A	4	0.021	SNP	Alcohol_dependence	CAMTA1	upstream_gene_variant	antisense	MODIFIER
rs1616122	chr1	7461525	CAMTA1	C	T	91	0.469	SNP	Periodontal_microbiota	CAMTA1__VAMP3	intron_variant	protein_coding	MODIFIER
rs1962545	chr1	7462276	CAMTA1	T	C	93	0.479	SNP	Smoking_initiation__ever_regular_vs_never_regular___MTAG_,Smoking_cessation__MTAG_,Smoking_initiation__ever_regular_vs_never_regular___MTAG_,Smoking_cessation__MTAG_	NR,NR,NR,NR	intron_variant	protein_coding	MODIFIER
rs1193237	chr1	7466426	CAMTA1	G	C	101	0.521	SNP	Lifetime_smoking_index	.	intron_variant	protein_coding	MODIFIER
rs1149332	chr1	7468786	CAMTA1	C	T	48	0.247	SNP	Puberty_onset	CAMTA1	intron_variant	protein_coding	MODIFIER
rs1149336	chr1	7472230	CAMTA1	C	T	46	0.237	SNP	Puberty_onset__breast_development_	CAMTA1	intron_variant	protein_coding	MODIFIER
rs112193369	chr1	7498191	CAMTA1	A	AGTGTTGGT	11	0.057	INDEL	Toxicity_response_to_radiotherapy_in_prostate_cancer__decreased_urine_stream___time_to_event_	NR	intron_variant	protein_coding	MODIFIER
rs3011925	chr1	7661300	CAMTA1	G	A	15	0.077	SNP	PR_interval_in_Tripanosoma_cruzi_seropositivity	NR	intron_variant	protein_coding	MODIFIER
rs12128526;128564	chr1	7663897	CAMTA1	G	A	88	0.454	SNP	Body_mass_index,Body_mass_index,Body_mass_index,Body_mass_index	.,NR,.,NR	synonymous_variant	protein_coding	LOW
rs1891215	chr1	7667794	CAMTA1	T	C	90	0.464	SNP	Body_mass_index	NA	intron_variant	protein_coding	MODIFIER
rs4908678	chr1	7679190	CAMTA1	T	C	79	0.407	SNP	Diastolic_blood_pressure	CAMTA1	intron_variant	protein_coding	MODIFIER
rs7534398	chr1	7707404	CAMTA1	T	A	42	0.216	SNP	Sleep_duration__long_sleep_	CAMTA1	intron_variant	protein_coding	MODIFIER
rs12741294	chr1	7724335	CAMTA1	A	C	24	0.124	SNP	Waist_circumference_adjusted_for_body_mass_index	NR	intron_variant	protein_coding	MODIFIER
rs12028339	chr1	7724842	CAMTA1	G	A	63	0.325	SNP	Neuroticism	NR	intron_variant	protein_coding	MODIFIER
rs12137398	chr1	7730488	CAMTA1	C	T	37	0.191	SNP	Depressed_affect,Neuroticism,Neurociticism,Neuroticism,Depressed_affect,Neuroticism,Neurociticism,Neuroticism,Depressed_affect,Neuroticism,Neurociticism,Neuroticism,Depressed_affect,Neuroticism,Neurociticism,Neuroticism	NR,NR,CAMTA1,.,NR,NR,CAMTA1,.,NR,NR,CAMTA1,.,NR,NR,CAMTA1,.	intron_variant	protein_coding	MODIFIER
rs12130857	chr1	7731401	CAMTA1	G	A	63	0.325	SNP	Smoking_initiation__ever_regular_vs_never_regular___MTAG_,Smoking_initiation__ever_regular_vs_never_regular_,Smoking_initiation__ever_regular_vs_never_regular___MTAG_,Smoking_initiation__ever_regular_vs_never_regular_	NR,NR,NR,NR	intron_variant	protein_coding	MODIFIER
rs11121012	chr1	7734229	CAMTA1	A	G	122	0.629	SNP	Mean_platelet_volume,Platelet_distribution_width,Mean_platelet_volume,Platelet_distribution_width	CAMTA1,CAMTA1,CAMTA1,CAMTA1	upstream_gene_variant	protein_coding	MODIFIER
rs11121022	chr1	7776599	VAMP3	A	C	86	0.443	SNP	Morning_vs._evening_chronotype	PER3__VAMP3	upstream_gene_variant	retained_intron	MODIFIER
rs228726	chr1	7788883	PER3	G	A	26	0.134	SNP	Chronotype	PER3	downstream_gene_variant	retained_intron	MODIFIER
rs61773374	chr1	7798048	PER3	A	G	31	0.16	SNP	Ease_of_getting_up_in_the_morning	NR	intron_variant	protein_coding	MODIFIER
rs2797685	chr1	7819003	PER3	C	T	34	0.175	SNP	Crohn's_disease	VAMP3	intron_variant	protein_coding	MODIFIER
rs61773390	chr1	7824465	PER3	G	T	31	0.16	SNP	Morningness,Chronotype,Morning_person,Morningness,Chronotype,Morning_person,Morningness,Chronotype,Morning_person	.,PER3,PER3,.,PER3,PER3,.,PER3,PER3	intron_variant	protein_coding	MODIFIER
rs17374439	chr1	7828378	RP3-467L1.4	C	T	31	0.16	SNP	Morning_person	.	upstream_gene_variant	antisense	MODIFIER
rs228654	chr1	7837168	PER3	G	A	26	0.134	SNP	Morningness	.	intron_variant	protein_coding	MODIFIER
rs34305100	chr1	7852969	UTS2	A	G	27	0.139	SNP	Height	NR	missense_variant	protein_coding	MODERATE
rs707475	chr1	7857016	UTS2	G	A	68	0.351	SNP	Breast_cancer	NR	upstream_gene_variant	protein_coding	MODIFIER
rs11582820	chr1	7890788	UTS2-TNFRSF9	C	T	18	0.093	SNP	Blond_vs._brown/black_hair_color	UTS2	intergenic_region		MODIFIER
rs227163	chr1	7901146	UTS2-TNFRSF9	C	T	108	0.557	SNP	Rheumatoid_arthritis,Rheumatoid_arthritis,Rheumatoid_arthritis,Rheumatoid_arthritis	TNFRSF9,TNFRSF9,TNFRSF9,TNFRSF9	intergenic_region		MODIFIER
rs142128211	chr1	7942038	TNFRSF9	AAAG	A	8	0.071	INDEL	Waist-hip_ratio	TNFRSF9	upstream_gene_variant	protein_coding	MODIFIER
rs34878017	chr1	7944380	TNFRSF9	T	C	23	0.119	SNP	Blood_protein_levels	PARK7	upstream_gene_variant	protein_coding	MODIFIER
rs76648881	chr1	7947535	TNFRSF9	T	C	6	0.031	SNP	Blond_vs._brown/black_hair_color	TNFRSF9	upstream_gene_variant	protein_coding	MODIFIER
rs17523802;298111	chr1	7961680	PARK7	G	A	24	0.124	SNP	Tonsillectomy	NR	5_prime_UTR_variant	protein_coding	MODIFIER
rs35675666	chr1	7961913	PARK7	G	T	24	0.124	SNP	Ulcerative_colitis,Inflammatory_bowel_disease,Ulcerative_colitis,Inflammatory_bowel_disease	PARK7__TNFRSF9__ERFFI1__UTS2,TNFRSF9,PARK7__TNFRSF9__ERFFI1__UTS2,TNFRSF9	5_prime_UTR_variant	protein_coding	MODIFIER
rs3766606	chr1	7962137	PARK7	G	T	24	0.124	SNP	Crohn's_disease,Ulcerative_colitis,Chronic_inflammatory_diseases__ankylosing_spondylitis__Crohn's_disease__psoriasis__primary_sclerosing_cholangitis__ulcerative_colitis___pleiotropy_,Ulcerative_colitis,Crohn's_disease,Inflammatory_bowel_disease,Crohn's_disease,Ulcerative_colitis,Chronic_inflammatory_diseases__ankylosing_spondylitis__Crohn's_disease__psoriasis__primary_sclerosing_cholangitis__ulce…	NR,NR,PARK7,VAMP3__UTS2__PARK7__ERRFI1__PER3__TNFRSF9__CAMTA1,VAMP3__UTS2__PARK7__ERRFI1__PER3__TNFRSF9__CAMTA1,VAMP3__UTS2__PARK7__ERRFI1__PER3__TNFRSF9__CAMTA1,NR,NR,PARK7,VAMP3__UTS2__PARK7__ERRFI1__PER3__TNFRSF9__CAMTA1,VAMP3__UTS2__PARK7__ERRFI1__PER3__TNFRSF9__CAMTA1,VAMP3__UTS2__PARK7__ERRFI1__PER3__TNFRSF9__CAMTA1,NR,NR,PARK7,VAMP3__UTS2__PARK7__ERRFI1__PER3__TNFRSF9__CAMTA1,VAMP3__UTS2__…	upstream_gene_variant	processed_transcript	MODIFIER
rs161802	chr1	7982766	Y_RNA	G	T	31	0.16	SNP	Ischemic_stroke	PARK7	downstream_gene_variant	misc_RNA	MODIFIER
rs12727642	chr1	7986612	Y_RNA	C	A	29	0.149	SNP	Celiac_disease	PARK7__TNFRSF9	upstream_gene_variant	misc_RNA	MODIFIER
rs147539868	chr1	8005885	ERRFI1	G	T	6	0.031	SNP	Strep_throat	NR	intron_variant	protein_coding	MODIFIER
rs400736	chr1	8018249	ERRFI1	T	C	105	0.541	SNP	Response_to_antidepressants_and_depression	ERRFI1	upstream_gene_variant	protein_coding	MODIFIER
rs441467	chr1	8020747	ERRFI1	A	G	32	0.165	SNP	Lung_function__FVC_	.	intron_variant	protein_coding	MODIFIER
rs225132	chr1	8035440	RP11-431K24.1	T	G	33	0.17	SNP	Ischemic_stroke,Breast_cancer,Ischemic_stroke,Breast_cancer	ERRFI1,NR,ERRFI1,NR	intron_variant	lincRNA	MODIFIER
rs138267314	chr1	8065431	RP11-431K24.1	A	T	3	0.015	SNP	Morning_person	ERRFI1__SLC45A1	intron_variant	lincRNA	MODIFIER
rs72634258	chr1	8090578		T	C	28	0.144	SNP	Inflammatory_bowel_disease	NR	TF_binding_site_variant		MODIFIER
rs4325151	chr1	8108857	RP11-431K24.1	T	A	156	0.804	SNP	Height	.	intron_variant	lincRNA	MODIFIER
rs80293268	chr1	8147519	RP11-431K24.1-RP11-431K24.2	G	C	14	0.072	SNP	Male-pattern_baldness,Hair_shape,Balding_type_1,Hair_color,Hair_color,Male-pattern_baldness,Hair_shape,Balding_type_1,Hair_color,Hair_color,Male-pattern_baldness,Hair_shape,Balding_type_1,Hair_color,Hair_color,Male-pattern_baldness,Hair_shape,Balding_type_1,Hair_color,Hair_color,Male-pattern_baldness,Hair_shape,Balding_type_1,Hair_color,Hair_color	NR,ERRFI1__SLC45A1,.,SLC45A1,.,NR,ERRFI1__SLC45A1,.,SLC45A1,.,NR,ERRFI1__SLC45A1,.,SLC45A1,.,NR,ERRFI1__SLC45A1,.,SLC45A1,.,NR,ERRFI1__SLC45A1,.,SLC45A1,.	intergenic_region		MODIFIER
rs74865018	chr1	8148513	RP11-431K24.1-RP11-431K24.2	G	A	14	0.072	SNP	Male-pattern_baldness	NR	intergenic_region		MODIFIER
rs35589907	chr1	8177133	RP11-431K24.1-RP11-431K24.2	C	T	131	0.675	SNP	Tonsillectomy	NR	intergenic_region		MODIFIER
rs147458259	chr1	8183042	RP11-431K24.1-RP11-431K24.2	C	T	6	0.031	SNP	Blond_vs._brown/black_hair_color,Brown_vs._black_hair_color,Blond_vs._brown/black_hair_color,Brown_vs._black_hair_color	SLC45A1,SLC45A1,SLC45A1,SLC45A1	intergenic_region		MODIFIER
rs417065	chr1	8204052	RP11-431K24.3	C	A	42	0.216	SNP	Psoriasis	SLC45A1__TNFRSF9	upstream_gene_variant	lincRNA	MODIFIER
rs35395352	chr1	8206769	RP11-431K24.3	G	GA	50	0.258	INDEL	Strep_throat	ERRFI1__SLC45A1	upstream_gene_variant	lincRNA	MODIFIER
rs11121129	chr1	8208035	RP11-431K24.3	G	A	51	0.263	SNP	Psoriasis	SLC45A1__TNFRSF9	upstream_gene_variant	lincRNA	MODIFIER
rs421490	chr1	8215224	RP11-431K24.4	A	G	27	0.139	SNP	Plasma_omega-6_polyunsaturated_fatty_acid_levels__gamma-linolenic_acid_	SLC45A1	downstream_gene_variant	lincRNA	MODIFIER
rs76164182	chr1	8231767	RP11-431K24.4-RNU6-991P	T	C	3	0.015	SNP	Subclinical_trait_of_interstitial_lung_disease__basilar_peel-core_ratio_of_high_attentuation_areas_on_CT_scan_	SLC45A1	intergenic_region		MODIFIER
rs438895	chr1	8278295	RP11-431K24.4-RNU6-991P	G	A	183	0.943	SNP	Economic_and_political_preferences	intergenic	intergenic_region		MODIFIER
rs11121152	chr1	8297161	RNU6-991P	C	T	136	0.701	SNP	Inflammatory_skin_disease	SLC45A1	upstream_gene_variant	snRNA	MODIFIER
rs72635790	chr1	8314193	SLC45A1	T	A	14	0.072	SNP	Hair_color	.	upstream_gene_variant	protein_coding	MODIFIER
rs12142465	chr1	8329994	SLC45A1	C	A	61	0.314	SNP	Schizophrenia	NR	upstream_gene_variant	retained_intron	MODIFIER
rs35167234	chr1	8333811	SLC45A1	C	T	40	0.206	SNP	Appendicular_lean_mass	NR	intron_variant	retained_intron	MODIFIER
rs1064826	chr1	8352929	RERE	A	G	153	0.789	SNP	Reaction_time	NR	3_prime_UTR_variant	protein_coding	MODIFIER
rs2252865	chr1	8362616	RERE	T	C	145	0.747	SNP	Autism_spectrum_disorder__attention_deficit-hyperactivity_disorder__bipolar_disorder__major_depressive_disorder__and_schizophrenia__combined_,Schizophrenia,Optic_cup_area,Optic_cup_area,Total_body_bone_mineral_density,Autism_spectrum_disorder__attention_deficit-hyperactivity_disorder__bipolar_disorder__major_depressive_disorder__and_schizophrenia__combined_,Schizophrenia,Optic_cup_area,Optic_cup_…	SLC45A1__RERE__ENO1,NR,RERE,RERE,RERE,SLC45A1__RERE__ENO1,NR,RERE,RERE,RERE,SLC45A1__RERE__ENO1,NR,RERE,RERE,RERE,SLC45A1__RERE__ENO1,NR,RERE,RERE,RERE,SLC45A1__RERE__ENO1,NR,RERE,RERE,RERE	downstream_gene_variant	processed_transcript	MODIFIER
rs34269918	chr1	8364924	RERE	GA	G	138	0.711	INDEL	Schizophrenia	RERE__SLC45A1	upstream_gene_variant	protein_coding	MODIFIER
rs3753275	chr1	8365840	RERE	T	C	30	0.155	SNP	Educational_attainment	intergenic	synonymous_variant	protein_coding	LOW
rs3795310	chr1	8371547	RERE	C	T	107	0.552	SNP	Depressed_affect,Feeling_miserable,Depressed_affect,Feeling_miserable	NR,RERE,NR,RERE	intron_variant	protein_coding	MODIFIER
rs3765971	chr1	8385300	RERE	C	T	144	0.742	SNP	Heel_bone_mineral_density,Heel_bone_mineral_density,Heel_bone_mineral_density,Heel_bone_mineral_density,Heel_bone_mineral_density,Heel_bone_mineral_density,Heel_bone_mineral_density,Heel_bone_mineral_density,Heel_bone_mineral_density	.,RERE,.,.,RERE,.,.,RERE,.	intron_variant	protein_coding	MODIFIER
rs11121177	chr1	8385886	RERE	G	A	29	0.149	SNP	Educational_attainment__years_of_education_	.	intron_variant	protein_coding	MODIFIER
rs2120461	chr1	8387662	RERE	C	T	143	0.737	SNP	Femoral_neck_bone_mineral_density	RERE	intron_variant	protein_coding	MODIFIER
rs138050288	chr1	8400187	RERE	TCA	T	40	0.206	INDEL	Allergic_rhinitis	RERE__SLC45A1	intron_variant	protein_coding	MODIFIER
rs55823627	chr1	8402019	RERE	C	T	30	0.155	SNP	Highest_math_class_taken__MTAG_	Intergenic	intron_variant	protein_coding	MODIFIER
rs2708632	chr1	8404449	RERE	T	C	142	0.732	SNP	Heel_bone_mineral_density,Heel_bone_mineral_density,Heel_bone_mineral_density,Heel_bone_mineral_density,Heel_bone_mineral_density,Heel_bone_mineral_density,Heel_bone_mineral_density,Heel_bone_mineral_density,Heel_bone_mineral_density,Heel_bone_mineral_density,Heel_bone_mineral_density,Heel_bone_mineral_density,Heel_bone_mineral_density,Heel_bone_mineral_density,Heel_bone_mineral_density,Heel_bone…	RERE,RERE,RERE,.,RERE,RERE,RERE,.,RERE,RERE,RERE,.,RERE,RERE,RERE,.	intron_variant	protein_coding	MODIFIER
rs301795	chr1	8407293	RERE	G	A	51	0.263	SNP	Depression	NR	intron_variant	protein_coding	MODIFIER
rs301793	chr1	8407474	RERE	T	C	164	0.845	SNP	Educational_attainment__MTAG_,Educational_attainment__years_of_education_,Educational_attainment__MTAG_,Educational_attainment__years_of_education_	Intergenic,.,Intergenic,.	intron_variant	protein_coding	MODIFIER
rs2661868	chr1	8409729	RERE	C	T	69	0.356	SNP	Life_satisfaction	NR	intron_variant	protein_coding	MODIFIER
rs12754538	chr1	8413753	RERE	C	T	46	0.237	SNP	Subjective_well-being	NR	intron_variant	protein_coding	MODIFIER
rs159960	chr1	8416368	RERE	A	G	93	0.479	SNP	Loneliness,Systolic_blood_pressure,Asthma,Medication_use__adrenergics__inhalants_,Loneliness,Systolic_blood_pressure,Asthma,Medication_use__adrenergics__inhalants_,Loneliness,Systolic_blood_pressure,Asthma,Medication_use__adrenergics__inhalants_,Loneliness,Systolic_blood_pressure,Asthma,Medication_use__adrenergics__inhalants_	RERE,RERE,RERE,RERE,RERE,RERE,RERE,RERE,RERE,RERE,RERE,RERE,RERE,RERE,RERE,RERE	intron_variant	protein_coding	MODIFIER
rs301804	chr1	8416381	RERE	C	G	42	0.216	SNP	C-reactive_protein_levels	NR	intron_variant	protein_coding	MODIFIER
rs115109046	chr1	8417806	RERE	C	T	8	0.041	SNP	Male-pattern_baldness	NR	downstream_gene_variant	protein_coding	MODIFIER
rs301805	chr1	8420956	RP5-1115A15.1	T	G	96	0.495	SNP	Smoking_status__ever_vs_never_smokers_,Asthma_or_allergic_disease__pleiotropy_,Smoking_status,Smoking_status__ever_vs_never_smokers_,Asthma_or_allergic_disease__pleiotropy_,Smoking_status,Smoking_status__ever_vs_never_smokers_,Asthma_or_allergic_disease__pleiotropy_,Smoking_status	RERE,RERE,.,RERE,RERE,.,RERE,RERE,.	upstream_gene_variant	antisense	MODIFIER
rs301806	chr1	8422018	RP5-1115A15.1	C	T	95	0.49	SNP	Allergic_disease__asthma__hay_fever_or_eczema_,Depressive_symptoms__MTAG_,Hay_fever_and/or_eczema,Waist-hip_ratio,Ease_of_getting_up_in_the_morning,Well-being_spectrum__multivariate_analysis_,Major_depressive_disorder,Eczema,Allergic_disease__asthma__hay_fever_or_eczema_,Depressive_symptoms__MTAG_,Hay_fever_and/or_eczema,Waist-hip_ratio,Ease_of_getting_up_in_the_morning,Well-being_spectrum__multi…	RERE,NR,NR,NR,NR,NR,RERE,.,RERE,NR,NR,NR,NR,NR,RERE,.,RERE,NR,NR,NR,NR,NR,RERE,.,RERE,NR,NR,NR,NR,NR,RERE,.,RERE,NR,NR,NR,NR,NR,RERE,.,RERE,NR,NR,NR,NR,NR,RERE,.,RERE,NR,NR,NR,NR,NR,RERE,.,RERE,NR,NR,NR,NR,NR,RERE,.	upstream_gene_variant	antisense	MODIFIER
rs301807	chr1	8424763	RERE	A	G	96	0.495	SNP	Sum_eosinophil_basophil_counts,Vitiligo,Depression,Smoking_initiation__ever_regular_vs_never_regular___MTAG_,Smoking_initiation__ever_regular_vs_never_regular_,Sum_eosinophil_basophil_counts,Vitiligo,Depression,Smoking_initiation__ever_regular_vs_never_regular___MTAG_,Smoking_initiation__ever_regular_vs_never_regular_,Sum_eosinophil_basophil_counts,Vitiligo,Depression,Smoking_initiation__ever_reg…	RERE__RP5-1115A15.1,RERE,NR,NR,NR,RERE__RP5-1115A15.1,RERE,NR,NR,NR,RERE__RP5-1115A15.1,RERE,NR,NR,NR,RERE__RP5-1115A15.1,RERE,NR,NR,NR,RERE__RP5-1115A15.1,RERE,NR,NR,NR	upstream_gene_variant	protein_coding	MODIFIER
rs12045438	chr1	8425844	RERE	T	C	47	0.242	SNP	Subjective_well-being	NR	upstream_gene_variant	protein_coding	MODIFIER
rs302714	chr1	8426071	RERE	A	C	50	0.258	SNP	Vertical_cup-disc_ratio__multi-trait_analysis_,Systolic_blood_pressure,Vertical_cup-disc_ratio__multi-trait_analysis_,Systolic_blood_pressure	RERE,.,RERE,.	upstream_gene_variant	protein_coding	MODIFIER
rs301797	chr1	8427263	RERE	C	A	50	0.258	SNP	Schizophrenia,Schizophrenia,Schizophrenia,Schizophrenia	NR,NR,NR,NR	upstream_gene_variant	protein_coding	MODIFIER
rs301798	chr1	8428505	RERE	A	G	50	0.258	SNP	Autism_spectrum_disorder_or_schizophrenia	LOC102724552__RERE__SLC45A1__SNORD128	upstream_gene_variant	protein_coding	MODIFIER
rs301799	chr1	8429242	RERE	C	T	96	0.495	SNP	Thyroid_peroxidase_antibody_positivity,anorexia_nervosa__attention-deficit/hyperactivity_disorder__autism_spectrum_disorder__bipolar_disorder__major_depression__obsessive-compulsive_disorder__schizophrenia__or_Tourette_syndrome__pleiotropy_,Depression,Thyroid_peroxidase_antibody_positivity,anorexia_nervosa__attention-deficit/hyperactivity_disorder__autism_spectrum_disorder__bipolar_disorder__majo…	NR,RERE__SLC45A1,NR,NR,RERE__SLC45A1,NR,NR,RERE__SLC45A1,NR	upstream_gene_variant	protein_coding	MODIFIER
rs302719	chr1	8430260	RP5-1115A15.1	T	G	50	0.258	SNP	Cognitive_ability__years_of_educational_attainment_or_schizophrenia__pleiotropy_	ENSG00000232912	downstream_gene_variant	antisense	MODIFIER
rs301800	chr1	8430543	RP5-1115A15.1	T	C	164	0.845	SNP	Educational_attainment__years_of_education_	NR	downstream_gene_variant	antisense	MODIFIER
rs159962	chr1	8430923	RP5-1115A15.1	C	T	49	0.253	SNP	Body_fat_percentage,Body_fat_percentage,Body_fat_percentage,Body_fat_percentage	NR,NR,NR,NR	downstream_gene_variant	antisense	MODIFIER
rs172531	chr1	8435530	RP5-1115A15.1	A	G	50	0.258	SNP	Schizophrenia,Schizophrenia,Schizophrenia,Schizophrenia,Schizophrenia,Schizophrenia,Schizophrenia,Schizophrenia,Schizophrenia,Schizophrenia,Schizophrenia,Schizophrenia,Schizophrenia,Schizophrenia,Schizophrenia,Schizophrenia	NR,RERE__SLC45A1,RERE,RERE,NR,RERE__SLC45A1,RERE,RERE,NR,RERE__SLC45A1,RERE,RERE,NR,RERE__SLC45A1,RERE,RERE	downstream_gene_variant	antisense	MODIFIER
rs301801	chr1	8435885	RP5-1115A15.1	T	C	50	0.258	SNP	Vertical_cup-disc_ratio,Optic_cup_area,Optic_cup_area,Vertical_cup-disc_ratio,Optic_cup_area,Optic_cup_area,Vertical_cup-disc_ratio,Optic_cup_area,Optic_cup_area	RERE,RERE,RERE,RERE,RERE,RERE,RERE,RERE,RERE	downstream_gene_variant	antisense	MODIFIER
rs34976449	chr1	8438266	RP5-1115A15.1	T	TG	97	0.5	INDEL	Lymphocyte_counts	RERE	downstream_gene_variant	antisense	MODIFIER
rs301803	chr1	8438620	RP5-1115A15.1	A	T	50	0.258	SNP	Menarche__age_at_onset_	.	downstream_gene_variant	antisense	MODIFIER
rs301819	chr1	8441726	RERE	A	G	97	0.5	SNP	Asthma,Asthma__moderate_or_severe_,Chronic_obstructive_pulmonary_disease_or_high_blood_pressure__pleiotropy_,Asthma,Asthma__moderate_or_severe_,Chronic_obstructive_pulmonary_disease_or_high_blood_pressure__pleiotropy_,Asthma,Asthma__moderate_or_severe_,Chronic_obstructive_pulmonary_disease_or_high_blood_pressure__pleiotropy_	RERE,RERE,RERE,RERE,RERE,RERE,RERE,RERE,RERE	intron_variant	protein_coding	MODIFIER
rs301817	chr1	8443319	RERE	C	A	97	0.5	SNP	Asthma_and_major_depressive_disorder,Nonatopic_asthma,Asthma_and_major_depressive_disorder,Nonatopic_asthma	RERE,NR,RERE,NR	intron_variant	protein_coding	MODIFIER
rs159963	chr1	8444361	RERE	C	A	97	0.5	SNP	Eosinophil_counts,Eosinophil_percentage_of_white_cells,Eosinophil_percentage_of_granulocytes,Neutrophil_percentage_of_granulocytes,Depression,Eosinophil_counts,Respiratory_diseases,Eosinophil_counts,Eosinophil_percentage_of_white_cells,Eosinophil_percentage_of_granulocytes,Neutrophil_percentage_of_granulocytes,Depression,Eosinophil_counts,Respiratory_diseases,Eosinophil_counts,Eosinophil_percenta…	RERE,RERE,RERE,RERE,RERE__SLC45A1,.,.,RERE,RERE,RERE,RERE,RERE__SLC45A1,.,.,RERE,RERE,RERE,RERE,RERE__SLC45A1,.,.,RERE,RERE,RERE,RERE,RERE__SLC45A1,.,.,RERE,RERE,RERE,RERE,RERE__SLC45A1,.,.,RERE,RERE,RERE,RERE,RERE__SLC45A1,.,.,RERE,RERE,RERE,RERE,RERE__SLC45A1,.,.	intron_variant	protein_coding	MODIFIER
rs301816	chr1	8444998	RERE	G	A	97	0.5	SNP	Asthma__adult_onset_,Asthma,Asthma__adult_onset_,Asthma	RERE,RERE,RERE,RERE	intron_variant	protein_coding	MODIFIER
rs11581328	chr1	8447713	RERE	G	A	52	0.268	SNP	Height	.	intron_variant	protein_coding	MODIFIER
rs142472947	chr1	8460427	RERE	AAAG	A	40	0.206	INDEL	White_blood_cell_count	RERE	downstream_gene_variant	retained_intron	MODIFIER
rs4908760	chr1	8466082	RERE	G	A	116	0.598	SNP	Vitiligo,Smoking_initiation,Vitiligo,Smoking_initiation	RERE,RERE,RERE,RERE	intron_variant	protein_coding	MODIFIER
rs1884352	chr1	8477229	RERE	G	A	109	0.562	SNP	Neuroticism,Depressive_symptoms,Positive_affect,Neuroticism,Depressive_symptoms,Positive_affect,Neuroticism,Depressive_symptoms,Positive_affect	NR,NR,NR,NR,NR,NR,NR,NR,NR	intron_variant	protein_coding	MODIFIER
rs17032657	chr1	8536683	RERE	T	G	3	0.015	SNP	Upper_eyelid_morphology,Upper_eyelid_morphology,Upper_eyelid_morphology,Upper_eyelid_morphology	RERE,RERE,RERE,RERE	downstream_gene_variant	processed_transcript	MODIFIER
rs6670508	chr1	8587858	RERE	G	C	115	0.593	SNP	Cardiovascular_disease	.	intron_variant	protein_coding	MODIFIER
rs7526171	chr1	8590126	RERE	T	C	115	0.593	SNP	Life_satisfaction	NR	intron_variant	protein_coding	MODIFIER
rs4908768	chr1	8594705	RERE	G	A	43	0.222	SNP	Subjective_well-being__MTAG_,Neuroticism__MTAG_,Subjective_well-being__MTAG_,Neuroticism__MTAG_	NR,NR,NR,NR	upstream_gene_variant	processed_transcript	MODIFIER
rs2100888	chr1	8599223	RERE	T	A	115	0.593	SNP	Feeling_tense	ENO1	intron_variant	protein_coding	MODIFIER
rs1381928	chr1	8630874	RERE	G	A	115	0.593	SNP	Nonatopic_asthma_and/or_BMI	NR	intron_variant	protein_coding	MODIFIER
rs2401137	chr1	8633265	RERE	T	A	116	0.598	SNP	Tonsillectomy	NR	intron_variant	protein_coding	MODIFIER
rs4908769	chr1	8641229	RERE	C	T	52	0.268	SNP	Allergy	RERE	intron_variant	protein_coding	MODIFIER
rs11121210	chr1	8648470	RERE	T	C	116	0.598	SNP	Body_mass_index	NA	intron_variant	protein_coding	MODIFIER
rs10864360	chr1	8664463	RERE	C	T	112	0.577	SNP	Asthma__childhood_onset_	NR	intron_variant	protein_coding	MODIFIER
rs6695867	chr1	8670720	RERE	G	A	113	0.582	SNP	Depression	NR	intron_variant	protein_coding	MODIFIER
rs12025126	chr1	8699495	RERE	T	C	61	0.314	SNP	Vertical_cup-disc_ratio	RERE	intron_variant	protein_coding	MODIFIER
rs4908508	chr1	8740721	RERE	T	C	45	0.232	SNP	White_blood_cell_count	.	intron_variant	protein_coding	MODIFIER
rs4908776	chr1	8743974	RERE	T	C	162	0.835	SNP	Heel_bone_mineral_density	RERE	intron_variant	protein_coding	MODIFIER
rs12068123	chr1	8834287	RPL23AP19	G	A	110	0.567	SNP	Tonsillectomy,Tonsillectomy,Tonsillectomy,Tonsillectomy	RERE__ENO1,RERE__ENO1,RERE__ENO1,RERE__ENO1	downstream_gene_variant	processed_pseudogene	MODIFIER
rs11121240	chr1	8834298	RPL23AP19	A	T	110	0.567	SNP	Asthma	RERE__ENO1	downstream_gene_variant	processed_pseudogene	MODIFIER
rs12752838	chr1	8853597	RPL23AP19-ENO1	A	G	103	0.531	SNP	Neutrophil_count,Myeloid_white_cell_count,Sum_neutrophil_eosinophil_counts,Granulocyte_count,Sum_basophil_neutrophil_counts,Neutrophil_count,Myeloid_white_cell_count,Sum_neutrophil_eosinophil_counts,Granulocyte_count,Sum_basophil_neutrophil_counts,Neutrophil_count,Myeloid_white_cell_count,Sum_neutrophil_eosinophil_counts,Granulocyte_count,Sum_basophil_neutrophil_counts,Neutrophil_count,Myeloid_wh…	intergenic,intergenic,intergenic,intergenic,intergenic,intergenic,intergenic,intergenic,intergenic,intergenic,intergenic,intergenic,intergenic,intergenic,intergenic,intergenic,intergenic,intergenic,intergenic,intergenic,intergenic,intergenic,intergenic,intergenic,intergenic	intergenic_region		MODIFIER
rs11121246	chr1	8857043	ENO1	T	G	104	0.536	SNP	Plateletcrit	ENO1	downstream_gene_variant	protein_coding	MODIFIER
rs79565040	chr1	8857339	ENO1	T	TTA	104	0.536	INDEL	White_blood_cell_count__basophil_	ENO1	downstream_gene_variant	protein_coding	MODIFIER
rs115579221	chr1	8872873	ENO1	G	T	6	0.031	SNP	Blood_protein_levels	ENO1	sequence_feature	protein_coding	LOW
rs1325920	chr1	8879783	ENO1	G	A	160	0.825	SNP	Household_income__MTAG_	ENO1-AS1	upstream_gene_variant	protein_coding	MODIFIER
rs6665631	chr1	8918455	RP3-477M7.6-CA6	A	G	51	0.263	SNP	Blood_protein_levels	RP3-477M7.5__RP3-477M7.6	intergenic_region		MODIFIER
rs72641551	chr1	8948040	CA6	T	G	18	0.093	SNP	Blood_protein_levels	NR	intron_variant	protein_coding	MODIFIER
rs3765967	chr1	8951568	CA6	G	A	19	0.098	SNP	Blood_protein_levels	CA6	synonymous_variant	protein_coding	LOW
rs3737665	chr1	8970905	CA6	C	T	37	0.191	SNP	Blood_protein_levels	NR	sequence_feature	protein_coding	MODERATE
rs3765963	chr1	8974539	CA6	A	G	73	0.376	SNP	Blood_protein_levels,Blood_protein_levels,Blood_protein_levels,Blood_protein_levels	CA6,CA6,CA6,CA6	downstream_gene_variant	protein_coding	MODIFIER
rs6697763	chr1	8977214	CA6	C	T	62	0.32	SNP	Blood_protein_levels	CA6__RN7SL451P	downstream_gene_variant	protein_coding	MODIFIER
rs12080794	chr1	9091266	SLC2A5	C	T	20	0.103	SNP	Response_to_antidepressant_treatment__citalopram_	NR	upstream_gene_variant	protein_coding	MODIFIER
rs12061999	chr1	9093570	SLC2A5-GPR157	T	C	20	0.103	SNP	Tenofovir_clearance_in_HIV_infection	NR	intergenic_region		MODIFIER
rs11121321	chr1	9094563	SLC2A5-GPR157	C	T	3	0.015	SNP	Cannabis_use__initiation_	NR	intergenic_region		MODIFIER
rs1974062	chr1	9103249	GPR157	C	T	112	0.577	SNP	Lung_function__FEV1/FVC_	.	3_prime_UTR_variant	protein_coding	MODIFIER
rs72637739	chr1	9105626	GPR157	G	A	55	0.284	SNP	White_blood_cell_count	.	missense_variant	protein_coding	MODERATE
rs12121864	chr1	9145273	MIR34A	C	A	13	0.067	SNP	Developmental_language_disorder__linguistic_errors_,Developmental_language_disorder__linguistic_errors_,Developmental_language_disorder__linguistic_errors_,Developmental_language_disorder__linguistic_errors_	intergenic,NR,intergenic,NR	downstream_gene_variant	lincRNA	MODIFIER
rs79412885	chr1	9181780	RP3-510D11.2	G	A	4	0.021	SNP	Monocyte_percentage_of_white_cells,Granulocyte_percentage_of_myeloid_white_cells,Monocyte_percentage_of_white_cells,Granulocyte_percentage_of_myeloid_white_cells	RP3-510D11.2,RP3-510D11.2,RP3-510D11.2,RP3-510D11.2	upstream_gene_variant	lincRNA	MODIFIER
rs60401266	chr1	9192362	RP3-510D11.2	G	T	56	0.289	SNP	Lean_body_mass	RP3-510D11.2__MIR34A	downstream_gene_variant	lincRNA	MODIFIER
rs9434723	chr1	9232223	H6PD	G	A	34	0.175	SNP	Height	H6PD	upstream_gene_variant	protein_coding	MODIFIER
rs9435144	chr1	9235385	H6PD	T	C	80	0.412	SNP	Blood_protein_levels	H6PD	upstream_gene_variant	protein_coding	MODIFIER
rs2268176	chr1	9239888	H6PD	T	G	44	0.227	SNP	Heel_bone_mineral_density	.	5_prime_UTR_variant	protein_coding	MODIFIER
rs139855605;402919	chr1	9244919	H6PD	CCCCAGGCA	C	36	0.186	INDEL	Blood_protein_levels	NR	frameshift_variant	protein_coding	HIGH
.	chr1	9244920	H6PD	C	*	36	0.186	SNP	Blood_protein_levels	NR	splice_region_variant&intron_variant	protein_coding	LOW
rs34603401	chr1	9245386	H6PD	A	C	28	0.144	SNP	Blood_protein_levels	H6PD	missense_variant	protein_coding	MODERATE
rs6662509	chr1	9257545	H6PD	C	T	32	0.165	SNP	Height	H6PD	intron_variant	protein_coding	MODIFIER
rs3765959	chr1	9259497	H6PD	G	A	35	0.18	SNP	Hip_circumference	H6PD	intron_variant	protein_coding	MODIFIER
rs6688233	chr1	9275686		C	T	46	0.237	SNP	Waist-hip_ratio,Waist-to-hip_ratio_adjusted_for_BMI,Waist-hip_ratio,Waist-to-hip_ratio_adjusted_for_BMI,Waist-hip_ratio,Waist-hip_ratio,Waist-to-hip_ratio_adjusted_for_BMI,Waist-hip_ratio,Waist-to-hip_ratio_adjusted_for_BMI,Waist-hip_ratio,Waist-hip_ratio,Waist-to-hip_ratio_adjusted_for_BMI,Waist-hip_ratio,Waist-to-hip_ratio_adjusted_for_BMI,Waist-hip_ratio,Waist-hip_ratio,Waist-to-hip_ratio_adju…	NA,NR,NR,NR,NR,NA,NR,NR,NR,NR,NA,NR,NR,NR,NR,NA,NR,NR,NR,NR,NA,NR,NR,NR,NR	TF_binding_site_variant		LOW
rs72641832	chr1	9276057	H6PD	C	A	45	0.232	SNP	Waist-to-hip_ratio_adjusted_for_BMI	NR	downstream_gene_variant	protein_coding	MODIFIER
rs72641835	chr1	9276689	H6PD-SPSB1	C	T	45	0.232	SNP	Waist-hip_ratio	.	intergenic_region		MODIFIER
rs61783466	chr1	9278563	H6PD-SPSB1	C	T	23	0.119	SNP	Waist_circumference_adjusted_for_body_mass_index	NR	intergenic_region		MODIFIER
rs10746487	chr1	9278630	H6PD-SPSB1	T	C	135	0.696	SNP	Venous_thromboembolism	NR	intergenic_region		MODIFIER
rs9435179	chr1	9278660	H6PD-SPSB1	G	A	102	0.526	SNP	Waist_circumference_adjusted_for_body_mass_index	NR	intergenic_region		MODIFIER
rs916379	chr1	9281069	H6PD-SPSB1	C	T	102	0.526	SNP	Eosinophil_counts	.	intergenic_region		MODIFIER
rs677665	chr1	9281727	H6PD-SPSB1	C	T	134	0.691	SNP	Eosinophil_percentage_of_white_cells	Z98044.1	intergenic_region		MODIFIER
rs658997	chr1	9283562	H6PD-SPSB1	C	T	34	0.175	SNP	Height	.	intergenic_region		MODIFIER
rs12760882	chr1	9285727	H6PD-SPSB1	T	A	68	0.351	SNP	Eczema	.	intergenic_region		MODIFIER
rs4465231	chr1	9287219	H6PD-SPSB1	G	A	58	0.299	SNP	Waist-to-hip_ratio_adjusted_for_BMI	NR	intergenic_region		MODIFIER
rs9442571	chr1	9289552	SPSB1	T	A	29	0.149	SNP	Height	SPSB1	upstream_gene_variant	protein_coding	MODIFIER
rs114709597	chr1	9292645	SPSB1	C	G	54	0.278	SNP	Waist-to-hip_ratio_adjusted_for_BMI	NR	upstream_gene_variant	protein_coding	MODIFIER
rs2072735	chr1	9295413	SPSB1	A	C	151	0.778	SNP	Eosinophil_counts,Eosinophil_percentage_of_granulocytes,Neutrophil_percentage_of_granulocytes,Sum_eosinophil_basophil_counts,Eosinophil_counts,Eosinophil_percentage_of_granulocytes,Neutrophil_percentage_of_granulocytes,Sum_eosinophil_basophil_counts,Eosinophil_counts,Eosinophil_percentage_of_granulocytes,Neutrophil_percentage_of_granulocytes,Sum_eosinophil_basophil_counts,Eosinophil_counts,Eosino…	SPSB1,SPSB1,SPSB1,SPSB1,SPSB1,SPSB1,SPSB1,SPSB1,SPSB1,SPSB1,SPSB1,SPSB1,SPSB1,SPSB1,SPSB1,SPSB1	intron_variant	protein_coding	MODIFIER
rs9442514	chr1	9295877	SPSB1	G	T	49	0.253	SNP	Hay_fever_and/or_eczema	NR	intron_variant	protein_coding	MODIFIER
rs67551275	chr1	9296617	SPSB1	T	C	89	0.459	SNP	Asthma__childhood_onset_,Asthma,Asthma__childhood_onset_,Asthma	SPSB1,SPSB1,SPSB1,SPSB1	intron_variant	protein_coding	MODIFIER
rs11121365	chr1	9297665	SPSB1	C	G	16	0.082	SNP	Accelerated_cognitive_decline_after_conversion_of_mild_cognitive_impairment_to_Alzheimer's_disease__Alzhiemer's_diagnosis_trajectory_interaction_	SPSB1	intron_variant	protein_coding	MODIFIER
rs11121380	chr1	9348900	SPSB1	A	C	6	0.031	SNP	Response_to_tocilizumab_in_rheumatoid_arthritis	SPSB1	upstream_gene_variant	protein_coding	MODIFIER
rs11121382	chr1	9351410	SPSB1	G	C	73	0.376	SNP	Immune_response_to_anthrax_vaccine	SPSB1	upstream_gene_variant	protein_coding	MODIFIER
rs9442598	chr1	9370814	SPSB1	C	T	112	0.577	SNP	Appendicular_lean_mass	NR	downstream_gene_variant	protein_coding	MODIFIER
rs9308447	chr1	9372331	SPSB1	C	T	36	0.186	SNP	Dental_caries	SPSB1	downstream_gene_variant	protein_coding	MODIFIER
rs17393468	chr1	9378481	SPSB1-RNA5SP40	T	C	21	0.108	SNP	Cognitive_function,Height,Cognitive_function,Height	SPSB1__LOC100506022,.,SPSB1__LOC100506022,.	intergenic_region		MODIFIER
rs1890683	chr1	9381418	SPSB1-RNA5SP40	C	T	94	0.485	SNP	Lung_function__FVC_	.	intergenic_region		MODIFIER
rs2153304	chr1	9381527	SPSB1-RNA5SP40	G	A	99	0.51	SNP	Systolic_blood_pressure	.	intergenic_region		MODIFIER
rs1815614	chr1	9381779	SPSB1-RNA5SP40	G	A	99	0.51	SNP	Systolic_blood_pressure	SPSB1	intergenic_region		MODIFIER
rs9662255	chr1	9381890	SPSB1-RNA5SP40	C	A	94	0.485	SNP	Pulse_pressure,Pulse_pressure,Systolic_blood_pressure,Pulse_pressure,Pulse_pressure,Pulse_pressure,Systolic_blood_pressure,Pulse_pressure,Pulse_pressure,Pulse_pressure,Systolic_blood_pressure,Pulse_pressure,Pulse_pressure,Pulse_pressure,Systolic_blood_pressure,Pulse_pressure	SPSB1__SLC25A33,chr1mb9,SPSB1__SLC25A33,SPSB1,SPSB1__SLC25A33,chr1mb9,SPSB1__SLC25A33,SPSB1,SPSB1__SLC25A33,chr1mb9,SPSB1__SLC25A33,SPSB1,SPSB1__SLC25A33,chr1mb9,SPSB1__SLC25A33,SPSB1	intergenic_region		MODIFIER
rs12074324	chr1	9433231	RNA5SP40	C	T	19	0.098	SNP	Lung_function__FEV1/FVC_	.	downstream_gene_variant	rRNA	MODIFIER
rs4078208	chr1	9456406	RNA5SP40-RP13-392I16.1	G	C	132	0.68	SNP	Metabolite_levels	SPSB1	intergenic_region		MODIFIER
rs12561781	chr1	9478595	RNA5SP40-RP13-392I16.1	G	C	68	0.351	SNP	Height	.	intergenic_region		MODIFIER
rs11121451	chr1	9613785	TMEM201	C	T	3	0.015	SNP	Polychlorinated_biphenyl_levels,Polychlorinated_biphenyl_levels,Polychlorinated_biphenyl_levels,Polychlorinated_biphenyl_levels	NR,NR,NR,NR	3_prime_UTR_variant	protein_coding	MODIFIER
rs11121452	chr1	9614114	TMEM201	C	G	3	0.015	SNP	Polychlorinated_biphenyl_levels	NR	3_prime_UTR_variant	protein_coding	MODIFIER
rs7516138	chr1	9651584	PIK3CD	A	G	84	0.433	SNP	Monocyte_count	PIK3CD	upstream_gene_variant	protein_coding	MODIFIER
rs7516214	chr1	9651616	PIK3CD	A	G	83	0.428	SNP	Eosinophil_counts	.	upstream_gene_variant	protein_coding	MODIFIER
rs4240895	chr1	9653328	PIK3CD	C	T	84	0.433	SNP	Testicular_germ_cell_tumor	C1orf200__PIK3CD	intron_variant	protein_coding	MODIFIER
rs4240896	chr1	9653442	PIK3CD	G	A	85	0.438	SNP	White_blood_cell_count	.	intron_variant	protein_coding	MODIFIER
rs12083390	chr1	9661187	PIK3CD	A	G	33	0.17	SNP	Systemising	PIK3CD	intron_variant	protein_coding	MODIFIER
rs182770070	chr1	9940418	NMNAT1	A	T	3	0.015	SNP	Resting_heart_rate,Systolic_blood_pressure,Resting_heart_rate,Systolic_blood_pressure	NMNAT1__LZIC__UBE4B,.,NMNAT1__LZIC__UBE4B,.	upstream_gene_variant	protein_coding	MODIFIER
rs12144133	chr1	10144128	UBE4B	T	G	102	0.526	SNP	White_blood_cell_count	.	intron_variant	protein_coding	MODIFIER
rs11121529	chr1	10211630	KIF1B	C	G	28	0.144	SNP	Mean_platelet_volume	KIF1B	5_prime_UTR_variant	protein_coding	MODIFIER
rs997482	chr1	10213121	KIF1B	C	T	30	0.155	SNP	Waist_circumference_adjusted_for_body_mass_index	NR	intron_variant	protein_coding	MODIFIER
rs17396340	chr1	10226118	KIF1B	G	A	31	0.16	SNP	Mean_platelet_volume,Waist_circumference_adjusted_for_BMI__adjusted_for_smoking_behaviour_,Waist_circumference_adjusted_for_BMI__joint_analysis_main_effects_and_smoking_interaction_,Waist_circumference_adjusted_for_BMI_in_non-smokers,Mean_platelet_volume,Waist_circumference_adjusted_for_BMI__adjusted_for_smoking_behaviour_,Waist_circumference_adjusted_for_BMI__joint_analysis_main_effects_and_smok…	KIF1B,KIF1B,KIF1B,KIF1B,KIF1B,KIF1B,KIF1B,KIF1B,KIF1B,KIF1B,KIF1B,KIF1B,KIF1B,KIF1B,KIF1B,KIF1B	upstream_gene_variant	protein_coding	MODIFIER
rs7524908	chr1	10230582	KIF1B	T	C	103	0.531	SNP	Height	.	upstream_gene_variant	protein_coding	MODIFIER
rs4846204	chr1	10248900	KIF1B	C	T	30	0.155	SNP	Body_fat_distribution__trunk_fat_ratio_,Body_fat_distribution__trunk_fat_ratio_,Body_fat_distribution__leg_fat_ratio_,Body_fat_distribution__leg_fat_ratio_,Body_fat_distribution__leg_fat_ratio_,Body_fat_distribution__trunk_fat_ratio_,Red_blood_cell_count,Body_fat_distribution__trunk_fat_ratio_,Body_fat_distribution__trunk_fat_ratio_,Body_fat_distribution__leg_fat_ratio_,Body_fat_distribution__leg…	KIF1B,KIF1B,KIF1B,KIF1B,KIF1B,KIF1B,.,KIF1B,KIF1B,KIF1B,KIF1B,KIF1B,KIF1B,.,KIF1B,KIF1B,KIF1B,KIF1B,KIF1B,KIF1B,.,KIF1B,KIF1B,KIF1B,KIF1B,KIF1B,KIF1B,.,KIF1B,KIF1B,KIF1B,KIF1B,KIF1B,KIF1B,.,KIF1B,KIF1B,KIF1B,KIF1B,KIF1B,KIF1B,.,KIF1B,KIF1B,KIF1B,KIF1B,KIF1B,KIF1B,.	intron_variant	protein_coding	MODIFIER
rs17034615	chr1	10251819	KIF1B	G	A	12	0.062	SNP	Cerebrospinal_fluid_biomarker_levels	NR	intron_variant	protein_coding	MODIFIER
rs12137527	chr1	10255239	KIF1B	G	A	30	0.155	SNP	Tonsillectomy	NR	intron_variant	protein_coding	MODIFIER
rs142527279	chr1	10283233	KIF1B	ATAAAGT	A	23	0.12	INDEL	Heel_bone_mineral_density	.	downstream_gene_variant	retained_intron	MODIFIER
rs142527279	chr1	10283233	KIF1B	ATAAAGT	*	23	0.12	INDEL	Heel_bone_mineral_density	.	downstream_gene_variant	retained_intron	MODIFIER
rs111368727	chr1	10283239	KIF1B	T	*	23	0.12	SNP	Heel_bone_mineral_density	.	downstream_gene_variant	retained_intron	MODIFIER
rs111368727	chr1	10283239	KIF1B	T	A	24	0.125	SNP	Heel_bone_mineral_density	.	downstream_gene_variant	retained_intron	MODIFIER
rs10492972	chr1	10293054	KIF1B	T	C	61	0.314	SNP	Multiple_sclerosis	KIF1B	downstream_gene_variant	retained_intron	MODIFIER
rs112682076	chr1	10297748	RNU6-37P	G	C	2	0.01	SNP	Hematocrit,Lung_function__FEV1/FVC_,White_blood_cell_count,Hematocrit,Lung_function__FEV1/FVC_,White_blood_cell_count,Hematocrit,Lung_function__FEV1/FVC_,White_blood_cell_count	KIF1B,.,.,KIF1B,.,.,KIF1B,.,.	upstream_gene_variant	snRNA	MODIFIER
rs17401966	chr1	10325413	KIF1B	A	G	55	0.284	SNP	Hepatocellular_carcinoma,Hepatitis_B_virus-related_hepatocellular_carcinoma,Hepatocellular_carcinoma,Hepatitis_B_virus-related_hepatocellular_carcinoma	UBE4B__KIF1B__PGD,KIF1B,UBE4B__KIF1B__PGD,KIF1B	intron_variant	protein_coding	MODIFIER
rs11121542	chr1	10333862	KIF1B	G	A	29	0.149	SNP	Hand_grip_strength	KIF1B	intron_variant	protein_coding	MODIFIER
rs17402390	chr1	10338902	KIF1B	T	C	2	0.01	SNP	Metabolite_levels	PGD	intron_variant	protein_coding	MODIFIER
rs17034775	chr1	10338950	KIF1B	G	A	12	0.062	SNP	Virologic_severity_in_Herpes_simplex_virus_type_2_infection	KIF1B	intron_variant	protein_coding	MODIFIER
rs12141192	chr1	10371074	KIF1B	C	T	29	0.149	SNP	Tonsillectomy	NR	downstream_gene_variant	retained_intron	MODIFIER
rs4846217	chr1	10391742	KIF1B-PGD	C	T	29	0.149	SNP	Platelet_count	RN7SL721P	intergenic_region		MODIFIER
rs684016	chr1	10477033	DFFA	C	A	103	0.531	SNP	C-reactive_protein_levels	NR	upstream_gene_variant	protein_coding	MODIFIER
rs636291	chr1	10496040	PEX14	G	A	134	0.691	SNP	Prostate_cancer,Prostate_cancer,Prostate_cancer,Prostate_cancer	PEX14,NR,PEX14,NR	intron_variant	protein_coding	MODIFIER
rs648324	chr1	10496390	PEX14	G	T	134	0.691	SNP	LDL_cholesterol,Total_cholesterol_levels,LDL_cholesterol,Total_cholesterol_levels	PEX14,PEX14,PEX14,PEX14	intron_variant	protein_coding	MODIFIER
rs662064	chr1	10497194	PEX14	T	C	134	0.691	SNP	Asthma	PEX14	intron_variant	protein_coding	MODIFIER
rs10864459	chr1	10503552	PEX14	A	G	134	0.691	SNP	Breast_cancer,Breast_cancer__estrogen-receptor_negative_,Breast_cancer,Breast_cancer__estrogen-receptor_negative_	PEX14,PEX14,PEX14,PEX14	intron_variant	protein_coding	MODIFIER
rs616488	chr1	10506158	PEX14	A	G	65	0.335	SNP	Breast_cancer,Breast_cancer,Breast_cancer__estrogen-receptor_negative_,Breast_cancer,Breast_cancer,Breast_cancer,Breast_cancer,Breast_cancer,Breast_cancer__estrogen-receptor_negative_,Breast_cancer,Breast_cancer,Breast_cancer,Breast_cancer,Breast_cancer,Breast_cancer__estrogen-receptor_negative_,Breast_cancer,Breast_cancer,Breast_cancer,Breast_cancer,Breast_cancer,Breast_cancer__estrogen-receptor…	PEX14,PEX14,NR,PEX14,NR,NR,PEX14,PEX14,NR,PEX14,NR,NR,PEX14,PEX14,NR,PEX14,NR,NR,PEX14,PEX14,NR,PEX14,NR,NR,PEX14,PEX14,NR,PEX14,NR,NR,PEX14,PEX14,NR,PEX14,NR,NR	intron_variant	protein_coding	MODIFIER
rs616402	chr1	10506215	PEX14	C	T	64	0.33	SNP	Breast_size	PEX14	intron_variant	protein_coding	MODIFIER
rs142020459	chr1	10512026	PEX14	C	G	6	0.031	SNP	Male-pattern_baldness	APITD1-CORT__CORT__DFFA__PEX14	intron_variant	protein_coding	MODIFIER
rs2056417	chr1	10521601	PEX14	G	A	64	0.33	SNP	Self-reported_allergy	PEX14	intron_variant	protein_coding	MODIFIER
rs2506889	chr1	10535965	PEX14	C	T	66	0.34	SNP	Breast_cancer	NR	intron_variant	protein_coding	MODIFIER
rs4846230	chr1	10548539	PEX14	T	C	162	0.835	SNP	Heel_bone_mineral_density	.	intron_variant	protein_coding	MODIFIER
rs10864462	chr1	10552101	PEX14	A	T	19	0.098	SNP	Eosinophil_counts	.	intron_variant	protein_coding	MODIFIER
rs11121589	chr1	10558937	PEX14	C	A	161	0.83	SNP	Heel_bone_mineral_density	.	intron_variant	protein_coding	MODIFIER
rs10746495	chr1	10560213	PEX14	A	G	162	0.835	SNP	Heel_bone_mineral_density	PEX14	intron_variant	protein_coding	MODIFIER
rs6687430	chr1	10573188	PEX14	G	A	110	0.567	SNP	Hand_grip_strength,Blond_vs._brown/black_hair_color,Respiratory_diseases,Hand_grip_strength,Blond_vs._brown/black_hair_color,Respiratory_diseases,Hand_grip_strength,Blond_vs._brown/black_hair_color,Respiratory_diseases	PEX14,PEX14,.,PEX14,PEX14,.,PEX14,PEX14,.	intron_variant	protein_coding	MODIFIER
rs12741973	chr1	10578547	PEX14	C	T	84	0.433	SNP	Optic_nerve_measurement__rim_area_	PEX14	intron_variant	protein_coding	MODIFIER
rs12045923	chr1	10583772	PEX14	C	T	134	0.691	SNP	Allergic_disease__asthma__hay_fever_or_eczema_	CASZ1	intron_variant	protein_coding	MODIFIER
rs12090714	chr1	10589166	PEX14	G	A	9	0.046	SNP	Hair_color	.	intron_variant	protein_coding	MODIFIER
rs284273	chr1	10592920	PEX14	T	C	186	0.959	SNP	Male-pattern_baldness	NR	intron_variant	protein_coding	MODIFIER
rs17035390	chr1	10593565	PEX14	T	C	7	0.036	SNP	Male-pattern_baldness	PEX14	intron_variant	protein_coding	MODIFIER
rs2242288	chr1	10624041	PEX14	C	A	6	0.031	SNP	Male-pattern_baldness	CASZ1__PEX14	downstream_gene_variant	protein_coding	MODIFIER
rs61776290	chr1	10634850	RP4-734G22.3	C	T	28	0.144	SNP	Alcohol_dependence__age_at_onset_	NR	upstream_gene_variant	antisense	MODIFIER
rs199867187	chr1	10637821	CASZ1	GA	G	57	0.294	INDEL	Breast_cancer	NR	3_prime_UTR_variant	protein_coding	MODIFIER
rs199867187	chr1	10637821	CASZ1	GA	GAA	4	0.021	INDEL	Breast_cancer	NR	3_prime_UTR_variant	protein_coding	MODIFIER
rs10157038	chr1	10652408	CASZ1	C	T	6	0.031	SNP	Lung_function__FVC_	.	upstream_gene_variant	retained_intron	MODIFIER
rs61776295	chr1	10656383	CASZ1	C	T	32	0.165	SNP	Male-pattern_baldness	NR	downstream_gene_variant	retained_intron	MODIFIER
rs59985166	chr1	10662447	CASZ1	C	T	5	0.027	SNP	Chronic_obstructive_pulmonary_disease_or_resting_heart_rate__pleiotropy_	CASZ1__PEX14	upstream_gene_variant	retained_intron	MODIFIER
rs74748843	chr1	10670853	CASZ1	C	T	3	0.015	SNP	Blood_urea_nitrogen_levels,Estimated_glomerular_filtration_rate,Blood_urea_nitrogen_levels,Estimated_glomerular_filtration_rate	CASZ1,CASZ1,CASZ1,CASZ1	intron_variant	protein_coding	MODIFIER
rs143353512	chr1	10673022	CASZ1	G	A	6	0.031	SNP	Male-pattern_baldness,Facial_morphology,Balding_type_1,Male-pattern_baldness,Facial_morphology,Balding_type_1,Male-pattern_baldness,Facial_morphology,Balding_type_1	NR,CASZ1__PEX14,.,NR,CASZ1__PEX14,.,NR,CASZ1__PEX14,.	intron_variant	protein_coding	MODIFIER
rs284316	chr1	10673024	CASZ1	T	C	61	0.314	SNP	Estimated_glomerular_filtration_rate,White_blood_cell_count,Estimated_glomerular_filtration_rate,White_blood_cell_count	CASZ1,.,CASZ1,.	intron_variant	protein_coding	MODIFIER
rs544722	chr1	10682985	CASZ1	T	C	106	0.546	SNP	Body_mass_index	NA	intron_variant	protein_coding	MODIFIER
rs284262	chr1	10683306	CASZ1	T	C	106	0.546	SNP	Body_mass_index,Body_mass_index,Body_mass_index,Body_mass_index	.,NR,.,NR	intron_variant	protein_coding	MODIFIER
rs516243	chr1	10690375	CASZ1	A	G	97	0.5	SNP	Migraine_-_clinic-based	intergenic	intron_variant	protein_coding	MODIFIER
rs59304342	chr1	10693037	CASZ1	T	A	5	0.026	SNP	Male-pattern_baldness	CASZ1	intron_variant	protein_coding	MODIFIER
rs284247	chr1	10714799	CASZ1	A	G	20	0.103	SNP	Uterine_fibroids,Uterine_fibroids__multi-trait_analysis_,Uterine_fibroids,Uterine_fibroids__multi-trait_analysis_	Intergenic,Intergenic,Intergenic,Intergenic	intron_variant	protein_coding	MODIFIER
rs284277	chr1	10730740	CASZ1	C	A	113	0.582	SNP	Atrial_fibrillation	CASZ1	intron_variant	protein_coding	MODIFIER
rs17035646	chr1	10736490	CASZ1	G	A	76	0.392	SNP	Urinary_albumin-to-creatinine_ratio,Systolic_blood_pressure,Systolic_blood_pressure_x_alcohol_consumption__light_vs_heavy__interaction__2df_test_,Systolic_blood_pressure_x_alcohol_consumption__light_vs_heavy__interaction__2df_test_,Systolic_blood_pressure_x_alcohol_consumption_interaction__2df_test_,Diastolic_blood_pressure_x_alcohol_consumption__light_vs_heavy__interaction__2df_test_,Mean_arteri…	CASZ1,CASZ1,CASZ1,CASZ1,CASZ1,CASZ1,CASZ1,CASZ1,.,CASZ1,CASZ1,CASZ1,CASZ1,CASZ1,CASZ1,CASZ1,CASZ1,.,CASZ1,CASZ1,CASZ1,CASZ1,CASZ1,CASZ1,CASZ1,CASZ1,.,CASZ1,CASZ1,CASZ1,CASZ1,CASZ1,CASZ1,CASZ1,CASZ1,.,CASZ1,CASZ1,CASZ1,CASZ1,CASZ1,CASZ1,CASZ1,CASZ1,.,CASZ1,CASZ1,CASZ1,CASZ1,CASZ1,CASZ1,CASZ1,CASZ1,.,CASZ1,CASZ1,CASZ1,CASZ1,CASZ1,CASZ1,CASZ1,CASZ1,.,CASZ1,CASZ1,CASZ1,CASZ1,CASZ1,CASZ1,CASZ1,CASZ1,.…	intron_variant	protein_coding	MODIFIER
rs880315	chr1	10736809	CASZ1	T	C	76	0.392	SNP	Blood_pressure,Blood_pressure,Urinary_albumin-to-creatinine_ratio,Hypertension,Systolic_blood_pressure,Diastolic_blood_pressure,Systolic_blood_pressure__cigarette_smoking_interaction_,Diastolic_blood_pressure,Systolic_blood_pressure,Pulse_pressure,Diastolic_blood_pressure__cigarette_smoking_interaction_,Diastolic_blood_pressure,Pulse_pressure,Diastolic_blood_pressure,Systolic_blood_pressure,Systo…	CASZ1,CASZ1,CASZ1,CASZ1,CASZ1,CASZ1,CASZ1,CASZ1,CASZ1,CASZ1,CASZ1,CASZ1,CASZ1,CASZ1,CASZ1,CASZ1,CASZ1,CASZ1,CASZ1,CASZ1,CASZ1,CASZ1,CASZ1,CASZ1,CASZ1,NR,CASZ1,CASZ1,CASZ1,CASZ1,CASZ1,CASZ1,CASZ1,CASZ1,CASZ1,CASZ1,CASZ1,CASZ1,CASZ1,.,CASZ1,CASZ1,CASZ1,CASZ1,CASZ1,CASZ1,CASZ1,CASZ1,CASZ1,CASZ1,CASZ1,CASZ1,CASZ1,CASZ1,CASZ1,CASZ1,CASZ1,CASZ1,CASZ1,CASZ1,CASZ1,CASZ1,CASZ1,CASZ1,CASZ1,NR,CASZ1,CASZ1,C…	intron_variant	protein_coding	MODIFIER
rs35295665	chr1	10737371	CASZ1	G	GC	76	0.392	INDEL	Systolic_blood_pressure_x_alcohol_consumption_interaction__2df_test_,Pulse_pressure_x_alcohol_consumption_interaction__2df_test_,Systolic_blood_pressure_x_alcohol_consumption_interaction__2df_test_,Pulse_pressure_x_alcohol_consumption_interaction__2df_test_	CASZ1,CASZ1,CASZ1,CASZ1	intron_variant	protein_coding	MODIFIER
rs34071855	chr1	10738432	CASZ1	C	G	76	0.392	SNP	Urinary_albumin-to-creatinine_ratio,Microalbuminuria,Pulse_pressure,Diastolic_blood_pressure_x_alcohol_consumption_interaction__2df_test_,Mean_arterial_pressure_x_alcohol_consumption_interaction__2df_test_,Diastolic_blood_pressure_x_alcohol_consumption_interaction__2df_test_,Medication_use__antihypertensives_,Urinary_albumin-to-creatinine_ratio,Microalbuminuria,Pulse_pressure,Diastolic_blood_pres…	CASZ1,CASZ1,CASZ1,CASZ1,CASZ1,CASZ1,CASZ1,CASZ1,CASZ1,CASZ1,CASZ1,CASZ1,CASZ1,CASZ1,CASZ1,CASZ1,CASZ1,CASZ1,CASZ1,CASZ1,CASZ1,CASZ1,CASZ1,CASZ1,CASZ1,CASZ1,CASZ1,CASZ1,CASZ1,CASZ1,CASZ1,CASZ1,CASZ1,CASZ1,CASZ1,CASZ1,CASZ1,CASZ1,CASZ1,CASZ1,CASZ1,CASZ1,CASZ1,CASZ1,CASZ1,CASZ1,CASZ1,CASZ1,CASZ1	intron_variant	protein_coding	MODIFIER
rs12046278	chr1	10739520	CASZ1	T	C	77	0.397	SNP	Systolic_blood_pressure,Diastolic_blood_pressure,Systolic_blood_pressure,Systolic_blood_pressure,Pulse_pressure,Diastolic_blood_pressure,Diastolic_blood_pressure,Resistant_hypertension,Resistant_hypertension,Resistance_to_antihypertensive_treatment_in_hypertension,Medication_use__beta_blocking_agents_,Systolic_blood_pressure,Diastolic_blood_pressure,Systolic_blood_pressure,Systolic_blood_pressure…	CASZ1,NR,NR,NR,NR,NR,NR,CASZ1,CASZ1,CASZ1,CASZ1,CASZ1,NR,NR,NR,NR,NR,NR,CASZ1,CASZ1,CASZ1,CASZ1,CASZ1,NR,NR,NR,NR,NR,NR,CASZ1,CASZ1,CASZ1,CASZ1,CASZ1,NR,NR,NR,NR,NR,NR,CASZ1,CASZ1,CASZ1,CASZ1,CASZ1,NR,NR,NR,NR,NR,NR,CASZ1,CASZ1,CASZ1,CASZ1,CASZ1,NR,NR,NR,NR,NR,NR,CASZ1,CASZ1,CASZ1,CASZ1,CASZ1,NR,NR,NR,NR,NR,NR,CASZ1,CASZ1,CASZ1,CASZ1,CASZ1,NR,NR,NR,NR,NR,NR,CASZ1,CASZ1,CASZ1,CASZ1,CASZ1,NR,NR,NR,…	intron_variant	protein_coding	MODIFIER
rs205484	chr1	10755364	CASZ1	T	C	14	0.072	SNP	Metabolite_levels	PEX14	intron_variant	protein_coding	MODIFIER
rs11121615	chr1	10765520	CASZ1	C	T	116	0.598	SNP	Appendicular_lean_mass,Varicose_veins,Varicose_veins,Appendicular_lean_mass,Varicose_veins,Varicose_veins,Appendicular_lean_mass,Varicose_veins,Varicose_veins	NR,.,NR,NR,.,NR,NR,.,NR	intron_variant	protein_coding	MODIFIER
rs12565727	chr1	10973025	C1orf127	A	G	40	0.206	SNP	Male-pattern_baldness,Male-pattern_baldness,Male-pattern_baldness,Male-pattern_baldness	TARDBP,NR,TARDBP,NR	intron_variant	protein_coding	MODIFIER
rs2095921	chr1	10973265	C1orf127	C	G	40	0.206	SNP	Male-pattern_baldness,Male-pattern_baldness,Male-pattern_baldness,Male-pattern_baldness,Male-pattern_baldness,Male-pattern_baldness,Male-pattern_baldness,Male-pattern_baldness,Male-pattern_baldness	C1orf127,NR,.,C1orf127,NR,.,C1orf127,NR,.	intron_variant	protein_coding	MODIFIER
rs6685766	chr1	10976994	C1orf127	T	C	40	0.206	SNP	Hair_color	.	upstream_gene_variant	protein_coding	MODIFIER
rs6696575	chr1	10977079	C1orf127	G	A	40	0.206	SNP	Male-pattern_baldness	NR	upstream_gene_variant	protein_coding	MODIFIER
rs112115136	chr1	10977377	C1orf127	G	A	39	0.201	SNP	Blond_vs._brown/black_hair_color	c1orf127	upstream_gene_variant	protein_coding	MODIFIER
rs11121667	chr1	10978419	C1orf127	C	T	40	0.206	SNP	Beard_thickness,Excessive_hairiness,Beard_thickness,Excessive_hairiness	ANGPTL7__C1orf127__CASZ1__EXOSC10__MASP2__MTOR__MTOR-AS1__SRM__TARDBP__UBIAD1,C1orf127,ANGPTL7__C1orf127__CASZ1__EXOSC10__MASP2__MTOR__MTOR-AS1__SRM__TARDBP__UBIAD1,C1orf127	upstream_gene_variant	protein_coding	MODIFIER
rs7542053	chr1	10980012	C1orf127	G	A	40	0.206	SNP	Balding_type_1	.	upstream_gene_variant	protein_coding	MODIFIER
rs7542354	chr1	10980328	C1orf127	G	A	40	0.206	SNP	Male-pattern_baldness,Male-pattern_baldness,Male-pattern_baldness,Male-pattern_baldness	DFFA,C1orf127__TARDBP,DFFA,C1orf127__TARDBP	upstream_gene_variant	protein_coding	MODIFIER
rs9430161	chr1	10986798	C1orf127	G	T	36	0.186	SNP	Ewing_sarcoma	TARDBP	upstream_gene_variant	protein_coding	MODIFIER
rs34247753	chr1	11014941	TARDBP	CA	C	157	0.809	INDEL	Male-pattern_baldness	MASP2__TARDBP	upstream_gene_variant	retained_intron	MODIFIER
rs12711521;291786	chr1	11030859	MASP2	C	A	156	0.804	SNP	Body_mass_index	MASP2	missense_variant	protein_coding	MODERATE
rs1884429	chr1	11052779	SRM	T	C	143	0.737	SNP	Fat-free_mass,Fat-free_mass,Body_mass_index,Fat-free_mass,Fat-free_mass,Body_mass_index,Fat-free_mass,Fat-free_mass,Body_mass_index	NR,NR,NA,NR,NR,NA,NR,NR,NA	downstream_gene_variant	protein_coding	MODIFIER
rs12569242	chr1	11067454	RP4-635E18.7	A	C	143	0.737	SNP	Heel_bone_mineral_density	.	upstream_gene_variant	antisense	MODIFIER
rs2791655	chr1	11068597	EXOSC10	G	A	140	0.722	SNP	Heel_bone_mineral_density	EXOSC10	downstream_gene_variant	retained_intron	MODIFIER
rs2791644	chr1	11100617	EXOSC10	C	T	142	0.732	SNP	Waist-hip_ratio	.	upstream_gene_variant	protein_coding	MODIFIER
rs2261434	chr1	11110074	MTOR	A	C	139	0.716	SNP	Heel_bone_mineral_density	.	intron_variant	protein_coding	MODIFIER
rs2791643	chr1	11147212	MTOR	C	T	141	0.727	SNP	Body_mass_index	.	upstream_gene_variant	processed_transcript	MODIFIER
rs184689679	chr1	11149725	MTOR	C	T	6	0.031	SNP	Balding_type_1	.	upstream_gene_variant	processed_transcript	MODIFIER
rs11581010	chr1	11152401	MTOR	A	G	53	0.273	SNP	Body_mass_index	NA	sequence_feature	protein_coding	LOW
rs200447468	chr1	11154523	MTOR	CTA	ATA	91	0.469	MIXED	Heel_bone_mineral_density,Heel_bone_mineral_density,Heel_bone_mineral_density,Heel_bone_mineral_density,Heel_bone_mineral_density,Heel_bone_mineral_density,Heel_bone_mineral_density,Heel_bone_mineral_density,Heel_bone_mineral_density	MTOR,MTOR,.,MTOR,MTOR,.,MTOR,MTOR,.	sequence_feature	protein_coding	LOW
rs200447468	chr1	11154523	MTOR	CTA	CTATATA	2	0.01	MIXED	Heel_bone_mineral_density,Heel_bone_mineral_density,Heel_bone_mineral_density,Heel_bone_mineral_density,Heel_bone_mineral_density,Heel_bone_mineral_density,Heel_bone_mineral_density,Heel_bone_mineral_density,Heel_bone_mineral_density	MTOR,MTOR,.,MTOR,MTOR,.,MTOR,MTOR,.	sequence_feature	protein_coding	LOW
rs200447468	chr1	11154523	MTOR	CTA	C	2	0.01	MIXED	Heel_bone_mineral_density,Heel_bone_mineral_density,Heel_bone_mineral_density,Heel_bone_mineral_density,Heel_bone_mineral_density,Heel_bone_mineral_density,Heel_bone_mineral_density,Heel_bone_mineral_density,Heel_bone_mineral_density	MTOR,MTOR,.,MTOR,MTOR,.,MTOR,MTOR,.	sequence_feature	protein_coding	LOW
rs75077113	chr1	11154525	MTOR	A	C	62	0.32	SNP	Heel_bone_mineral_density,Heel_bone_mineral_density,Heel_bone_mineral_density,Heel_bone_mineral_density,Heel_bone_mineral_density,Heel_bone_mineral_density,Heel_bone_mineral_density,Heel_bone_mineral_density,Heel_bone_mineral_density	MTOR,MTOR,.,MTOR,MTOR,.,MTOR,MTOR,.	sequence_feature	protein_coding	LOW
rs75077113	chr1	11154525	MTOR	A	*	2	0.01	SNP	Heel_bone_mineral_density,Heel_bone_mineral_density,Heel_bone_mineral_density,Heel_bone_mineral_density,Heel_bone_mineral_density,Heel_bone_mineral_density,Heel_bone_mineral_density,Heel_bone_mineral_density,Heel_bone_mineral_density	MTOR,MTOR,.,MTOR,MTOR,.,MTOR,MTOR,.	sequence_feature	protein_coding	LOW
rs1034528	chr1	11189075	ANGPTL7	G	C	54	0.278	SNP	Appendicular_lean_mass	NR	upstream_gene_variant	protein_coding	MODIFIER
rs1205593	chr1	11192659	ANGPTL7	T	C	139	0.716	SNP	Body_mass_index	NR	upstream_gene_variant	processed_transcript	MODIFIER
rs2300092	chr1	11206407	MTOR	T	C	136	0.701	SNP	Height	.	intron_variant	protein_coding	MODIFIER
rs10779751	chr1	11224279	RNU6-291P	A	G	136	0.701	SNP	Body_mass_index,Body_mass_index,Body_mass_index,Body_mass_index	MTOR,MTOR,MTOR,MTOR	upstream_gene_variant	snRNA	MODIFIER
rs2788543	chr1	11284572	UBIAD1	T	C	58	0.299	SNP	Weight	UBIAD1	intron_variant	protein_coding	MODIFIER
rs4846010	chr1	11471002	MTCYBP45-DISP3	G	A	39	0.201	SNP	Educational_attainment__years_of_education_,Educational_attainment__MTAG_,Educational_attainment__years_of_education_,Educational_attainment__MTAG_	.,Intergenic,.,Intergenic	intergenic_region		MODIFIER
rs12047253	chr1	11660968	FBXO6	T	C	46	0.237	SNP	Neurological_blood_protein_biomarker_levels	FBXO44	upstream_gene_variant	protein_coding	MODIFIER
rs2336030	chr1	11676543	FBXO6	C	T	60	0.309	SNP	Visceral_adipose_tissue_adjusted_for_BMI	MAD2L2	downstream_gene_variant	protein_coding	MODIFIER
rs12045323	chr1	11704224	DRAXIN	C	T	53	0.273	SNP	Obsessive-compulsive_disorder_or_autism_spectrum_disorder	C1orf187	intron_variant	protein_coding	MODIFIER
rs4846033	chr1	11728507	DRAXIN	A	G	194	1	SNP	Schizophrenia	intergenic	downstream_gene_variant	protein_coding	MODIFIER
rs4845875	chr1	11764076	C1orf167	A	C	129	0.665	SNP	Midregional_pro_atrial_natriuretic_peptide_levels	C1orf167__NPPA	upstream_gene_variant	processed_transcript	MODIFIER
rs55738118	chr1	11778394	C1orf167	C	T	17	0.088	SNP	Triglycerides	C1orf167	upstream_gene_variant	protein_coding	MODIFIER
rs12134663	chr1	11778589	C1orf167	A	C	35	0.18	SNP	Homocysteine_levels	MTHFR	upstream_gene_variant	protein_coding	MODIFIER
rs72640211	chr1	11778705	C1orf167	G	A	15	0.077	SNP	Pulse_pressure_x_alcohol_consumption_interaction__2df_test_	C1orf167__LOC100506310	synonymous_variant	protein_coding	LOW
rs12561919	chr1	11779866	C1orf167	C	T	24	0.124	SNP	Schizophrenia,Systolic_blood_pressure_x_alcohol_consumption_interaction__2df_test_,Systolic_blood_pressure_x_alcohol_consumption_interaction__2df_test_,Schizophrenia,Systolic_blood_pressure_x_alcohol_consumption_interaction__2df_test_,Systolic_blood_pressure_x_alcohol_consumption_interaction__2df_test_,Schizophrenia,Systolic_blood_pressure_x_alcohol_consumption_interaction__2df_test_,Systolic_blo…	C1orf167,C1orf167__LOC100506310,C1orf167__LOC100506310,C1orf167,C1orf167__LOC100506310,C1orf167__LOC100506310,C1orf167,C1orf167__LOC100506310,C1orf167__LOC100506310	missense_variant	protein_coding	MODERATE
rs4846044	chr1	11779941	C1orf167	T	C	187	0.964	SNP	Diastolic_blood_pressure_x_alcohol_consumption_interaction__2df_test_	C1orf167__LOC100506310	missense_variant	protein_coding	MODERATE
rs137976953	chr1	11782951	RP11-56N19.5	CT	C	17	0.088	INDEL	Diastolic_blood_pressure	C1orf167	upstream_gene_variant	antisense	MODIFIER
rs13306556	chr1	11792053	C1orf167	C	T	17	0.088	SNP	Diastolic_blood_pressure_x_alcohol_consumption__light_vs_heavy__interaction__2df_test_	MTHFR	downstream_gene_variant	protein_coding	MODIFIER
rs17375901	chr1	11792459	C1orf167	C	T	15	0.077	SNP	Atrial_fibrillation	NPPA__MTHFR	downstream_gene_variant	protein_coding	MODIFIER
rs1801133;3520	chr1	11796321	MTHFR	G	A	58	0.299	SNP	Homocysteine_levels,Homocysteine_levels,High_altitude_adaptation,Serum_folate_levels,Homocysteine_levels,Serum_folate_levels,Plasma_homocysteine_levels,Multiple_sclerosis,Red_cell_distribution_width,Homocysteine_levels,Homocysteine_levels,High_altitude_adaptation,Serum_folate_levels,Homocysteine_levels,Serum_folate_levels,Plasma_homocysteine_levels,Multiple_sclerosis,Red_cell_distribution_width,H…	MTHFR,MTHFR,MTHFR,MTHFR,MTHFR,MTHFR,MTHFR,MTHFR,.,MTHFR,MTHFR,MTHFR,MTHFR,MTHFR,MTHFR,MTHFR,MTHFR,.,MTHFR,MTHFR,MTHFR,MTHFR,MTHFR,MTHFR,MTHFR,MTHFR,.,MTHFR,MTHFR,MTHFR,MTHFR,MTHFR,MTHFR,MTHFR,MTHFR,.,MTHFR,MTHFR,MTHFR,MTHFR,MTHFR,MTHFR,MTHFR,MTHFR,.,MTHFR,MTHFR,MTHFR,MTHFR,MTHFR,MTHFR,MTHFR,MTHFR,.,MTHFR,MTHFR,MTHFR,MTHFR,MTHFR,MTHFR,MTHFR,MTHFR,.,MTHFR,MTHFR,MTHFR,MTHFR,MTHFR,MTHFR,MTHFR,MTHFR,.…	missense_variant	protein_coding	MODERATE
rs6541006	chr1	11797469	MTHFR	A	T	181	0.933	SNP	Diastolic_blood_pressure_x_smoking_status__current_vs_non-current__interaction__2df_test_,Systolic_blood_pressure_x_smoking_status__current_vs_non-current__interaction__2df_test_,Systolic_blood_pressure_x_smoking_status__ever_vs_never__interaction__2df_test_,Diastolic_blood_pressure_x_smoking_status__current_vs_non-current__interaction__2df_test_,Systolic_blood_pressure_x_smoking_status__ever_vs_…	MTHFR__CLCN6,MTHFR__CLCN6,MTHFR__CLCN6,MTHFR__CLCN6,MTHFR__CLCN6,MTHFR__CLCN6,MTHFR__CLCN6,MTHFR__CLCN6,MTHFR__CLCN6,MTHFR__CLCN6,MTHFR__CLCN6,MTHFR__CLCN6,MTHFR__CLCN6,MTHFR__CLCN6,MTHFR__CLCN6,MTHFR__CLCN6,MTHFR__CLCN6,MTHFR__CLCN6,MTHFR__CLCN6,MTHFR__CLCN6,MTHFR__CLCN6,MTHFR__CLCN6,MTHFR__CLCN6,MTHFR__CLCN6,MTHFR__CLCN6,MTHFR__CLCN6,MTHFR__CLCN6,MTHFR__CLCN6,MTHFR__CLCN6,MTHFR__CLCN6,MTHFR__CL…	downstream_gene_variant	protein_coding	MODIFIER
rs17037388	chr1	11797979	MTHFR	A	G	29	0.149	SNP	Red_blood_cell_count	.	downstream_gene_variant	protein_coding	MODIFIER
rs45553335	chr1	11798900	MTHFR	T	C	29	0.149	SNP	Mean_corpuscular_hemoglobin	.	downstream_gene_variant	protein_coding	MODIFIER
rs13306567	chr1	11800408	MTHFR	C	G	12	0.062	SNP	Waist-to-hip_ratio_adjusted_for_BMI	NR	sequence_feature	protein_coding	LOW
rs17037390	chr1	11800786	MTHFR	G	A	29	0.149	SNP	Diastolic_blood_pressure,Systolic_blood_pressure,Coronary_artery_disease,Diastolic_blood_pressure,Systolic_blood_pressure,Coronary_artery_disease,Diastolic_blood_pressure,Systolic_blood_pressure,Coronary_artery_disease	MTHFR__NPPB,MTHFR__NPPB,CLCN6__MTHFR,MTHFR__NPPB,MTHFR__NPPB,CLCN6__MTHFR,MTHFR__NPPB,MTHFR__NPPB,CLCN6__MTHFR	sequence_feature	protein_coding	LOW
rs9651118	chr1	11802157	CLCN6	T	C	60	0.309	SNP	Moyamoya_disease	MTHFR	upstream_gene_variant	protein_coding	MODIFIER
rs17367504	chr1	11802721	CLCN6	A	G	27	0.139	SNP	Systolic_blood_pressure,Blood_pressure,Systolic_blood_pressure__cigarette_smoking_interaction_,Diastolic_blood_pressure,Systolic_blood_pressure,Diastolic_blood_pressure__cigarette_smoking_interaction_,Pulse_pressure,Pulse_pressure,Diastolic_blood_pressure,Systolic_blood_pressure,Systolic_blood_pressure,Systolic_blood_pressure,Diastolic_blood_pressure,Diastolic_blood_pressure,Mean_arterial_pressur…	NPPA__CLCN6__NPPB__AGTRAP__MTHFR,NPPB__MTHFR,MTHFR__NPPB__CLCN6,MTHFR__NPPB,MTHFR__NPPB,MTHFR__NPPB__CLCN6,MTHFR,MTHFR,MTHFR,MTHFR,MTHFR,MTHFR,MTHFR,MTHFR,MTHFR,MTHFR,MTHFR,MTHFR__NPPB,MTHFR,NPPA__CLCN6__NPPB__AGTRAP__MTHFR,NPPB__MTHFR,MTHFR__NPPB__CLCN6,MTHFR__NPPB,MTHFR__NPPB,MTHFR__NPPB__CLCN6,MTHFR,MTHFR,MTHFR,MTHFR,MTHFR,MTHFR,MTHFR,MTHFR,MTHFR,MTHFR,MTHFR,MTHFR__NPPB,MTHFR,NPPA__CLCN6__NPPB…	upstream_gene_variant	protein_coding	MODIFIER
rs3753584	chr1	11804529	MTHFR	T	C	27	0.139	SNP	Midregional_pro_atrial_natriuretic_peptide_levels,Systolic_blood_pressure_x_alcohol_consumption__light_vs_heavy__interaction__2df_test_,Diastolic_blood_pressure_x_alcohol_consumption__light_vs_heavy__interaction__2df_test_,Mean_arterial_pressure_x_alcohol_consumption__light_vs_heavy__interaction__2df_test_,Medication_use__calcium_channel_blockers_,Midregional_pro_atrial_natriuretic_peptide_levels…	MTHFR__NPPA,CLCN6,CLCN6,CLCN6,MTHFR,MTHFR__NPPA,CLCN6,CLCN6,CLCN6,MTHFR,MTHFR__NPPA,CLCN6,CLCN6,CLCN6,MTHFR,MTHFR__NPPA,CLCN6,CLCN6,CLCN6,MTHFR,MTHFR__NPPA,CLCN6,CLCN6,CLCN6,MTHFR	5_prime_UTR_variant	protein_coding	MODIFIER
rs13306561	chr1	11805747	MTHFR	A	G	27	0.139	SNP	Pulse_pressure_x_alcohol_consumption_interaction__2df_test_,Red_blood_cell_folate_levels,Pulse_pressure_x_alcohol_consumption_interaction__2df_test_,Red_blood_cell_folate_levels	CLCN6,MTHFR,CLCN6,MTHFR	5_prime_UTR_premature_start_codon_gain_variant	protein_coding	LOW
rs17376328	chr1	11816605	CLCN6	G	A	13	0.067	SNP	Diastolic_blood_pressure,Systolic_blood_pressure,Diastolic_blood_pressure,Systolic_blood_pressure	CLCN6,CLCN6,CLCN6,CLCN6	intron_variant	protein_coding	MODIFIER
rs202071545	chr1	11818104	CLCN6	T	TA	12	0.062	INDEL	Systolic_blood_pressure_x_smoking_status__current_vs_non-current__interaction__2df_test_,Diastolic_blood_pressure_x_smoking_status__current_vs_non-current__interaction__2df_test_,Systolic_blood_pressure_x_smoking_status__ever_vs_never__interaction__2df_test_,Systolic_blood_pressure_x_smoking_status__current_vs_non-current__interaction__2df_test_,Diastolic_blood_pressure_x_smoking_status__current_…	CLCN6__MTHFR__NPPA,MTHFR__CLCN6__NPPA,MTHFR__CLCN6__NPPA,MTHFR__CLCN6__NPPA,MTHFR__CLCN6__NPPA,MTHFR__CLCN6__NPPA,MTHFR__CLCN6__NPPA,MTHFR__CLCN6__NPPA,CLCN6__MTHFR__NPPA,MTHFR__CLCN6__NPPA,MTHFR__CLCN6__NPPA,MTHFR__CLCN6__NPPA,MTHFR__CLCN6__NPPA,MTHFR__CLCN6__NPPA,MTHFR__CLCN6__NPPA,MTHFR__CLCN6__NPPA,CLCN6__MTHFR__NPPA,MTHFR__CLCN6__NPPA,MTHFR__CLCN6__NPPA,MTHFR__CLCN6__NPPA,MTHFR__CLCN6__NPPA,…	intron_variant	protein_coding	MODIFIER
rs2050265	chr1	11819642	CLCN6	A	G	27	0.139	SNP	Medication_use__beta_blocking_agents_	CLCN6	intron_variant	protein_coding	MODIFIER
rs149764880	chr1	11820674	CLCN6	G	T	27	0.139	SNP	Diastolic_blood_pressure_x_alcohol_consumption_interaction__2df_test_,Mean_arterial_pressure_x_alcohol_consumption_interaction__2df_test_,Diastolic_blood_pressure_x_alcohol_consumption_interaction__2df_test_,Mean_arterial_pressure_x_alcohol_consumption_interaction__2df_test_	CLCN6,CLCN6,CLCN6,CLCN6	3_prime_UTR_variant	protein_coding	MODIFIER
rs368120527	chr1	11821078	CLCN6	AAACAACAAC	A	16	0.082	INDEL	Mean_corpuscular_hemoglobin	CLCN6	downstream_gene_variant	protein_coding	MODIFIER
.	chr1	11821084	CLCN6	C	*	7	0.038	SNP	Mean_corpuscular_hemoglobin	CLCN6	downstream_gene_variant	protein_coding	MODIFIER
.	chr1	11821084	CLCN6	C	A	5	0.027	SNP	Mean_corpuscular_hemoglobin	CLCN6	downstream_gene_variant	protein_coding	MODIFIER
rs6669371	chr1	11822085	CLCN6	T	G	27	0.139	SNP	Systolic_blood_pressure,Diastolic_blood_pressure_x_alcohol_consumption_interaction__2df_test_,Systolic_blood_pressure,Diastolic_blood_pressure_x_alcohol_consumption_interaction__2df_test_	CLCN6,CLCN6,CLCN6,CLCN6	downstream_gene_variant	protein_coding	MODIFIER
rs12567136	chr1	11823674	CLCN6	C	T	27	0.139	SNP	Medication_use__diuretics_	CLCN6	downstream_gene_variant	protein_coding	MODIFIER
rs56153133	chr1	11825590	CLCN6	A	G	27	0.139	SNP	Medication_use__agents_acting_on_the_renin-angiotensin_system_,Cardiovascular_disease,Medication_use__agents_acting_on_the_renin-angiotensin_system_,Cardiovascular_disease	CLCN6,.,CLCN6,.	upstream_gene_variant	processed_transcript	MODIFIER
rs7537765	chr1	11827246	CLCN6	A	G	27	0.139	SNP	QRS_complex__12-leadsum_	NR	upstream_gene_variant	processed_transcript	MODIFIER
rs112521149	chr1	11829758	CLCN6	G	A	10	0.053	SNP	Mean_corpuscular_volume	CLCN6	upstream_gene_variant	processed_transcript	MODIFIER
rs17037452	chr1	11835618	CLCN6	A	G	27	0.139	SNP	Systolic_blood_pressure_x_alcohol_consumption__light_vs_heavy__interaction__2df_test_,Mean_arterial_pressure_x_alcohol_consumption__light_vs_heavy__interaction__2df_test_,Arterial_stiffness_index,Systolic_blood_pressure_x_alcohol_consumption__light_vs_heavy__interaction__2df_test_,Mean_arterial_pressure_x_alcohol_consumption__light_vs_heavy__interaction__2df_test_,Arterial_stiffness_index,Systoli…	CLCN6,CLCN6,CLCN6,CLCN6,CLCN6,CLCN6,CLCN6,CLCN6,CLCN6	downstream_gene_variant	processed_transcript	MODIFIER
rs55857306	chr1	11835738	CLCN6	G	A	27	0.139	SNP	Systolic_blood_pressure	.	downstream_gene_variant	processed_transcript	MODIFIER
rs55892892	chr1	11836799	NPPA-AS1	C	A	13	0.067	SNP	Diastolic_blood_pressure,Pulse_pressure,Pulse_pressure,Pulse_pressure,Systolic_blood_pressure,Systolic_blood_pressure,Systolic_blood_pressure,Diastolic_blood_pressure,Pulse_pressure,Pulse_pressure,Pulse_pressure,Systolic_blood_pressure,Systolic_blood_pressure,Systolic_blood_pressure,Diastolic_blood_pressure,Pulse_pressure,Pulse_pressure,Pulse_pressure,Systolic_blood_pressure,Systolic_blood_pressu…	NR,NR,NR,NR,NR,NR,NR,NR,NR,NR,NR,NR,NR,NR,NR,NR,NR,NR,NR,NR,NR,NR,NR,NR,NR,NR,NR,NR,NR,NR,NR,NR,NR,NR,NR,NR,NR,NR,NR,NR,NR,NR,NR,NR,NR,NR,NR,NR,NR	upstream_gene_variant	antisense	MODIFIER
rs1023252	chr1	11838976	CLCN6	G	T	50	0.258	SNP	Natriuretic_peptide_levels	CLCN6	missense_variant	protein_coding	MODERATE
rs5068	chr1	11845917	NPPA	A	G	13	0.067	SNP	Systolic_blood_pressure__cigarette_smoking_interaction_,Diastolic_blood_pressure__cigarette_smoking_interaction_,Systolic_blood_pressure__cigarette_smoking_interaction_,Diastolic_blood_pressure__cigarette_smoking_interaction_	MTHFR__NPPB__CLCN6,MTHFR__NPPB__CLCN6,MTHFR__NPPB__CLCN6,MTHFR__NPPB__CLCN6	3_prime_UTR_variant	protein_coding	MODIFIER
rs12744757	chr1	11846764	NPPA-AS1_3	C	T	12	0.062	SNP	Systolic_blood_pressure,Systolic_blood_pressure,Systolic_blood_pressure,Systolic_blood_pressure	intergenic,intergenic,intergenic,intergenic	upstream_gene_variant	misc_RNA	MODIFIER
rs5063	chr1	11847591	NPPA	C	T	3	0.015	SNP	Psoriasis	NPPA	missense_variant	protein_coding	MODERATE
rs198379	chr1	11855410	NPPB	T	C	77	0.397	SNP	B-type_natriuretic_peptide_levels	NPPB	downstream_gene_variant	protein_coding	MODIFIER
rs549596	chr1	11856038	NPPB	T	C	80	0.412	SNP	Blood_protein_levels_in_cardiovascular_risk,Blood_protein_levels,Blood_protein_levels_in_cardiovascular_risk,Blood_protein_levels	NPPB,NPPB,NPPB,NPPB	downstream_gene_variant	protein_coding	MODIFIER
rs35207557	chr1	11857563	NPPB	T	TA	72	0.371	INDEL	Blood_protein_levels_in_cardiovascular_risk	NPPB	3_prime_UTR_variant	protein_coding	MODIFIER
rs198389	chr1	11859214	NPPB	A	G	79	0.407	SNP	NT-proBNP_levels_in_acute_coronary_syndrome,B-type_natriuretic_peptide_levels,Blood_protein_levels,NT-proBNP_levels_in_acute_coronary_syndrome,B-type_natriuretic_peptide_levels,Blood_protein_levels,NT-proBNP_levels_in_acute_coronary_syndrome,B-type_natriuretic_peptide_levels,Blood_protein_levels	NPPB,NPPB,NPPB,NPPB,NPPB,NPPB,NPPB,NPPB,NPPB	upstream_gene_variant	protein_coding	MODIFIER
rs3753581	chr1	11860132	NPPB	C	A	64	0.333	SNP	Systolic_blood_pressure_x_smoking_status__current_vs_non-current__interaction__2df_test_,Diastolic_blood_pressure_x_smoking_status__current_vs_non-current__interaction__2df_test_,Systolic_blood_pressure_x_smoking_status__ever_vs_never__interaction__2df_test_,Systolic_blood_pressure_x_smoking_status__current_vs_non-current__interaction__2df_test_,Diastolic_blood_pressure_x_smoking_status__current_…	CLCN6__NPPA__NPPB,CLCN6__NPPA__NPPB,CLCN6__NPPA__NPPB,CLCN6__NPPA__NPPB,CLCN6__NPPA__NPPB,CLCN6__NPPA__NPPB,CLCN6__NPPA__NPPB,CLCN6__NPPA__NPPB,NPPB,NPPB,CLCN6__NPPA__NPPB,CLCN6__NPPA__NPPB,CLCN6__NPPA__NPPB,CLCN6__NPPA__NPPB,CLCN6__NPPA__NPPB,CLCN6__NPPA__NPPB,CLCN6__NPPA__NPPB,CLCN6__NPPA__NPPB,NPPB,NPPB,CLCN6__NPPA__NPPB,CLCN6__NPPA__NPPB,CLCN6__NPPA__NPPB,CLCN6__NPPA__NPPB,CLCN6__NPPA__NPPB,C…	upstream_gene_variant	protein_coding	MODIFIER
rs12406089	chr1	11861124	NPPB	C	G	65	0.335	SNP	N-terminal_pro_B-type_natriuretic_peptide_levels,Pulse_pressure,N-terminal_pro_B-type_natriuretic_peptide_levels,Pulse_pressure	NPPB,NPPB,NPPB,NPPB	upstream_gene_variant	protein_coding	MODIFIER
rs6668659	chr1	11862241	NPPB	T	G	65	0.335	SNP	Pulse_pressure_x_alcohol_consumption_interaction__2df_test_	NPPB	upstream_gene_variant	protein_coding	MODIFIER
rs12569355	chr1	11863680	NPPB	A	G	14	0.072	SNP	Body_mass_index,Body_mass_index,Body_mass_index,Body_mass_index	.,NR,.,NR	upstream_gene_variant	protein_coding	MODIFIER
rs6676300	chr1	11865243	NPPB-RP5-934G17.6	A	G	68	0.351	SNP	Mean_arterial_pressure_x_alcohol_consumption_interaction__2df_test_	NPPB	intergenic_region		MODIFIER
rs12741980	chr1	11879536	RP5-934G17.6	A	C	10	0.052	SNP	Diastolic_blood_pressure_x_smoking_status__current_vs_non-current__interaction__2df_test_,Systolic_blood_pressure_x_smoking_status__current_vs_non-current__interaction__2df_test_,Systolic_blood_pressure_x_smoking_status__current_vs_non-current__interaction__2df_test_,Systolic_blood_pressure_x_smoking_status__ever_vs_never__interaction__2df_test_,Diastolic_blood_pressure_x_smoking_status__current_…	NPPA__NPPB,NPPA__NPPB,NPPA__NPPB,NPPA__NPPB,NPPA__NPPB,NPPA__NPPB,NPPA__NPPB,NPPA__NPPB,NPPA__NPPB,NPPA__NPPB,NPPA__NPPB,NPPA__NPPB,NPPA__NPPB,NPPA__NPPB,NPPA__NPPB,NPPA__NPPB,NPPA__NPPB,NPPA__NPPB,NPPA__NPPB,NPPA__NPPB,NPPA__NPPB,NPPA__NPPB,NPPA__NPPB,NPPA__NPPB,NPPA__NPPB,NPPA__NPPB,NPPA__NPPB,NPPA__NPPB,NPPA__NPPB,NPPA__NPPB,NPPA__NPPB,NPPA__NPPB,NPPA__NPPB,NPPA__NPPB,NPPA__NPPB,NPPA__NPPB,NPP…	non_coding_transcript_exon_variant	processed_pseudogene	MODIFIER
rs11588551	chr1	11881879	RP5-934G17.6	C	T	100	0.515	SNP	Blood_protein_levels	KIAA2013	downstream_gene_variant	processed_pseudogene	MODIFIER
rs12085006	chr1	11898666	RP5-934G17.6-RNU5E-1	A	G	96	0.495	SNP	Folate_pathway_vitamin_levels	MTHFR	intergenic_region		MODIFIER
rs1999594	chr1	11899159	RP5-934G17.6-RNU5E-1	G	A	96	0.495	SNP	Serum_folate_levels,Plasma_homocysteine_levels,Serum_folate_levels,Plasma_homocysteine_levels	RNU5E,RNU5E,RNU5E,RNU5E	intergenic_region		MODIFIER
rs72640287	chr1	11905735	RNU5E-1	C	T	11	0.057	SNP	Systolic_blood_pressure_x_smoking_status__ever_vs_never__interaction__2df_test_,Systolic_blood_pressure_x_smoking_status__current_vs_non-current__interaction__2df_test_,Diastolic_blood_pressure_x_smoking_status__current_vs_non-current__interaction__2df_test_,Diastolic_blood_pressure_x_smoking_status__current_vs_non-current__interaction__2df_test_,Systolic_blood_pressure_x_smoking_status__ever_vs_…	NPPA__NPPB,NPPA__NPPB,NPPA__NPPB,NPPA__NPPB,NPPA__NPPB,NPPA__NPPB,NPPA__NPPB,LOC105376742__KIAA2013,LOC105376742__KIAA2013,NPPA__NPPB,NPPA__NPPB,NPPA__NPPB,NPPA__NPPB,NPPA__NPPB,NPPA__NPPB,NPPA__NPPB,LOC105376742__KIAA2013,LOC105376742__KIAA2013,NPPA__NPPB,NPPA__NPPB,NPPA__NPPB,NPPA__NPPB,NPPA__NPPB,NPPA__NPPB,NPPA__NPPB,LOC105376742__KIAA2013,LOC105376742__KIAA2013,NPPA__NPPB,NPPA__NPPB,NPPA__NP…	upstream_gene_variant	snRNA	MODIFIER
rs71647013	chr1	11908142	RNU5E-1	G	A	10	0.052	SNP	Mean_arterial_pressure_x_alcohol_consumption_interaction__2df_test_	LOC105376742__KIAA2013	upstream_gene_variant	snRNA	MODIFIER
rs34550591	chr1	11913466	RNU5E-4P	A	C	9	0.046	SNP	Hypertension	NR	upstream_gene_variant	snRNA	MODIFIER
rs7554547	chr1	11913831	RNU5E-4P	A	G	95	0.49	SNP	Nonsyndromic_cleft_lip_with_cleft_palate	NR	upstream_gene_variant	snRNA	MODIFIER
.	chr1	11914972	KIAA2013	TA	T	6	0.031	INDEL	Waist-hip_ratio	KIAA2013	downstream_gene_variant	protein_coding	MODIFIER
.	chr1	11914972	KIAA2013	TA	TAA	82	0.423	INDEL	Waist-hip_ratio	KIAA2013	downstream_gene_variant	protein_coding	MODIFIER
rs71647019	chr1	11918198	KIAA2013	C	A	8	0.041	SNP	Systolic_blood_pressure_x_alcohol_consumption_interaction__2df_test_	KIAA2013	downstream_gene_variant	protein_coding	MODIFIER
rs71647020	chr1	11918477	KIAA2013	G	A	8	0.041	SNP	Diastolic_blood_pressure_x_alcohol_consumption_interaction__2df_test_	KIAA2013	downstream_gene_variant	protein_coding	MODIFIER
rs2639453	chr1	11922487	KIAA2013	T	C	148	0.763	SNP	Serum_folate_levels,Red_blood_cell_folate_levels,Serum_folate_levels,Red_blood_cell_folate_levels	KIAA2013,KIAA2013,KIAA2013,KIAA2013	3_prime_UTR_variant	protein_coding	MODIFIER
rs1208984;683700	chr1	11935119	PLOD1	A	G	66	0.34	SNP	Eosinophil_counts	.	intron_variant	protein_coding	MODIFIER
rs72641011;679474	chr1	11963443	PLOD1	G	A	12	0.062	SNP	Diastolic_blood_pressure_x_alcohol_consumption_interaction__2df_test_	PLOD1	upstream_gene_variant	processed_transcript	MODIFIER
rs2273291	chr1	11965296	PLOD1	T	C	92	0.474	SNP	Moyamoya_disease	PLOD1	intron_variant	protein_coding	MODIFIER
rs11121845	chr1	11968598	PLOD1	C	T	92	0.474	SNP	Plateletcrit,Platelet_count,Plateletcrit,Platelet_count	PLOD1,PLOD1,PLOD1,PLOD1	upstream_gene_variant	retained_intron	MODIFIER
rs4240897	chr1	11982698	MFN2	G	A	86	0.443	SNP	Tuberculosis	CLCN6__MTHFR__NPPA__NPPB__KIAA2013__PLOD1__MFN2__MIIP__TNFRSF8__TNFRSF1B	intron_variant	protein_coding	MODIFIER
rs2336384	chr1	11986006	MFN2	G	T	124	0.639	SNP	Platelet_count	MFN2	intron_variant	protein_coding	MODIFIER
rs6686734	chr1	12008884	MFN2	T	C	128	0.66	SNP	Inflammatory_skin_disease	MFN2	intron_variant	protein_coding	MODIFIER
rs730123	chr1	12010235	MFN2	G	A	121	0.624	SNP	Plasma_homocysteine_levels	MFN2	intron_variant	protein_coding	MODIFIER
rs35249183	chr1	12039288	RN7SL649P	A	G	18	0.093	SNP	Eosinophil_counts,Eosinophil_percentage_of_white_cells,Eosinophil_percentage_of_granulocytes,Sum_eosinophil_basophil_counts,Eosinophil_counts,Eosinophil_percentage_of_white_cells,Eosinophil_percentage_of_granulocytes,Sum_eosinophil_basophil_counts,Eosinophil_counts,Eosinophil_percentage_of_white_cells,Eosinophil_percentage_of_granulocytes,Sum_eosinophil_basophil_counts,Eosinophil_counts,Eosinophi…	RN7SL649P,RN7SL649P,RN7SL649P,RN7SL649P,RN7SL649P,RN7SL649P,RN7SL649P,RN7SL649P,RN7SL649P,RN7SL649P,RN7SL649P,RN7SL649P,RN7SL649P,RN7SL649P,RN7SL649P,RN7SL649P	upstream_gene_variant	misc_RNA	MODIFIER
rs12759042	chr1	12045275	RN7SL649P-TNFRSF8	T	G	50	0.258	SNP	Eosinophil_counts	.	intergenic_region		MODIFIER
rs4491070	chr1	12069994	TNFRSF8	C	T	75	0.387	SNP	Atopic_asthma	NR	intron_variant	protein_coding	MODIFIER
rs1201113	chr1	12084377	RPL23AP89	G	A	22	0.113	SNP	Hay_fever_and/or_eczema,Eczema,Hay_fever_and/or_eczema,Eczema	NR,.,NR,.	upstream_gene_variant	processed_pseudogene	MODIFIER
rs2230624	chr1	12115601	TNFRSF8	G	A	2	0.01	SNP	Mosquito_bite_size,Atopic_asthma,Asthma,Mosquito_bite_size,Atopic_asthma,Asthma,Mosquito_bite_size,Atopic_asthma,Asthma	TNFRSF8,NR,TNFRSF8__TNFRSF1B__MIR4632__MIIP__MIR6729__MIR7846,TNFRSF8,NR,TNFRSF8__TNFRSF1B__MIR4632__MIIP__MIR6729__MIR7846,TNFRSF8,NR,TNFRSF8__TNFRSF1B__MIR4632__MIIP__MIR6729__MIR7846	missense_variant	protein_coding	MODERATE
.	chr1	12183703	TNFRSF1B	TCTATCTATTCTATCTACCTATCTATCTATCTATCTATCTATCTATCTAGCTAGCTAGCTAGCTAGCTATCTATTCTATCTACCTACCTATCTATCTATCTAGCTATCTATCTATTCTATCTAC	ACTATCTATTCTATCTACCTATCTATCTATCTATCTATCTATCTATCTAGCTAGCTAGCTAGCTAGCTATCTATTCTATCTACCTACCTATCTATCTATCTAGCTATCTATCTATTCTATCTAC	6	0.031	MIXED	Blood_protein_levels_in_cardiovascular_risk	TNFRSF1B	intron_variant	protein_coding	MODIFIER
.	chr1	12183707	TNFRSF1B	TCTATTCTATCTACCTATCTATCTATCTATCTATCTATCTATCTAGCTAGCTAGCTAGCTAGCTATCTATTCTATCTACCTACCTATCTATCTATCTAGCTATCTATCTATTCTATCTAC	*	4	0.021	INDEL	Blood_protein_levels_in_cardiovascular_risk	TNFRSF1B	intron_variant	protein_coding	MODIFIER
.	chr1	12183711	TNFRSF1B	TTCTATCTACCTATCTATCTATCTATCTATCTATCTATCTAGCTAGCTAGCTAGCTAGCTATCTATTCTATCTACCTACCTATCTATCTATCTAGCTATCTATCTATTCTATCTAC	*	18	0.097	INDEL	Blood_protein_levels_in_cardiovascular_risk	TNFRSF1B	intron_variant	protein_coding	MODIFIER
.	chr1	12183711	TNFRSF1B	TTCTATCTACCTATCTATCTATCTATCTATCTATCTATCTAGCTAGCTAGCTAGCTAGCTATCTATTCTATCTACCTACCTATCTATCTATCTAGCTATCTATCTATTCTATCTAC	TTCTATCTATCTACCTATCTATCTATCTATCTATCTATCTATCTAGCTAGCTAGCTAGCTAGCTATCTATTCTATCTACCTACCTATCTATCTATCTAGCTATCTATCTATTCTATCTAC	11	0.059	INDEL	Blood_protein_levels_in_cardiovascular_risk	TNFRSF1B	intron_variant	protein_coding	MODIFIER
.	chr1	12183711	TNFRSF1B	TTCTATCTACCTATCTATCTATCTATCTATCTATCTATCTAGCTAGCTAGCTAGCTAGCTATCTATTCTATCTACCTACCTATCTATCTATCTAGCTATCTATCTATTCTATCTAC	TCTATCTATCTATCTATCTATCTATCTATCTAGCTAGCTAGCTAGCTAGCTATCTATTCTATCTACCTACCTATCTATCTATCTAGCTATCTATCTATTCTATCTAC	4	0.022	INDEL	Blood_protein_levels_in_cardiovascular_risk	TNFRSF1B	intron_variant	protein_coding	MODIFIER
.	chr1	12183768	TNFRSF1B	G	C	6	0.034	SNP	Blood_protein_levels_in_cardiovascular_risk	TNFRSF1B	intron_variant	protein_coding	MODIFIER
.	chr1	12183768	TNFRSF1B	G	*	4	0.023	SNP	Blood_protein_levels_in_cardiovascular_risk	TNFRSF1B	intron_variant	protein_coding	MODIFIER
rs474247	chr1	12186118	TNFRSF1B	C	T	36	0.186	SNP	Eosinophil_counts	.	intron_variant	protein_coding	MODIFIER
rs5746009	chr1	12189511	TNFRSF1B	A	C	16	0.082	SNP	Hypothyroidism	.	upstream_gene_variant	processed_transcript	MODIFIER
rs5746061	chr1	12206534	TNFRSF1B	A	G	46	0.237	SNP	Urate_levels__BMI_interaction_	TNFRSF1B	intron_variant	protein_coding	MODIFIER
rs6685273	chr1	12313691	VPS13D	C	T	20	0.103	SNP	Cytokine-stimulated_IL-6_production,Cytokine_and_corticosteroid-stimulated_IL-6_production,Cytokine-stimulated_IL-6_production,Cytokine_and_corticosteroid-stimulated_IL-6_production	VPS13D,VPS13D,VPS13D,VPS13D	intron_variant	protein_coding	MODIFIER
.	chr1	12553392	RP5-888M10.2-DHRS3	G	A	87	0.448	SNP	Vertical_cup-disc_ratio__multi-trait_analysis_,Vertical_cup-disc_ratio__adjusted_for_vertical_disc_diameter_,Vertical_cup-disc_ratio__multi-trait_analysis_,Vertical_cup-disc_ratio__adjusted_for_vertical_disc_diameter_	VPS13D__DHRS3,DHRS3,VPS13D__DHRS3,DHRS3	intergenic_region		MODIFIER
.	chr1	12554818	RP5-888M10.2-DHRS3	A	G	86	0.443	SNP	Optic_cup_area,Optic_cup_area,Optic_cup_area,Optic_cup_area	DHRS3,DHRS3,DHRS3,DHRS3	intergenic_region		MODIFIER
rs12136952	chr1	12601409	DHRS3	G	C	64	0.33	SNP	Red_blood_cell_count	.	intron_variant	protein_coding	MODIFIER
rs2489260	chr1	12681229	AADACL4-RP11-474O21.2	G	A	6	0.031	SNP	Obesity-related_traits	AADACL4	intergenic_region		MODIFIER
.	chr1	12709237	RP11-474O21.2-AADACL3	T	C	19	0.098	SNP	Serum_bilirubin_levels_x_Mediterranean_diet_adherence_interaction_in_metabolic_syndrome	intergenic	intergenic_region		MODIFIER
rs78163065	chr1	12847596	HNRNPCL1	C	G	6	0.031	SNP	Psychological_distress	NSM	missense_variant	protein_coding	MODERATE
rs2885135	chr1	13580032	PDPN	G	C	26	0.134	SNP	Response_to_cytadine_analogues__cytosine_arabinoside_	NR	upstream_gene_variant	protein_coding	MODIFIER
rs2487628	chr1	13615578	PDPN	A	G	148	0.763	SNP	Height	.	downstream_gene_variant	protein_coding	MODIFIER
rs61775135	chr1	13821912	PRDM2	C	A	22	0.113	SNP	Intracranial_aneurysm	PRDM2	intron_variant	protein_coding	MODIFIER
rs2697963	chr1	13824245	PRDM2	G	T	161	0.83	SNP	Menarche__age_at_onset_	.	3_prime_UTR_variant	protein_coding	MODIFIER
rs12028630	chr1	13845127	PRDM2-KAZN	A	G	53	0.273	SNP	Osteoarthritis__self-reported_	NR	intergenic_region		MODIFIER
rs7542939	chr1	13866181	PRDM2-KAZN	G	A	22	0.113	SNP	Left_ventricular_function_change_in_anthracycline_treatment	PRDM2	intergenic_region		MODIFIER
rs72639058	chr1	13913797	KAZN	C	T	18	0.093	SNP	Logical_memory__delayed_recall__in_Alzheimer's_disease_dementia	PRDM2__KAZN	intron_variant	protein_coding	MODIFIER
rs12044299	chr1	13961624	KAZN	G	A	9	0.046	SNP	Response_to_SSRI__symptom_remission_	NR	intron_variant	protein_coding	MODIFIER
rs6681501	chr1	13994007	KAZN	G	T	32	0.165	SNP	Aspartate_aminotransferase_levels	intergenic	intron_variant	protein_coding	MODIFIER
rs76347430	chr1	14069324	KAZN	A	G	3	0.015	SNP	Suicide_attempts_in_major_depressive_disorder	NR	intron_variant	protein_coding	MODIFIER
rs55889542	chr1	14083049	KAZN	G	A	14	0.072	SNP	Moderate-to-late_spontaneous_preterm_birth	KAZN	intron_variant	protein_coding	MODIFIER
rs78609359	chr1	14136956	KAZN	C	T	2	0.01	SNP	Weight,Body_mass_index,Weight,Body_mass_index	KAZN,KAZN,KAZN,KAZN	intron_variant	protein_coding	MODIFIER
rs12065331	chr1	14181336	KAZN	C	T	47	0.242	SNP	Morningness,Chronotype,Morningness,Chronotype	.,PRDM2__KAZN,.,PRDM2__KAZN	intron_variant	protein_coding	MODIFIER
rs12136800	chr1	14278839	KAZN	T	C	4	0.021	SNP	Cerebral_amyloid_deposition_in_APOEe4_non-carriers__PET_imaging_	PRDM2__KAZN	intron_variant	protein_coding	MODIFIER
rs11803759	chr1	14338636	KAZN	C	T	7	0.036	SNP	Colorectal_cancer	Intergenic	intron_variant	protein_coding	MODIFIER
rs6429657	chr1	14375858	RP4-704D23.1	G	A	185	0.954	SNP	Facial_wrinkles	NR	intron_variant	lincRNA	MODIFIER
rs12130603	chr1	14418293	KAZN	C	G	32	0.165	SNP	Heart_rate_response_to_beta_blockers__atenolol_add-on_therapy_	NR	intron_variant	protein_coding	MODIFIER
rs2480054	chr1	14466039	KAZN	A	G	110	0.567	SNP	Chagas_cardiomyopathy_in_Tripanosoma_cruzi_seropositivity	NR	intron_variant	protein_coding	MODIFIER
rs77944739	chr1	14794049	KAZN	G	A	8	0.041	SNP	DNA_methylation_variation__age_effect_	NR	intron_variant	protein_coding	MODIFIER
rs804136	chr1	14807172	KAZN	C	A	122	0.629	SNP	Heart_rate_response_to_beta_blockers__atenolol_monotherapy_	NR	intron_variant	protein_coding	MODIFIER
rs2807544	chr1	14877749	KAZN	A	G	99	0.51	SNP	Interleukin-2_levels	NR	intron_variant	protein_coding	MODIFIER
rs880923	chr1	14969410	KAZN	G	C	55	0.284	SNP	Red_blood_cell_count	.	intron_variant	protein_coding	MODIFIER
rs6429703	chr1	15013464	KAZN	T	C	169	0.871	SNP	Adverse_response_to_chemotherapy__neutropenia/leucopenia___paclitaxel_+_carboplatin_	RP1-21O18.1	intron_variant	protein_coding	MODIFIER
rs6667220	chr1	15021144	KAZN	G	A	138	0.711	SNP	Chronic_obstructive_pulmonary_disease-related_biomarkers	RP1-21O18.1	intron_variant	protein_coding	MODIFIER
rs12072230	chr1	15091577	KAZN	T	C	50	0.258	SNP	Conotruncal_heart_defects__inherited_effects_	KAZN	intron_variant	protein_coding	MODIFIER
rs518152	chr1	15107763	TMEM51-AS1	G	A	35	0.18	SNP	Post-traumatic_stress_disorder	NR	downstream_gene_variant	antisense	MODIFIER
rs148757321	chr1	15109727	TMEM51-AS1	CTGTG	C	13	0.107	INDEL	Post-traumatic_stress_disorder	NR	downstream_gene_variant	antisense	MODIFIER
rs1883758	chr1	15177155	TMEM51	C	T	148	0.763	SNP	Adolescent_idiopathic_scoliosis	NR	intron_variant	protein_coding	MODIFIER
rs10927723	chr1	15212038	TMEM51	C	G	57	0.294	SNP	Estimated_glomerular_filtration_rate	CASP9	intron_variant	protein_coding	MODIFIER
rs10737909	chr1	15222140	RP5-903E17.2	G	T	96	0.495	SNP	Migraine	intergenic	upstream_gene_variant	processed_pseudogene	MODIFIER
rs10127456	chr1	15327376	FHAD1	G	A	56	0.289	SNP	Coronary_artery_aneurysm_in_Kawasaki_disease	FHAD1	intron_variant	processed_transcript	MODIFIER
rs3001999	chr1	15379575	FHAD1	T	G	44	0.227	SNP	Blood_protein_levels	CELA2A	upstream_gene_variant	processed_transcript	MODIFIER
rs79280654	chr1	15410646	RP3-467K16.4	G	A	8	0.041	SNP	Alcoholic_chronic_pancreatitis	EFHD2__RP3-467K16.4__FHAD1__CELA2A	upstream_gene_variant	lincRNA	MODIFIER
rs2473355	chr1	15423721	EFHD2	A	G	75	0.387	SNP	Alcoholic_chronic_pancreatitis	EFHD2__CTRC__FHAD1__CELA2A__CELA2B	intron_variant	protein_coding	MODIFIER
rs6695499	chr1	15429180	EFHD2	G	A	50	0.258	SNP	Alcoholic_chronic_pancreatitis	EFHD2__CTRC__CELA2A__FHAD1__CELA2B	3_prime_UTR_variant	protein_coding	MODIFIER
rs6693417	chr1	15436844	CTRC	A	G	72	0.371	SNP	Alcoholic_chronic_pancreatitis	CTRC__EFHD2__CELA2A__CELA2B__FHAD1	upstream_gene_variant	protein_coding	MODIFIER
rs545634;439564	chr1	15443607	CTRC	G	A	20	0.103	SNP	Alcoholic_chronic_pancreatitis	CTRC__CELA2A__EFHD2__CELA2B__FHAD1__CASP9	downstream_gene_variant	processed_transcript	MODIFIER
rs565421	chr1	15455633	CELA2A	C	T	62	0.32	SNP	Alcoholic_chronic_pancreatitis	CELA2A__CTRC__CELA2B__EFHD2__CASP9	upstream_gene_variant	protein_coding	MODIFIER
rs6702946	chr1	15455849	CELA2A	G	A	47	0.242	SNP	Alcoholic_chronic_pancreatitis	CELA2A__CTRC__CELA2B__EFHD2__CASP9	upstream_gene_variant	protein_coding	MODIFIER
rs12562037	chr1	15456025	CELA2A	T	C	24	0.124	SNP	Alcoholic_chronic_pancreatitis	CELA2B__EFHD2__CASP9__CELA2A__CTRC	upstream_gene_variant	protein_coding	MODIFIER
rs144878061	chr1	15456801	CELA2A	C	G	9	0.046	SNP	Alcoholic_chronic_pancreatitis	CELA2A__CTRC__CELA2B__EFHD2__CASP9	splice_region_variant&intron_variant	protein_coding	LOW
rs2901964	chr1	15465931	CELA2A	C	G	32	0.165	SNP	Erectile_dysfunction_and_prostate_cancer_treatment	ELA2A	downstream_gene_variant	processed_transcript	MODIFIER
rs1042010	chr1	15467418	CELA2A	G	A	30	0.155	SNP	Systolic_blood_pressure,Systolic_blood_pressure,Systolic_blood_pressure,Systolic_blood_pressure	CELA2A,CELA2A,CELA2A,CELA2A	synonymous_variant	protein_coding	LOW
rs72865183	chr1	15468885	CELA2A	C	T	33	0.17	SNP	Systolic_blood_pressure	CELA2A	intron_variant	protein_coding	MODIFIER
rs3820068	chr1	15471702	CELA2B	A	G	32	0.165	SNP	Systolic_blood_pressure,Pulse_pressure,Systolic_blood_pressure,Systolic_blood_pressure,Pulse_pressure,Systolic_blood_pressure,Systolic_blood_pressure,Pulse_pressure,Systolic_blood_pressure	CELA2A,CELA2A,CELA2A,CELA2A,CELA2A,CELA2A,CELA2A,CELA2A,CELA2A	upstream_gene_variant	protein_coding	MODIFIER
rs3820071	chr1	15482272	CELA2B	G	A	50	0.258	SNP	Body_mass_index	CELA2B	missense_variant	protein_coding	MODERATE
rs3766160	chr1	15482377	CELA2B	G	A	50	0.258	SNP	Body_mass_index,Resistant_hypertension,Body_mass_index,Resistant_hypertension	NA,CELA2B,NA,CELA2B	missense_variant	protein_coding	MODERATE
rs1800615	chr1	15505786	CASP9	C	T	57	0.294	SNP	Glomerular_filtration_rate__creatinine_	CASP9	downstream_gene_variant	retained_intron	MODIFIER
rs4645995	chr1	15522508	DNAJC16	G	C	16	0.082	SNP	Alcoholic_chronic_pancreatitis	CASP9__DNAJC16__CELA2B__AGMAT	upstream_gene_variant	protein_coding	MODIFIER
rs1052571	chr1	15524118	CASP9	G	A	96	0.495	SNP	Red_blood_cell_count	.	missense_variant	protein_coding	MODERATE
rs7546668	chr1	15528628	CASP9	G	C	57	0.294	SNP	Glomerular_filtration_rate__creatinine_	CASP9	upstream_gene_variant	protein_coding	MODIFIER
rs12124078	chr1	15543404	SCARNA21	A	G	57	0.294	SNP	Glomerular_filtration_rate_in_non_diabetics__creatinine_	CASP9	downstream_gene_variant	scaRNA	MODIFIER
rs3980014	chr1	15549419	DNAJC16	C	T	105	0.541	SNP	Urinary_metabolite_levels_in_chronic_kidney_disease	CASP9	intron_variant	protein_coding	MODIFIER
rs141398135	chr1	15572985	AGMAT	C	T	14	0.072	SNP	Alcoholic_chronic_pancreatitis	AGMAT__DNAJC16__CHCHD2P6__DI2__CASP9	3_prime_UTR_variant	protein_coding	MODIFIER
rs6664388	chr1	15581747	RP4-680D5.2	C	T	57	0.294	SNP	Estimated_glomerular_filtration_rate,Estimated_glomerular_filtration_rate,Estimated_glomerular_filtration_rate,Estimated_glomerular_filtration_rate	CASP9,DDI2__AGMAT__PLEKHM2__CELA2B,CASP9,DDI2__AGMAT__PLEKHM2__CELA2B	downstream_gene_variant	antisense	MODIFIER
rs45619934	chr1	15585452	AGMAT	G	T	57	0.294	SNP	Estimated_glomerular_filtration_rate	CASP9	upstream_gene_variant	protein_coding	MODIFIER
rs10159261	chr1	15586492	AGMAT	G	T	57	0.294	SNP	Estimated_glomerular_filtration_rate	AGMAT	upstream_gene_variant	protein_coding	MODIFIER
rs6666886	chr1	15587837	AGMAT	C	G	105	0.541	SNP	Urinary_metabolite_levels_in_chronic_kidney_disease	CASP9	upstream_gene_variant	protein_coding	MODIFIER
rs6667182	chr1	15588050	AGMAT	C	T	57	0.294	SNP	Estimated_glomerular_filtration_rate	AGMAT	upstream_gene_variant	protein_coding	MODIFIER
rs59948050	chr1	15588662	AGMAT	T	G	28	0.144	SNP	Morning_vs._evening_chronotype	NR	upstream_gene_variant	protein_coding	MODIFIER
rs77576965	chr1	15590239	DNAJC16	C	T	60	0.309	SNP	Ease_of_getting_up_in_the_morning	NR	intron_variant	processed_transcript	MODIFIER
rs77808099	chr1	15618437	RP4-680D5.4	C	T	13	0.067	SNP	Alcoholic_chronic_pancreatitis	DDI2__RP4-680D5.4__CHCHD2P6__DNAJC16__AGMAT__RSC1A1	upstream_gene_variant	processed_pseudogene	MODIFIER
rs17448682	chr1	15640218	DDI2	C	T	48	0.247	SNP	Morningness,Morning_person,Chronotype,Morning_person,Morningness,Morning_person,Chronotype,Morning_person,Morningness,Morning_person,Chronotype,Morning_person,Morningness,Morning_person,Chronotype,Morning_person	.,DDI2,DDI2,.,.,DDI2,DDI2,.,.,DDI2,DDI2,.,.,DDI2,DDI2,.	intron_variant	protein_coding	MODIFIER
rs78873257	chr1	15647250	DDI2	T	C	59	0.304	SNP	Systolic_blood_pressure	.	upstream_gene_variant	retained_intron	MODIFIER
rs2104038	chr1	15649492	DDI2	A	G	57	0.294	SNP	Pulse_pressure	DDI2	upstream_gene_variant	retained_intron	MODIFIER
rs74054849	chr1	15743433	SLC25A34	G	A	22	0.113	SNP	Alcoholic_chronic_pancreatitis	RP11-169K16.4__TMEM82__SLC25A34__PLEKHM2__FBLIM1	downstream_gene_variant	protein_coding	MODIFIER
rs10927848	chr1	15749411	TMEM82	G	A	62	0.32	SNP	Alcohol_consumption__heavy_vs._light/non-drinkers_	TMEM82	downstream_gene_variant	protein_coding	MODIFIER
rs12725198	chr1	15753676	FBLIM1	G	A	38	0.196	SNP	Cardiac_Troponin-T_levels	FBLIM1	upstream_gene_variant	protein_coding	MODIFIER
rs938295	chr1	15760765	FBLIM1	C	T	44	0.227	SNP	Gut_microbiota__bacterial_taxa_,Heel_bone_mineral_density,Heel_bone_mineral_density,Gut_microbiota__bacterial_taxa_,Heel_bone_mineral_density,Heel_bone_mineral_density,Gut_microbiota__bacterial_taxa_,Heel_bone_mineral_density,Heel_bone_mineral_density	FBLIM1,FBLIM1,.,FBLIM1,FBLIM1,.,FBLIM1,FBLIM1,.	upstream_gene_variant	protein_coding	MODIFIER
rs10803398	chr1	15770742	FBLIM1	G	A	163	0.84	SNP	Alcoholic_chronic_pancreatitis	FBLIM1__TMEM82__SLC25A34__PLEKHM2	downstream_gene_variant	protein_coding	MODIFIER
rs35495014	chr1	15775484	FBLIM1	G	A	114	0.588	SNP	Heel_bone_mineral_density	.	upstream_gene_variant	processed_transcript	MODIFIER
rs148933117	chr1	15791573	RPL12P14	A	C	14	0.072	SNP	Alcoholic_chronic_pancreatitis	RP11-169K16.6__FBLIM1__TMEM82__SLC25A34	upstream_gene_variant	processed_pseudogene	MODIFIER
rs12738340	chr1	15806901	UQCRHL	C	A	179	0.923	SNP	Blond_vs._brown/black_hair_color	UQCRHL	downstream_gene_variant	protein_coding	MODIFIER
rs6701290	chr1	15862186	SPEN	G	A	178	0.918	SNP	Heel_bone_mineral_density,Heel_bone_mineral_density,Heel_bone_mineral_density,Heel_bone_mineral_density,Heel_bone_mineral_density,Heel_bone_mineral_density,Heel_bone_mineral_density,Heel_bone_mineral_density,Heel_bone_mineral_density,Heel_bone_mineral_density,Heel_bone_mineral_density,Heel_bone_mineral_density,Heel_bone_mineral_density,Heel_bone_mineral_density,Heel_bone_mineral_density,Heel_bone…	SPEN,SPEN,SPEN,.,SPEN,SPEN,SPEN,.,SPEN,SPEN,SPEN,.,SPEN,SPEN,SPEN,.	intron_variant	protein_coding	MODIFIER
rs848216	chr1	15944685	ZBTB17	T	C	16	0.082	SNP	Heel_bone_mineral_density,Heel_bone_mineral_density,Heel_bone_mineral_density,Heel_bone_mineral_density	.,.,.,.	sequence_feature	protein_coding	MODERATE
rs698891	chr1	15948274	ZBTB17	C	T	17	0.088	SNP	Heel_bone_mineral_density	ZBTB17	upstream_gene_variant	processed_transcript	MODIFIER
rs848188	chr1	15950587	ZBTB17	A	C	16	0.082	SNP	Hair_color	.	upstream_gene_variant	processed_transcript	MODIFIER
rs10927875	chr1	15972817	RP11-5P18.1	C	T	60	0.309	SNP	Idiopathic_dilated_cardiomyopathy	ZBTB17	downstream_gene_variant	processed_pseudogene	MODIFIER
rs848309	chr1	15981952	ZBTB17-RP11-5P18.3	T	C	118	0.608	SNP	Systolic_blood_pressure	.	intergenic_region		MODIFIER
rs1763632	chr1	15985643	RP11-5P18.3	T	C	178	0.918	SNP	Estimated_glomerular_filtration_rate	CASP9	upstream_gene_variant	unprocessed_pseudogene	MODIFIER
rs848302	chr1	15989624	RP11-5P18.11	T	A	161	0.83	SNP	Glomerular_filtration_rate	ZBTB17__C1orf64	upstream_gene_variant	processed_pseudogene	MODIFIER
rs10927886	chr1	16012818	C1orf64	C	G	69	0.356	SNP	Arterial_stiffness_index	HSPB7	downstream_gene_variant	protein_coding	MODIFIER
rs1048238	chr1	16015154	HSPB7	C	T	104	0.536	SNP	Systolic_blood_pressure,Systolic_blood_pressure,Systolic_blood_pressure,Systolic_blood_pressure	HSPB7,HSPB7,HSPB7,HSPB7	3_prime_UTR_variant	protein_coding	MODIFIER
rs1048238	chr1	16015154	HSPB7	C	G	19	0.098	SNP	Systolic_blood_pressure,Systolic_blood_pressure,Systolic_blood_pressure,Systolic_blood_pressure	HSPB7,HSPB7,HSPB7,HSPB7	3_prime_UTR_variant	protein_coding	MODIFIER
rs1572381	chr1	16017999	HSPB7	G	A	123	0.634	SNP	Height	.	5_prime_UTR_variant	protein_coding	MODIFIER
rs9442189	chr1	16022642	CLCNKA	G	A	4	0.021	SNP	Waist_circumference_adjusted_for_body_mass_index	CLCNKA	missense_variant	protein_coding	MODERATE
rs74057559	chr1	16036224	CLCNKA	C	T	13	0.068	SNP	Erectile_dysfunction	SPEN__C1orf64__ZBTB17__HSPB7	downstream_gene_variant	protein_coding	MODIFIER
rs2007471	chr1	16042482	CLCNKB	C	T	74	0.381	SNP	Red_blood_cell_count	.	upstream_gene_variant	protein_coding	MODIFIER
rs3085862	chr1	16043683	CLCNKB	A	AGCTCT	87	0.448	INDEL	Red_blood_cell_count	CLCNKB__RP11-5P18.10	upstream_gene_variant	protein_coding	MODIFIER
rs9442235	chr1	16066862	FAM131C	T	G	97	0.5	SNP	Cognitive_performance	FAM131C	intron_variant	protein_coding	MODIFIER
rs28711771	chr1	16093094	FAM131C-EPHA2	G	A	103	0.531	SNP	Cardiovascular_disease	.	intergenic_region		MODIFIER
rs28629977	chr1	16170777	RP11-276H7.3-ARHGEF19-AS1	G	C	118	0.608	SNP	Blood_protein_levels	EPHA2	intergenic_region		MODIFIER
rs7538966	chr1	16178054	RP11-276H7.3-ARHGEF19-AS1	T	C	126	0.649	SNP	Lung_function__FEV1/FVC_	.	intergenic_region		MODIFIER
rs1497406	chr1	16178825	RP11-276H7.3-ARHGEF19-AS1	A	G	123	0.634	SNP	Liver_enzyme_levels__gamma-glutamyl_transferase_,Gamma_glutamyl_transferase_levels,Gamma_glutamyl_transferase_levels_in_low_alcohol_consumption,Liver_enzyme_levels__gamma-glutamyl_transferase_,Gamma_glutamyl_transferase_levels,Gamma_glutamyl_transferase_levels_in_low_alcohol_consumption,Liver_enzyme_levels__gamma-glutamyl_transferase_,Gamma_glutamyl_transferase_levels,Gamma_glutamyl_transferase_l…	EPHA2__RSG1,intergenic,NR,EPHA2__RSG1,intergenic,NR,EPHA2__RSG1,intergenic,NR	intergenic_region		MODIFIER
rs7538216	chr1	16183176	RP11-276H7.3-ARHGEF19-AS1	T	C	125	0.644	SNP	LDL_cholesterol	intergenic	intergenic_region		MODIFIER
rs36086195	chr1	16184399	RP11-276H7.3-ARHGEF19-AS1	C	T	122	0.629	SNP	Gamma_glutamyl_transferase_levels	EPHA2__ARHGEF19	intergenic_region		MODIFIER
rs6656611	chr1	16189310	RP11-276H7.3-ARHGEF19-AS1	T	C	125	0.644	SNP	Total_cholesterol_levels	intergenic	intergenic_region		MODIFIER
rs6676143	chr1	16201723	ARHGEF19	G	T	105	0.541	SNP	Balding_type_1	.	downstream_gene_variant	protein_coding	MODIFIER
rs200243292	chr1	16201977	ARHGEF19	TACCCTAGGGACC	T	151	0.778	INDEL	Facial_morphology	ARHGEF19	downstream_gene_variant	protein_coding	MODIFIER
rs61769779	chr1	16216895	ARHGEF19	G	A	20	0.103	SNP	Male-pattern_baldness	NR	upstream_gene_variant	protein_coding	MODIFIER
rs34966560	chr1	16230291	ANO7L1	C	T	55	0.284	SNP	Estimated_glomerular_filtration_rate	RSG1	upstream_gene_variant	transcribed_unprocessed_pseudogene	MODIFIER
rs11260709	chr1	16231196	ANO7L1	T	C	55	0.284	SNP	Estimated_glomerular_filtration_rate	RSG1	upstream_gene_variant	transcribed_unprocessed_pseudogene	MODIFIER
rs11260765	chr1	16481730	CROCCP3	C	G	119	0.613	SNP	Height	.	intron_variant	processed_transcript	MODIFIER
rs78886584	chr1	16532830		A	G	110	0.567	SNP	Body_mass_index	.	TF_binding_site_variant		MODIFIER
rs79150293	chr1	16879762	CROCC	A	G	25	0.129	SNP	Height	.	intron_variant	processed_transcript	MODIFIER
rs114489401	chr1	16884162	RP11-108M9.5	G	A	10	0.052	SNP	Waist_circumference_adjusted_for_body_mass_index	NR	upstream_gene_variant	processed_pseudogene	MODIFIER
rs113018699	chr1	16889604	RP11-108M9.4	C	G	8	0.041	SNP	Waist_circumference_adjusted_for_body_mass_index	RP11-108M9.4__CROCC	upstream_gene_variant	lincRNA	MODIFIER
rs6586513	chr1	16889836	RP11-108M9.4	C	A	137	0.706	SNP	Allergic_rhinitis	CROCC	upstream_gene_variant	lincRNA	MODIFIER
rs2273113	chr1	16960919	CROCC	T	C	68	0.351	SNP	Red_blood_cell_count	.	synonymous_variant	protein_coding	LOW
rs761423	chr1	16975177	RP1-37C10.3	T	C	77	0.397	SNP	Body_mass_index,Body_mass_index,Body_mass_index,Body_mass_index	NA,NR,NA,NR	upstream_gene_variant	antisense	MODIFIER
rs761422	chr1	16975285	MFAP2	A	G	84	0.433	SNP	Lung_function__FVC_	.	synonymous_variant	protein_coding	LOW
rs2235932	chr1	16977094	RP1-37C10.3	C	T	106	0.546	SNP	Blood_protein_levels,Blood_protein_levels,Blood_protein_levels,Blood_protein_levels	MFAP2,MFAP2,MFAP2,MFAP2	upstream_gene_variant	antisense	MODIFIER
rs9435729	chr1	16979325	MFAP2	G	C	140	0.722	SNP	Intake_of_total_sugars	RP1-37C10.3	upstream_gene_variant	protein_coding	MODIFIER
rs9435731	chr1	16979534	MFAP2	C	A	93	0.479	SNP	Chronic_obstructive_pulmonary_disease	MFAP2	upstream_gene_variant	protein_coding	MODIFIER
rs2284746	chr1	16980180	MFAP2	C	G	94	0.485	SNP	Pulmonary_function,Height,Pulmonary_function__smoking_interaction_,Height,Height,Height,Lung_function__FEV1/FVC_,Height,Height,Pulmonary_function,Height,Pulmonary_function__smoking_interaction_,Height,Height,Height,Lung_function__FEV1/FVC_,Height,Height,Pulmonary_function,Height,Pulmonary_function__smoking_interaction_,Height,Height,Height,Lung_function__FEV1/FVC_,Height,Height,Pulmonary_function…	MFAP2,MFAP2,MFAP2,MFAP2,MFAP2,MFAP2,MFAP2,.,NR,MFAP2,MFAP2,MFAP2,MFAP2,MFAP2,MFAP2,MFAP2,.,NR,MFAP2,MFAP2,MFAP2,MFAP2,MFAP2,MFAP2,MFAP2,.,NR,MFAP2,MFAP2,MFAP2,MFAP2,MFAP2,MFAP2,MFAP2,.,NR,MFAP2,MFAP2,MFAP2,MFAP2,MFAP2,MFAP2,MFAP2,.,NR,MFAP2,MFAP2,MFAP2,MFAP2,MFAP2,MFAP2,MFAP2,.,NR,MFAP2,MFAP2,MFAP2,MFAP2,MFAP2,MFAP2,MFAP2,.,NR,MFAP2,MFAP2,MFAP2,MFAP2,MFAP2,MFAP2,MFAP2,.,NR,MFAP2,MFAP2,MFAP2,MFAP2…	upstream_gene_variant	protein_coding	MODIFIER
rs55750792	chr1	16980375	MFAP2	G	A	92	0.474	SNP	Body_fat_distribution__leg_fat_ratio_,Body_fat_distribution__trunk_fat_ratio_,Body_fat_distribution__arm_fat_ratio_,Body_fat_distribution__leg_fat_ratio_,Body_fat_distribution__trunk_fat_ratio_,Body_fat_distribution__leg_fat_ratio_,Body_fat_distribution__trunk_fat_ratio_,Body_fat_distribution__arm_fat_ratio_,Body_fat_distribution__leg_fat_ratio_,Body_fat_distribution__trunk_fat_ratio_,Body_fat_di…	ATP13A2__MFAP2,ATP13A2__MFAP2,ATP13A2__MFAP2,ATP13A2__MFAP2,ATP13A2__MFAP2,ATP13A2__MFAP2,ATP13A2__MFAP2,ATP13A2__MFAP2,ATP13A2__MFAP2,ATP13A2__MFAP2,ATP13A2__MFAP2,ATP13A2__MFAP2,ATP13A2__MFAP2,ATP13A2__MFAP2,ATP13A2__MFAP2,ATP13A2__MFAP2,ATP13A2__MFAP2,ATP13A2__MFAP2,ATP13A2__MFAP2,ATP13A2__MFAP2,ATP13A2__MFAP2,ATP13A2__MFAP2,ATP13A2__MFAP2,ATP13A2__MFAP2,ATP13A2__MFAP2	upstream_gene_variant	protein_coding	MODIFIER
rs9435732	chr1	16981663	MFAP2	C	T	45	0.232	SNP	Waist_circumference_adjusted_for_body_mass_index,Waist_circumference_adjusted_for_body_mass_index,Waist_circumference_adjusted_for_body_mass_index,Waist_circumference_adjusted_for_body_mass_index,Waist_circumference_adjusted_for_body_mass_index,Waist_circumference_adjusted_for_body_mass_index,Waist_circumference_adjusted_for_body_mass_index,Waist_circumference_adjusted_for_BMI__joint_analysis_mai…	MFAP2,MFAP2,MFAP2,MFAP2,MFAP2,MFAP2,MFAP2,MFAP2,MFAP2,MFAP2,MFAP2,MFAP2,MFAP2,MFAP2,MFAP2,MFAP2,MFAP2,MFAP2,MFAP2,MFAP2,MFAP2,MFAP2,MFAP2,MFAP2,MFAP2,MFAP2,MFAP2,NR,NR,.,MFAP2,MFAP2,MFAP2,MFAP2,MFAP2,MFAP2,MFAP2,MFAP2,MFAP2,MFAP2,MFAP2,MFAP2,MFAP2,MFAP2,MFAP2,MFAP2,MFAP2,MFAP2,MFAP2,MFAP2,MFAP2,MFAP2,MFAP2,MFAP2,MFAP2,MFAP2,MFAP2,NR,NR,.,MFAP2,MFAP2,MFAP2,MFAP2,MFAP2,MFAP2,MFAP2,MFAP2,MFAP2,MFAP2…	upstream_gene_variant	protein_coding	MODIFIER
rs9435733	chr1	16981759	MFAP2	T	C	94	0.485	SNP	Height,Lung_function__FEV1/FVC_,Lung_function__FVC_,Peak_expiratory_flow,Height,Lung_function__FEV1/FVC_,Lung_function__FVC_,Peak_expiratory_flow,Height,Lung_function__FEV1/FVC_,Lung_function__FVC_,Peak_expiratory_flow,Height,Lung_function__FEV1/FVC_,Lung_function__FVC_,Peak_expiratory_flow	RP1-37C10.3,MFAP2,MFAP2,MFAP2,RP1-37C10.3,MFAP2,MFAP2,MFAP2,RP1-37C10.3,MFAP2,MFAP2,MFAP2,RP1-37C10.3,MFAP2,MFAP2,MFAP2	upstream_gene_variant	protein_coding	MODIFIER
rs3754512	chr1	16983223	MFAP2	C	T	99	0.51	SNP	Lung_function__FEV1/FVC_	.	upstream_gene_variant	protein_coding	MODIFIER
rs4920605	chr1	16988930	ATP13A2	G	A	105	0.541	SNP	Hip_circumference_adjusted_for_BMI,Waist_circumference_adjusted_for_body_mass_index,Blood_protein_levels,Hip_circumference_adjusted_for_BMI,Waist_circumference_adjusted_for_body_mass_index,Blood_protein_levels,Hip_circumference_adjusted_for_BMI,Waist_circumference_adjusted_for_body_mass_index,Blood_protein_levels	RP1-37C10.3__ATP13A2,RP1-37C10.3__ATP13A2,MFAP2,RP1-37C10.3__ATP13A2,RP1-37C10.3__ATP13A2,MFAP2,RP1-37C10.3__ATP13A2,RP1-37C10.3__ATP13A2,MFAP2	downstream_gene_variant	protein_coding	MODIFIER
rs2076603;128465	chr1	16992516	ATP13A2	G	A	110	0.567	SNP	Body_mass_index	.	synonymous_variant	protein_coding	LOW
rs4920608	chr1	16992792	ATP13A2	C	T	110	0.567	SNP	Intraocular_pressure	ATP13A2	upstream_gene_variant	protein_coding	MODIFIER
rs56274609	chr1	16996773	ATP13A2	G	A	5	0.026	SNP	Waist_circumference_adjusted_for_body_mass_index	NR	upstream_gene_variant	retained_intron	MODIFIER
rs116488926	chr1	16997483	ATP13A2	T	C	14	0.072	SNP	Waist_circumference_adjusted_for_body_mass_index	NR	upstream_gene_variant	retained_intron	MODIFIER
rs6657613	chr1	17001705	ATP13A2	A	T	94	0.485	SNP	Hip_circumference_adjusted_for_BMI,Hip_circumference_adjusted_for_BMI,Hip_circumference_adjusted_for_BMI,Hip_circumference_adjusted_for_BMI,Hip_circumference_adjusted_for_BMI,Hip_circumference_adjusted_for_BMI,Hip_circumference_adjusted_for_BMI,Hip_circumference_adjusted_for_BMI,Hip_circumference_adjusted_for_BMI	ATP13A2,ATP13A2,ATP13A2,ATP13A2,ATP13A2,ATP13A2,ATP13A2,ATP13A2,ATP13A2	upstream_gene_variant	retained_intron	MODIFIER
rs3738814	chr1	17005181	ATP13A2	A	G	86	0.443	SNP	Height,Height,Waist_circumference_adjusted_for_BMI__joint_analysis_main_effects_and_physical_activity_interaction_,Waist_circumference_adjusted_for_BMI_in_active_individuals,Height,Height,Height,Waist_circumference_adjusted_for_BMI__joint_analysis_main_effects_and_physical_activity_interaction_,Waist_circumference_adjusted_for_BMI_in_active_individuals,Height,Height,Height,Waist_circumference_adj…	ATP13A2__SDHB,ATP13A2,ATP13A2,ATP13A2,NR,ATP13A2__SDHB,ATP13A2,ATP13A2,ATP13A2,NR,ATP13A2__SDHB,ATP13A2,ATP13A2,ATP13A2,NR,ATP13A2__SDHB,ATP13A2,ATP13A2,ATP13A2,NR,ATP13A2__SDHB,ATP13A2,ATP13A2,ATP13A2,NR	upstream_gene_variant	retained_intron	MODIFIER
rs12073028	chr1	17044657	SDHB	T	C	115	0.593	SNP	Waist_circumference_adjusted_for_body_mass_index	NR	intron_variant	protein_coding	MODIFIER
rs60402019	chr1	17081463	PADI2	G	A	6	0.031	SNP	Prudent_dietary_pattern	PADI2	intron_variant	protein_coding	MODIFIER
rs761426	chr1	17087404	PADI2	T	A	55	0.284	SNP	Rheumatoid_arthritis,Rheumatoid_arthritis,Rheumatoid_arthritis,Rheumatoid_arthritis	PADI2,PADI2,PADI2,PADI2	upstream_gene_variant	processed_transcript	MODIFIER
rs2235920	chr1	17093903	PADI2	C	G	114	0.588	SNP	Waist_circumference_adjusted_for_body_mass_index	NR	intron_variant	protein_coding	MODIFIER
rs12035906	chr1	17149783	PADI2-RP11-380J14.1	G	C	145	0.747	SNP	Metabolite_levels	PADI1	intergenic_region		MODIFIER
rs2977262	chr1	17253571	PADI3	A	C	59	0.304	SNP	Waist_circumference,Waist_circumference,Waist_circumference,Waist_circumference	PADI3,PADI3,PADI3,PADI3	intron_variant	protein_coding	MODIFIER
rs3003429	chr1	17265184	PADI3	T	C	8	0.041	SNP	Pulmonary_function__smoking_interaction_	PADI3	intron_variant	protein_coding	MODIFIER
rs11203346	chr1	17274327	MIR3972	A	G	25	0.129	SNP	Blond_vs._brown/black_hair_color	PADI3	upstream_gene_variant	miRNA	MODIFIER
rs11585357	chr1	17274670	PADI3	C	T	25	0.129	SNP	Hair_shape	NR	synonymous_variant	protein_coding	LOW
rs2977303	chr1	17285053	PADI3	A	T	169	0.871	SNP	Hair_color	.	downstream_gene_variant	protein_coding	MODIFIER
rs12568771	chr1	17287314	PADI3	A	G	104	0.536	SNP	IgA_nephropathy	PADI4__PADI3__PADI1	downstream_gene_variant	protein_coding	MODIFIER
rs1748041	chr1	17328912	AC004824.1	C	T	142	0.732	SNP	Autoimmune_traits__pleiotropy_,Rheumatoid_arthritis,Autoimmune_traits__pleiotropy_,Rheumatoid_arthritis	PADI4,PADI4,PADI4,PADI4	downstream_gene_variant	protein_coding	MODIFIER
rs2301888	chr1	17346235	PADI4	G	A	72	0.371	SNP	Rheumatoid_arthritis,Rheumatoid_arthritis,Rheumatoid_arthritis,Rheumatoid_arthritis__ACPA-positive_,Rheumatoid_arthritis,Rheumatoid_arthritis,Rheumatoid_arthritis,Rheumatoid_arthritis,Rheumatoid_arthritis,Rheumatoid_arthritis,Rheumatoid_arthritis__ACPA-positive_,Rheumatoid_arthritis,Rheumatoid_arthritis,Rheumatoid_arthritis,Rheumatoid_arthritis,Rheumatoid_arthritis,Rheumatoid_arthritis,Rheumatoid…	PADI4,PADI4,PADI4,PADI4,PADI4,PADI4,PADI4,PADI4,PADI4,PADI4,PADI4,PADI4,PADI4,PADI4,PADI4,PADI4,PADI4,PADI4,PADI4,PADI4,PADI4,PADI4,PADI4,PADI4,PADI4,PADI4,PADI4,PADI4,PADI4,PADI4,PADI4,PADI4,PADI4,PADI4,PADI4,PADI4,PADI4,PADI4,PADI4,PADI4,PADI4,PADI4,PADI4,PADI4,PADI4,PADI4,PADI4,PADI4,PADI4	upstream_gene_variant	processed_transcript	MODIFIER
rs2240339	chr1	17347613	PADI4	C	T	72	0.371	SNP	Rheumatoid_arthritis__ACPA-positive_,Rheumatoid_arthritis,Rheumatoid_arthritis__ACPA-positive_,Rheumatoid_arthritis	PADI4,PADI4,PADI4,PADI4	upstream_gene_variant	processed_transcript	MODIFIER
rs2240336	chr1	17347907	PADI4	C	T	87	0.448	SNP	Rheumatoid_arthritis__ACPA-positive_,Rheumatoid_arthritis,Rheumatoid_arthritis__ACPA-positive_,Rheumatoid_arthritis	PADI4,PADI4,PADI4,PADI4	upstream_gene_variant	processed_transcript	MODIFIER
rs2240335	chr1	17348042	PADI4	C	A	72	0.371	SNP	Rheumatoid_arthritis,Rheumatoid_arthritis,Rheumatoid_arthritis,Rheumatoid_arthritis	PADI4,PADI4,PADI4,PADI4	structural_interaction_variant	protein_coding	HIGH
rs1924553	chr1	17380437	PADI6	A	G	48	0.247	SNP	Breast_cancer	NR	intron_variant	protein_coding	MODIFIER
rs7556072	chr1	17381854	PADI6	G	A	76	0.392	SNP	Appendicular_lean_mass	NR	intron_variant	protein_coding	MODIFIER
rs6695640	chr1	17393666	PADI6	T	G	118	0.608	SNP	Mean_platelet_volume	PADI6	intron_variant	protein_coding	MODIFIER
rs7538876;704516	chr1	17395867	PADI6	G	A	68	0.351	SNP	Basal_cell_carcinoma,Basal_cell_carcinoma,Basal_cell_carcinoma,Basal_cell_carcinoma,Basal_cell_carcinoma,Basal_cell_carcinoma,Basal_cell_carcinoma,Basal_cell_carcinoma,Basal_cell_carcinoma	RCC2__ARHGEF10L__PADI4__PADI6,RCC2__PADI6,RCC2__PADI6,RCC2__ARHGEF10L__PADI4__PADI6,RCC2__PADI6,RCC2__PADI6,RCC2__ARHGEF10L__PADI4__PADI6,RCC2__PADI6,RCC2__PADI6	intron_variant	protein_coding	MODIFIER
rs57142672	chr1	17418040	RCC2	A	G	67	0.345	SNP	Basal_cell_carcinoma	RCC2	intron_variant	protein_coding	MODIFIER
rs7528427	chr1	17419777	RCC2	C	T	67	0.345	SNP	Non-melanoma_skin_cancer,Basal_cell_carcinoma,Non-melanoma_skin_cancer,Basal_cell_carcinoma	RCC2,AC004824.1,RCC2,AC004824.1	intron_variant	protein_coding	MODIFIER
rs730153	chr1	17423008	RCC2	G	A	67	0.345	SNP	Keratinocyte_cancer__MTAG_	AC004824.1	intron_variant	protein_coding	MODIFIER
rs79889094	chr1	17442376	RCC2	T	G	15	0.077	SNP	Height	.	upstream_gene_variant	protein_coding	MODIFIER
rs2254135	chr1	17508246	RCC2-ARHGEF10L	C	T	127	0.655	SNP	Response_to_hepatitis_C_treatment	ARHGEF10L	intergenic_region		MODIFIER
rs6693036	chr1	17593322	ARHGEF10L	T	C	16	0.082	SNP	Obesity-related_traits	ARHGEF10L	intron_variant	protein_coding	MODIFIER
rs146330533	chr1	17669971	ARHGEF10L	G	A	4	0.021	SNP	Initial_pursuit_acceleration_in_psychotic_disorders	ARHGEF10L	intron_variant	protein_coding	MODIFIER
.	chr1	17680787	ARHGEF10L	CT	C	6	0.031	INDEL	Insomnia	ARHGEF10L	intron_variant	protein_coding	MODIFIER
.	chr1	17680787	ARHGEF10L	CT	CTT	28	0.144	INDEL	Insomnia	ARHGEF10L	intron_variant	protein_coding	MODIFIER
rs2279817	chr1	17695363	ARHGEF10L	T	C	26	0.134	SNP	Neuroticism	NR	intron_variant	protein_coding	MODIFIER
rs260514	chr1	17726150	RP11-473A10.2	G	A	181	0.933	SNP	Metabolite_levels	ACTL8	intron_variant	lincRNA	MODIFIER
rs11203467	chr1	17804474	ACTL8	G	C	20	0.103	SNP	Colorectal_cancer	.	intron_variant	protein_coding	MODIFIER
rs561698	chr1	17809387	ACTL8	G	A	93	0.479	SNP	Alanine_aminotransferase_levels	ACTL8	intron_variant	protein_coding	MODIFIER
rs7538231	chr1	17875687	ACTL8-RP11-174G17.2	G	A	44	0.227	SNP	Skin_reflectance__Melanin_index_	NR	intergenic_region		MODIFIER
rs147606256	chr1	17903521	ACTL8-RP11-174G17.2	GC	G	3	0.015	INDEL	Word_spelling	Intergenic	intergenic_region		MODIFIER
rs6686929	chr1	17918213	ACTL8-RP11-174G17.2	C	T	117	0.603	SNP	Obesity-related_traits	ACTL8	intergenic_region		MODIFIER
rs1192553	chr1	17967858	ACTL8-RP11-174G17.2	G	A	149	0.768	SNP	Response_to_cognitive-behavioural_therapy_in_anxiety_disorder	ACTL8__IGSF21	intergenic_region		MODIFIER
rs12137337	chr1	18064442	RP11-174G17.2	G	A	3	0.015	SNP	Metabolite_levels	ACTL8	upstream_gene_variant	lincRNA	MODIFIER
rs78116078	chr1	18107631	IGSF21	C	G	46	0.237	SNP	Educational_attainment__MTAG_,Educational_attainment__years_of_education_,Highest_math_class_taken__MTAG_,Neuroticism,Educational_attainment__MTAG_,Educational_attainment__years_of_education_,Highest_math_class_taken__MTAG_,Neuroticism,Educational_attainment__MTAG_,Educational_attainment__years_of_education_,Highest_math_class_taken__MTAG_,Neuroticism,Educational_attainment__MTAG_,Educational_att…	Intergenic,.,Intergenic,.,Intergenic,.,Intergenic,.,Intergenic,.,Intergenic,.,Intergenic,.,Intergenic,.	upstream_gene_variant	protein_coding	MODIFIER
rs3820277	chr1	18110163	IGSF21	G	T	104	0.536	SNP	Smoking_initiation__ever_regular_vs_never_regular___MTAG_,Smoking_initiation__ever_regular_vs_never_regular_,Age_of_smoking_initiation__MTAG_,Smoking_cessation__MTAG_,Smoking_initiation__ever_regular_vs_never_regular___MTAG_,Smoking_initiation__ever_regular_vs_never_regular_,Age_of_smoking_initiation__MTAG_,Smoking_cessation__MTAG_,Smoking_initiation__ever_regular_vs_never_regular___MTAG_,Smoking…	NR,NR,NR,NR,NR,NR,NR,NR,NR,NR,NR,NR,NR,NR,NR,NR	intron_variant	protein_coding	MODIFIER
rs61766495	chr1	18139561	IGSF21	G	A	7	0.036	SNP	Aspartate_aminotransferase_levels_in_low_alcohol_consumption	NR	intron_variant	protein_coding	MODIFIER
rs1913592	chr1	18224343	IGSF21	C	T	128	0.66	SNP	Atypical_femoral_fracture_in_phosphonate_treatment	IGSF21	intron_variant	protein_coding	MODIFIER
rs2883821	chr1	18240357	IGSF21	C	T	172	0.887	SNP	Time-dependent_creatinine_clearance_change_response_to_tenofovir_treatment_in_HIV_infection__time_and_treatment_arm_interaction_,Pre-treatment_viral_load_in_HIV-1_infection,Time-dependent_creatinine_clearance_change_response_to_tenofovir_treatment_in_HIV_infection__time_and_treatment_arm_interaction_,Pre-treatment_viral_load_in_HIV-1_infection	NR,IGSF21,NR,IGSF21	intron_variant	protein_coding	MODIFIER
rs1533345	chr1	18303612	IGSF21	G	A	21	0.108	SNP	Serum_bilirubin_levels_x_sex_interaction_in_metabolic_syndrome	IGSF21	intron_variant	protein_coding	MODIFIER
rs16861827	chr1	18351676	IGSF21	C	T	18	0.093	SNP	Survival_in_pancreatic_cancer	IGSF21	intron_variant	protein_coding	MODIFIER
rs3007729	chr1	18468761	RP11-422P22.1-KLHDC7A	T	C	75	0.387	SNP	Diabetic_retinopathy	KLHDC7A__IGSF21	intergenic_region		MODIFIER
rs2992756	chr1	18480845	KLHDC7A	T	C	105	0.541	SNP	Breast_cancer	KLHDC7A	upstream_gene_variant	protein_coding	MODIFIER
rs11261022	chr1	18481459	KLHDC7A	C	A	80	0.412	SNP	Estimated_glomerular_filtration_rate	KLHDC7A	missense_variant	protein_coding	MODERATE
rs2992753	chr1	18481798	KLHDC7A	C	A	120	0.619	SNP	LDL_cholesterol	KLHDC7A	missense_variant	protein_coding	MODERATE
rs12061708	chr1	18483422	KLHDC7A	G	A	67	0.345	SNP	Estimated_glomerular_filtration_rate	KLHDC7A	3_prime_UTR_variant	protein_coding	MODIFIER
rs872355	chr1	18485682	KLHDC7A	G	A	72	0.371	SNP	Estimated_glomerular_filtration_rate_in_non-diabetics,Estimated_glomerular_filtration_rate,Estimated_glomerular_filtration_rate_in_non-diabetics,Estimated_glomerular_filtration_rate	KLHDC7A,KLHDC7A,KLHDC7A,KLHDC7A	3_prime_UTR_variant	protein_coding	MODIFIER
rs2816062	chr1	18577408	DYNLL1P3-RP1-8B22.2	G	A	122	0.629	SNP	Urate_levels_in_lean_individuals	KLHDC7A__PAX7	intergenic_region		MODIFIER
rs9439713	chr1	18646282	PAX7	G	A	87	0.448	SNP	Cleft_lip_with_or_without_cleft_palate,Orofacial_clefts,Cleft_lip_with_or_without_cleft_palate,Orofacial_clefts	PAX7,PAX7,PAX7,PAX7	intron_variant	protein_coding	MODIFIER
rs9439714	chr1	18649995	PAX7	T	C	87	0.448	SNP	Orofacial_clefts,Cleft_lip_with_or_without_cleft_palate,Orofacial_clefts,Cleft_lip_with_or_without_cleft_palate	PAX7,PAX7,PAX7,PAX7	intron_variant	protein_coding	MODIFIER
rs742071	chr1	18653380	PAX7	G	T	88	0.454	SNP	Orofacial_clefts,Nonsyndromic_cleft_lip_with_cleft_palate,Nonsyndromic_cleft_lip_with_or_without_cleft_palate,Orofacial_clefts,Nonsyndromic_cleft_lip_with_cleft_palate,Nonsyndromic_cleft_lip_with_or_without_cleft_palate,Orofacial_clefts,Nonsyndromic_cleft_lip_with_cleft_palate,Nonsyndromic_cleft_lip_with_or_without_cleft_palate	PAX7,PAX7,.,PAX7,PAX7,.,PAX7,PAX7,.	intron_variant	protein_coding	MODIFIER
rs2236835	chr1	18663757	PAX7	G	A	7	0.036	SNP	Body_mass_index	PAX7	intron_variant	protein_coding	MODIFIER
rs2236824	chr1	18705778	PAX7	G	C	93	0.479	SNP	Response_to_amphetamines	PAX7	intron_variant	protein_coding	MODIFIER
rs4920343	chr1	18775271	PAX7-TAS1R2	G	A	72	0.371	SNP	Knee_osteoarthritis	PAX7__TAS1R2	intergenic_region		MODIFIER
rs6669119	chr1	18782055	PAX7-TAS1R2	C	T	9	0.046	SNP	Percentage_gas_trapping	PAX7	intergenic_region		MODIFIER
rs11267925	chr1	18784578	PAX7-TAS1R2	GTGGCCGTGGCCA	G	119	0.613	INDEL	Heart_rate_in_heart_failure_with_reduced_ejection_fraction	NR	intergenic_region		MODIFIER
rs6694270	chr1	18793883	PAX7-TAS1R2	A	G	67	0.345	SNP	Drug-induced_liver_injury__nitrofurantoin_	.	intergenic_region		MODIFIER
rs12063142	chr1	18813023	PAX7-TAS1R2	C	T	74	0.381	SNP	Parkinson's_disease	TAS1R2	intergenic_region		MODIFIER
rs3935570	chr1	18840877	TAS1R2	G	T	57	0.294	SNP	Metabolite_levels	ALDH4A1	intron_variant	protein_coding	MODIFIER
rs6695033;294366	chr1	18875425	ALDH4A1	T	C	5	0.026	SNP	Alzheimer's_disease__survival_time_	ALDH4A1	structural_interaction_variant	protein_coding	HIGH
rs28441017	chr1	18879840	ALDH4A1	G	A	50	0.258	SNP	Anorexia_nervosa	ALDH4A1__TAS1R2	downstream_gene_variant	processed_transcript	MODIFIER
rs28530674	chr1	18907640	IFFO2	A	G	4	0.021	SNP	Eosinophilic_esophagitis	NR	3_prime_UTR_variant	protein_coding	MODIFIER
rs2024724	chr1	18910613	IFFO2	G	A	8	0.041	SNP	Plasma_parathyroid_hormone_levels	NR	intron_variant	protein_coding	MODIFIER
rs7523455	chr1	19005582	IFFO2-RP5-1126H10.2	A	G	20	0.103	SNP	Methotrexate_phramacokinetics__acute_lymphoblastic_leukemia_	intergenic	intergenic_region		MODIFIER
rs28829049	chr1	19022787	IFFO2-RP5-1126H10.2	C	T	72	0.371	SNP	QRS_duration_in_Tripanosoma_cruzi_seropositivity	NR	intergenic_region		MODIFIER
rs12123383	chr1	19060091	IFFO2-RP5-1126H10.2	A	C	57	0.294	SNP	Response_to_amphetamines	intergenic	intergenic_region		MODIFIER
rs710865	chr1	19242478	EMC1	A	G	80	0.412	SNP	Brain_structure	KIAA0090__MRT04__AKR7L	splice_region_variant&intron_variant	protein_coding	LOW
rs144376466	chr1	19274044	AKR7L	C	T	17	0.088	SNP	Blood_protein_levels	AKR7A2	missense_variant	polymorphic_pseudogene	MODERATE
rs59348345	chr1	19284993	AKR7A3	A	T	11	0.057	SNP	Cerebrospinal_AB1-42_levels_in_normal_cognition	AKR7A3__UBR4__KIAA0090__MRTO4__AKR7L__AKR7A2__PQLC2__CAPZB	intron_variant	protein_coding	MODIFIER
rs1043657	chr1	19308517	AKR7A2	C	T	17	0.088	SNP	Urinary_metabolite_modules__eigenmetabolites__in_chronic_kidney_disease,Urinary_metabolite_levels_in_chronic_kidney_disease,Urinary_metabolite_modules__eigenmetabolites__in_chronic_kidney_disease,Urinary_metabolite_levels_in_chronic_kidney_disease	AKR7A2,AKR7A2,AKR7A2,AKR7A2	missense_variant	protein_coding	MODERATE
rs2473808	chr1	19312389	PQLC2	T	C	108	0.557	SNP	Medication_use__thyroid_preparations_,Hypothyroidism,Medication_use__thyroid_preparations_,Hypothyroidism	PQLC2,.,PQLC2,.	5_prime_UTR_variant	protein_coding	MODIFIER
rs214321	chr1	19366634	CAPZB	C	A	84	0.433	SNP	Adolescent_idiopathic_scoliosis	NR	intron_variant	protein_coding	MODIFIER
rs72651487	chr1	19379595	CAPZB	G	A	40	0.206	SNP	Lung_function__FEV1/FVC_	.	intron_variant	protein_coding	MODIFIER
rs12730973	chr1	19383424	CAPZB	A	G	91	0.469	SNP	Height	CAPZB	intron_variant	protein_coding	MODIFIER
rs7667	chr1	19392330	CAPZB	G	A	71	0.366	SNP	Crohn's_disease_and_psoriasis	CAPZB	intron_variant	protein_coding	MODIFIER
rs34032610	chr1	19397829	CAPZB	A	AG	118	0.608	INDEL	Heel_bone_mineral_density	.	intron_variant	protein_coding	MODIFIER
rs4912085	chr1	19402593	CAPZB	G	C	118	0.608	SNP	Heel_bone_mineral_density	CAPZB	intron_variant	protein_coding	MODIFIER
rs4912090	chr1	19422908	CAPZB	T	C	47	0.242	SNP	Heel_bone_mineral_density	.	upstream_gene_variant	protein_coding	MODIFIER
rs1472565	chr1	19428536	RN7SL277P	T	C	104	0.536	SNP	Height,Lung_function__FVC_,Height,Lung_function__FVC_	.,.,.,.	downstream_gene_variant	misc_RNA	MODIFIER
.	chr1	19434933	CAPZB	ACAGAACAAGGGGCCTGATAATCAAGTCAGTCAAAAAGTTTTTTTTTTCCTTTCTGTCTCAAAGGAAAAAAAAAAACACACTCATTATAATATGGAATTAAACATATACACGCACACTCTCACTTATGTAAGTTAACATTCCCTAAAGGCATGAGAGTGGGTAGCCC	A	36	0.186	INDEL	Lead_levels_in_blood	CAPZB	intron_variant	protein_coding	MODIFIER
rs12045440	chr1	19439024	CAPZB	T	G	71	0.366	SNP	Thyroid_volume,Thyroid_volume,Thyroid_volume,Thyroid_volume	CAPZB,CAPZB,CAPZB,CAPZB	intron_variant	protein_coding	MODIFIER
rs6683419	chr1	19501286	CAPZB-RNU4-28P	G	A	95	0.49	SNP	Serum_thyroid-stimulating_hormone_levels	MINOS1__NBL1__CAPZB	intergenic_region		MODIFIER
rs75491569	chr1	19509727	RNU4-28P	C	T	27	0.139	SNP	Hypothyroidism	CAPZB	upstream_gene_variant	snRNA	MODIFIER
.	chr1	19512620	RNU4-28P	A	AC	25	0.129	INDEL	Thyroid_volume,Hypothyroidism,Hyperthyroidism,Thyroid_volume,Hypothyroidism,Hyperthyroidism,Thyroid_volume,Hypothyroidism,Hyperthyroidism	CAPZB,CAPZB__MINOS1,CAPZB,CAPZB,CAPZB__MINOS1,CAPZB,CAPZB,CAPZB__MINOS1,CAPZB	downstream_gene_variant	snRNA	MODIFIER
rs12138950	chr1	19512621	RNU4-28P	A	AAAAC	25	0.129	MIXED	Thyroid_volume,Hypothyroidism,Hyperthyroidism,Thyroid_volume,Hypothyroidism,Hyperthyroidism,Thyroid_volume,Hypothyroidism,Hyperthyroidism	CAPZB,CAPZB__MINOS1,CAPZB,CAPZB,CAPZB__MINOS1,CAPZB,CAPZB,CAPZB__MINOS1,CAPZB	downstream_gene_variant	snRNA	MODIFIER
rs10799824	chr1	19514680	RNU4-28P	G	A	25	0.129	SNP	Thyroid_hormone_levels,Thyroid_hormone_levels,Thyroid_hormone_levels,Thyroid_hormone_levels,Thyroid_hormone_levels,Thyroid_hormone_levels,Thyroid_hormone_levels,Thyroid_hormone_levels,Thyroid_hormone_levels	CAPZB,CAPZB,CAPZB,CAPZB,CAPZB,CAPZB,CAPZB,CAPZB,CAPZB	downstream_gene_variant	snRNA	MODIFIER
rs10917468	chr1	19516860	RNU4-28P-RP5-1056L3.1	T	C	41	0.211	SNP	Thyroid_volume	CAPZB	intergenic_region		MODIFIER
rs12410532	chr1	19518785	RNU4-28P-RP5-1056L3.1	C	T	25	0.129	SNP	Thyroid_stimulating_hormone_levels	CAPZB	intergenic_region		MODIFIER
rs10917477	chr1	19534612	RNU4-28P-RP5-1056L3.1	A	G	100	0.515	SNP	Thyroid_function,Heel_bone_mineral_density,Heel_bone_mineral_density,Heel_bone_mineral_density,Hypothyroidism,Thyroid_function,Heel_bone_mineral_density,Heel_bone_mineral_density,Heel_bone_mineral_density,Hypothyroidism,Thyroid_function,Heel_bone_mineral_density,Heel_bone_mineral_density,Heel_bone_mineral_density,Hypothyroidism,Thyroid_function,Heel_bone_mineral_density,Heel_bone_mineral_density,…	CAPZB,.,CAPZB,.,.,CAPZB,.,CAPZB,.,.,CAPZB,.,CAPZB,.,.,CAPZB,.,CAPZB,.,.,CAPZB,.,CAPZB,.,.	intergenic_region		MODIFIER
rs76193741	chr1	19598988	RP5-1056L3.1	G	A	42	0.216	SNP	Body_mass_index	NR	upstream_gene_variant	antisense	MODIFIER
rs12024554	chr1	19599265	RP5-1056L3.1	C	T	42	0.216	SNP	Waist-hip_ratio	NA	upstream_gene_variant	antisense	MODIFIER
rs61740466	chr1	19608406	MINOS1	G	A	42	0.216	SNP	Body_mass_index,Body_mass_index,Body_mass_index,Body_mass_index	.,NA,.,NA	intron_variant	protein_coding	MODIFIER
rs10489858	chr1	19620762	MINOS1	T	C	22	0.113	SNP	Post_bronchodilator_percent_predicted_FEV1_in_smoking	C1orf151	intron_variant	protein_coding	MODIFIER
rs12408663	chr1	19641564	NBL1	T	C	42	0.216	SNP	Height,Blood_protein_levels,Height,Blood_protein_levels	.,NBL1,.,NBL1	upstream_gene_variant	protein_coding	MODIFIER
rs372271081	chr1	19647903	NBL1	G	A	9	0.046	SNP	Bronchopulmonary_dysplasia_in_preterm_infants	NBL1	intron_variant	protein_coding	MODIFIER
rs7546665	chr1	19654530	NBL1	T	C	81	0.418	SNP	White_blood_cell_count	.	intron_variant	protein_coding	MODIFIER
rs6691624	chr1	19661290	HTR6	C	T	109	0.562	SNP	Morning_vs._evening_chronotype	NR	upstream_gene_variant	protein_coding	MODIFIER
rs2050122	chr1	19662712	HTR6	T	C	160	0.825	SNP	Chronotype,Morning_vs._evening_chronotype,Chronotype,Chronotype,Morning_vs._evening_chronotype,Chronotype,Morning_vs._evening_chronotype,Chronotype,Chronotype,Morning_vs._evening_chronotype,Chronotype,Morning_vs._evening_chronotype,Chronotype,Chronotype,Morning_vs._evening_chronotype,Chronotype,Morning_vs._evening_chronotype,Chronotype,Chronotype,Morning_vs._evening_chronotype,Chronotype,Morning_…	HTR6,HTR6,NR,HTR6,HTR6,HTR6,HTR6,NR,HTR6,HTR6,HTR6,HTR6,NR,HTR6,HTR6,HTR6,HTR6,NR,HTR6,HTR6,HTR6,HTR6,NR,HTR6,HTR6	upstream_gene_variant	protein_coding	MODIFIER
rs10917513	chr1	19680394	HTR6	C	T	109	0.562	SNP	Morning_person,Chronotype,Morning_person,Chronotype	HTR6__TMCO4,HTR6TMCO4,HTR6__TMCO4,HTR6TMCO4	downstream_gene_variant	protein_coding	MODIFIER
rs4912144	chr1	19685219	TMCO4	T	G	158	0.814	SNP	Morning_person	.	intron_variant	protein_coding	MODIFIER
rs7543480	chr1	19688334	TMCO4	T	C	108	0.557	SNP	Morningness	.	intron_variant	protein_coding	MODIFIER
rs11582254	chr1	19691584	TMCO4	T	C	162	0.835	SNP	Nonsyndromic_cleft_lip_with_cleft_palate	NR	downstream_gene_variant	processed_transcript	MODIFIER
rs115078773	chr1	19693032	TMCO4	A	G	3	0.015	SNP	Late-onset_Alzheimer's_disease	TMCO4	downstream_gene_variant	processed_transcript	MODIFIER
rs4655215	chr1	19811221	RP11-91K11.2	T	C	156	0.804	SNP	Chronic_inflammatory_diseases__ankylosing_spondylitis__Crohn's_disease__psoriasis__primary_sclerosing_cholangitis__ulcerative_colitis___pleiotropy_	RNF186	upstream_gene_variant	antisense	MODIFIER
rs1317209	chr1	19813543	RP11-91K11.2	G	A	37	0.191	SNP	Ulcerative_colitis	RNF186__OTUD3__PLA2G2E	upstream_gene_variant	antisense	MODIFIER
rs3806308	chr1	19816373	RNF186	C	T	68	0.351	SNP	Ulcerative_colitis,Ulcerative_colitis,Ulcerative_colitis,Chronic_inflammatory_diseases__ankylosing_spondylitis__Crohn's_disease__psoriasis__primary_sclerosing_cholangitis__ulcerative_colitis___pleiotropy_,Ulcerative_colitis,Ulcerative_colitis,Ulcerative_colitis,Chronic_inflammatory_diseases__ankylosing_spondylitis__Crohn's_disease__psoriasis__primary_sclerosing_cholangitis__ulcerative_colitis___p…	RNF186,RNF186__OTUD3__PLA2G2E,NR,RNF186,RNF186,RNF186__OTUD3__PLA2G2E,NR,RNF186,RNF186,RNF186__OTUD3__PLA2G2E,NR,RNF186,RNF186,RNF186__OTUD3__PLA2G2E,NR,RNF186	upstream_gene_variant	protein_coding	MODIFIER
rs6426833	chr1	19845367	RP11-91K11.2-OTUD3	G	A	99	0.51	SNP	Ulcerative_colitis,Ulcerative_colitis,Ulcerative_colitis,Ulcerative_colitis,Ulcerative_colitis,Ulcerative_colitis,Ulcerative_colitis,Inflammatory_bowel_disease,Chronic_inflammatory_diseases__ankylosing_spondylitis__Crohn's_disease__psoriasis__primary_sclerosing_cholangitis__ulcerative_colitis___pleiotropy_,Inflammatory_bowel_disease,Ulcerative_colitis,Ulcerative_colitis,Ulcerative_colitis,Ulcerat…	OTUD3__PLA2G2E,intergenic,intergenic,OTUD3__PLA2G2E,RNF186__OTUD3__PLA2G2E,NR,NR,NR,intergenic,RNF186__OTUD3,RNF186__OTUD3,OTUD3__PLA2G2E,intergenic,intergenic,OTUD3__PLA2G2E,RNF186__OTUD3__PLA2G2E,NR,NR,NR,intergenic,RNF186__OTUD3,RNF186__OTUD3,OTUD3__PLA2G2E,intergenic,intergenic,OTUD3__PLA2G2E,RNF186__OTUD3__PLA2G2E,NR,NR,NR,intergenic,RNF186__OTUD3,RNF186__OTUD3,OTUD3__PLA2G2E,intergenic,inte…	intergenic_region		MODIFIER
rs4654897	chr1	19864943	RP11-91K11.2-OTUD3	T	C	57	0.294	SNP	group_IIA_secretory_phospholipase_A2_levels_in_individuals_with_elevated_hsCRP	PLA2G2E	intergenic_region		MODIFIER
rs4654903	chr1	19874497	RP11-91K11.2-OTUD3	A	G	104	0.536	SNP	Ulcerative_colitis	RNF186__OTUD3__PLA2G2E	intergenic_region		MODIFIER
rs10916661	chr1	19875286	RP11-91K11.2-OTUD3	G	A	75	0.387	SNP	Warfarin_maintenance_dose	NR	intergenic_region		MODIFIER
rs4654925	chr1	19901230	OTUD3	G	C	95	0.49	SNP	Ulcerative_colitis	OTUD3	downstream_gene_variant	processed_transcript	MODIFIER
rs17401735	chr1	19910238	OTUD3	A	G	45	0.232	SNP	group_IIA_secretory_phospholipase_A2_levels_in_individuals_with_elevated_hsCRP	OTUD3	3_prime_UTR_variant	protein_coding	MODIFIER
rs2233688	chr1	19924237	PLA2G2E	A	G	21	0.108	SNP	group_IIA_secretory_phospholipase_A2_levels_in_individuals_with_elevated_hsCRP	PLA2G2E	upstream_gene_variant	protein_coding	MODIFIER
rs12408941	chr1	19958994	PLA2G2E-RN7SL304P	G	A	20	0.103	SNP	group_IIA_secretory_phospholipase_A2_levels_in_individuals_with_elevated_hsCRP	PLA2G2E__PLA2G2A	intergenic_region		MODIFIER
rs12023742	chr1	19965513	PLA2G2E-RN7SL304P	C	A	72	0.371	SNP	group_IIA_secretory_phospholipase_A2_levels_in_individuals_with_elevated_hsCRP	PLA2G2E__PLA2G2A	intergenic_region		MODIFIER
rs13375942	chr1	19965885	PLA2G2E-RN7SL304P	T	C	51	0.263	SNP	group_IIA_secretory_phospholipase_A2_levels_in_individuals_with_elevated_hsCRP	PLA2G2E__PLA2G2A	intergenic_region		MODIFIER
rs10799599	chr1	19968007	RN7SL304P	C	G	68	0.351	SNP	Immunoglobulin_light_chain__AL__amyloidosis	PLA2G2A	upstream_gene_variant	misc_RNA	MODIFIER
rs2307246	chr1	19978364	PLA2G2A	G	A	58	0.299	SNP	Blood_protein_levels,group_IIA_secretory_phospholipase_A2_levels_in_individuals_with_elevated_hsCRP,Blood_protein_levels,group_IIA_secretory_phospholipase_A2_levels_in_individuals_with_elevated_hsCRP	NR,PLA2G2A,NR,PLA2G2A	intron_variant	protein_coding	MODIFIER
rs4744	chr1	19978433	PLA2G2A	G	A	58	0.299	SNP	Blood_protein_levels	PLA2G2A	synonymous_variant	protein_coding	LOW
rs11573156	chr1	19979653	PLA2G2A	G	C	57	0.294	SNP	Blood_protein_levels,Blood_protein_levels,group_IIA_secretory_phospholipase_A2_levels_in_individuals_with_elevated_hsCRP,Blood_protein_levels,Blood_protein_levels,group_IIA_secretory_phospholipase_A2_levels_in_individuals_with_elevated_hsCRP,Blood_protein_levels,Blood_protein_levels,group_IIA_secretory_phospholipase_A2_levels_in_individuals_with_elevated_hsCRP	NR,PLA2G2A,PLA2G2A,NR,PLA2G2A,PLA2G2A,NR,PLA2G2A,PLA2G2A	5_prime_UTR_variant	protein_coding	MODIFIER
rs12568139	chr1	19985183	PLA2G2A	A	G	15	0.077	SNP	group_IIA_secretory_phospholipase_A2_levels_in_individuals_with_elevated_hsCRP	PLA2G5__PLA2G2A__PLA2G2E__OTUD3	upstream_gene_variant	protein_coding	MODIFIER
rs818678	chr1	20039837	PLA2G5	T	C	115	0.593	SNP	group_IIA_secretory_phospholipase_A2_levels_in_individuals_with_elevated_hsCRP	PLA2G5	intron_variant	processed_transcript	MODIFIER
rs630041	chr1	20053082	PLA2G5	A	G	161	0.83	SNP	Plasma_omega-6_polyunsaturated_fatty_acid_levels__linoleic_acid_	NR	intron_variant	processed_transcript	MODIFIER
rs17354650	chr1	20063829	PLA2G5	C	T	58	0.299	SNP	Blood_protein_levels	PLA2G5	intron_variant	processed_transcript	MODIFIER
rs492738	chr1	20103368	PLA2G5-PLA2G2D	C	A	118	0.608	SNP	group_IIA_secretory_phospholipase_A2_levels_in_individuals_with_elevated_hsCRP	PLA2G5__PLA2G2C__PLA2G2D__PLA2G2F	intergenic_region		MODIFIER
rs12722987	chr1	20128727	PLA2G2D-PLA2G2F	C	A	37	0.191	SNP	Obesity-related_traits,group_IIA_secretory_phospholipase_A2_levels_in_individuals_with_elevated_hsCRP,Obesity-related_traits,group_IIA_secretory_phospholipase_A2_levels_in_individuals_with_elevated_hsCRP	PLA2G2D,PLA2G5__PLA2G2C__PLA2G2D__PLA2G2F__UBXN10,PLA2G2D,PLA2G5__PLA2G2C__PLA2G2D__PLA2G2F__UBXN10	intergenic_region		MODIFIER
rs10799615	chr1	20214877	UBXN10-RP3-340N1.6	A	G	135	0.696	SNP	Educational_attainment__years_of_education_	.	intergenic_region		MODIFIER
rs12116793	chr1	20299284	VWA5B1	C	A	14	0.072	SNP	Non-word_reading	VWA5B1	upstream_gene_variant	protein_coding	MODIFIER
rs35091490	chr1	20338917	VWA5B1	C	T	13	0.067	SNP	Lung_function__FVC_	.	3_prime_UTR_variant	nonsense_mediated_decay	MODIFIER
rs10916772	chr1	20350704	VWA5B1	G	C	28	0.144	SNP	Psychosis_proneness__perceptual_aberration_scale_	VWA5B1	intron_variant	processed_transcript	MODIFIER
rs12743242	chr1	20408608	RP4-749H3.2	C	T	161	0.83	SNP	Carbamazepine-induced_hyponatremia_in_epilepsy	NR	downstream_gene_variant	lincRNA	MODIFIER
rs75810319	chr1	20480580	CAMK2N1	G	T	29	0.149	SNP	Cognitive_performance__MTAG_	Intergenic	downstream_gene_variant	protein_coding	MODIFIER
rs10916805	chr1	20492166	CAMK2N1-MUL1	G	C	35	0.18	SNP	General_cognitive_ability	CAMK2N1	intergenic_region		MODIFIER
rs501108	chr1	20509143	MUL1	A	G	82	0.423	SNP	Height	.	upstream_gene_variant	protein_coding	MODIFIER
rs12073420	chr1	20544688	RPS4XP4-FAM43B	G	T	32	0.165	SNP	General_cognitive_ability	FAM43B	intergenic_region		MODIFIER
rs111235962	chr1	20545257	RPS4XP4-FAM43B	C	T	27	0.139	SNP	Educational_attainment__years_of_education_	.	intergenic_region		MODIFIER
rs4615814	chr1	20548966	FAM43B	T	C	27	0.139	SNP	Educational_attainment__MTAG_,Self-reported_math_ability__MTAG_,Educational_attainment__MTAG_,Self-reported_math_ability__MTAG_	Intergenic,Intergenic,Intergenic,Intergenic	upstream_gene_variant	protein_coding	MODIFIER
rs74701752	chr1	20549183	FAM43B	G	T	27	0.139	SNP	Highest_math_class_taken__MTAG_	Intergenic	upstream_gene_variant	protein_coding	MODIFIER
rs12072199	chr1	20551319	FAM43B	T	C	39	0.201	SNP	Intelligence__MTAG_	FAM43B	upstream_gene_variant	protein_coding	MODIFIER
rs6689263	chr1	20556030	FAM43B	A	G	33	0.17	SNP	Intelligence__MTAG_	FAM43B	downstream_gene_variant	protein_coding	MODIFIER
rs79582714	chr1	20557115	FAM43B	C	T	27	0.139	SNP	General_cognitive_ability	FAM43B	downstream_gene_variant	protein_coding	MODIFIER
rs2072671	chr1	20589208	CDA	A	C	58	0.299	SNP	Red_blood_cell_count,Mean_corpuscular_hemoglobin,Red_blood_cell_count,Mean_corpuscular_hemoglobin	.,.,.,.	missense_variant	protein_coding	MODERATE
rs66731853	chr1	20589745	CDA	G	A	53	0.273	SNP	Mean_corpuscular_volume,Urinary_metabolite_levels_in_chronic_kidney_disease,Mean_corpuscular_volume,Urinary_metabolite_levels_in_chronic_kidney_disease	CDA,CDA,CDA,CDA	intron_variant	protein_coding	MODIFIER
rs1614627	chr1	20620263	CDA	A	C	180	0.928	SNP	Paclitaxel_disposition_in_epithelial_ovarian_cancer	CDA__PINK1	downstream_gene_variant	protein_coding	MODIFIER
rs71653623	chr1	20648675	DDOST	C	T	22	0.113	SNP	Household_income__MTAG_	PINK1__PINK1-AS	downstream_gene_variant	protein_coding	MODIFIER
rs17414302	chr1	20650042	DDOST	G	A	24	0.124	SNP	Intelligence__MTAG_,Household_income__MTAG_,Intelligence__MTAG_,Household_income__MTAG_	PINK1-AS,PINK1__PINK1-AS,PINK1-AS,PINK1__PINK1-AS	downstream_gene_variant	protein_coding	MODIFIER
rs12569006	chr1	20671255	KIF17	A	T	37	0.191	SNP	General_cognitive_ability	NR	downstream_gene_variant	processed_transcript	MODIFIER
rs2296225	chr1	20704549	KIF17	T	C	11	0.057	SNP	Eosinophilic_esophagitis	NR	missense_variant	protein_coding	MODERATE
rs554111	chr1	20715807	SH2D5	C	G	146	0.753	SNP	Facial_morphology__factor_17__height_of_vermillion_upper_lip_	NR	downstream_gene_variant	protein_coding	MODIFIER
rs541464	chr1	20740602	HP1BP3	C	T	135	0.696	SNP	Red_cell_distribution_width	.	downstream_gene_variant	protein_coding	MODIFIER
rs12404954	chr1	20748234	HP1BP3	A	G	103	0.531	SNP	Adventurousness,Morning_person,Adventurousness,Morning_person	HP1BP3,HP1BP3,HP1BP3,HP1BP3	intron_variant	protein_coding	MODIFIER
rs7548269	chr1	20762979	HP1BP3	T	C	103	0.531	SNP	Physical_activity__walking_duration_	HP1BP3	intron_variant	protein_coding	MODIFIER
rs10916866	chr1	20811275	EIF4G3	C	A	80	0.412	MIXED	Morningness	.	intron_variant	protein_coding	MODIFIER
rs10916866	chr1	20811275	EIF4G3	C	CTTCTTA	5	0.026	MIXED	Morningness	.	intron_variant	protein_coding	MODIFIER
rs2100382	chr1	20819929	EIF4G3	G	A	64	0.33	SNP	Eosinophil_counts	.	intron_variant	protein_coding	MODIFIER
rs4654873	chr1	20825891	EIF4G3	G	A	99	0.51	SNP	Height	.	intron_variant	protein_coding	MODIFIER
rs4654874	chr1	20830174	EIF4G3	A	G	80	0.412	SNP	Well-being_spectrum__multivariate_analysis_	NR	intron_variant	protein_coding	MODIFIER
rs3767240	chr1	20837428	RNU7-200P	T	C	108	0.557	SNP	Morning_person	.	upstream_gene_variant	snRNA	MODIFIER
rs17449243	chr1	20847936	EIF4G3	T	C	38	0.196	SNP	Subjective_well-being,Menarche__age_at_onset_,Subjective_well-being,Menarche__age_at_onset_	NR,.,NR,.	intron_variant	protein_coding	MODIFIER
rs10737452	chr1	20873271	EIF4G3	C	T	90	0.464	SNP	Life_satisfaction	NR	intron_variant	protein_coding	MODIFIER
rs10916892	chr1	20874832	EIF4G3	T	C	104	0.536	SNP	Morning_person,Chronotype,Morning_person,Chronotype	EIF4G3,EIF4G3,EIF4G3,EIF4G3	intron_variant	protein_coding	MODIFIER
rs17410008	chr1	20894208	EIF4G3	G	C	104	0.536	SNP	Red_blood_cell_count	.	intron_variant	protein_coding	MODIFIER
rs3767247	chr1	20900845	EIF4G3	T	C	104	0.536	SNP	Neuroticism,Depressive_symptoms,Positive_affect,Neuroticism,Depressive_symptoms,Positive_affect,Neuroticism,Depressive_symptoms,Positive_affect	NR,NR,NR,NR,NR,NR,NR,NR,NR	intron_variant	protein_coding	MODIFIER
rs57351360	chr1	20903045	EIF4G3	T	A	104	0.536	SNP	Neuroticism	.	intron_variant	protein_coding	MODIFIER
rs6680486	chr1	20976281	EIF4G3	T	C	104	0.536	SNP	Morning_person	EIF4G3	intron_variant	protein_coding	MODIFIER
rs115048780	chr1	20987976	MIR1256	T	A	6	0.031	SNP	Balding_type_1	.	downstream_gene_variant	miRNA	MODIFIER
rs2874367	chr1	20997998	EIF4G3	A	C	80	0.412	SNP	Social_science_traits__pleiotropy___HIPO_component_1_	EIF4G3	intron_variant	protein_coding	MODIFIER
rs143370804	chr1	21024072	EIF4G3	G	A	104	0.536	SNP	Serum_alkaline_phosphatase_levels	NR	intron_variant	protein_coding	MODIFIER
rs6426658	chr1	21034683	EIF4G3	G	A	105	0.541	SNP	General_risk_tolerance__MTAG_	EIF4G3	intron_variant	protein_coding	MODIFIER
rs12125335	chr1	21058943	EIF4G3	T	C	39	0.201	SNP	Subjective_well-being,Smoking_initiation__ever_regular_vs_never_regular___MTAG_,Subjective_well-being,Smoking_initiation__ever_regular_vs_never_regular___MTAG_	NR,NR,NR,NR	intron_variant	protein_coding	MODIFIER
rs4654899	chr1	21083738	EIF4G3	C	A	109	0.562	SNP	Superior_frontal_gyrus_grey_matter_volume,Superior_frontal_gyrus_grey_matter_volume,Superior_frontal_gyrus_grey_matter_volume,Superior_frontal_gyrus_grey_matter_volume	EIF4G3,EIF4G3,EIF4G3,EIF4G3	intron_variant	protein_coding	MODIFIER
rs957163	chr1	21089688	EIF4G3	G	T	105	0.541	SNP	Morning_person	EIF4G3	intron_variant	protein_coding	MODIFIER
rs7537072	chr1	21108040	EIF4G3	T	C	109	0.562	SNP	C-reactive_protein_levels	NR	intron_variant	protein_coding	MODIFIER
rs7556221	chr1	21129066	EIF4G3	C	G	114	0.588	SNP	Mean_corpuscular_hemoglobin	.	intron_variant	protein_coding	MODIFIER
rs10627733	chr1	21141377	EIF4G3	T	TTG	104	0.536	INDEL	Epithelial_ovarian_cancer	.	intron_variant	protein_coding	MODIFIER
rs10627733	chr1	21141377	EIF4G3	T	TTGTGTGTGTGTGTGTG	7	0.036	INDEL	Epithelial_ovarian_cancer	.	intron_variant	protein_coding	MODIFIER
rs10627733	chr1	21141377	EIF4G3	T	TTGTGTGTGTG	41	0.211	INDEL	Epithelial_ovarian_cancer	.	intron_variant	protein_coding	MODIFIER
rs10627733	chr1	21141377	EIF4G3	T	TTGTGTGTG	27	0.139	INDEL	Epithelial_ovarian_cancer	.	intron_variant	protein_coding	MODIFIER
rs10627733	chr1	21141377	EIF4G3	T	TTGTGTGTGTGTG	5	0.026	INDEL	Epithelial_ovarian_cancer	.	intron_variant	protein_coding	MODIFIER
rs10627733	chr1	21141377	EIF4G3	T	TTGTGTGTGTGTGTG	5	0.026	INDEL	Epithelial_ovarian_cancer	.	intron_variant	protein_coding	MODIFIER
rs4654906	chr1	21183149	EIF4G3-ECE1	A	T	129	0.665	SNP	White_matter_microstructure__axial_diusivities_	NR	intergenic_region		MODIFIER
rs10916951	chr1	21202342	EIF4G3-ECE1	C	T	103	0.531	SNP	Life_satisfaction,Positive_affect,Life_satisfaction,Positive_affect	NR,NR,NR,NR	intergenic_region		MODIFIER
rs12131134	chr1	21207744	EIF4G3-ECE1	G	T	110	0.567	SNP	Neuroticism,Depressive_symptoms,Neuroticism,Depressive_symptoms	NR,NR,NR,NR	intergenic_region		MODIFIER
rs12752290	chr1	21208837	EIF4G3-ECE1	T	C	110	0.567	SNP	Ease_of_getting_up_in_the_morning,Morning_person,Ease_of_getting_up_in_the_morning,Morning_person	NR,EIF4G3__ECE1,NR,EIF4G3__ECE1	intergenic_region		MODIFIER
rs2229450;258080	chr1	21247229	ECE1	G	A	63	0.325	SNP	Serum_alkaline_phosphatase_levels	NR	synonymous_variant	protein_coding	LOW
rs212524	chr1	21256818	ECE1	T	C	116	0.598	SNP	Height	ECE1	upstream_gene_variant	processed_transcript	MODIFIER
rs212526	chr1	21258448	ECE1	T	C	114	0.588	SNP	Fat-free_mass,Height,Fat-free_mass,Height	NR,.,NR,.	upstream_gene_variant	processed_transcript	MODIFIER
rs71569827	chr1	21283263	ECE1	GAATTTTTTTTA	G	17	0.088	INDEL	Interleukin-5_levels	NR	upstream_gene_variant	protein_coding	MODIFIER
rs12737859	chr1	21303798	ECE1	C	T	15	0.077	SNP	Male-pattern_baldness	NR	upstream_gene_variant	protein_coding	MODIFIER
rs74698898	chr1	21306718	ECE1	T	C	18	0.093	SNP	Body_mass_index	ECE1	intron_variant	protein_coding	MODIFIER
rs213010	chr1	21312674	ECE1	A	G	75	0.387	SNP	Waist-hip_ratio	.	intron_variant	protein_coding	MODIFIER
rs213024	chr1	21324171	ECE1	T	C	83	0.428	SNP	Highest_math_class_taken__MTAG_	Intergenic	intron_variant	protein_coding	MODIFIER
rs213032	chr1	21328242	ECE1	T	C	39	0.201	SNP	Obesity-related_traits	ECE1	intron_variant	protein_coding	MODIFIER
rs7543687	chr1	21331014	ECE1	C	T	51	0.263	SNP	Feeling_worry	ECE1	intron_variant	protein_coding	MODIFIER
rs12143832	chr1	21378943	ECE1-PPP1R11P1	T	C	72	0.371	SNP	Longevity__age_>90th_survival_percentile_	ECE1	intergenic_region		MODIFIER
rs12240141	chr1	21418172	RP11-293F5.8	C	A	168	0.866	SNP	Metabolite_levels	ALPL	upstream_gene_variant	unprocessed_pseudogene	MODIFIER
.	chr1	21425059	HS6ST1P1	TGAGA	T	3	0.015	INDEL	Vitamin_levels	NBPF3	upstream_gene_variant	processed_pseudogene	MODIFIER
rs1976403	chr1	21439960	NBPF3	A	C	70	0.361	SNP	Liver_enzyme_levels__alkaline_phosphatase_	ALPL__NBPF3	upstream_gene_variant	protein_coding	MODIFIER
rs12118362	chr1	21445504	NBPF3	G	A	48	0.247	SNP	Vitamin_B_levels_in_ischemic_stroke	NBPF3	downstream_gene_variant	processed_transcript	MODIFIER
rs4654748	chr1	21459575	PFN1P10	C	T	107	0.552	SNP	Folate_pathway_vitamin_levels,Folate_pathway_vitamin_levels,Plasma_pyridoxal_phosphate_levels,Plasma_pyridoxal_phosphate_to_pyridoxal_ratio,Serum_alkaline_phosphatase_levels,Folate_pathway_vitamin_levels,Folate_pathway_vitamin_levels,Plasma_pyridoxal_phosphate_levels,Plasma_pyridoxal_phosphate_to_pyridoxal_ratio,Serum_alkaline_phosphatase_levels,Folate_pathway_vitamin_levels,Folate_pathway_vitami…	NBPF3,ALPL,NBPF3,NBPF3,NBPF3,NBPF3,ALPL,NBPF3,NBPF3,NBPF3,NBPF3,ALPL,NBPF3,NBPF3,NBPF3,NBPF3,ALPL,NBPF3,NBPF3,NBPF3,NBPF3,ALPL,NBPF3,NBPF3,NBPF3	downstream_gene_variant	processed_pseudogene	MODIFIER
rs1827293	chr1	21468895	NBPF3	A	G	119	0.613	SNP	Serum_alkaline_phosphatase_levels	NR	missense_variant&splice_region_variant	protein_coding	MODERATE
rs1106357	chr1	21490592	NBPF3-ALPL	C	T	107	0.552	SNP	B6_vitamer_levels__multivariate_analysis_,Plasma_pyridoxic_acid_to_pyridoxal_phosphate_ratio,Phosphorus_levels,B6_vitamer_levels__multivariate_analysis_,Plasma_pyridoxic_acid_to_pyridoxal_phosphate_ratio,Phosphorus_levels,B6_vitamer_levels__multivariate_analysis_,Plasma_pyridoxic_acid_to_pyridoxal_phosphate_ratio,Phosphorus_levels	NBPF3__ALPL,NBPF3,NBPF3__ALPL,NBPF3__ALPL,NBPF3,NBPF3__ALPL,NBPF3__ALPL,NBPF3,NBPF3__ALPL	intergenic_region		MODIFIER
rs12132412	chr1	21493549	NBPF3-ALPL	A	G	99	0.51	SNP	Cerebrospinal_fluid_pyridoxal_phosphate_levels,Cerebrospinal_fluid_pyridoxal_phosphate_to_pyridoxal_ratio,C-reactive_protein_levels,Cerebrospinal_fluid_pyridoxal_phosphate_levels,Cerebrospinal_fluid_pyridoxal_phosphate_to_pyridoxal_ratio,C-reactive_protein_levels,Cerebrospinal_fluid_pyridoxal_phosphate_levels,Cerebrospinal_fluid_pyridoxal_phosphate_to_pyridoxal_ratio,C-reactive_protein_levels	NBPF3,NBPF3,NR,NBPF3,NBPF3,NR,NBPF3,NBPF3,NR	intergenic_region		MODIFIER
rs10799701	chr1	21494497	NBPF3-ALPL	A	G	126	0.649	SNP	Metabolic_traits	ALPL	intergenic_region		MODIFIER
rs1780324	chr1	21495264	NBPF3-ALPL	A	G	126	0.649	SNP	Liver_enzyme_levels	ALPL__RAP1GAP__NBPF3	intergenic_region		MODIFIER
rs1697421	chr1	21496799	NBPF3-ALPL	C	T	119	0.613	SNP	Phosphorus_levels,Vitamin_B_levels_in_ischemic_stroke,Blood_metabolite_ratios,Blood_metabolite_ratios,Phosphorus_levels,Vitamin_B_levels_in_ischemic_stroke,Blood_metabolite_ratios,Blood_metabolite_ratios,Phosphorus_levels,Vitamin_B_levels_in_ischemic_stroke,Blood_metabolite_ratios,Blood_metabolite_ratios,Phosphorus_levels,Vitamin_B_levels_in_ischemic_stroke,Blood_metabolite_ratios,Blood_metabolit…	ALPL__NBPF3,ALPL,ALPL,ALPL,ALPL__NBPF3,ALPL,ALPL,ALPL,ALPL__NBPF3,ALPL,ALPL,ALPL,ALPL__NBPF3,ALPL,ALPL,ALPL	intergenic_region		MODIFIER
rs6667242	chr1	21500073	NBPF3-ALPL	A	G	18	0.093	SNP	Urolithiasis	ALPL	intergenic_region		MODIFIER
rs10917002	chr1	21509847	ALPL	C	T	17	0.088	SNP	Kidney_stones	ALPL	intron_variant	protein_coding	MODIFIER
rs6703976	chr1	21510441	ALPL	C	T	17	0.088	SNP	Kidney_stones	ALPL	intron_variant	protein_coding	MODIFIER
rs16825455	chr1	21511262	ALPL	A	G	18	0.093	SNP	Adverse_response_to_chemotherapy__neutropenia/leucopenia___all_platinum-based_drugs_	ALPL	intron_variant	protein_coding	MODIFIER
rs74614333	chr1	21518031	ALPL	T	A	35	0.18	SNP	Serum_alkaline_phosphatase_levels	NR	intron_variant	protein_coding	MODIFIER
rs11463187	chr1	21540322	ALPL	T	TG	55	0.284	INDEL	Serum_alkaline_phosphatase_levels	ALPL	intron_variant	protein_coding	MODIFIER
rs12567402	chr1	21543720	ALPL	C	T	73	0.376	SNP	Pallidum_volume	NR	intron_variant	protein_coding	MODIFIER
rs12141569	chr1	21546509	ALPL	C	T	95	0.49	SNP	Calcific_aortic_valve_stenosis	ALPL	upstream_gene_variant	protein_coding	MODIFIER
rs885814	chr1	21549423	ALPL	C	T	73	0.376	SNP	Response_to_TNF-alpha_inhibitors_in_rheumatoid_arthritis	ALPL	upstream_gene_variant	protein_coding	MODIFIER
rs1780316;197678	chr1	21563142	ALPL	T	C	186	0.959	SNP	Metabolite_levels	RAP1GAP	sequence_feature	protein_coding	MODERATE
rs149344982;197679	chr1	21563267	ALPL	G	A	2	0.01	SNP	Serum_alkaline_phosphatase_levels	ALPL	missense_variant	protein_coding	MODERATE
rs1256335	chr1	21563893	ALPL	G	A	150	0.773	SNP	Folate_pathway_vitamin_levels,Metabolite_levels,Folate_pathway_vitamin_levels,Metabolite_levels	ALPL,RAP1GAP,ALPL,RAP1GAP	intron_variant	protein_coding	MODIFIER
rs1256332	chr1	21566851	ALPL	C	A	35	0.18	SNP	Kidney_stones	ALPL	upstream_gene_variant	protein_coding	MODIFIER
rs1256328;256232	chr1	21570274	ALPL	C	T	35	0.18	SNP	Kidney_stones	ALPL	upstream_gene_variant	processed_transcript	MODIFIER
rs115257434	chr1	21570934	ALPL	G	A	3	0.015	SNP	Serum_alkaline_phosphatase_levels	ALPL	upstream_gene_variant	processed_transcript	MODIFIER
rs4654971	chr1	21571410	ALPL	T	C	10	0.052	SNP	Serum_alkaline_phosphatase_levels	.	upstream_gene_variant	processed_transcript	MODIFIER
rs2275372	chr1	21573903	ALPL	A	C	19	0.098	SNP	Phosphorus_levels	NR	upstream_gene_variant	processed_transcript	MODIFIER
rs1767447	chr1	21574398	ALPL	G	A	186	0.959	SNP	Heel_bone_mineral_density	ALPL	upstream_gene_variant	processed_transcript	MODIFIER
rs1780329	chr1	21576457	ALPL	C	A	28	0.144	SNP	Serum_alkaline_phosphatase_levels	ALPL	intron_variant	protein_coding	MODIFIER
rs1697405;295558	chr1	21577713	ALPL	C	T	94	0.485	SNP	Serum_alkaline_phosphatase_levels	ALPL	3_prime_UTR_variant	protein_coding	MODIFIER
rs1772719;295563	chr1	21577881	ALPL	A	C	35	0.18	SNP	Urinary_metabolite_levels_in_chronic_kidney_disease,Pyridoxal_5'-phosphate_levels,Urinary_metabolite_levels_in_chronic_kidney_disease,Pyridoxal_5'-phosphate_levels	ALPL,ALPL,ALPL,ALPL	3_prime_UTR_variant	protein_coding	MODIFIER
rs2242420;295566	chr1	21578036	ALPL	C	T	19	0.098	SNP	Hematological_and_biochemical_traits	ALPL	3_prime_UTR_variant	protein_coding	MODIFIER
rs1772720	chr1	21578514	ALPL	G	A	12	0.062	SNP	Heel_bone_mineral_density	.	downstream_gene_variant	protein_coding	MODIFIER
rs36053309	chr1	21579111	ALPL	C	T	34	0.175	SNP	Serum_alkaline_phosphatase_levels	ALPL	downstream_gene_variant	protein_coding	MODIFIER
rs55722102	chr1	21595639	RAP1GAP	T	C	47	0.242	SNP	Height	.	downstream_gene_variant	protein_coding	MODIFIER
rs72660319	chr1	21611066	RAP1GAP	G	A	16	0.082	SNP	C-reactive_protein_levels	NR	downstream_gene_variant	processed_transcript	MODIFIER
rs829418	chr1	21617011	RAP1GAP	A	G	175	0.902	SNP	Neurocognitive_impairment_in_HIV-1_infection__continuous_	RAP1GAP	downstream_gene_variant	protein_coding	MODIFIER
rs2275360	chr1	21617327	RAP1GAP	G	A	43	0.222	SNP	Phosphorus_levels	NR	synonymous_variant	protein_coding	LOW
rs1318236	chr1	21625531	RAP1GAP	C	T	90	0.464	SNP	Heel_bone_mineral_density,Heel_bone_mineral_density,Serum_alkaline_phosphatase_levels,Heel_bone_mineral_density,Heel_bone_mineral_density,Heel_bone_mineral_density,Serum_alkaline_phosphatase_levels,Heel_bone_mineral_density,Heel_bone_mineral_density,Heel_bone_mineral_density,Serum_alkaline_phosphatase_levels,Heel_bone_mineral_density,Heel_bone_mineral_density,Heel_bone_mineral_density,Serum_alkal…	.,RAP1GAP,RAP1GAP,.,.,RAP1GAP,RAP1GAP,.,.,RAP1GAP,RAP1GAP,.,.,RAP1GAP,RAP1GAP,.	upstream_gene_variant	protein_coding	MODIFIER
rs77972946	chr1	21628472	RAP1GAP	C	T	21	0.108	SNP	Serum_alkaline_phosphatase_levels	NR	intron_variant	protein_coding	MODIFIER
rs4654975	chr1	21648341	RAP1GAP	C	T	126	0.649	SNP	Abdominal_aortic_calcification_levels	RAP1GAP	intron_variant	protein_coding	MODIFIER
rs829375	chr1	21664742	RAP1GAP	G	C	43	0.222	SNP	Immature_fraction_of_reticulocytes,High_light_scatter_reticulocyte_percentage_of_red_cells,Immature_fraction_of_reticulocytes,High_light_scatter_reticulocyte_percentage_of_red_cells	RAP1GAP,RAP1GAP,RAP1GAP,RAP1GAP	intron_variant	protein_coding	MODIFIER
rs829402	chr1	21673636	RAP1GAP	G	C	42	0.216	SNP	High_light_scatter_reticulocyte_count	RAP1GAP	upstream_gene_variant	protein_coding	MODIFIER
rs17423390	chr1	21687978	USP48	G	T	88	0.454	SNP	Immature_fraction_of_reticulocytes,High_light_scatter_reticulocyte_count,High_light_scatter_reticulocyte_percentage_of_red_cells,Immature_fraction_of_reticulocytes,High_light_scatter_reticulocyte_count,High_light_scatter_reticulocyte_percentage_of_red_cells,Immature_fraction_of_reticulocytes,High_light_scatter_reticulocyte_count,High_light_scatter_reticulocyte_percentage_of_red_cells	USP48,USP48,USP48,USP48,USP48,USP48,USP48,USP48,USP48	intron_variant	protein_coding	MODIFIER
rs1825307	chr1	21741833	USP48	A	G	155	0.799	SNP	Type_2_diabetes	USP48	intron_variant	protein_coding	MODIFIER
rs72660393	chr1	21754194	USP48	C	G	7	0.036	SNP	Facial_morphology__factor_23_	NR	downstream_gene_variant	processed_transcript	MODIFIER
rs6659601	chr1	21798327	USP48-LDLRAD2	A	G	172	0.887	SNP	Skin_pigmentation	NR	intergenic_region		MODIFIER
rs35465346	chr1	21806025	USP48-LDLRAD2	G	A	39	0.201	SNP	Coronary_artery_disease	LDLRAD2	intergenic_region		MODIFIER
rs6656070	chr1	21811974	LDLRAD2	C	G	137	0.706	SNP	Heel_bone_mineral_density	.	upstream_gene_variant	protein_coding	MODIFIER
rs2229482;285755	chr1	21872752	HSPG2	C	T	119	0.613	SNP	Height	HSPG2	synonymous_variant	protein_coding	LOW
rs2445130	chr1	21911229	RP11-26H16.1	A	G	193	0.995	SNP	Alzheimer_disease_and_age_of_onset	Intergenic	downstream_gene_variant	processed_pseudogene	MODIFIER
rs9426781	chr1	21918099	HSPG2	C	T	114	0.588	SNP	Lung_function__FEV1/FVC_	.	intron_variant	protein_coding	MODIFIER
rs115979533	chr1	21939837	HSPG2	C	G	3	0.015	SNP	Lung_function__FVC_	.	upstream_gene_variant	protein_coding	MODIFIER
rs7529220	chr1	21956126	RP11-26H16.4	T	C	167	0.861	SNP	Atrial_fibrillation	HSPG2	upstream_gene_variant	transcribed_unitary_pseudogene	MODIFIER
rs75508464	chr1	21962163	RP11-26H16.4-CELA3B	T	C	16	0.082	SNP	NASH_resolution_in_nonalcoholic_steatohepatitis	Intergenic	intergenic_region		MODIFIER
rs2501309	chr1	22015221	CELA3A	T	C	114	0.588	SNP	White_blood_cell_count	.	downstream_gene_variant	protein_coding	MODIFIER
rs2473290	chr1	22031964	LINC00339	T	C	144	0.742	SNP	Height	.	downstream_gene_variant	lincRNA	MODIFIER
rs2501285	chr1	22035551	LINC00339	A	G	184	0.948	SNP	Heel_bone_mineral_density	.	downstream_gene_variant	lincRNA	MODIFIER
rs2501276	chr1	22047131	LINC00339-CDC42	C	T	17	0.088	SNP	Immune_response_to_smallpox_vaccine__IL-6_	CDC42	intergenic_region		MODIFIER
rs5772984	chr1	22058485	CDC42-IT1	G	GT	157	0.809	INDEL	Heel_bone_mineral_density	.	upstream_gene_variant	sense_intronic	MODIFIER
rs5772984	chr1	22058485	CDC42-IT1	G	GTT	17	0.088	INDEL	Heel_bone_mineral_density	.	upstream_gene_variant	sense_intronic	MODIFIER
rs2473317	chr1	22068758	CDC42-IT1	C	G	21	0.108	SNP	Daytime_sleep_phenotypes	CDC42__CDC42-IT1__LINC00339__WNT4	downstream_gene_variant	sense_intronic	MODIFIER
rs2268177	chr1	22088917	CDC42	A	T	42	0.216	SNP	Metabolite_levels	WNT4	downstream_gene_variant	protein_coding	MODIFIER
rs10917152	chr1	22099149	RP1-224A6.9	C	T	23	0.119	SNP	Intelligence	NR	upstream_gene_variant	lincRNA	MODIFIER
rs2143103	chr1	22103576	RP1-224A6.9	G	A	23	0.119	SNP	Cognitive_ability__years_of_educational_attainment_or_schizophrenia__pleiotropy_,Cognitive_performance,Cognitive_ability__years_of_educational_attainment_or_schizophrenia__pleiotropy_,Cognitive_performance	ENSG00000271840,Intergenic,ENSG00000271840,Intergenic	downstream_gene_variant	lincRNA	MODIFIER
rs7412010	chr1	22109953	RP1-224A6.9-WNT4	G	C	39	0.201	SNP	Uterine_fibroids,Uterine_fibroids,Uterine_fibroids__multi-trait_analysis_,Gynecologic_disease,Gynecologic_disease,Gynecologic_disease__multivariate_analysis_,Uterine_fibroids,Uterine_fibroids,Uterine_fibroids__multi-trait_analysis_,Gynecologic_disease,Gynecologic_disease,Gynecologic_disease__multivariate_analysis_,Uterine_fibroids,Uterine_fibroids,Uterine_fibroids__multi-trait_analysis_,Gynecolog…	WNT4__CDC42,CDC42__WNT4,WNT4__CDC42,WNT4__CDC42,WNT4__CDC42,WNT4__CDC42,WNT4__CDC42,CDC42__WNT4,WNT4__CDC42,WNT4__CDC42,WNT4__CDC42,WNT4__CDC42,WNT4__CDC42,CDC42__WNT4,WNT4__CDC42,WNT4__CDC42,WNT4__CDC42,WNT4__CDC42,WNT4__CDC42,CDC42__WNT4,WNT4__CDC42,WNT4__CDC42,WNT4__CDC42,WNT4__CDC42,WNT4__CDC42,CDC42__WNT4,WNT4__CDC42,WNT4__CDC42,WNT4__CDC42,WNT4__CDC42,WNT4__CDC42,CDC42__WNT4,WNT4__CDC42,WNT…	intergenic_region		MODIFIER
rs10737462	chr1	22118482	WNT4	C	T	43	0.222	SNP	Total_body_bone_mineral_density__age_0-15_	NR	3_prime_UTR_variant	protein_coding	MODIFIER
rs12756110	chr1	22120655	WNT4	G	C	177	0.912	SNP	Heel_bone_mineral_density	WNT4	intron_variant	protein_coding	MODIFIER
rs3765350	chr1	22120823	WNT4	A	G	43	0.222	SNP	Bone_mineral_density__paediatric__lower_limb_,Bone_mineral_density__paediatric__lower_limb_,Bone_mineral_density__paediatric__total_body_less_head_,Bone_mineral_density__paediatric__total_body_less_head_,TB-LM_or_TBLH-BMD__pleiotropy_,Bone_mineral_density__paediatric__total_body_less_head_,Bone_mineral_density__paediatric__lower_limb_,Bone_mineral_density__paediatric__lower_limb_,Bone_mineral_den…	WNT4,WNT4,WNT4,WNT4,WNT4,WNT4,WNT4,WNT4,WNT4,WNT4,WNT4,WNT4,WNT4,WNT4,WNT4,WNT4,WNT4,WNT4,WNT4,WNT4,WNT4,WNT4,WNT4,WNT4,WNT4,WNT4,WNT4,WNT4,WNT4,WNT4,WNT4,WNT4,WNT4,WNT4,WNT4,WNT4	intron_variant	protein_coding	MODIFIER
rs2235529	chr1	22123994	WNT4	C	T	39	0.201	SNP	Endometriosis,Bone_mineral_density__paediatric__upper_limb_,Bone_mineral_density__paediatric__upper_limb_,Waist-to-hip_ratio_adjusted_for_BMI,Waist-hip_ratio,Endometriosis,Bone_mineral_density__paediatric__upper_limb_,Bone_mineral_density__paediatric__upper_limb_,Waist-to-hip_ratio_adjusted_for_BMI,Waist-hip_ratio,Endometriosis,Bone_mineral_density__paediatric__upper_limb_,Bone_mineral_density__p…	LOC100289113__ZBTB40__WNT4,WNT4,WNT4,NR,NR,LOC100289113__ZBTB40__WNT4,WNT4,WNT4,NR,NR,LOC100289113__ZBTB40__WNT4,WNT4,WNT4,NR,NR,LOC100289113__ZBTB40__WNT4,WNT4,WNT4,NR,NR,LOC100289113__ZBTB40__WNT4,WNT4,WNT4,NR,NR	downstream_gene_variant	protein_coding	MODIFIER
rs7526484	chr1	22125352	WNT4	T	C	146	0.753	SNP	Extremely_high_intelligence	CDC42__WNT4	downstream_gene_variant	protein_coding	MODIFIER
rs12404660	chr1	22132301	WNT4	A	G	40	0.206	SNP	Waist-hip_ratio	.	upstream_gene_variant	protein_coding	MODIFIER
rs10799737	chr1	22135638	WNT4	T	G	120	0.619	SNP	Endometriosis	Intergenic	intron_variant	protein_coding	MODIFIER
rs3820282	chr1	22141722	WNT4	C	T	38	0.196	SNP	Epithelial_ovarian_cancer,Epithelial_ovarian_cancer,Epithelial_ovarian_cancer,Epithelial_ovarian_cancer	WNT4,WNT4,WNT4,WNT4	intron_variant	protein_coding	MODIFIER
rs183472573	chr1	22142579	WNT4	C	A	8	0.041	SNP	Alcohol_consumption_over_the_past_year	NR	intron_variant	protein_coding	MODIFIER
rs56318008	chr1	22143914	WNT4	C	T	39	0.201	SNP	Gestational_age_at_birth__maternal_effect_,Total_body_bone_mineral_density,Gestational_age_at_birth__maternal_effect_,Total_body_bone_mineral_density	WNT4__CDC42__CELA3A,NR,WNT4__CDC42__CELA3A,NR	5_prime_UTR_variant	protein_coding	MODIFIER
rs55938609	chr1	22143958	WNT4	G	C	39	0.201	SNP	Endometriosis	WNT4	5_prime_UTR_variant	protein_coding	MODIFIER
rs7519889	chr1	22146013	WNT4	G	A	51	0.263	SNP	Heel_bone_mineral_density,Heel_bone_mineral_density,Heel_bone_mineral_density,Heel_bone_mineral_density,Heel_bone_mineral_density,Heel_bone_mineral_density,Heel_bone_mineral_density,Heel_bone_mineral_density,Heel_bone_mineral_density,Heel_bone_mineral_density,Heel_bone_mineral_density,Heel_bone_mineral_density,Heel_bone_mineral_density,Heel_bone_mineral_density,Heel_bone_mineral_density,Heel_bone…	WNT4,WNT4,WNT4,.,WNT4,WNT4,WNT4,.,WNT4,WNT4,WNT4,.,WNT4,WNT4,WNT4,.	upstream_gene_variant	protein_coding	MODIFIER
rs7542242	chr1	22151000	WNT4-MIR4418	C	T	58	0.299	SNP	Height	WNT4	intergenic_region		MODIFIER
rs11385342	chr1	22157156	WNT4-MIR4418	T	TG	67	0.345	INDEL	Heel_bone_mineral_density	.	intergenic_region		MODIFIER
rs3971300	chr1	22158082	WNT4-MIR4418	T	C	74	0.381	SNP	Heel_bone_mineral_density,Heel_bone_mineral_density,Total_body_bone_mineral_density,Heel_bone_mineral_density,Heel_bone_mineral_density,Total_body_bone_mineral_density,Heel_bone_mineral_density,Heel_bone_mineral_density,Total_body_bone_mineral_density	WNT4,.,NR,WNT4,.,NR,WNT4,.,NR	intergenic_region		MODIFIER
rs16826658	chr1	22159378	WNT4-MIR4418	T	G	88	0.454	SNP	Endometriosis	WNT4	intergenic_region		MODIFIER
rs72865212	chr1	22160087	WNT4-MIR4418	C	T	28	0.144	SNP	Height	.	intergenic_region		MODIFIER
rs7521902	chr1	22164231	WNT4-MIR4418	C	A	65	0.335	SNP	Ovarian_cancer,Lumbar_spine_bone_mineral_density,Endometriosis,Hip_circumference_adjusted_for_BMI,Hip_circumference_adjusted_for_BMI,Ovarian_cancer,Lumbar_spine_bone_mineral_density,Endometriosis,Hip_circumference_adjusted_for_BMI,Hip_circumference_adjusted_for_BMI,Ovarian_cancer,Lumbar_spine_bone_mineral_density,Endometriosis,Hip_circumference_adjusted_for_BMI,Hip_circumference_adjusted_for_BMI,…	NR,WNT4,WNT4,WNT4,WNT4,NR,WNT4,WNT4,WNT4,WNT4,NR,WNT4,WNT4,WNT4,WNT4,NR,WNT4,WNT4,WNT4,WNT4,NR,WNT4,WNT4,WNT4,WNT4	intergenic_region		MODIFIER
rs3920498	chr1	22166394	WNT4-MIR4418	G	C	54	0.278	SNP	Bone_mineral_density__paediatric__skull_,Bone_mineral_density__paediatric__skull_,Deep_ovarian_and/or_rectovaginal_disease_with_dense_adhesions,Bone_mineral_density__paediatric__skull_,Bone_mineral_density__paediatric__skull_,Deep_ovarian_and/or_rectovaginal_disease_with_dense_adhesions,Bone_mineral_density__paediatric__skull_,Bone_mineral_density__paediatric__skull_,Deep_ovarian_and/or_rectovagi…	WNT4,WNT4,WNT4,WNT4,WNT4,WNT4,WNT4,WNT4,WNT4	intergenic_region		MODIFIER
rs60999980	chr1	22166597	WNT4-MIR4418	G	A	23	0.119	SNP	Heel_bone_mineral_density	.	intergenic_region		MODIFIER
rs17360053	chr1	22173037	WNT4-MIR4418	T	C	74	0.381	SNP	Obesity-related_traits	WNT4	intergenic_region		MODIFIER
rs10917165	chr1	22175135	WNT4-MIR4418	T	C	76	0.392	SNP	Lung_function__FVC_	.	intergenic_region		MODIFIER
rs71016992	chr1	22178615	WNT4-MIR4418	T	TCCAC	64	0.348	INDEL	Heel_bone_mineral_density	.	intergenic_region		MODIFIER
rs10917168	chr1	22187397	WNT4-MIR4418	A	T	51	0.263	SNP	Spine_bone_size	WNT4	intergenic_region		MODIFIER
rs4654786	chr1	22188539	WNT4-MIR4418	T	C	124	0.639	SNP	Metabolite_levels	CDC42	intergenic_region		MODIFIER
rs142072330	chr1	22201615	WNT4-MIR4418	C	T	23	0.119	SNP	Heel_bone_mineral_density	WNT4	intergenic_region		MODIFIER
rs79364962	chr1	22205049	WNT4-MIR4418	G	A	10	0.052	SNP	Heel_bone_mineral_density,Heel_bone_mineral_density,Heel_bone_mineral_density,Heel_bone_mineral_density	MIR4418,.,MIR4418,.	intergenic_region		MODIFIER
rs3765342	chr1	22208058	WNT4-MIR4418	G	C	40	0.206	SNP	Lung_function__FEV1/FVC_	.	intergenic_region		MODIFIER
rs2473248	chr1	22210150	WNT4-MIR4418	T	C	161	0.83	SNP	Birth_weight	WNT4__ZBTB40	intergenic_region		MODIFIER
rs2473253	chr1	22212294	WNT4-MIR4418	C	T	31	0.16	SNP	Right-sided_colonic_diverticulosis	WNT4	intergenic_region		MODIFIER
rs2744726	chr1	22213078	WNT4-MIR4418	C	A	161	0.83	SNP	Birth_weight__MTAG_	NR	intergenic_region		MODIFIER
rs2807319	chr1	22227683	WNT4-MIR4418	A	G	91	0.711	SNP	Birth_weight	WNT4	intergenic_region		MODIFIER
rs12755933	chr1	22245692	WNT4-MIR4418	G	C	47	0.242	SNP	Lumbar_spine_bone_mineral_density__trabecular_,Lumbar_spine_bone_mineral_density__integral_,Lumbar_spine_bone_mineral_density__trabecular_,Lumbar_spine_bone_mineral_density__integral_	WNT4,WNT4,WNT4,WNT4	intergenic_region		MODIFIER
rs909814	chr1	22247449	WNT4-MIR4418	T	C	113	0.582	SNP	IgG_glycosylation,Testosterone_levels,IgG_glycosylation,Testosterone_levels	NR,intergenic,NR,intergenic	intergenic_region		MODIFIER
rs2807337	chr1	22250878	WNT4-MIR4418	T	C	118	0.608	SNP	Systolic_blood_pressure	WNT4	intergenic_region		MODIFIER
rs5772996	chr1	22252082	WNT4-MIR4418	TC	T	66	0.34	INDEL	Lung_function_in_never_smokers__low_FEV1_vs_high_FEV1_	WNT4__ZBTB40	intergenic_region		MODIFIER
rs72647484	chr1	22261235	WNT4-MIR4418	T	C	14	0.072	SNP	Colorectal_cancer,Colorectal_cancer,Colorectal_cancer,Colorectal_cancer	WNT4__CDC42,NR,WNT4__CDC42,NR	intergenic_region		MODIFIER
rs2473238	chr1	22263838	MIR4418	G	C	68	0.351	SNP	Age-related_cognitive_decline__language___slope_of_z-scores_	WNT4__ZBTB40	upstream_gene_variant	miRNA	MODIFIER
rs12741884	chr1	22268202	MIR4418	G	A	34	0.175	SNP	TB-LM_or_TBLH-BMD__pleiotropy_,Bone_mineral_density__paediatric__total_body_less_head_,TB-LM_or_TBLH-BMD__pleiotropy_,Bone_mineral_density__paediatric__total_body_less_head_	Intergenic,Intergenic,Intergenic,Intergenic	downstream_gene_variant	miRNA	MODIFIER
rs12737805	chr1	22286197	MIR4418-RP11-415K20.1	A	G	45	0.232	SNP	FEV1,Lung_function__FVC_,FEV1,Lung_function__FVC_	MIR4418,MIR4418,MIR4418,MIR4418	intergenic_region		MODIFIER
rs115212331	chr1	22294658	MIR4418-RP11-415K20.1	T	C	4	0.021	SNP	Sensorimotor_dexterity	intergenic	intergenic_region		MODIFIER
rs10799743	chr1	22296746	MIR4418-RP11-415K20.1	C	T	28	0.144	SNP	Waist-to-hip_ratio_adjusted_for_BMI	NR	intergenic_region		MODIFIER
rs10753534	chr1	22298818	MIR4418-RP11-415K20.1	A	G	28	0.144	SNP	Waist-to-hip_ratio_adjusted_for_BMI	NR	intergenic_region		MODIFIER
rs116532258	chr1	22300272	MIR4418-RP11-415K20.1	C	T	28	0.144	SNP	Reading_disability	NR	intergenic_region		MODIFIER
rs113784679	chr1	22321986	RP11-415K20.1	G	T	8	0.041	SNP	Bone_mineral_density__total_hip_	WNT4__ZBTB40	downstream_gene_variant	processed_pseudogene	MODIFIER
rs76225863	chr1	22327102	RP11-415K20.1	G	A	5	0.026	SNP	Tumor_necrosis_factor_beta_levels	NR	upstream_gene_variant	processed_pseudogene	MODIFIER
rs12128356	chr1	22331992	RP11-415K20.1-RP11-415K20.2	G	A	68	0.351	SNP	Lung_function__FVC_	.	intergenic_region		MODIFIER
rs34761529	chr1	22354721	RP11-415K20.1-RP11-415K20.2	C	T	44	0.227	SNP	C-reactive_protein_levels	NR	intergenic_region		MODIFIER
rs12742784	chr1	22355873	RP11-415K20.1-RP11-415K20.2	C	T	43	0.222	SNP	Total_body_bone_mineral_density__age_30-45_,Lumbar_spine_bone_mineral_density__trabecular_,Lumbar_spine_bone_mineral_density__integral_,Total_body_bone_mineral_density__age_30-45_,Lumbar_spine_bone_mineral_density__trabecular_,Lumbar_spine_bone_mineral_density__integral_,Total_body_bone_mineral_density__age_30-45_,Lumbar_spine_bone_mineral_density__trabecular_,Lumbar_spine_bone_mineral_density__i…	NR,ZBTB40,ZBTB40,NR,ZBTB40,ZBTB40,NR,ZBTB40,ZBTB40	intergenic_region		MODIFIER
rs10917220	chr1	22356912	RP11-415K20.1-RP11-415K20.2	T	C	135	0.696	SNP	Fat-free_mass,Fat-free_mass,Fat-free_mass,Fat-free_mass	NR,NR,NR,NR	intergenic_region		MODIFIER
rs6679981	chr1	22371367	RP11-415K20.2	G	A	33	0.17	SNP	Total_body_bone_mineral_density__age_45-60_	NR	upstream_gene_variant	TEC	MODIFIER
rs7524102	chr1	22371954	RP11-415K20.2-ZBTB40	A	G	33	0.17	SNP	Bone_mineral_density__hip_,Bone_mineral_density__spine_,Ulcerative_colitis,Dupuytren's_disease,Bone_mineral_density__hip_,Bone_mineral_density__spine_,Ulcerative_colitis,Bone_mineral_density,Bone_mineral_density,Lumbar_spine_bone_mineral_density,Femoral_neck_bone_mineral_density,Dupuytren's_disease,Bone_mineral_density__hip_,Bone_mineral_density__spine_,Ulcerative_colitis,Dupuytren's_disease,Bone…	intergenic,ZBTB40,intergenic,RP11-415K20.1__WNT4,ZBTB40,ZBTB40,intergenic,ZBTB40,ZBTB40,ZBTB40,ZBTB40,WNT4__ZBTB40,intergenic,ZBTB40,intergenic,RP11-415K20.1__WNT4,ZBTB40,ZBTB40,intergenic,ZBTB40,ZBTB40,ZBTB40,ZBTB40,WNT4__ZBTB40,intergenic,ZBTB40,intergenic,RP11-415K20.1__WNT4,ZBTB40,ZBTB40,intergenic,ZBTB40,ZBTB40,ZBTB40,ZBTB40,WNT4__ZBTB40,intergenic,ZBTB40,intergenic,RP11-415K20.1__WNT4,ZBTB4…	intergenic_region		MODIFIER
rs34920465	chr1	22373858	RP11-415K20.2-ZBTB40	A	G	33	0.17	SNP	Inflammatory_bowel_disease,Bone_mineral_density,Bone_mineral_density,Chronic_inflammatory_diseases__ankylosing_spondylitis__Crohn's_disease__psoriasis__primary_sclerosing_cholangitis__ulcerative_colitis___pleiotropy_,Total_body_bone_mineral_density__age_over_60_,Total_body_bone_mineral_density,Inflammatory_bowel_disease,Bone_mineral_density,Bone_mineral_density,Chronic_inflammatory_diseases__anky…	NR,ZBTB40,ZBTB40,intergenic,NR,NR,NR,ZBTB40,ZBTB40,intergenic,NR,NR,NR,ZBTB40,ZBTB40,intergenic,NR,NR,NR,ZBTB40,ZBTB40,intergenic,NR,NR,NR,ZBTB40,ZBTB40,intergenic,NR,NR,NR,ZBTB40,ZBTB40,intergenic,NR,NR	intergenic_region		MODIFIER
rs147378920	chr1	22375502	RP11-415K20.2-ZBTB40	A	G	6	0.031	SNP	Interferon_gamma_levels,Macrophage_colony_stimulating_factor_levels,Interferon_gamma_levels,Macrophage_colony_stimulating_factor_levels	NR,NR,NR,NR	intergenic_region		MODIFIER
rs34553872	chr1	22375694	RP11-415K20.2-ZBTB40	A	T	33	0.17	SNP	Heel_bone_mineral_density	ZBTB40	intergenic_region		MODIFIER
rs12568930	chr1	22375738	RP11-415K20.2-ZBTB40	T	C	33	0.17	SNP	Inflammatory_bowel_disease,Ulcerative_colitis,Immature_fraction_of_reticulocytes,High_light_scatter_reticulocyte_count,High_light_scatter_reticulocyte_percentage_of_red_cells,Inflammatory_bowel_disease,Ulcerative_colitis,Inflammatory_bowel_disease,Ulcerative_colitis,Immature_fraction_of_reticulocytes,High_light_scatter_reticulocyte_count,High_light_scatter_reticulocyte_percentage_of_red_cells,Inf…	intergenic,NR,intergenic,intergenic,intergenic,Intergenic,Intergenic,intergenic,NR,intergenic,intergenic,intergenic,Intergenic,Intergenic,intergenic,NR,intergenic,intergenic,intergenic,Intergenic,Intergenic,intergenic,NR,intergenic,intergenic,intergenic,Intergenic,Intergenic,intergenic,NR,intergenic,intergenic,intergenic,Intergenic,Intergenic,intergenic,NR,intergenic,intergenic,intergenic,Interge…	intergenic_region		MODIFIER
rs6696981	chr1	22376365	RP11-415K20.2-ZBTB40	G	T	25	0.129	SNP	Bone_mineral_density__spine_	intergenic	intergenic_region		MODIFIER
rs10493013	chr1	22376542	RP11-415K20.2-ZBTB40	T	C	33	0.17	SNP	Total_body_bone_mineral_density,Fractures,Total_body_bone_mineral_density,Fractures	NR,.,NR,.	intergenic_region		MODIFIER
rs11799474	chr1	22377698	RP11-415K20.2-ZBTB40	T	G	33	0.17	SNP	Red_cell_distribution_width,Red_cell_distribution_width,Red_cell_distribution_width,Red_cell_distribution_width	intergenic,NR,intergenic,NR	intergenic_region		MODIFIER
rs6684375	chr1	22379941	RP11-415K20.2-ZBTB40	C	T	33	0.17	SNP	TB-LM_or_TBLH-BMD__pleiotropy_,Bone_mineral_density__paediatric__total_body_less_head_,Heel_bone_mineral_density,Heel_bone_mineral_density,Medication_use__drugs_affecting_bone_structure_and_mineralization_,Red_cell_distribution_width,TB-LM_or_TBLH-BMD__pleiotropy_,Bone_mineral_density__paediatric__total_body_less_head_,Heel_bone_mineral_density,Heel_bone_mineral_density,Medication_use__drugs_affe…	Intergenic,Intergenic,.,.,ZBTB40,.,Intergenic,Intergenic,.,.,ZBTB40,.,Intergenic,Intergenic,.,.,ZBTB40,.,Intergenic,Intergenic,.,.,ZBTB40,.,Intergenic,Intergenic,.,.,ZBTB40,.,Intergenic,Intergenic,.,.,ZBTB40,.	intergenic_region		MODIFIER
rs34963268	chr1	22384384	RP11-415K20.2-ZBTB40	G	C	33	0.17	SNP	Heel_bone_mineral_density,Heel_bone_mineral_density,Heel_bone_mineral_density,Heel_bone_mineral_density,Red_blood_cell_count,Heel_bone_mineral_density,Heel_bone_mineral_density,Heel_bone_mineral_density,Heel_bone_mineral_density,Red_blood_cell_count,Heel_bone_mineral_density,Heel_bone_mineral_density,Heel_bone_mineral_density,Heel_bone_mineral_density,Red_blood_cell_count,Heel_bone_mineral_densit…	ZBTB40,ZBTB40,ZBTB40,.,.,ZBTB40,ZBTB40,ZBTB40,.,.,ZBTB40,ZBTB40,ZBTB40,.,.,ZBTB40,ZBTB40,ZBTB40,.,.,ZBTB40,ZBTB40,ZBTB40,.,.	intergenic_region		MODIFIER
rs6426749	chr1	22384980	RP11-415K20.2-ZBTB40	G	C	33	0.17	SNP	Bone_mineral_density__hip_,Femoral_neck_bone_mineral_density,Fractures,Bone_mineral_density__hip_,Femoral_neck_bone_mineral_density,Fractures,Bone_mineral_density__hip_,Femoral_neck_bone_mineral_density,Fractures	ZBTB40,ZBTB40,.,ZBTB40,ZBTB40,.,ZBTB40,ZBTB40,.	intergenic_region		MODIFIER
rs2185341	chr1	22399332	RP11-415K20.2-ZBTB40	C	T	64	0.33	SNP	Amyotrophic_lateral_sclerosis	intergenic	intergenic_region		MODIFIER
.	chr1	22403299	RP11-415K20.2-ZBTB40	ATT	ATTT	6	0.031	INDEL	Heel_bone_mineral_density,Heel_bone_mineral_density,Heel_bone_mineral_density,Heel_bone_mineral_density,Heel_bone_mineral_density,Heel_bone_mineral_density,Heel_bone_mineral_density,Heel_bone_mineral_density,Heel_bone_mineral_density,Heel_bone_mineral_density,Heel_bone_mineral_density,Heel_bone_mineral_density,Heel_bone_mineral_density,Heel_bone_mineral_density,Heel_bone_mineral_density,Heel_bone…	ZBTB40,ZBTB40,ZBTB40,.,ZBTB40,ZBTB40,ZBTB40,.,ZBTB40,ZBTB40,ZBTB40,.,ZBTB40,ZBTB40,ZBTB40,.	intergenic_region		MODIFIER
.	chr1	22403299	RP11-415K20.2-ZBTB40	ATT	A	6	0.031	INDEL	Heel_bone_mineral_density,Heel_bone_mineral_density,Heel_bone_mineral_density,Heel_bone_mineral_density,Heel_bone_mineral_density,Heel_bone_mineral_density,Heel_bone_mineral_density,Heel_bone_mineral_density,Heel_bone_mineral_density,Heel_bone_mineral_density,Heel_bone_mineral_density,Heel_bone_mineral_density,Heel_bone_mineral_density,Heel_bone_mineral_density,Heel_bone_mineral_density,Heel_bone…	ZBTB40,ZBTB40,ZBTB40,.,ZBTB40,ZBTB40,ZBTB40,.,ZBTB40,ZBTB40,ZBTB40,.,ZBTB40,ZBTB40,ZBTB40,.	intergenic_region		MODIFIER
.	chr1	22403299	RP11-415K20.2-ZBTB40	ATT	AT	95	0.49	INDEL	Heel_bone_mineral_density,Heel_bone_mineral_density,Heel_bone_mineral_density,Heel_bone_mineral_density,Heel_bone_mineral_density,Heel_bone_mineral_density,Heel_bone_mineral_density,Heel_bone_mineral_density,Heel_bone_mineral_density,Heel_bone_mineral_density,Heel_bone_mineral_density,Heel_bone_mineral_density,Heel_bone_mineral_density,Heel_bone_mineral_density,Heel_bone_mineral_density,Heel_bone…	ZBTB40,ZBTB40,ZBTB40,.,ZBTB40,ZBTB40,ZBTB40,.,ZBTB40,ZBTB40,ZBTB40,.,ZBTB40,ZBTB40,ZBTB40,.	intergenic_region		MODIFIER
rs4414016	chr1	22405316	RP11-415K20.2-ZBTB40	G	T	119	0.613	SNP	Heel_bone_mineral_density	.	intergenic_region		MODIFIER
rs11584259	chr1	22405893	RP11-415K20.2-ZBTB40	G	C	39	0.201	SNP	Measles	NR	intergenic_region		MODIFIER
rs6680369	chr1	22408366	RP11-415K20.2-ZBTB40	C	T	119	0.613	SNP	Heel_bone_mineral_density	ZBTB40	intergenic_region		MODIFIER
rs4655059	chr1	22409413	RP11-415K20.2-ZBTB40	A	C	99	0.51	SNP	Heel_bone_mineral_density	.	intergenic_region		MODIFIER
rs61769193	chr1	22453334	ZBTB40	T	C	82	0.423	SNP	Eosinophil_counts	.	intron_variant	protein_coding	MODIFIER
rs45498698	chr1	22569327	EPHA8	G	A	3	0.015	SNP	Interferon_gamma_levels,Interleukin-17_levels,Macrophage_colony_stimulating_factor_levels,Interferon_gamma_levels,Interleukin-17_levels,Macrophage_colony_stimulating_factor_levels,Interferon_gamma_levels,Interleukin-17_levels,Macrophage_colony_stimulating_factor_levels	NR,NR,NR,NR,NR,NR,NR,NR,NR	missense_variant	protein_coding	MODERATE
rs77999880	chr1	22603690	EPHA8	A	G	3	0.015	SNP	Interleukin-8_levels	NR	downstream_gene_variant	protein_coding	MODIFIER
rs75134464	chr1	22609025	EPHA8-MIR6127	G	C	4	0.021	SNP	Tumor_necrosis_factor_beta_levels	NR	intergenic_region		MODIFIER
rs78865058	chr1	22617716	EPHA8-MIR6127	G	A	6	0.031	SNP	Blood_protein_levels,Blood_protein_levels,Blood_protein_levels,Blood_protein_levels	C1QC,C1QC,C1QC,C1QC	intergenic_region		MODIFIER
rs12073436	chr1	22644415	C1QA	C	T	22	0.113	SNP	Blood_protein_levels	NR	downstream_gene_variant	protein_coding	MODIFIER
rs294227	chr1	22691071	C1QB-EPHB2	A	C	192	0.99	SNP	Blood_protein_levels	NR	intergenic_region		MODIFIER
rs78655189	chr1	22720394	EPHB2	C	T	5	0.026	SNP	Tumor_necrosis_factor_beta_levels	NR	sequence_feature	protein_coding	LOW
rs61525878	chr1	22728226	EPHB2	CTGAA	C	16	0.082	INDEL	Blood_protein_levels	EPHB2	sequence_feature	protein_coding	LOW
rs28455953	chr1	22734458	EPHB2	A	G	15	0.077	SNP	Blood_protein_levels	EPHB2	sequence_feature	protein_coding	LOW
rs6687487	chr1	22735058	EPHB2	G	A	15	0.077	SNP	Blood_protein_levels,Blood_protein_levels,Blood_protein_levels,Blood_protein_levels,Blood_protein_levels,Blood_protein_levels,Blood_protein_levels,Blood_protein_levels,Blood_protein_levels,Blood_protein_levels,Blood_protein_levels,Blood_protein_levels,Blood_protein_levels,Blood_protein_levels,Blood_protein_levels,Blood_protein_levels	EPHB2,EPHB2,EPHB2,EPHB2,EPHB2,EPHB2,EPHB2,EPHB2,EPHB2,EPHB2,EPHB2,EPHB2,EPHB2,EPHB2,EPHB2,EPHB2	sequence_feature	protein_coding	LOW
rs2043970	chr1	22735465	EPHB2	A	C	15	0.077	SNP	Blood_protein_levels	EPHB2	sequence_feature	protein_coding	LOW
rs67142165	chr1	22884066	EPHB2	C	T	29	0.149	SNP	Triiodothyronine_levels,Triiodothyronine_levels_and_thyroxine_levels,Triiodothyronine_levels,Triiodothyronine_levels_and_thyroxine_levels	EPHB2,EPHB2,EPHB2,EPHB2	downstream_gene_variant	processed_transcript	MODIFIER
rs7514453	chr1	22916509	EPHB2	C	A	103	0.531	SNP	Brain_region_volumes	NR	3_prime_UTR_variant	protein_coding	MODIFIER
rs2903995	chr1	22945011	EPHB2-LACTBL1	T	A	88	0.454	SNP	Waist-hip_ratio	NA	intergenic_region		MODIFIER
rs4372224	chr1	22961026	LACTBL1	C	T	11	0.057	SNP	Waist-to-hip_ratio_adjusted_for_BMI	NR	intron_variant	protein_coding	MODIFIER
rs10917335	chr1	22967643	LACTBL1	A	G	58	0.299	SNP	Weight	LACTBL1	upstream_gene_variant	protein_coding	MODIFIER
rs10799778	chr1	22986860	LACTBL1-C1orf234	T	G	163	0.84	SNP	Body_mass_index	.	intergenic_region		MODIFIER
rs561136	chr1	23018558	KDM1A	C	T	170	0.876	SNP	Body_mass_index,Body_mass_index,Body_mass_index,Body_mass_index	NA,NR,NA,NR	upstream_gene_variant	protein_coding	MODIFIER
rs137993948	chr1	23042784	KDM1A	T	G	35	0.18	SNP	Pulse_pressure	KDM1A	sequence_feature	protein_coding	LOW
rs10917347	chr1	23050048	KDM1A	T	G	35	0.18	SNP	Gamma_glutamyl_transferase_levels	KDM1A	sequence_feature	protein_coding	LOW
rs3765407	chr1	23092881	LUZP1	G	T	164	0.845	SNP	Body_mass_index	LUZP1	missense_variant	protein_coding	MODERATE
rs11578046	chr1	23098646	LUZP1	G	A	59	0.304	SNP	Height	.	intron_variant	protein_coding	MODIFIER
rs10799792	chr1	23119948	LUZP1	T	G	87	0.448	SNP	Global_electrical_heterogeneity_phenotypes	LUZP1__KDM1A	intron_variant	protein_coding	MODIFIER
rs9426691	chr1	23158411	RNU6-514P	A	G	48	0.247	SNP	Coenzyme_Q10_levels	Intergenic	upstream_gene_variant	snRNA	MODIFIER
rs2806561	chr1	23178302	LUZP1	A	G	83	0.428	SNP	Height	LUZP1	upstream_gene_variant	protein_coding	MODIFIER
rs2806570	chr1	23200512	HTR1D-RP5-1057J7.1	T	C	56	0.289	SNP	Height	HTR1D	intergenic_region		MODIFIER
rs1738475	chr1	23210398	HTR1D-RP5-1057J7.1	C	G	77	0.397	SNP	Height	HTR1D	intergenic_region		MODIFIER
rs139525508	chr1	23287936	LINC01355	C	CAAATT	32	0.165	INDEL	Heel_bone_mineral_density	.	upstream_gene_variant	lincRNA	MODIFIER
rs1535179	chr1	23312516	HNRNPR	A	G	13	0.067	SNP	Waist-hip_ratio,Waist-to-hip_ratio_adjusted_for_BMI,Waist-hip_ratio,Waist-to-hip_ratio_adjusted_for_BMI	NR,NR,NR,NR	upstream_gene_variant	processed_transcript	MODIFIER
rs12563200	chr1	23354137	HNRNPR-ZNF436	C	T	13	0.067	SNP	Estimated_glomerular_filtration_rate	TCEA3__HTR1D__ZNF436__C1orf213__RP5-1057J7.7	intergenic_region		MODIFIER
rs4525087	chr1	23365736	ZNF436-AS1	A	C	148	0.763	SNP	Glomerular_filtration_rate,Estimated_glomerular_filtration_rate,Glomerular_filtration_rate,Estimated_glomerular_filtration_rate	ZNF436,ZNF436,ZNF436,ZNF436	upstream_gene_variant	antisense	MODIFIER
rs588641	chr1	23367528	ZNF436-AS1	T	C	182	0.938	SNP	Body_mass_index	NR	upstream_gene_variant	antisense	MODIFIER
rs680386	chr1	23368782	ZNF436	G	T	34	0.175	SNP	Heel_bone_mineral_density	ZNF436	upstream_gene_variant	protein_coding	MODIFIER
rs638722	chr1	23371124	ZNF436	T	C	33	0.17	SNP	Adventurousness	TCEA3	upstream_gene_variant	protein_coding	MODIFIER
rs2749153	chr1	23372847	ZNF436	G	A	144	0.742	SNP	Estimated_glomerular_filtration_rate,Chronic_kidney_disease,Estimated_glomerular_filtration_rate,Estimated_glomerular_filtration_rate,Chronic_kidney_disease,Estimated_glomerular_filtration_rate,Estimated_glomerular_filtration_rate,Chronic_kidney_disease,Estimated_glomerular_filtration_rate	ZNF436-AS1,ZNF436-AS1,ZNF436-AS1,ZNF436-AS1,ZNF436-AS1,ZNF436-AS1,ZNF436-AS1,ZNF436-AS1,ZNF436-AS1	upstream_gene_variant	protein_coding	MODIFIER
rs36079676	chr1	23375890	ZNF436-AS1	C	CA	139	0.716	INDEL	Creatinine_levels	ZNF436-AS1__TCEA3	downstream_gene_variant	antisense	MODIFIER
rs9887774	chr1	23375891	ZNF436-AS1	A	C	33	0.17	SNP	Creatinine_levels	ZNF436-AS1__TCEA3	downstream_gene_variant	antisense	MODIFIER
rs9887775	chr1	23376038	ZNF436-AS1	A	G	34	0.175	SNP	Estimated_glomerular_filtration_rate	ZNF436-AS1	downstream_gene_variant	antisense	MODIFIER
rs2298632	chr1	23383982	TCEA3	C	T	104	0.536	SNP	QT_interval,QT_interval,Waist-to-hip_ratio_adjusted_for_BMI,Waist-hip_ratio,QT_interval,Waist-hip_ratio,QT_interval,QT_interval,Waist-to-hip_ratio_adjusted_for_BMI,Waist-hip_ratio,QT_interval,Waist-hip_ratio,QT_interval,QT_interval,Waist-to-hip_ratio_adjusted_for_BMI,Waist-hip_ratio,QT_interval,Waist-hip_ratio,QT_interval,QT_interval,Waist-to-hip_ratio_adjusted_for_BMI,Waist-hip_ratio,QT_interval…	TCEA3,TCEA3,NR,NR,NR,.,TCEA3,TCEA3,NR,NR,NR,.,TCEA3,TCEA3,NR,NR,NR,.,TCEA3,TCEA3,NR,NR,NR,.,TCEA3,TCEA3,NR,NR,NR,.,TCEA3,TCEA3,NR,NR,NR,.	3_prime_UTR_variant	protein_coding	MODIFIER
rs11340914	chr1	23421503	TCEA3	GA	G	136	0.701	INDEL	Triglycerides,Total_cholesterol_levels,Triglycerides,Total_cholesterol_levels	TCEA3,TCEA3,TCEA3,TCEA3	upstream_gene_variant	protein_coding	MODIFIER
rs1198430	chr1	23429020	ASAP3	T	C	170	0.876	SNP	Total_cholesterol_levels	ASAP3	3_prime_UTR_variant	protein_coding	MODIFIER
rs1077514	chr1	23439740	ASAP3	C	T	159	0.82	SNP	Cholesterol__total	ASAP3	upstream_gene_variant	protein_coding	MODIFIER
rs41300116	chr1	23507946	E2F2	T	C	16	0.082	SNP	Waist-to-hip_ratio_adjusted_for_BMI	NR	3_prime_UTR_variant	protein_coding	MODIFIER
rs3820028	chr1	23507994	E2F2	G	A	87	0.448	SNP	Heel_bone_mineral_density	.	3_prime_UTR_variant	protein_coding	MODIFIER
rs2811972	chr1	23514078	E2F2	T	C	101	0.521	SNP	Mean_corpuscular_hemoglobin	.	downstream_gene_variant	processed_transcript	MODIFIER
rs35229050	chr1	23514123	E2F2	TA	T	98	0.505	INDEL	Mean_corpuscular_hemoglobin,Mean_corpuscular_volume,Mean_corpuscular_hemoglobin,Mean_corpuscular_volume	E2F2,E2F2,E2F2,E2F2	downstream_gene_variant	processed_transcript	MODIFIER
rs3218192	chr1	23514878	E2F2	G	T	90	0.464	SNP	Sum_eosinophil_basophil_counts	E2F2	downstream_gene_variant	processed_transcript	MODIFIER
rs2811974	chr1	23518618	E2F2	C	G	101	0.521	SNP	Red_blood_cell_count	.	intron_variant	protein_coding	MODIFIER
rs2075995	chr1	23520972	E2F2	C	A	89	0.459	SNP	Eosinophil_counts,Red_cell_distribution_width,Red_cell_distribution_width,Eosinophil_counts,Red_cell_distribution_width,Eosinophil_counts,Red_cell_distribution_width,Red_cell_distribution_width,Eosinophil_counts,Red_cell_distribution_width,Eosinophil_counts,Red_cell_distribution_width,Red_cell_distribution_width,Eosinophil_counts,Red_cell_distribution_width,Eosinophil_counts,Red_cell_distribution…	E2F2,E2F2,E2F2,.,.,E2F2,E2F2,E2F2,.,.,E2F2,E2F2,E2F2,.,.,E2F2,E2F2,E2F2,.,.,E2F2,E2F2,E2F2,.,.	missense_variant	protein_coding	MODERATE
rs6684709	chr1	23523531	E2F2	G	C	119	0.613	SNP	White_blood_cell_count,White_blood_cell_count,White_blood_cell_count,White_blood_cell_count	E2F2,.,E2F2,.	upstream_gene_variant	processed_transcript	MODIFIER
rs34676223	chr1	23617245	MDS2	C	A	51	0.263	SNP	Chronic_lymphocytic_leukemia	MDS2	intron_variant	processed_transcript	MODIFIER
rs10917420	chr1	23736497	RPL11-TCEB3	C	T	101	0.521	SNP	Systolic_blood_pressure	.	intergenic_region		MODIFIER
rs2076346	chr1	23757159	TCEB3-AS1	T	C	44	0.227	SNP	Inflammatory_skin_disease	TCEB3	downstream_gene_variant	antisense	MODIFIER
rs11591202	chr1	23775590	PITHD1	A	C	68	0.351	SNP	Circulating_leptin_levels_in_high_cardiovascular_risk	ELOA-AS1	upstream_gene_variant	protein_coding	MODIFIER
rs35854219	chr1	23783400	PITHD1	C	CAT	94	0.49	INDEL	High_light_scatter_reticulocyte_percentage_of_red_cells	PITHD1	upstream_gene_variant	protein_coding	MODIFIER
rs6424115	chr1	23826741	HMGCL	A	G	84	0.433	SNP	Immature_fraction_of_reticulocytes	HMGCL	upstream_gene_variant	protein_coding	MODIFIER
.	chr1	23839149	HMGCL	ATTTT	ATT	69	0.356	INDEL	High_light_scatter_reticulocyte_count,Reticulocyte_fraction_of_red_cells,High_light_scatter_reticulocyte_count,Reticulocyte_fraction_of_red_cells	HMGCL,HMGCL,HMGCL,HMGCL	upstream_gene_variant	nonsense_mediated_decay	MODIFIER
.	chr1	23839149	HMGCL	ATTTT	ATTT	17	0.088	INDEL	High_light_scatter_reticulocyte_count,Reticulocyte_fraction_of_red_cells,High_light_scatter_reticulocyte_count,Reticulocyte_fraction_of_red_cells	HMGCL,HMGCL,HMGCL,HMGCL	upstream_gene_variant	nonsense_mediated_decay	MODIFIER
.	chr1	23839149	HMGCL	ATTTT	ATTTTTT	16	0.082	INDEL	High_light_scatter_reticulocyte_count,Reticulocyte_fraction_of_red_cells,High_light_scatter_reticulocyte_count,Reticulocyte_fraction_of_red_cells	HMGCL,HMGCL,HMGCL,HMGCL	upstream_gene_variant	nonsense_mediated_decay	MODIFIER
.	chr1	23839149	HMGCL	ATTTT	ATTTTT	15	0.077	INDEL	High_light_scatter_reticulocyte_count,Reticulocyte_fraction_of_red_cells,High_light_scatter_reticulocyte_count,Reticulocyte_fraction_of_red_cells	HMGCL,HMGCL,HMGCL,HMGCL	upstream_gene_variant	nonsense_mediated_decay	MODIFIER
.	chr1	23839149	HMGCL	ATTTT	AT	10	0.052	INDEL	High_light_scatter_reticulocyte_count,Reticulocyte_fraction_of_red_cells,High_light_scatter_reticulocyte_count,Reticulocyte_fraction_of_red_cells	HMGCL,HMGCL,HMGCL,HMGCL	upstream_gene_variant	nonsense_mediated_decay	MODIFIER
.	chr1	23839149	HMGCL	ATTTT	A	2	0.01	INDEL	High_light_scatter_reticulocyte_count,Reticulocyte_fraction_of_red_cells,High_light_scatter_reticulocyte_count,Reticulocyte_fraction_of_red_cells	HMGCL,HMGCL,HMGCL,HMGCL	upstream_gene_variant	nonsense_mediated_decay	MODIFIER
rs149320025	chr1	23841264	HMGCL	G	T	7	0.036	SNP	Arterial_stiffness_index	FUCA1	upstream_gene_variant	nonsense_mediated_decay	MODIFIER
rs3003333	chr1	23867524	CNR2	A	T	84	0.433	SNP	Red_blood_cell_count	.	downstream_gene_variant	protein_coding	MODIFIER
rs2502994	chr1	23872873	CNR2	T	C	110	0.567	SNP	Eosinophil_counts,Mean_corpuscular_hemoglobin,Eosinophil_counts,Mean_corpuscular_hemoglobin	.,.,.,.	3_prime_UTR_variant	protein_coding	MODIFIER
rs2501426	chr1	23872874	CNR2	G	A	110	0.567	SNP	Eosinophil_counts	CNR2	3_prime_UTR_variant	protein_coding	MODIFIER
rs3003334	chr1	23873379	CNR2	G	A	110	0.567	SNP	Eosinophil_percentage_of_white_cells,Eosinophil_percentage_of_granulocytes,Eosinophil_percentage_of_white_cells,Eosinophil_percentage_of_granulocytes	CNR2,CNR2,CNR2,CNR2	3_prime_UTR_variant	protein_coding	MODIFIER
rs145191744	chr1	23968097	SRSF10	G	A	84	0.433	SNP	Red_cell_distribution_width	.	sequence_feature	protein_coding	MODERATE
rs115920946	chr1	23974359	SRSF10	T	C	96	0.495	SNP	Obesity-related_traits	SRSF10__PNRC2	downstream_gene_variant	processed_transcript	MODIFIER
rs55899369	chr1	23995445	SRSF10-RP11-4M23.7	T	G	85	0.438	SNP	Chronotype	SRSF10__MYOM3	intergenic_region		MODIFIER
rs6689056	chr1	24038041	RP11-293P20.2	G	A	62	0.32	SNP	Vigorous_physical_activity	MYOM3	upstream_gene_variant	antisense	MODIFIER
rs201213386	chr1	24045313	RP11-293P20.2	AT	ATT	92	0.474	INDEL	Appendicular_lean_mass	NR	intron_variant	antisense	MODIFIER
rs201213386	chr1	24045313	RP11-293P20.2	AT	A	3	0.015	INDEL	Appendicular_lean_mass	NR	intron_variant	antisense	MODIFIER
rs3934861	chr1	24105466	MYOM3	G	A	103	0.531	SNP	Bipolar_disorder_with_mood-incongruent_psychosis	MYOM3	intron_variant	protein_coding	MODIFIER
rs10794644	chr1	24144412	IL22RA1	G	C	141	0.727	SNP	C-reactive_protein_levels	NR	upstream_gene_variant	protein_coding	MODIFIER
rs6698365	chr1	24171333	IFNLR1	G	T	2	0.01	SNP	Response_to_platinum-based_chemotherapy__cisplatin_	IL28RA	intron_variant	protein_coding	MODIFIER
rs3893319	chr1	24179559	IFNLR1	A	G	2	0.01	SNP	Response_to_platinum-based_chemotherapy__carboplatin_	IL28RA	intron_variant	protein_coding	MODIFIER
rs10794648	chr1	24191716	IFNLR1	T	C	144	0.742	SNP	Psoriasis,Inflammatory_skin_disease,Psoriasis,Inflammatory_skin_disease	IL28RA,IFNLR1,IL28RA,IFNLR1	upstream_gene_variant	protein_coding	MODIFIER
rs7552167	chr1	24192153	IFNLR1	A	G	164	0.845	SNP	Psoriasis_vulgaris,Psoriasis,Chronic_inflammatory_diseases__ankylosing_spondylitis__Crohn's_disease__psoriasis__primary_sclerosing_cholangitis__ulcerative_colitis___pleiotropy_,Psoriasis_vulgaris,Psoriasis,Chronic_inflammatory_diseases__ankylosing_spondylitis__Crohn's_disease__psoriasis__primary_sclerosing_cholangitis__ulcerative_colitis___pleiotropy_,Psoriasis_vulgaris,Psoriasis,Chronic_inflamma…	IFNLR1,IL28R,IFNLR1,IFNLR1,IL28R,IFNLR1,IFNLR1,IL28R,IFNLR1	upstream_gene_variant	protein_coding	MODIFIER
rs4649203	chr1	24193430	IFNLR1-RP11-10N16.2	G	A	142	0.732	SNP	Psoriasis	IL28RA	intergenic_region		MODIFIER
rs12046369	chr1	24199645	RP11-10N16.2	G	T	22	0.113	SNP	Blood_protein_levels	IFNLR1	upstream_gene_variant	lincRNA	MODIFIER
rs10794650	chr1	24208948	RP11-10N16.2	G	A	95	0.49	SNP	Yeast_infection	NR	intron_variant	lincRNA	MODIFIER
rs141835214	chr1	24249251	RP11-10N16.2-RP11-10N16.3	G	C	7	0.036	SNP	Alanine_aminotransferase_levels_in_low_alcohol_consumption	NR	intergenic_region		MODIFIER
rs6670533	chr1	24258000	RP11-10N16.2-RP11-10N16.3	G	A	8	0.041	SNP	Fasting_blood_insulin__BMI_interaction_	GRHL3	intergenic_region		MODIFIER
rs10794657	chr1	24299684	RP11-10N16.2-RP11-10N16.3	A	G	169	0.871	SNP	Adiponectin_levels	NR	intergenic_region		MODIFIER
rs41268753;465245	chr1	24342967	GRHL3	C	T	5	0.026	SNP	Cleft_palate,Cleft_palate,Cleft_palate,Cleft_palate,Cleft_palate,Cleft_palate,Cleft_palate,Cleft_palate,Cleft_palate,Cleft_palate,Cleft_palate,Cleft_palate,Cleft_palate,Cleft_palate,Cleft_palate,Cleft_palate,Cleft_palate,Cleft_palate,Cleft_palate,Cleft_palate,Cleft_palate,Cleft_palate,Cleft_palate,Cleft_palate,Cleft_palate,Cleft_palate,Cleft_palate,Cleft_palate,Cleft_palate,Cleft_palate,Cleft_pal…	GRHL3,GRHL3,GRHL3,GRHL3,GRHL3,GRHL3,GRHL3,GRHL3,GRHL3,GRHL3,GRHL3,GRHL3,GRHL3,GRHL3,GRHL3,GRHL3,GRHL3,GRHL3,GRHL3,GRHL3,GRHL3,GRHL3,GRHL3,GRHL3,GRHL3,GRHL3,GRHL3,GRHL3,GRHL3,GRHL3,GRHL3,GRHL3,GRHL3,GRHL3,GRHL3,GRHL3	missense_variant	protein_coding	MODERATE
rs6691722	chr1	24347376	GRHL3	A	G	103	0.531	SNP	Response_to_interferon_beta_in_multiple_sclerosis	GRHL3	downstream_gene_variant	retained_intron	MODIFIER
rs195720	chr1	24461457	NIPAL3	A	G	124	0.639	SNP	Hair_color	.	intron_variant	protein_coding	MODIFIER
rs112392969	chr1	24490363	NIPAL3-RCAN3	C	A	4	0.021	SNP	Cleft_palate	GRHL3	intergenic_region		MODIFIER
rs12065278	chr1	24550967	RP4-594I10.3	A	G	50	0.258	SNP	Cleft_palate,Cleft_palate,Cleft_palate,Cleft_palate	NR,NR,NR,NR	intron_variant	lincRNA	MODIFIER
rs72654647	chr1	24695823	SRRM1-CLIC4	G	A	49	0.253	SNP	Red_blood_cell_count,Systolic_blood_pressure,Red_blood_cell_count,Systolic_blood_pressure	.,.,.,.	intergenic_region		MODIFIER
rs6686889	chr1	24703979	SRRM1-CLIC4	C	T	49	0.253	SNP	Diastolic_blood_pressure,Cardiovascular_disease,Diastolic_blood_pressure,Cardiovascular_disease	chr1mb25,.,chr1mb25,.	intergenic_region		MODIFIER
rs66530629	chr1	24705677	SRRM1-CLIC4	G	A	49	0.253	SNP	Plateletcrit	intergenic	intergenic_region		MODIFIER
rs4601530	chr1	24717620	SRRM1-CLIC4	C	T	49	0.253	SNP	Height	CLIC4	intergenic_region		MODIFIER
rs12135380	chr1	24845182	CLIC4	A	C	83	0.428	SNP	Heel_bone_mineral_density,Heel_bone_mineral_density,Heel_bone_mineral_density,Heel_bone_mineral_density,Heel_bone_mineral_density,Heel_bone_mineral_density,Heel_bone_mineral_density,Heel_bone_mineral_density,Heel_bone_mineral_density	CLIC4,.,.,CLIC4,.,.,CLIC4,.,.	downstream_gene_variant	protein_coding	MODIFIER
rs6681012	chr1	24861573	CLIC4-RUNX3	G	A	64	0.33	SNP	Waist_circumference_adjusted_for_body_mass_index	NR	intergenic_region		MODIFIER
rs3131513	chr1	24866664	CLIC4-RUNX3	G	A	120	0.619	SNP	Alcohol_dependence	NR	intergenic_region		MODIFIER
rs4648881	chr1	24870664	CLIC4-RUNX3	G	A	100	0.515	SNP	Juvenile_idiopathic_arthritis__oligoarticular_or_rheumatoid_factor-negative_polyarticular_	RUNX3	intergenic_region		MODIFIER
rs9438874	chr1	24896454	RUNX3	G	A	15	0.077	SNP	Male-pattern_baldness	NR	downstream_gene_variant	protein_coding	MODIFIER
rs9438875	chr1	24905071	RUNX3	G	T	72	0.371	SNP	Itch_intensity_from_mosquito_bite_adjusted_by_bite_size	RUNX3	intron_variant	protein_coding	MODIFIER
rs74060469	chr1	24907665	RUNX3	C	T	8	0.041	SNP	Hay_fever_and/or_eczema	NR	intron_variant	protein_coding	MODIFIER
rs2282718	chr1	24914565	MIR6731	G	A	81	0.418	SNP	Itch_intensity_from_mosquito_bite	RUNX3	downstream_gene_variant	miRNA	MODIFIER
rs9438876	chr1	24914625	MIR6731	A	G	120	0.619	SNP	Height,Lung_function__FEV1/FVC_,Height,Lung_function__FEV1/FVC_	.,.,.,.	downstream_gene_variant	miRNA	MODIFIER
rs10794666	chr1	24924339	MIR6731	C	T	102	0.526	SNP	Eosinophil_counts	.	upstream_gene_variant	miRNA	MODIFIER
rs742230	chr1	24924933	RUNX3	G	A	103	0.531	SNP	Asthma_or_allergic_disease__pleiotropy_,Allergic_disease__asthma__hay_fever_or_eczema_,Asthma_or_allergic_disease__pleiotropy_,Allergic_disease__asthma__hay_fever_or_eczema_	RUNX3,RUNX3,RUNX3,RUNX3	downstream_gene_variant	processed_transcript	MODIFIER
rs760805	chr1	24925432	RUNX3	A	T	102	0.526	SNP	Allergic_disease__asthma__hay_fever_or_eczema_,Eczema,Allergic_disease__asthma__hay_fever_or_eczema_,Eczema	RUNX3,.,RUNX3,.	downstream_gene_variant	processed_transcript	MODIFIER
rs4648883	chr1	24934712	RUNX3	T	C	104	0.536	SNP	Hay_fever_and/or_eczema,Allergic_disease__asthma__hay_fever_or_eczema_,Hay_fever_and/or_eczema,Allergic_disease__asthma__hay_fever_or_eczema_	NR,NR,NR,NR	upstream_gene_variant	protein_coding	MODIFIER
rs1005734	chr1	24935531	RUNX3	C	A	102	0.526	SNP	Male-pattern_baldness	RUNX3	intron_variant	protein_coding	MODIFIER
rs79598985	chr1	24946532	RUNX3	G	A	6	0.031	SNP	Male-pattern_baldness	CLIC4__NCMAP__RCAN3__RUNX3__SRRM1	intron_variant	protein_coding	MODIFIER
rs7551188	chr1	24946709	RUNX3	T	C	83	0.428	SNP	Crohn's_disease	RUNX3	intron_variant	protein_coding	MODIFIER
rs4648888	chr1	24959660	RP11-84D1.1	C	T	115	0.593	SNP	Albumin-globulin_ratio,Non-albumin_protein_levels,Albumin-globulin_ratio,Non-albumin_protein_levels	RUNX3,RUNX3,RUNX3,RUNX3	upstream_gene_variant	antisense	MODIFIER
rs72657048	chr1	24963243	RP11-84D1.1	C	G	90	0.464	SNP	Celiac_disease	RUNX3	downstream_gene_variant	antisense	MODIFIER
rs6672420	chr1	24964519	RUNX3	A	T	86	0.443	SNP	Multiple_sclerosis,White_blood_cell_count,Multiple_sclerosis,White_blood_cell_count	RUNX3,.,RUNX3,.	missense_variant	protein_coding	MODERATE
rs7536201	chr1	24966593	RUNX3	T	C	90	0.469	SNP	Psoriasis_vulgaris,Psoriasis,Psoriasis_vulgaris,Psoriasis	RUNX3,RUNX3,RUNX3,RUNX3	upstream_gene_variant	protein_coding	MODIFIER
rs10751776	chr1	24970252	RP11-84D1.2	A	C	90	0.464	SNP	IgG_glycosylation	NR	non_coding_transcript_exon_variant	lincRNA	MODIFIER
rs11249215	chr1	24970693	RP11-84D1.2	G	A	86	0.443	SNP	Ankylosing_spondylitis,Psoriatic_arthritis,Ankylosing_spondylitis,Psoriatic_arthritis	RUNX3,NR,RUNX3,NR	non_coding_transcript_exon_variant	lincRNA	MODIFIER
rs10903120	chr1	24971793	RP11-84D1.2	G	A	4	0.021	SNP	IgG_glycosylation_patterns,IgG_glycosylation_patterns,IgG_glycosylation_patterns,IgG_glycosylation_patterns,IgG_glycosylation_patterns,IgG_glycosylation_patterns,IgG_glycosylation_patterns,IgG_glycosylation_patterns,IgG_glycosylation_patterns	NR,NR,NR,NR,NR,NR,NR,NR,NR	upstream_gene_variant	lincRNA	MODIFIER
rs16830188	chr1	24972350	RP11-84D1.2	C	T	2	0.01	SNP	IgG_glycosylation_patterns,IgG_glycosylation_patterns,IgG_glycosylation_patterns,IgG_glycosylation_patterns,IgG_glycosylation_patterns,IgG_glycosylation_patterns,IgG_glycosylation_patterns,IgG_glycosylation_patterns,IgG_glycosylation_patterns,IgG_glycosylation_patterns,IgG_glycosylation_patterns,IgG_glycosylation_patterns,IgG_glycosylation_patterns,IgG_glycosylation_patterns,IgG_glycosylation_pat…	NR,NR,NR,NR,NR,NR,NR,NR,NR,NR,NR,NR,NR,NR,NR,NR	upstream_gene_variant	lincRNA	MODIFIER
rs10903122	chr1	24977085	RP11-84D1.2-MIR4425	A	G	87	0.448	SNP	Celiac_disease	RUNX3	intergenic_region		MODIFIER
rs6600247	chr1	24978623	RP11-84D1.2-MIR4425	T	C	88	0.454	SNP	Ankylosing_spondylitis,Ankylosing_spondylitis,Chronic_inflammatory_diseases__ankylosing_spondylitis__Crohn's_disease__psoriasis__primary_sclerosing_cholangitis__ulcerative_colitis___pleiotropy_,Ankylosing_spondylitis,Ankylosing_spondylitis,Chronic_inflammatory_diseases__ankylosing_spondylitis__Crohn's_disease__psoriasis__primary_sclerosing_cholangitis__ulcerative_colitis___pleiotropy_,Ankylosing_…	RUNX3,RUNX3,RP11-84D1.2,RUNX3,RUNX3,RP11-84D1.2,RUNX3,RUNX3,RP11-84D1.2	intergenic_region		MODIFIER
rs4649041	chr1	24995263	RP11-84D1.2-MIR4425	C	G	22	0.113	SNP	Male-pattern_baldness	NR	intergenic_region		MODIFIER
rs6665019	chr1	25001518	RP11-84D1.2-MIR4425	G	A	18	0.093	SNP	Dementia_and_core_Alzheimer's_disease_neuropathologic_changes	intergenic	intergenic_region		MODIFIER
rs115176171	chr1	25006643	RP11-84D1.2-MIR4425	A	G	17	0.088	SNP	Male-pattern_baldness	NR	intergenic_region		MODIFIER
rs4649043	chr1	25015765	RP11-84D1.2-MIR4425	T	A	4	0.021	SNP	Maternal_nondisjunction_of_chromosome_21__MI_error_vs_fathers_	NR	intergenic_region		MODIFIER
rs12070150	chr1	25016928	RP11-84D1.2-MIR4425	C	T	4	0.021	SNP	Male-pattern_baldness	NR	intergenic_region		MODIFIER
rs11249243	chr1	25021086	MIR4425	C	T	6	0.031	SNP	Male-pattern_baldness	SYF2__RUNX3	upstream_gene_variant	miRNA	MODIFIER
rs4320727	chr1	25025090	MIR4425	G	A	113	0.582	SNP	Hypothyroidism,Systolic_blood_pressure,Hypothyroidism,Systolic_blood_pressure	.,.,.,.	downstream_gene_variant	miRNA	MODIFIER
rs61776403	chr1	25034751	MIR4425-RP4-799D16.1	G	A	56	0.289	SNP	Male-pattern_baldness	NR	intergenic_region		MODIFIER
rs10903128	chr1	25036847	MIR4425-RP4-799D16.1	A	G	141	0.727	SNP	Male-pattern_baldness	NR	intergenic_region		MODIFIER
rs60473185	chr1	25053648	RP4-799D16.1	G	A	58	0.299	SNP	Height	.	intron_variant	lincRNA	MODIFIER
rs448385	chr1	25068642	RP4-799D16.1	G	A	70	0.361	SNP	Cardiovascular_disease	.	intron_variant	lincRNA	MODIFIER
rs365865	chr1	25070342	RP4-799D16.1	C	T	106	0.546	SNP	Male-pattern_baldness	NR	intron_variant	lincRNA	MODIFIER
rs11586871	chr1	25073178	RP4-799D16.1	C	T	27	0.139	SNP	Male-pattern_baldness	NR	intron_variant	lincRNA	MODIFIER
rs10903027	chr1	25076133	RP4-799D16.1	C	T	49	0.253	SNP	IgG_glycosylation	NR	intron_variant	lincRNA	MODIFIER
rs12077761	chr1	25082765	RP4-799D16.1	A	G	15	0.077	SNP	Male-pattern_baldness	NR	intron_variant	lincRNA	MODIFIER
rs12737245	chr1	25137010	RP4-781L3.1-RP4-706G24.1	C	A	58	0.299	SNP	Male-pattern_baldness	NR	intergenic_region		MODIFIER
rs12744222	chr1	25137360	RP4-781L3.1-RP4-706G24.1	A	T	58	0.299	SNP	Balding_type_1	.	intergenic_region		MODIFIER
rs9803723	chr1	25140138	RP4-781L3.1-RP4-706G24.1	C	T	58	0.299	SNP	Male-pattern_baldness	SYF2__RUNX3	intergenic_region		MODIFIER
rs12745121	chr1	25141389	RP4-781L3.1-RP4-706G24.1	G	A	56	0.289	SNP	Male-pattern_baldness	NR	intergenic_region		MODIFIER
rs2064251	chr1	25143422	RP4-781L3.1-RP4-706G24.1	G	A	45	0.232	SNP	Male-pattern_baldness	SYF2__RUNX3	intergenic_region		MODIFIER
rs6600257	chr1	25145974	RP4-781L3.1-RP4-706G24.1	G	A	37	0.191	SNP	Male-pattern_baldness	NR	intergenic_region		MODIFIER
rs6681610	chr1	25161922	RP4-781L3.1-RP4-706G24.1	A	T	129	0.665	SNP	Male-pattern_baldness	NR	intergenic_region		MODIFIER
rs10158481	chr1	25171301	RP4-781L3.1-RP4-706G24.1	T	A	58	0.299	SNP	Urate_levels_in_obese_individuals	SYF2	intergenic_region		MODIFIER
rs7534070	chr1	25171684	RP4-781L3.1-RP4-706G24.1	G	T	124	0.639	SNP	Male-pattern_baldness,Male-pattern_baldness,Male-pattern_baldness,Male-pattern_baldness,Male-pattern_baldness,Male-pattern_baldness,Male-pattern_baldness,Male-pattern_baldness,Male-pattern_baldness	RUNX3__SYF2,NR,.,RUNX3__SYF2,NR,.,RUNX3__SYF2,NR,.	intergenic_region		MODIFIER
rs2375278	chr1	25202547	RP4-781L3.1-RP4-706G24.1	A	G	168	0.866	SNP	Glycated_hemoglobin_levels	SYF2	intergenic_region		MODIFIER
rs55794721	chr1	25235176	SYF2	G	A	78	0.402	SNP	Plateletcrit,Mean_corpuscular_volume,Plateletcrit,Mean_corpuscular_volume	SYF2,SYF2,SYF2,SYF2	upstream_gene_variant	protein_coding	MODIFIER
rs1043879	chr1	25243590	RSRP1	T	C	50	0.258	SNP	Erythrocyte_sedimentation_rate,Mean_corpuscular_hemoglobin_concentration,Erythrocyte_sedimentation_rate,Mean_corpuscular_hemoglobin_concentration	C1orf63,C1orf63,C1orf63,C1orf63	missense_variant	protein_coding	MODERATE
rs72660908	chr1	25257119	RSRP1	C	G	78	0.402	SNP	Blood_protein_levels,Mean_corpuscular_hemoglobin,Blood_protein_levels,Mean_corpuscular_hemoglobin	NR,.,NR,.	intron_variant	nonsense_mediated_decay	MODIFIER
rs9438901	chr1	25258485	RSRP1	G	A	171	0.881	SNP	Red_cell_distribution_width	C1orf63	intron_variant	nonsense_mediated_decay	MODIFIER
rs143670081	chr1	25295753	SDHDP6	A	G	4	0.029	SNP	Red_cell_distribution_width	.	upstream_gene_variant	processed_pseudogene	MODIFIER
rs3091242	chr1	25348294	TMEM50A	C	T	103	0.531	SNP	Erythrocyte_sedimentation_rate	TMEM50A	intron_variant	protein_coding	MODIFIER
rs621189	chr1	25383919	RHCE	A	T	194	1	SNP	Mean_corpuscular_hemoglobin_concentration	RHCE	downstream_gene_variant	retained_intron	MODIFIER
.	chr1	25386842	RHCE	AACACACAC	AAC	73	0.376	INDEL	Blood_protein_levels,Blood_protein_levels,Blood_protein_levels,Blood_protein_levels	RHCE,RHCE,RHCE,RHCE	intron_variant	protein_coding	MODIFIER
.	chr1	25386842	RHCE	AACACACAC	A	4	0.021	INDEL	Blood_protein_levels,Blood_protein_levels,Blood_protein_levels,Blood_protein_levels	RHCE,RHCE,RHCE,RHCE	intron_variant	protein_coding	MODIFIER
.	chr1	25386842	RHCE	AACACACAC	AACAC	3	0.015	INDEL	Blood_protein_levels,Blood_protein_levels,Blood_protein_levels,Blood_protein_levels	RHCE,RHCE,RHCE,RHCE	intron_variant	protein_coding	MODIFIER
.	chr1	25386842	RHCE	AACACACAC	AACACACACAC	8	0.041	INDEL	Blood_protein_levels,Blood_protein_levels,Blood_protein_levels,Blood_protein_levels	RHCE,RHCE,RHCE,RHCE	intron_variant	protein_coding	MODIFIER
.	chr1	25386842	RHCE	AACACACAC	AACACAC	4	0.021	INDEL	Blood_protein_levels,Blood_protein_levels,Blood_protein_levels,Blood_protein_levels	RHCE,RHCE,RHCE,RHCE	intron_variant	protein_coding	MODIFIER
rs760938	chr1	25389394	RHCE	C	A	103	0.531	SNP	Heel_bone_mineral_density	RHCE	intron_variant	protein_coding	MODIFIER
rs28513325	chr1	25406057	RHCE	G	A	143	0.979	SNP	Reticulocyte_fraction_of_red_cells,Reticulocyte_count,Reticulocyte_fraction_of_red_cells,Reticulocyte_count	RHCE,RHCE,RHCE,RHCE	upstream_gene_variant	protein_coding	MODIFIER
rs111941366	chr1	25409878	RHCE	C	T	91	0.469	SNP	Platelet_count,Platelet_distribution_width,Platelet_count,Platelet_distribution_width	RHCE,RHCE,RHCE,RHCE	intron_variant	protein_coding	MODIFIER
rs586178;39358	chr1	25420739	RHCE	G	C	104	0.536	SNP	Low_density_lipoprotein_cholesterol_levels,Low_density_lipoprotein_cholesterol_levels,LDL_cholesterol,Cholesterol__total,Total_cholesterol_levels,Total_cholesterol_levels,Red_cell_distribution_width,Low_density_lipoprotein_cholesterol_levels,Low_density_lipoprotein_cholesterol_levels,LDL_cholesterol,Cholesterol__total,Total_cholesterol_levels,Total_cholesterol_levels,Red_cell_distribution_width,L…	NR,NR,LDLRAP1,LDLRAP1,NR,NR,.,NR,NR,LDLRAP1,LDLRAP1,NR,NR,.,NR,NR,LDLRAP1,LDLRAP1,NR,NR,.,NR,NR,LDLRAP1,LDLRAP1,NR,NR,.,NR,NR,LDLRAP1,LDLRAP1,NR,NR,.,NR,NR,LDLRAP1,LDLRAP1,NR,NR,.,NR,NR,LDLRAP1,LDLRAP1,NR,NR,.	missense_variant	protein_coding	MODERATE
rs28695210	chr1	25422778	RHCE	G	A	7	0.036	SNP	Low_density_lipoprotein_cholesterol_levels	RHCE	upstream_gene_variant	protein_coding	MODIFIER
rs11249249	chr1	25431643	RHCE	A	G	104	0.536	SNP	Heel_bone_mineral_density	.	upstream_gene_variant	protein_coding	MODIFIER
rs11802413	chr1	25434429	RHCE	C	T	104	0.536	SNP	LDL_cholesterol_levels	LDLRAP1	upstream_gene_variant	protein_coding	MODIFIER
rs9438905	chr1	25437686	TMEM57	A	G	104	0.536	SNP	LDL_cholesterol_levels_x_alcohol_consumption__regular_vs_non-regular_drinkers__interaction__2df_,LDL_cholesterol_levels_x_alcohol_consumption__regular_vs_non-regular_drinkers__interaction__2df_,LDL_cholesterol_levels_x_alcohol_consumption__drinkers_vs_non-drinkers__interaction__2df_,LDL_cholesterol_levels_x_alcohol_consumption__drinkers_vs_non-drinkers__interaction__2df_,LDL_cholesterol_levels,LD…	TMEM57,TMEM57,TMEM57,TMEM57,TMEM57,TMEM57,TMEM57,TMEM57,TMEM57,TMEM57,TMEM57,TMEM57,TMEM57,TMEM57,TMEM57,TMEM57,TMEM57,TMEM57,TMEM57,TMEM57,TMEM57,TMEM57,TMEM57,TMEM57,TMEM57,TMEM57,TMEM57,TMEM57,TMEM57,TMEM57,TMEM57,TMEM57,TMEM57,TMEM57,TMEM57,TMEM57,TMEM57,TMEM57,TMEM57,TMEM57,TMEM57,TMEM57,TMEM57,TMEM57,TMEM57,TMEM57,TMEM57,TMEM57,TMEM57,TMEM57,TMEM57,TMEM57,TMEM57,TMEM57,TMEM57,TMEM57,TMEM57,…	intron_variant	protein_coding	MODIFIER
rs10903129	chr1	25442446	TMEM57	A	G	104	0.536	SNP	Cholesterol__total,Erythrocyte_sedimentation_rate,Low_density_lipoprotein_cholesterol_levels,Low_density_lipoprotein_cholesterol_levels,Total_cholesterol_levels,Total_cholesterol_levels,Total_cholesterol_levels,LDL_cholesterol_levels,Total_cholesterol_levels,Cholesterol__total,Erythrocyte_sedimentation_rate,Low_density_lipoprotein_cholesterol_levels,Low_density_lipoprotein_cholesterol_levels,Tota…	TMEM57,TMEM57,NR,NR,LDLRAP1,NR,NR,.,NR,TMEM57,TMEM57,NR,NR,LDLRAP1,NR,NR,.,NR,TMEM57,TMEM57,NR,NR,LDLRAP1,NR,NR,.,NR,TMEM57,TMEM57,NR,NR,LDLRAP1,NR,NR,.,NR,TMEM57,TMEM57,NR,NR,LDLRAP1,NR,NR,.,NR,TMEM57,TMEM57,NR,NR,LDLRAP1,NR,NR,.,NR,TMEM57,TMEM57,NR,NR,LDLRAP1,NR,NR,.,NR,TMEM57,TMEM57,NR,NR,LDLRAP1,NR,NR,.,NR,TMEM57,TMEM57,NR,NR,LDLRAP1,NR,NR,.,NR	intron_variant	protein_coding	MODIFIER
rs139604259	chr1	25442718	TMEM57	G	GA	103	0.531	INDEL	LDL_cholesterol	TMEM57	intron_variant	protein_coding	MODIFIER
rs12027110	chr1	25449191	TMEM57	A	T	104	0.536	SNP	LDL_cholesterol_x_physical_activity_interaction__2df_test_	NR	intron_variant	protein_coding	MODIFIER
rs12027135	chr1	25449242	TMEM57	A	T	104	0.536	SNP	LDL_cholesterol,Cholesterol__total,Cholesterol__total,LDL_cholesterol,Low_density_lipoprotein_cholesterol_levels,Low_density_lipoprotein_cholesterol_levels,Total_cholesterol_levels,Total_cholesterol_levels,LDL_cholesterol_levels,LDL_cholesterol,Cholesterol__total,Cholesterol__total,LDL_cholesterol,Low_density_lipoprotein_cholesterol_levels,Low_density_lipoprotein_cholesterol_levels,Total_choleste…	TMEM57__LDLRAP1,TMEM57__LDLRAP1,LDLRAP1,LDLRAP1,NR,NR,NR,NR,.,TMEM57__LDLRAP1,TMEM57__LDLRAP1,LDLRAP1,LDLRAP1,NR,NR,NR,NR,.,TMEM57__LDLRAP1,TMEM57__LDLRAP1,LDLRAP1,LDLRAP1,NR,NR,NR,NR,.,TMEM57__LDLRAP1,TMEM57__LDLRAP1,LDLRAP1,LDLRAP1,NR,NR,NR,NR,.,TMEM57__LDLRAP1,TMEM57__LDLRAP1,LDLRAP1,LDLRAP1,NR,NR,NR,NR,.,TMEM57__LDLRAP1,TMEM57__LDLRAP1,LDLRAP1,LDLRAP1,NR,NR,NR,NR,.,TMEM57__LDLRAP1,TMEM57__LDL…	intron_variant	protein_coding	MODIFIER
rs34006994	chr1	25454177	TMEM57	C	T	90	0.464	SNP	LDL_cholesterol_levels_x_long_total_sleep_time_interaction__2df_test_	MACO1	intron_variant	protein_coding	MODIFIER
.	chr1	25471341	TMEM57	CAA	CA	89	0.459	INDEL	Total_cholesterol_levels	TMEM57	intron_variant	protein_coding	MODIFIER
.	chr1	25471341	TMEM57	CAA	C	5	0.026	INDEL	Total_cholesterol_levels	TMEM57	intron_variant	protein_coding	MODIFIER
.	chr1	25471341	TMEM57	CAA	CAAA	4	0.021	INDEL	Total_cholesterol_levels	TMEM57	intron_variant	protein_coding	MODIFIER
rs35431118	chr1	25474299	TMEM57	C	T	88	0.454	SNP	Height	.	intron_variant	protein_coding	MODIFIER
rs75446219	chr1	25551001	LDLRAP1	C	T	11	0.057	SNP	Mean_platelet_volume	LDLRAP1	upstream_gene_variant	processed_transcript	MODIFIER
rs75471743	chr1	25561749	LDLRAP1	A	G	9	0.046	SNP	Hepatocyte_growth_factor_levels	NR	upstream_gene_variant	processed_transcript	MODIFIER
rs12096438	chr1	25562931	LDLRAP1	C	T	103	0.531	SNP	Mean_platelet_volume,Platelet_count,Mean_platelet_volume,Platelet_count	LDLRAP1,LDLRAP1,LDLRAP1,LDLRAP1	upstream_gene_variant	processed_transcript	MODIFIER
rs2786865	chr1	25689289	MAN1C1	G	A	10	0.052	SNP	Facial_morphology__factor_11__projection_of_the_nose_	NR	intron_variant	protein_coding	MODIFIER
rs2092319	chr1	25718760	MAN1C1	G	A	10	0.052	SNP	Nose_morphology	Intergenic	intron_variant	protein_coding	MODIFIER
rs3767879	chr1	25744418	MAN1C1	C	T	109	0.562	SNP	Blood_protein_levels	MAN1C1	intron_variant	protein_coding	MODIFIER
rs1127818	chr1	25820023	MTFR1L	G	C	116	0.598	SNP	Red_blood_cell_count	.	5_prime_UTR_variant	protein_coding	MODIFIER
rs3767876	chr1	25825590	MTFR1L	T	G	116	0.598	SNP	Waist-hip_ratio	.	upstream_gene_variant	retained_intron	MODIFIER
rs4659386	chr1	25847265	AUNIP	G	T	42	0.216	SNP	Waist_circumference_adjusted_for_body_mass_index	NR	intron_variant	protein_coding	MODIFIER
rs807067	chr1	25870572	PAQR7	C	T	116	0.598	SNP	Waist-to-hip_ratio_adjusted_for_BMI,Waist-hip_ratio,Waist-to-hip_ratio_adjusted_for_BMI,Waist-hip_ratio	NR,NR,NR,NR	intron_variant	protein_coding	MODIFIER
rs213624	chr1	25874673	PAQR7	G	A	116	0.598	SNP	Waist-hip_ratio	NA	upstream_gene_variant	protein_coding	MODIFIER
rs807069	chr1	25882166	STMN1	A	G	116	0.598	SNP	Waist-to-hip_ratio_adjusted_for_BMI	NR	downstream_gene_variant	protein_coding	MODIFIER
rs187415452	chr1	25896031	STMN1	G	T	5	0.026	SNP	Hepatocyte_growth_factor_levels	NR	upstream_gene_variant	processed_transcript	MODIFIER
rs35610657	chr1	26011167	SCARNA18	A	G	9	0.046	SNP	Waist_circumference_adjusted_for_body_mass_index	SCARNA18	downstream_gene_variant	scaRNA	MODIFIER
rs2997457	chr1	26016621	EXTL1	T	C	164	0.845	SNP	Facial_morphology__factor_16_	NR	upstream_gene_variant	processed_transcript	MODIFIER
rs2997447	chr1	26060932	TRIM63	G	A	33	0.17	SNP	QRS_complex__12-leadsum_	NR	downstream_gene_variant	processed_transcript	MODIFIER
rs61775431	chr1	26084784	TRIM63-PDIK1L	T	G	25	0.129	SNP	Fat-free_mass,Fat-free_mass,Fat-free_mass,Fat-free_mass	NR,NR,NR,NR	intergenic_region		MODIFIER
rs183758663	chr1	26113338	PDIK1L	A	C	5	0.026	SNP	Emphysema_annual_change_measurement_in_smokers__percent_low_attenuation_area_	PDIK1L	intron_variant	protein_coding	MODIFIER
rs12088601	chr1	26119013	PDIK1L	G	A	24	0.124	SNP	Height	.	intron_variant	protein_coding	MODIFIER
rs4281320	chr1	26147948	PDIK1L-FAM110D	A	C	26	0.134	SNP	White_blood_cell_count	.	intergenic_region		MODIFIER
rs868551	chr1	26149030	PDIK1L-FAM110D	A	G	24	0.124	SNP	Height	FAM110D	intergenic_region		MODIFIER
rs7546500	chr1	26163142	FAM110D	T	G	80	0.412	SNP	Heel_bone_mineral_density,Heel_bone_mineral_density,Heel_bone_mineral_density,Heel_bone_mineral_density,Heel_bone_mineral_density,Heel_bone_mineral_density,Heel_bone_mineral_density,Heel_bone_mineral_density,Heel_bone_mineral_density	FAM110D,.,.,FAM110D,.,.,FAM110D,.,.	3_prime_UTR_variant	protein_coding	MODIFIER
rs35600413	chr1	26181121	CNKSR1	A	T	5	0.026	SNP	Emphysema_annual_change_measurement_in_smokers__percent_low_attenuation_area_	CNKSR1	upstream_gene_variant	nonsense_mediated_decay	MODIFIER
rs56177125	chr1	26192802	CNKSR1	G	A	7	0.036	SNP	Emphysema_annual_change_measurement_in_smokers__percent_low_attenuation_area_	CATSPER4	downstream_gene_variant	protein_coding	MODIFIER
rs11809207	chr1	26194649	CNKSR1	G	A	26	0.134	SNP	Height	CATSPER4	downstream_gene_variant	protein_coding	MODIFIER
rs10902723	chr1	26242051	CEP85	T	C	128	0.66	SNP	Obesity-related_traits	CEP85/CCDC21	intron_variant	protein_coding	MODIFIER
rs4659415	chr1	26254299	CEP85	C	T	41	0.211	SNP	Birth_length__MTAG_	NR	upstream_gene_variant	protein_coding	MODIFIER
rs11577318	chr1	26275079	CEP85	A	G	28	0.144	SNP	Granulocyte_percentage_of_myeloid_white_cells	CEP85	splice_region_variant&intron_variant	protein_coding	LOW
rs6598955	chr1	26293158	UBXN11	C	T	50	0.258	SNP	Obesity-related_traits,Obesity-related_traits,Obesity-related_traits,Obesity-related_traits	UBXN11,UBXN11,UBXN11,UBXN11	downstream_gene_variant	protein_coding	MODIFIER
rs56039743	chr1	26294315	UBXN11	T	C	3	0.015	SNP	Alzheimer_disease_and_age_of_onset	Intergenic	missense_variant	protein_coding	MODERATE
rs4291487	chr1	26300792	UBXN11	A	G	179	0.923	SNP	Height	.	upstream_gene_variant	retained_intron	MODIFIER
rs146201400	chr1	26319464	UBXN11	G	GA	136	0.701	INDEL	Monocyte_percentage_of_white_cells	CD52	upstream_gene_variant	protein_coding	MODIFIER
rs1071849	chr1	26320235	CD52	A	G	151	0.778	SNP	Eosinophil_counts	.	missense_variant	protein_coding	MODERATE
rs11247915	chr1	26324059	RP11-569G9.7	C	A	84	0.433	SNP	Obesity-related_traits	AIM1L	upstream_gene_variant	processed_pseudogene	MODIFIER
rs374873152	chr1	26327481	AIM1L	CA	C	141	0.727	INDEL	Monocyte_count	AIM1L	upstream_gene_variant	processed_transcript	MODIFIER
rs12059495	chr1	26329123	AIM1L	A	G	73	0.376	SNP	Male-pattern_baldness	NR	upstream_gene_variant	processed_transcript	MODIFIER
rs7532866	chr1	26415053	LIN28A	A	G	79	0.407	SNP	Height	LIN28	intron_variant	protein_coding	MODIFIER
rs4274112	chr1	26419708	LIN28A	A	G	88	0.454	SNP	Appendicular_lean_mass	NR	intron_variant	protein_coding	MODIFIER
rs6694351	chr1	26424492	LIN28A	A	G	29	0.149	SNP	Lung_function__FVC_	.	intron_variant	protein_coding	MODIFIER
rs9438626	chr1	26448876	DHDDS	G	C	30	0.155	SNP	FEV1,Lung_function__FVC_,FEV1,Lung_function__FVC_	DHDDS,DHDDS,DHDDS,DHDDS	downstream_gene_variant	protein_coding	MODIFIER
rs12096239;297098	chr1	26470431	DHDDS	G	C	56	0.289	SNP	Peak_expiratory_flow,FEV1,Lung_function__FVC_,Peak_expiratory_flow,FEV1,Lung_function__FVC_,Peak_expiratory_flow,FEV1,Lung_function__FVC_	DHDDS,DHDDS,DHDDS,DHDDS,DHDDS,DHDDS,DHDDS,DHDDS,DHDDS	3_prime_UTR_variant	nonsense_mediated_decay	MODIFIER
rs6703872	chr1	26472153	HMGN2	G	T	18	0.093	SNP	Eosinophil_counts	.	upstream_gene_variant	protein_coding	MODIFIER
rs2219320	chr1	26476939	HMGN2	T	C	56	0.289	SNP	Height	.	downstream_gene_variant	protein_coding	MODIFIER
rs142065142	chr1	26480286	HMGN2	C	CAG	24	0.124	MIXED	Rosacea_symptom_severity	HMGN2__RPS6KA1	downstream_gene_variant	protein_coding	MODIFIER
rs71514273	chr1	26508469	HMGN2-DPPA2P2	G	A	54	0.278	SNP	White_blood_cell_count	.	intergenic_region		MODIFIER
rs112750178	chr1	26533204	RPS6KA1	T	C	50	0.258	SNP	C-reactive_protein_levels	NR	intron_variant	protein_coding	MODIFIER
rs1002487	chr1	26539480	RPS6KA1	T	C	18	0.093	SNP	Fasting_plasma_glucose,Triglyceride_levels,Fasting_plasma_glucose,Triglyceride_levels	RPS6KA1,RPS6KA1,RPS6KA1,RPS6KA1	upstream_gene_variant	retained_intron	MODIFIER
rs4970485	chr1	26544709	RPS6KA1	C	T	29	0.149	SNP	Mean_corpuscular_hemoglobin	.	upstream_gene_variant	protein_coding	MODIFIER
rs17162190	chr1	26546341	RPS6KA1	G	A	29	0.149	SNP	Mean_corpuscular_volume	RPS6KA1	upstream_gene_variant	retained_intron	MODIFIER
rs3790645	chr1	26558373	RPS6KA1	G	A	51	0.263	SNP	Glucose_homeostasis_traits	RPS6KA1__LIN28A	downstream_gene_variant	processed_transcript	MODIFIER
rs6598858	chr1	26583274	RPS6KA1-RN7SL679P	C	T	100	0.515	SNP	Rosacea_symptom_severity	RPS6KA1__ARID1A	intergenic_region		MODIFIER
rs17162257	chr1	26602511	RNU7-29P	T	G	5	0.026	SNP	Amyotrophic_lateral_sclerosis__sporadic_	RPS6KA1	upstream_gene_variant	snRNA	MODIFIER
rs193084249	chr1	26661155	RP4-785J1.1-RP5-968P14.2	A	G	9	0.046	SNP	Low_density_lipoprotein_cholesterol_levels,Low_density_lipoprotein_cholesterol_levels,High_density_lipoprotein_cholesterol_levels,High_density_lipoprotein_cholesterol_levels,Triglycerides,Triglycerides,Total_cholesterol_levels,Total_cholesterol_levels,Medication_use__agents_acting_on_the_renin-angiotensin_system_,Low_density_lipoprotein_cholesterol_levels,Low_density_lipoprotein_cholesterol_level…	NR,NR,NR,NR,NR,NR,NR,NR,snoU13,NR,NR,NR,NR,NR,NR,NR,NR,snoU13,NR,NR,NR,NR,NR,NR,NR,NR,snoU13,NR,NR,NR,NR,NR,NR,NR,NR,snoU13,NR,NR,NR,NR,NR,NR,NR,NR,snoU13,NR,NR,NR,NR,NR,NR,NR,NR,snoU13,NR,NR,NR,NR,NR,NR,NR,NR,snoU13,NR,NR,NR,NR,NR,NR,NR,NR,snoU13,NR,NR,NR,NR,NR,NR,NR,NR,snoU13	intergenic_region		MODIFIER
rs112203773	chr1	26692640	ARID1A	C	A	30	0.155	SNP	Neutrophil_percentage_of_white_cells	RP5-968P14.2	upstream_gene_variant	protein_coding	MODIFIER
rs4466675	chr1	26693521	ARID1A	C	T	103	0.531	SNP	Heel_bone_mineral_density	.	5_prime_UTR_premature_start_codon_gain_variant	protein_coding	LOW
rs35738294	chr1	26693642	ARID1A	C	T	11	0.057	SNP	Hair_color	.	upstream_gene_variant	protein_coding	MODIFIER
rs114165349	chr1	26695422	ARID1A	G	C	9	0.046	SNP	LDL_cholesterol_levels_x_alcohol_consumption__regular_vs_non-regular_drinkers__interaction__2df_,Triglyceride_levels_x_alcohol_consumption__regular_vs_non-regular_drinkers__interaction__2df_,Triglyceride_levels_x_alcohol_consumption__drinkers_vs_non-drinkers__interaction__2df_,LDL_cholesterol_levels_x_alcohol_consumption__drinkers_vs_non-drinkers__interaction__2df_,LDL_cholesterol_levels_x_alcoho…	ARID1A,ARID1A,ARID1A,ARID1A,ARID1A,ARID1A,ARID1A,ARID1A,ARID1A,ARID1A,ARID1A,ARID1A,ARID1A,ARID1A,ARID1A,ARID1A,ARID1A,.,ARID1A,ARID1A,ARID1A,ARID1A,ARID1A,ARID1A,ARID1A,ARID1A,ARID1A,ARID1A,ARID1A,ARID1A,ARID1A,ARID1A,ARID1A,ARID1A,ARID1A,.,ARID1A,ARID1A,ARID1A,ARID1A,ARID1A,ARID1A,ARID1A,ARID1A,ARID1A,ARID1A,ARID1A,ARID1A,ARID1A,ARID1A,ARID1A,ARID1A,ARID1A,.,ARID1A,ARID1A,ARID1A,ARID1A,ARID1A,A…	upstream_gene_variant	protein_coding	MODIFIER
rs4589135	chr1	26715223	ARID1A	T	C	103	0.531	SNP	Heel_bone_mineral_density,Heel_bone_mineral_density,Heel_bone_mineral_density,Heel_bone_mineral_density,Heel_bone_mineral_density,Heel_bone_mineral_density,Heel_bone_mineral_density,Heel_bone_mineral_density,Heel_bone_mineral_density,Heel_bone_mineral_density,Heel_bone_mineral_density,Heel_bone_mineral_density,Heel_bone_mineral_density,Heel_bone_mineral_density,Heel_bone_mineral_density,Heel_bone…	ARID1A,ARID1A,ARID1A,.,ARID1A,ARID1A,ARID1A,.,ARID1A,ARID1A,ARID1A,.,ARID1A,ARID1A,ARID1A,.	intron_variant	protein_coding	MODIFIER
rs113184243	chr1	26737891	ARID1A	G	T	30	0.155	SNP	Menarche__age_at_onset_	.	intron_variant	protein_coding	MODIFIER
rs11247594	chr1	26740926	ARID1A	G	A	33	0.17	SNP	White_matter_hyperintensities_in_ischemic_stroke	ARID1A	intron_variant	protein_coding	MODIFIER
rs71636778	chr1	26778121	ARID1A	T	C	41	0.211	SNP	Monocyte_percentage_of_white_cells,Granulocyte_percentage_of_myeloid_white_cells,Monocyte_percentage_of_white_cells,Granulocyte_percentage_of_myeloid_white_cells	ARID1A,ARID1A,ARID1A,ARID1A	downstream_gene_variant	protein_coding	MODIFIER
rs112535818	chr1	26795661	PIGV	C	G	11	0.057	SNP	Blond_vs._brown/black_hair_color,HDL_cholesterol_x_physical_activity_interaction__2df_test_,Blond_vs._brown/black_hair_color,HDL_cholesterol_x_physical_activity_interaction__2df_test_	PIGV,NR,PIGV,NR	downstream_gene_variant	protein_coding	MODIFIER
rs35538083	chr1	26807930	PIGV-RN7SL165P	T	C	11	0.057	SNP	Blood_protein_levels_in_cardiovascular_risk	PIGV	intergenic_region		MODIFIER
rs12748152	chr1	26811902	RN7SL165P	C	T	11	0.057	SNP	Triglycerides,LDL_cholesterol,HDL_cholesterol,High_density_lipoprotein_cholesterol_levels,High_density_lipoprotein_cholesterol_levels,Triglycerides,Triglycerides,LDL_cholesterol_levels,HDL_cholesterol_levels,HDL_cholesterol,Triglyceride_levels,HDL_cholesterol_levels,Alanine_aminotransferase__ALT__levels_after_remission_induction_therapy_in_actute_lymphoblastic_leukemia__ALL_,Triglycerides,LDL_cho…	PIGV__NR0B2,PIGV__NR0B2,PIGV__NR0B2,NR,NR,NR,NR,PIGV__NROB2,PIGV__NROB2,PIGV__NROB2,PIGV__NROB2,.,PIGV,PIGV__NR0B2,PIGV__NR0B2,PIGV__NR0B2,NR,NR,NR,NR,PIGV__NROB2,PIGV__NROB2,PIGV__NROB2,PIGV__NROB2,.,PIGV,PIGV__NR0B2,PIGV__NR0B2,PIGV__NR0B2,NR,NR,NR,NR,PIGV__NROB2,PIGV__NROB2,PIGV__NROB2,PIGV__NROB2,.,PIGV,PIGV__NR0B2,PIGV__NR0B2,PIGV__NR0B2,NR,NR,NR,NR,PIGV__NROB2,PIGV__NROB2,PIGV__NROB2,PIGV__…	upstream_gene_variant	misc_RNA	MODIFIER
.	chr1	26819339	RN7SL165P	G	GAAAA	35	0.184	INDEL	Heel_bone_mineral_density	.	downstream_gene_variant	misc_RNA	MODIFIER
.	chr1	26819339	RN7SL165P	G	GAAAAA	2	0.011	INDEL	Heel_bone_mineral_density	.	downstream_gene_variant	misc_RNA	MODIFIER
.	chr1	26819339	RN7SL165P	G	GAAAAAAAAAAAAA	16	0.084	INDEL	Heel_bone_mineral_density	.	downstream_gene_variant	misc_RNA	MODIFIER
.	chr1	26819339	RN7SL165P	G	GAAAAAAAAAAAAAA	3	0.016	INDEL	Heel_bone_mineral_density	.	downstream_gene_variant	misc_RNA	MODIFIER
.	chr1	26819339	RN7SL165P	G	GAAAAAAAAAAA	4	0.021	INDEL	Heel_bone_mineral_density	.	downstream_gene_variant	misc_RNA	MODIFIER
rs71636784	chr1	26842709	ZDHHC18	T	G	41	0.211	SNP	Chronic_obstructive_pulmonary_disease_or_high_blood_pressure__pleiotropy_,Self-reported_math_ability__MTAG_,Self-reported_math_ability,Cardiovascular_disease,Chronic_obstructive_pulmonary_disease_or_high_blood_pressure__pleiotropy_,Self-reported_math_ability__MTAG_,Self-reported_math_ability,Cardiovascular_disease,Chronic_obstructive_pulmonary_disease_or_high_blood_pressure__pleiotropy_,Self-repo…	ARID1A__GPATCH3__GPN2__KDF1__NR0B2__NUDC__PIGV__SFN__ZDHHC18,Intergenic,Intergenic,.,ARID1A__GPATCH3__GPN2__KDF1__NR0B2__NUDC__PIGV__SFN__ZDHHC18,Intergenic,Intergenic,.,ARID1A__GPATCH3__GPN2__KDF1__NR0B2__NUDC__PIGV__SFN__ZDHHC18,Intergenic,Intergenic,.,ARID1A__GPATCH3__GPN2__KDF1__NR0B2__NUDC__PIGV__SFN__ZDHHC18,Intergenic,Intergenic,.	intron_variant	protein_coding	MODIFIER
rs78614739	chr1	26847689	ZDHHC18	C	T	41	0.211	MIXED	Estimated_glomerular_filtration_rate	ZDHHC18	upstream_gene_variant	protein_coding	MODIFIER
rs78614739	chr1	26847689	ZDHHC18	C	CT	2	0.01	MIXED	Estimated_glomerular_filtration_rate	ZDHHC18	upstream_gene_variant	protein_coding	MODIFIER
rs75460349	chr1	26853597	ZDHHC18	A	C	9	0.046	SNP	Systolic_blood_pressure,C-reactive_protein_levels,C-reactive_protein_levels,C-reactive_protein_levels,Systolic_blood_pressure,C-reactive_protein_levels,C-reactive_protein_levels,C-reactive_protein_levels,Systolic_blood_pressure,C-reactive_protein_levels,C-reactive_protein_levels,C-reactive_protein_levels,Systolic_blood_pressure,C-reactive_protein_levels,C-reactive_protein_levels,C-reactive_protei…	ZDHHC18,NR,ZDHHC18,ZDHHC18,ZDHHC18,NR,ZDHHC18,ZDHHC18,ZDHHC18,NR,ZDHHC18,ZDHHC18,ZDHHC18,NR,ZDHHC18,ZDHHC18	downstream_gene_variant	protein_coding	MODIFIER
rs41307935	chr1	26854576	ZDHHC18	C	T	11	0.057	SNP	Alanine_aminotransferase__ALT__levels_after_remission_induction_therapy_in_actute_lymphoblastic_leukemia__ALL_	ZDHHC18	3_prime_UTR_variant	protein_coding	MODIFIER
rs72307178	chr1	26861865	SFN	TA	T	52	0.268	INDEL	Basophil_percentage_of_white_cells,Basophil_percentage_of_granulocytes,Neutrophil_percentage_of_granulocytes,Basophil_percentage_of_white_cells,Basophil_percentage_of_granulocytes,Neutrophil_percentage_of_granulocytes,Basophil_percentage_of_white_cells,Basophil_percentage_of_granulocytes,Neutrophil_percentage_of_granulocytes	SFN,SFN,SFN,SFN,SFN,SFN,SFN,SFN,SFN	upstream_gene_variant	protein_coding	MODIFIER
rs192841644	chr1	26880374	RP1-50O24.6	G	A	2	0.01	SNP	Height	.	downstream_gene_variant	antisense	MODIFIER
rs182050989	chr1	26936054	NUDC	C	T	10	0.052	SNP	Plateletcrit,Systolic_blood_pressure,Plateletcrit,Systolic_blood_pressure	NUDC,.,NUDC,.	intron_variant	protein_coding	MODIFIER
rs79598313	chr1	26958422	KDF1	C	T	10	0.052	SNP	Low_density_lipoprotein_cholesterol_levels,Low_density_lipoprotein_cholesterol_levels,High_density_lipoprotein_cholesterol_levels,High_density_lipoprotein_cholesterol_levels,Triglycerides,Triglycerides,LDL_cholesterol,Heel_bone_mineral_density,Urate_levels,Urate_levels,Urate_levels,Medication_use__HMG_CoA_reductase_inhibitors_,Urate_levels,HDL_cholesterol,Systolic_blood_pressure,Low_density_lipop…	NR,NR,NR,NR,NR,NR,PIGV__NROB2,KDF1,NR,KDF1,KDF1,C1orf172,NR,C1orf172,C1orf172,NR,NR,NR,NR,NR,NR,PIGV__NROB2,KDF1,NR,KDF1,KDF1,C1orf172,NR,C1orf172,C1orf172,NR,NR,NR,NR,NR,NR,PIGV__NROB2,KDF1,NR,KDF1,KDF1,C1orf172,NR,C1orf172,C1orf172,NR,NR,NR,NR,NR,NR,PIGV__NROB2,KDF1,NR,KDF1,KDF1,C1orf172,NR,C1orf172,C1orf172,NR,NR,NR,NR,NR,NR,PIGV__NROB2,KDF1,NR,KDF1,KDF1,C1orf172,NR,C1orf172,C1orf172,NR,NR,NR,…	intron_variant	protein_coding	MODIFIER
rs12742376	chr1	26958704	KDF1	C	T	12	0.062	SNP	C-reactive_protein_levels_or_HDL-cholesterol_levels__pleiotropy_	C1orf172	intron_variant	protein_coding	MODIFIER
rs6656815	chr1	26965971	KDF1-RPL12P13	G	A	12	0.062	SNP	Eosinophil_counts	.	intergenic_region		MODIFIER
rs3010106	chr1	26977393	RPL12P13	C	T	80	0.417	SNP	Heel_bone_mineral_density	.	upstream_gene_variant	unprocessed_pseudogene	MODIFIER
rs4970469	chr1	26986325	RP11-344H11.5	G	A	17	0.088	SNP	Aggressive_periodontitis	OSTCP2	downstream_gene_variant	processed_pseudogene	MODIFIER
rs148609498	chr1	26995303	TRNP1	C	T	5	0.026	SNP	Height	.	intron_variant	protein_coding	MODIFIER
rs12565684	chr1	27334546	TMEM222	T	C	88	0.454	SNP	Alanine_aminotransferase_levels	TMEM222	3_prime_UTR_variant	protein_coding	MODIFIER
.	chr1	27382530	CD164L2	C	T	177	0.912	SNP	Psoriasis	CD164L2	missense_variant	protein_coding	MODERATE
.	chr1	27389709	GPR3	C	T	177	0.912	SNP	Blood_protein_levels	FCN3	upstream_gene_variant	protein_coding	MODIFIER
rs11548323	chr1	27405147	WASF2	C	T	33	0.17	SNP	Estradiol_plasma_levels__breast_cancer_	NR	3_prime_UTR_variant	protein_coding	MODIFIER
.	chr1	27443969	WASF2	T	C	178	0.918	SNP	Systolic_blood_pressure	WASF2	intron_variant	protein_coding	MODIFIER
rs59180873	chr1	27522123	RP1-159A19.4	A	G	15	0.077	SNP	Medication_use__calcium_channel_blockers_	RP1-159A19.4	upstream_gene_variant	antisense	MODIFIER
rs74606343	chr1	27523564	RP1-159A19.4	T	C	15	0.077	SNP	Systolic_blood_pressure	.	upstream_gene_variant	antisense	MODIFIER
rs7512595	chr1	27530660	RP1-159A19.4	A	G	15	0.077	SNP	Pulse_pressure	AHDC1	downstream_gene_variant	antisense	MODIFIER
rs113716316	chr1	27602129	AHDC1	G	A	13	0.067	SNP	Coronary_artery_disease	AHDC1	intron_variant	protein_coding	MODIFIER
rs4908343	chr1	27605187	AHDC1	G	A	159	0.82	SNP	Psoriasis	intergenic	upstream_gene_variant	protein_coding	MODIFIER
rs3737801	chr1	27634321	FGR	C	G	9	0.046	SNP	Systolic_blood_pressure	FGR	intron_variant	protein_coding	MODIFIER
rs2076463	chr1	27644581	RP1-159A19.3	A	G	2	0.01	SNP	Body_mass_index	IFI6__FGR	upstream_gene_variant	processed_pseudogene	MODIFIER
rs80194822	chr1	27783121	STX12	A	G	2	0.01	SNP	White_blood_cell_count	.	intron_variant	protein_coding	MODIFIER
rs56232812	chr1	27859995	PPP1R8-THEMIS2	A	C	36	0.186	SNP	Myeloid_white_cell_count,White_blood_cell_count,Granulocyte_count,Sum_basophil_neutrophil_counts,Myeloid_white_cell_count,White_blood_cell_count,Granulocyte_count,Sum_basophil_neutrophil_counts,Myeloid_white_cell_count,White_blood_cell_count,Granulocyte_count,Sum_basophil_neutrophil_counts,Myeloid_white_cell_count,White_blood_cell_count,Granulocyte_count,Sum_basophil_neutrophil_counts	intergenic,intergenic,intergenic,intergenic,intergenic,intergenic,intergenic,intergenic,intergenic,intergenic,intergenic,intergenic,intergenic,intergenic,intergenic,intergenic	intergenic_region		MODIFIER
rs12140013	chr1	27877578	THEMIS2	T	C	39	0.201	SNP	Waist-hip_ratio	THEMIS2	upstream_gene_variant	protein_coding	MODIFIER
rs6565	chr1	27886646	THEMIS2	T	C	74	0.381	SNP	Red_cell_distribution_width	.	3_prime_UTR_variant	protein_coding	MODIFIER
rs6660899	chr1	27887770	RPA2	G	C	76	0.392	SNP	Eosinophil_counts	.	downstream_gene_variant	protein_coding	MODIFIER
rs9701457	chr1	27890225	RPA2	C	T	73	0.376	SNP	White_blood_cell_count	.	downstream_gene_variant	protein_coding	MODIFIER
rs12740790	chr1	27916023	RPA2	A	G	116	0.598	SNP	Mean_corpuscular_hemoglobin	.	upstream_gene_variant	protein_coding	MODIFIER
rs4409675	chr1	27935898	RP11-460I13.2	A	T	134	0.691	SNP	Corneal_astigmatism	NR	downstream_gene_variant	antisense	MODIFIER
rs3813803	chr1	27955781	SMPDL3B	T	C	60	0.309	SNP	Moyamoya_disease,Red_blood_cell_count,Moyamoya_disease,Red_blood_cell_count	NR,.,NR,.	missense_variant	protein_coding	MODERATE
rs6699701	chr1	27972440	EYA3	C	T	51	0.263	SNP	Total_cholesterol_levels	EYA3	3_prime_UTR_variant	protein_coding	MODIFIER
rs115532737	chr1	28022861	EYA3	C	T	2	0.01	SNP	Nicotine_dependence_symptom_count	NR	intron_variant	protein_coding	MODIFIER
rs12144063	chr1	28079536	EYA3	G	T	54	0.278	SNP	HDL_cholesterol_levels_x_smoking__current_vs_non_smokers__interaction__2df_test_,HDL_cholesterol_levels_x_smoking__current_vs_non_smokers__interaction__2df_test_,HDL_cholesterol_levels_in_non_smokers,HDL_cholesterol_levels_x_smoking__ever_vs_never_smokers__interaction__2df_test_,HDL_cholesterol_levels,HDL_cholesterol_levels_x_smoking__current_vs_non_smokers__interaction__2df_test_,HDL_cholesterol…	.,.,.,.,.,.,.,.,.,.,.,.,.,.,.,.,.,.,.,.,.,.,.,.,.	intron_variant	protein_coding	MODIFIER
rs1629168	chr1	28179554	PTAFR	G	A	53	0.273	SNP	Blond_vs._brown/black_hair_color	PTAFR	upstream_gene_variant	protein_coding	MODIFIER
rs11247763	chr1	28217607	DNAJC8	G	T	43	0.222	SNP	Red_blood_cell_count	.	intron_variant	protein_coding	MODIFIER
rs375175168	chr1	28227104	DNAJC8	CT	C	25	0.13	INDEL	Corneal_endothelial_cell_shape__percentage_of_hexagonally_shaped_cells_	NR	intron_variant	protein_coding	MODIFIER
rs375175168	chr1	28227104	DNAJC8	CT	CTT	21	0.109	INDEL	Corneal_endothelial_cell_shape__percentage_of_hexagonally_shaped_cells_	NR	intron_variant	protein_coding	MODIFIER
rs375175168	chr1	28227104	DNAJC8	CT	CTTT	5	0.026	INDEL	Corneal_endothelial_cell_shape__percentage_of_hexagonally_shaped_cells_	NR	intron_variant	protein_coding	MODIFIER
rs375175168	chr1	28227104	DNAJC8	CT	CTTTT	39	0.203	INDEL	Corneal_endothelial_cell_shape__percentage_of_hexagonally_shaped_cells_	NR	intron_variant	protein_coding	MODIFIER
rs375175168	chr1	28227104	DNAJC8	CT	CTTTTT	2	0.01	INDEL	Corneal_endothelial_cell_shape__percentage_of_hexagonally_shaped_cells_	NR	intron_variant	protein_coding	MODIFIER
rs75173727	chr1	28294219	SESN2-MED18	G	A	7	0.036	SNP	Eosinophil_counts	.	intergenic_region		MODIFIER
rs4908404	chr1	28365223	PHACTR4	T	C	84	0.433	SNP	Offspring_birth_weight	PHACTR4	upstream_gene_variant	protein_coding	MODIFIER
rs12127928	chr1	28382018	PHACTR4	T	C	37	0.191	SNP	Educational_attainment__years_of_education_	.	intron_variant	protein_coding	MODIFIER
rs143167197	chr1	28407861	PHACTR4	A	G	9	0.046	SNP	Pulse_pressure,Systolic_blood_pressure,Pulse_pressure,Systolic_blood_pressure	PHACTR4,.,PHACTR4,.	intron_variant	protein_coding	MODIFIER
rs61748637	chr1	28466638	PHACTR4	C	G	9	0.046	SNP	Pulse_pressure	PHACTR4	synonymous_variant	protein_coding	LOW
rs6689862	chr1	28510931	SNHG3	T	C	14	0.072	SNP	Systolic_blood_pressure	RCC1	downstream_gene_variant	retained_intron	MODIFIER
rs56272623	chr1	28514428	RCC1	C	T	8	0.041	SNP	Night_sleep_phenotypes	RCC1__snoU13__SNHG3__SNORA73B__SNORA73A__PRDX3P2	upstream_gene_variant	protein_coding	MODIFIER
rs10915222	chr1	28541026	RP4-669K10.8	T	C	55	0.284	SNP	Educational_attainment__MTAG_	Intergenic	upstream_gene_variant	TEC	MODIFIER
rs9426392	chr1	28649045	RP11-442N24__B.1	A	G	45	0.232	SNP	Smoking_initiation__ever_regular_vs_never_regular___MTAG_	NR	downstream_gene_variant	lincRNA	MODIFIER
rs17340752	chr1	28744344	YTHDF2	A	G	31	0.16	SNP	Height	.	downstream_gene_variant	protein_coding	MODIFIER
rs7525656	chr1	28788364	YTHDF2-OPRD1	T	C	44	0.227	SNP	Red_blood_cell_count	.	intergenic_region		MODIFIER
rs533123	chr1	28814643	OPRD1	G	A	158	0.814	SNP	Schizophrenia,Schizophrenia,Educational_attainment__MTAG_,Schizophrenia,Schizophrenia,Educational_attainment__MTAG_,Schizophrenia,Schizophrenia,Educational_attainment__MTAG_	NR,NR,Intergenic,NR,NR,Intergenic,NR,NR,Intergenic	sequence_feature	protein_coding	LOW
rs590013	chr1	28829226	OPRD1	T	C	56	0.289	SNP	Educational_attainment__years_of_education_	.	sequence_feature	protein_coding	LOW
rs10753331	chr1	28838070	OPRD1	G	A	55	0.284	SNP	Educational_attainment__years_of_education_	.	sequence_feature	protein_coding	LOW
rs157198	chr1	28877395	RP1-212P9.3	T	C	20	0.103	SNP	Mean_platelet_volume	RP1-212P9.3	upstream_gene_variant	antisense	MODIFIER
rs56906456	chr1	28946264	EPB41	C	T	19	0.098	SNP	Systolic_blood_pressure	.	intron_variant	protein_coding	MODIFIER
rs2930841	chr1	28966571	EPB41	T	C	25	0.129	SNP	General_cognitive_ability	NR	intron_variant	protein_coding	MODIFIER
rs2985334	chr1	29018515	EPB41	T	G	155	0.799	SNP	Amyotrophic_lateral_sclerosis__sporadic_	EPB41	intron_variant	protein_coding	MODIFIER
rs12120422	chr1	29118715	EPB41	T	C	28	0.144	SNP	Non-melanoma_skin_cancer	NR	3_prime_UTR_variant	protein_coding	MODIFIER
rs2493847	chr1	29135068	TMEM200B-RP11-242O24.3	T	G	168	0.866	SNP	General_cognitive_ability	NR	intergenic_region		MODIFIER
rs12738007	chr1	29195193	MECR	C	T	94	0.485	SNP	Schizophrenia	MECR__SRSF4	downstream_gene_variant	processed_transcript	MODIFIER
rs1565716	chr1	29222704	RP11-467D18.2	G	A	13	0.067	SNP	Diastolic_blood_pressure	MECR	upstream_gene_variant	antisense	MODIFIER
rs2452774	chr1	29240040	PTPRU	A	G	161	0.83	SNP	General_cognitive_ability	NR	sequence_feature	protein_coding	LOW
rs6670211	chr1	29250272	PTPRU	A	C	112	0.577	SNP	Tourette_syndrome	MECR__OPRD1__EPB41__PTPRU__SRSF4__TMEM200B	sequence_feature	protein_coding	LOW
rs2179795	chr1	29315806	PTPRU	G	T	39	0.201	SNP	Blood_protein_levels	PTPRU	upstream_gene_variant	retained_intron	MODIFIER
rs742801	chr1	29392353	RP3-437I16.1-RP11-810H18.1	G	C	63	0.325	SNP	Age-related_cognitive_decline__memory___slope_of_z-scores_	LOC101928460__LOC101929406	intergenic_region		MODIFIER
rs16838233	chr1	29429306	RP3-437I16.1-RP11-810H18.1	C	T	31	0.16	SNP	Paclitaxel_disposition_in_epithelial_ovarian_cancer	PTPRU__MATN1	intergenic_region		MODIFIER
rs7418865	chr1	29543942	RP11-810H18.1-RP4-656G21.1	C	T	68	0.351	SNP	Adolescent_idiopathic_scoliosis	NR	intergenic_region		MODIFIER
rs6691847	chr1	29792805	RP4-656G21.1-RP11-179G8.1	T	C	170	0.876	SNP	Pediatric_non-alcoholic_fatty_liver_disease_activity_score	PTPRU	intergenic_region		MODIFIER
rs6669972	chr1	29858120	RP4-656G21.1-RP11-179G8.1	C	T	43	0.222	SNP	Pelvic_organ_prolapse	RP11-111l12.1	intergenic_region		MODIFIER
rs12407717	chr1	29953167	RP11-179G8.1-RP11-111I12.1	C	T	10	0.052	SNP	Broad_depression_or_schizophrenia	MATN1	intergenic_region		MODIFIER
rs2015244	chr1	29956096	RP11-179G8.1-RP11-111I12.1	A	T	147	0.758	SNP	Cognitive_ability__years_of_educational_attainment_or_schizophrenia__pleiotropy_,Schizophrenia,Cognitive_ability__years_of_educational_attainment_or_schizophrenia__pleiotropy_,Schizophrenia	ENSG00000270927,MATN1,ENSG00000270927,MATN1	intergenic_region		MODIFIER
rs1009080	chr1	29958713	RP11-179G8.1-RP11-111I12.1	G	A	147	0.758	SNP	Schizophrenia	NR	intergenic_region		MODIFIER
rs4949526	chr1	29959372	RP11-179G8.1-RP11-111I12.1	T	C	147	0.758	SNP	Bipolar_disorder_and_schizophrenia,Schizophrenia,Schizophrenia,Bipolar_disorder_and_schizophrenia,Schizophrenia,Schizophrenia,Bipolar_disorder_and_schizophrenia,Schizophrenia,Schizophrenia	PTPRU,MATN1__PTPRU,MATN1,PTPRU,MATN1__PTPRU,MATN1,PTPRU,MATN1__PTPRU,MATN1	intergenic_region		MODIFIER
rs1498232	chr1	29961104	RP11-179G8.1-RP11-111I12.1	T	C	146	0.753	SNP	Schizophrenia,Autism_spectrum_disorder_or_schizophrenia,Schizophrenia,Schizophrenia,Schizophrenia,Autism_spectrum_disorder_or_schizophrenia,Schizophrenia,Schizophrenia,Schizophrenia,Autism_spectrum_disorder_or_schizophrenia,Schizophrenia,Schizophrenia,Schizophrenia,Autism_spectrum_disorder_or_schizophrenia,Schizophrenia,Schizophrenia	intergenic,LOC101929406,NR,NR,intergenic,LOC101929406,NR,NR,intergenic,LOC101929406,NR,NR,intergenic,LOC101929406,NR,NR	intergenic_region		MODIFIER
rs6694545	chr1	29964421	RP11-179G8.1-RP11-111I12.1	A	G	158	0.814	SNP	Autism_spectrum_disorder__attention_deficit-hyperactivity_disorder__bipolar_disorder__major_depressive_disorder__and_schizophrenia__combined_,Schizophrenia,anorexia_nervosa__attention-deficit/hyperactivity_disorder__autism_spectrum_disorder__bipolar_disorder__major_depression__obsessive-compulsive_disorder__schizophrenia__or_Tourette_syndrome__pleiotropy_,Schizophrenia,Autism_spectrum_disorder__a…	intergenic,NR,Intergenic,LOC101929406,intergenic,NR,Intergenic,LOC101929406,intergenic,NR,Intergenic,LOC101929406,intergenic,NR,Intergenic,LOC101929406	intergenic_region		MODIFIER
.	chr1	30052568	RP11-111I12.1-RP5-893G23.1	TTTTGTTTG	TTTTG	89	0.459	MIXED	Facial_morphology__factor_21__depth_of_nasal_alae_	NR	intergenic_region		MODIFIER
.	chr1	30052568	RP11-111I12.1-RP5-893G23.1	TTTTGTTTG	GTTTGTTTG	48	0.247	MIXED	Facial_morphology__factor_21__depth_of_nasal_alae_	NR	intergenic_region		MODIFIER
.	chr1	30052568	RP11-111I12.1-RP5-893G23.1	TTTTGTTTG	T	2	0.01	MIXED	Facial_morphology__factor_21__depth_of_nasal_alae_	NR	intergenic_region		MODIFIER
rs2860031	chr1	30052867	RP11-111I12.1-RP5-893G23.1	A	G	83	0.428	SNP	Bipolar_disorder_with_mood-incongruent_psychosis	intergenic	intergenic_region		MODIFIER
rs910696	chr1	30094749	RP11-111I12.1-RP5-893G23.1	G	A	63	0.325	SNP	Smoking_behavior	intergenic	intergenic_region		MODIFIER
rs2761067	chr1	30150794	RP5-893G23.1-RP3-357I16.1	A	C	139	0.716	SNP	Osteolysis_in_total_hip_arthroplasty__time_to_prosthesis_revision_	NR	intergenic_region		MODIFIER
rs2180233	chr1	30154865	RP5-893G23.1-RP3-357I16.1	C	T	139	0.716	SNP	Attention_deficit_hyperactivity_disorder_and_conduct_disorder	intergenic	intergenic_region		MODIFIER
rs3104434	chr1	30550444	RP4-591L5.2-MATN1	G	T	186	0.959	SNP	Sweet_taste_perception_in_obesity_with_metabolic_syndrome	intergenic	intergenic_region		MODIFIER
rs3104435	chr1	30572662	RP4-591L5.2-MATN1	A	G	158	0.814	SNP	Low_high_density_lipoprotein_cholesterol_levels	MATN1	intergenic_region		MODIFIER
rs143345612	chr1	30642138	RP4-591L5.2-MATN1	C	G	11	0.057	SNP	Strep_throat	NR	intergenic_region		MODIFIER
rs1149031	chr1	30705041	RP4-591L5.2-MATN1	C	T	42	0.216	SNP	Xanthine_levels	intergenic	intergenic_region		MODIFIER
rs1188401	chr1	30712010	MATN1	T	G	93	0.479	SNP	Adolescent_idiopathic_scoliosis	NR	3_prime_UTR_variant	protein_coding	MODIFIER
rs1149048	chr1	30725886	MATN1	A	G	93	0.479	SNP	Height	.	upstream_gene_variant	protein_coding	MODIFIER
rs3762297	chr1	30758833		C	T	39	0.201	SNP	White_blood_cell_count	.	TF_binding_site_variant		MODIFIER
rs76554764	chr1	30778876	LAPTM5-RP5-1125N11.1	A	G	2	0.01	SNP	Loneliness__linear_analysis_,Loneliness,Loneliness__linear_analysis_,Loneliness	LAPTM5,LAPTM5__SDC3,LAPTM5,LAPTM5__SDC3	intergenic_region		MODIFIER
rs35772196	chr1	30831778	RP5-1125N11.2	A	G	40	0.206	SNP	Iris_color__a*_coordinate_	RP1-65J11.1	intron_variant	lincRNA	MODIFIER
rs4949316	chr1	30842746	RN7SKP91	G	C	147	0.758	SNP	Metabolite_levels__5-HIAA_	intergenic	upstream_gene_variant	misc_RNA	MODIFIER
rs3935266	chr1	30857997	RP1-65J11.5	G	A	63	0.325	SNP	Thalamus_volume	NR	upstream_gene_variant	antisense	MODIFIER
rs79719407	chr1	30861368	RP1-65J11.5	C	G	2	0.01	SNP	Facial_morphology__factor_16_	NR	downstream_gene_variant	antisense	MODIFIER
rs4949324	chr1	30904896	SDC3	G	A	119	0.613	SNP	Eosinophil_counts	.	intron_variant	protein_coding	MODIFIER
rs10914232	chr1	30915712	RN7SL371P	T	C	27	0.139	SNP	Cognitive_empathy	NR	downstream_gene_variant	misc_RNA	MODIFIER
rs4949330	chr1	30976919	PUM1	A	G	5	0.026	SNP	Colorectal_cancer	Intergenic	upstream_gene_variant	retained_intron	MODIFIER
rs4642942	chr1	31019303	PUM1	C	G	105	0.541	SNP	Sleep_duration	.	intron_variant	protein_coding	MODIFIER
rs10914269	chr1	31096384	SEPW1P	G	T	108	0.557	SNP	Lung_function__FVC_	.	upstream_gene_variant	processed_pseudogene	MODIFIER
rs6687993	chr1	31099724	SEPW1P	T	C	15	0.077	SNP	Red_blood_cell_count	.	upstream_gene_variant	processed_pseudogene	MODIFIER
rs1107427	chr1	31229134	NKAIN1	A	G	43	0.222	SNP	Osteoarthritis__self-reported_	NR	intron_variant	protein_coding	MODIFIER
rs7549339	chr1	31249319	NKAIN1-SNRNP40	A	G	164	0.845	SNP	Body_mass_index	SNRNP40__ZCCHC17__NKAIN1	intergenic_region		MODIFIER
rs7551345	chr1	31359023	ZCCHC17	C	A	31	0.16	SNP	Schizophrenia	NR	intron_variant	protein_coding	MODIFIER
rs4478858	chr1	31411078	SERINC2	T	C	74	0.381	SNP	Alcohol_dependence	NKAIN1__SNRNP40__ZCCHC17__FABP3__SERINC2	upstream_gene_variant	protein_coding	MODIFIER
rs11589125	chr1	31421549	SERINC2	C	T	15	0.077	SNP	Heart_rate_response_to_recovery_post_exercise__50_sec_	SERINC2	intron_variant	protein_coding	MODIFIER
rs2275436	chr1	31425616	SERINC2	C	T	120	0.619	SNP	Blood_protein_levels	TINAGL1	intron_variant	protein_coding	MODIFIER
rs945213	chr1	31582031	TINAGL1	G	T	129	0.665	SNP	Intelligence__MTAG_	TINAGL1	upstream_gene_variant	processed_transcript	MODIFIER
rs7518151	chr1	31596250	TINAGL1-HCRTR1	T	C	119	0.613	SNP	Intelligence,General_cognitive_ability,Intelligence,General_cognitive_ability	NR,TINAGL1,NR,TINAGL1	intergenic_region		MODIFIER
rs4949448	chr1	31596465	TINAGL1-HCRTR1	G	T	88	0.454	SNP	Intelligence__MTAG_,Intelligence,Intelligence__MTAG_,Intelligence	TINAGL1,NR,TINAGL1,NR	intergenic_region		MODIFIER
rs6703093	chr1	31627960	HCRTR1	C	T	88	0.454	SNP	Lung_function__FEV1/FVC_	.	downstream_gene_variant	protein_coding	MODIFIER
rs10914457	chr1	31628660	HCRTR1	C	A	64	0.33	SNP	General_cognitive_ability	HCRTR1	downstream_gene_variant	protein_coding	MODIFIER
rs10798879	chr1	31631214	HCRTR1	T	C	104	0.536	SNP	General_cognitive_ability	HCRTR1__PEF1	downstream_gene_variant	protein_coding	MODIFIER
rs10798880	chr1	31631487	HCRTR1	G	T	101	0.521	SNP	Cognitive_ability__MTAG_,Cognitive_ability,Cognitive_performance__MTAG_,Cognitive_ability__MTAG_,Cognitive_ability,Cognitive_performance__MTAG_,Cognitive_ability__MTAG_,Cognitive_ability,Cognitive_performance__MTAG_	HCRTR1__PEF1,HCRTR1__PEF1,Intergenic,HCRTR1__PEF1,HCRTR1__PEF1,Intergenic,HCRTR1__PEF1,HCRTR1__PEF1,Intergenic	downstream_gene_variant	protein_coding	MODIFIER
rs4949454	chr1	31633440	HCRTR1	G	A	89	0.459	SNP	Intelligence__MTAG_	PEF1	downstream_gene_variant	protein_coding	MODIFIER
rs7546297	chr1	31640893	RP11-73M7.9	A	G	104	0.536	SNP	Intelligence,Cognitive_performance,Intelligence,Cognitive_performance	NR,Intergenic,NR,Intergenic	upstream_gene_variant	antisense	MODIFIER
rs10798882	chr1	31642946	RP11-73M7.9	C	G	102	0.526	SNP	Cognitive_ability	PEF1	upstream_gene_variant	antisense	MODIFIER
rs10914462	chr1	31660342	COL16A1	A	G	99	0.51	SNP	General_cognitive_ability	COL16A1	upstream_gene_variant	processed_transcript	MODIFIER
rs41263967	chr1	31660534	COL16A1	C	T	33	0.17	SNP	Intelligence__MTAG_	COL16A1	upstream_gene_variant	processed_transcript	MODIFIER
rs2271928	chr1	31662352	COL16A1	G	A	91	0.469	SNP	Body_mass_index,Intelligence__MTAG_,Body_mass_index,Body_mass_index,Intelligence__MTAG_,Body_mass_index,Body_mass_index,Intelligence__MTAG_,Body_mass_index	NKAIN1__ZCCHC17__LOC149086__PEF1__BAI2__PTP4A2__KHDRBS1__SNRNP40__SERINC2__TINAGL1__MIR4254__TMEM39B__FABP3__LOC284551__COL16A1__SPOCD1__KPNA6__HCRTR1,COL16A1,NR,NKAIN1__ZCCHC17__LOC149086__PEF1__BAI2__PTP4A2__KHDRBS1__SNRNP40__SERINC2__TINAGL1__MIR4254__TMEM39B__FABP3__LOC284551__COL16A1__SPOCD1__KPNA6__HCRTR1,COL16A1,NR,NKAIN1__ZCCHC17__LOC149086__PEF1__BAI2__PTP4A2__KHDRBS1__SNRNP40__SERINC2__…	synonymous_variant	protein_coding	LOW
rs2292989	chr1	31670172	COL16A1	A	G	90	0.464	SNP	Intelligence__MTAG_,Height,Intelligence__MTAG_,Height	COL16A1,.,COL16A1,.	upstream_gene_variant	protein_coding	MODIFIER
rs909002	chr1	31674034	COL16A1	C	T	89	0.459	SNP	Intelligence__MTAG_	COL16A1	upstream_gene_variant	retained_intron	MODIFIER
rs4949459	chr1	31676753	COL16A1	G	T	77	0.397	SNP	Intelligence__MTAG_	COL16A1	upstream_gene_variant	processed_transcript	MODIFIER
rs4949460	chr1	31677537	COL16A1	G	A	79	0.407	SNP	General_cognitive_ability	COL16A1	upstream_gene_variant	processed_transcript	MODIFIER
rs4568876	chr1	31686917	COL16A1	C	T	114	0.588	SNP	Body_mass_index	COL16A1	upstream_gene_variant	protein_coding	MODIFIER
rs2297676	chr1	31691930	COL16A1	T	C	91	0.469	SNP	Severe_aortic_features_in_Marfan_syndrome	COL16A1__PEF1__BAI2	upstream_gene_variant	processed_transcript	MODIFIER
rs6681149	chr1	31699492	COL16A1	G	A	121	0.624	SNP	Nonatopic_asthma,Adult_onset_asthma_and/or_BMI,Nonatopic_asthma_and/or_BMI,Asthma__adult_onset_,Nonatopic_asthma,Adult_onset_asthma_and/or_BMI,Nonatopic_asthma_and/or_BMI,Asthma__adult_onset_,Nonatopic_asthma,Adult_onset_asthma_and/or_BMI,Nonatopic_asthma_and/or_BMI,Asthma__adult_onset_,Nonatopic_asthma,Adult_onset_asthma_and/or_BMI,Nonatopic_asthma_and/or_BMI,Asthma__adult_onset_	NR,NR,NR,NR,NR,NR,NR,NR,NR,NR,NR,NR,NR,NR,NR,NR	upstream_gene_variant	protein_coding	MODIFIER
rs2228552	chr1	31699894	COL16A1	G	T	119	0.613	SNP	Asthma	COL16A1__ADGRB2__PEF1__MIR4254__HCRTR1__SPOCD1	missense_variant	protein_coding	MODERATE
rs4949465	chr1	31712888	COL16A1-ADGRB2	T	C	31	0.16	SNP	Smoking_status__ever_vs_never_smokers_,Lifetime_smoking_index,Smoking_status,Smoking_status__ever_vs_never_smokers_,Lifetime_smoking_index,Smoking_status,Smoking_status__ever_vs_never_smokers_,Lifetime_smoking_index,Smoking_status	ADGRB2,.,.,ADGRB2,.,.,ADGRB2,.,.	intergenic_region		MODIFIER
rs945211	chr1	31726197	ADGRB2	G	C	120	0.619	SNP	Intraocular_pressure,Body_mass_index,Body_mass_index,Intraocular_pressure,Body_mass_index,Intraocular_pressure,Body_mass_index,Body_mass_index,Intraocular_pressure,Body_mass_index,Intraocular_pressure,Body_mass_index,Body_mass_index,Intraocular_pressure,Body_mass_index,Intraocular_pressure,Body_mass_index,Body_mass_index,Intraocular_pressure,Body_mass_index,Intraocular_pressure,Body_mass_index,Bo…	ADGRB2,.,NA,ADGRB2,NR,ADGRB2,.,NA,ADGRB2,NR,ADGRB2,.,NA,ADGRB2,NR,ADGRB2,.,NA,ADGRB2,NR,ADGRB2,.,NA,ADGRB2,NR	downstream_gene_variant	protein_coding	MODIFIER
rs1889571	chr1	31730218	ADGRB2	T	G	29	0.149	SNP	Smoking_initiation__ever_regular_vs_never_regular___MTAG_,Smoking_initiation__ever_regular_vs_never_regular_,Smoking_initiation__ever_regular_vs_never_regular___MTAG_,Smoking_initiation__ever_regular_vs_never_regular_	NR,NR,NR,NR	intron_variant	protein_coding	MODIFIER
rs3766823	chr1	31731656	ADGRB2	G	A	38	0.196	SNP	Parental_longevity__mother's_age_at_death_or_mother's_attained_age_	NR	intron_variant	protein_coding	MODIFIER
rs10798888	chr1	31733498	ADGRB2	G	T	38	0.196	SNP	Household_income__MTAG_,Educational_attainment__MTAG_,Educational_attainment__years_of_education_,Household_income__MTAG_,Educational_attainment__MTAG_,Educational_attainment__years_of_education_,Household_income__MTAG_,Educational_attainment__MTAG_,Educational_attainment__years_of_education_	BAI2,Intergenic,.,BAI2,Intergenic,.,BAI2,Intergenic,.	downstream_gene_variant	protein_coding	MODIFIER
rs2050256	chr1	31739082	ADGRB2	A	G	38	0.196	SNP	Highest_math_class_taken__MTAG_	Intergenic	upstream_gene_variant	retained_intron	MODIFIER
rs12044095	chr1	31740955	ADGRB2	C	A	5	0.026	SNP	Educational_attainment__years_of_education_	.	upstream_gene_variant	retained_intron	MODIFIER
rs12739999	chr1	31742389	ADGRB2	G	A	38	0.196	SNP	Predicted_visceral_adipose_tissue,Educational_attainment__years_of_education_,Age_of_smoking_initiation__MTAG_,Predicted_visceral_adipose_tissue,Educational_attainment__years_of_education_,Age_of_smoking_initiation__MTAG_,Predicted_visceral_adipose_tissue,Educational_attainment__years_of_education_,Age_of_smoking_initiation__MTAG_	NR,.,NR,NR,.,NR,NR,.,NR	upstream_gene_variant	retained_intron	MODIFIER
rs4949223	chr1	31756312	ADGRB2	G	A	29	0.149	SNP	Educational_attainment__years_of_education_	.	synonymous_variant	protein_coding	LOW
rs11803434	chr1	31862344	RP11-84A19.4	A	G	54	0.278	SNP	Response_to_abacavir-containing_treatment_in_HIV-1_infection__virologic_failure_	NR	intron_variant	lincRNA	MODIFIER
rs10914505	chr1	31927977	PTP4A2	G	T	19	0.098	SNP	Height	.	intron_variant	processed_transcript	MODIFIER
rs72665000	chr1	31931526	RP4-534N18.2	G	C	7	0.036	SNP	Waist_circumference_adjusted_for_body_mass_index	NR	upstream_gene_variant	lincRNA	MODIFIER
rs4949489	chr1	32064287	KHDRBS1	C	T	9	0.046	SNP	Height	.	downstream_gene_variant	processed_transcript	MODIFIER
rs56348024	chr1	32259635	LCK	T	A	12	0.062	SNP	General_cognitive_ability	NR	intron_variant	protein_coding	MODIFIER
rs476153	chr1	32365942	BSDC1	C	T	171	0.881	SNP	Weight	BSDC1	3_prime_UTR_variant	protein_coding	MODIFIER
rs150769018	chr1	32469176	RP1-27O5.3	G	A	2	0.01	SNP	Interleukin-2_levels	NR	intron_variant	nonsense_mediated_decay	MODIFIER
rs12022461	chr1	32766924	KIAA1522	G	A	40	0.206	SNP	Body_mass_index	NA	intron_variant	protein_coding	MODIFIER
rs3737992	chr1	32768527	KIAA1522	G	A	40	0.206	SNP	Predicted_visceral_adipose_tissue,Body_mass_index,Body_mass_index,Predicted_visceral_adipose_tissue,Body_mass_index,Body_mass_index,Predicted_visceral_adipose_tissue,Body_mass_index,Body_mass_index	NR,.,NR,NR,.,NR,NR,.,NR	intron_variant	protein_coding	MODIFIER
rs527504	chr1	32926826	TMEM54-RNF19B	G	A	54	0.278	SNP	Mosaic_loss_of_chromosome_Y__Y_chromosome_dosage_	TMEM54__RNF19B	intergenic_region		MODIFIER
rs115446434	chr1	33065656	AK2	C	T	2	0.01	SNP	Cerebral_amyloid_deposition_in_APOEe4_non-carriers__PET_imaging_	intergenic	intron_variant	processed_transcript	MODIFIER
rs804427	chr1	33073363	AK2	A	C	164	0.845	SNP	Gut_microbiota__beta_diversity_	ADC__TRIM62__AK2	intron_variant	processed_transcript	MODIFIER
rs12732425	chr1	33075512	AK2	G	A	62	0.32	SNP	Nicotine_dependence	NR	intron_variant	processed_transcript	MODIFIER
rs12730651	chr1	33289932	ZNF362	A	G	58	0.299	SNP	Red_blood_cell_count	.	intron_variant	protein_coding	MODIFIER
rs45496701	chr1	33300620	ZNF362	G	A	2	0.01	SNP	Response_to_paliperidone_in_schizophrenia__negative_Marder_score_	.	3_prime_UTR_variant	protein_coding	MODIFIER
rs4653015	chr1	33310830	RP11-415J8.3	C	T	43	0.222	SNP	Self-reported_risk-taking_behaviour,Self-reported_risk-taking_behaviour,Self-reported_risk-taking_behaviour,Self-reported_risk-taking_behaviour,Self-reported_risk-taking_behaviour,Self-reported_risk-taking_behaviour,Self-reported_risk-taking_behaviour,Self-reported_risk-taking_behaviour,Self-reported_risk-taking_behaviour	ZNF362,NR,NR,ZNF362,NR,NR,ZNF362,NR,NR	upstream_gene_variant	antisense	MODIFIER
rs6682438	chr1	33318545	A3GALT2	T	C	130	0.67	SNP	Body_mass_index	.	intron_variant	protein_coding	MODIFIER
rs59971635	chr1	33321277	A3GALT2	G	A	6	0.031	SNP	Plantar_warts	NR	upstream_gene_variant	protein_coding	MODIFIER
rs7542777	chr1	33323283	A3GALT2	G	A	43	0.222	SNP	Cerebral_white_matter_volume	NR	upstream_gene_variant	protein_coding	MODIFIER
rs10914684	chr1	33329971	PHC2	G	A	64	0.33	SNP	Smoking_status__ever_vs_never_smokers_,Risk-taking_tendency__4-domain_principal_component_model_,Smoking_initiation__ever_regular_vs_never_regular___MTAG_,Smoking_initiation__ever_regular_vs_never_regular_,Smoking_status,Smoking_status__ever_vs_never_smokers_,Risk-taking_tendency__4-domain_principal_component_model_,Smoking_initiation__ever_regular_vs_never_regular___MTAG_,Smoking_initiation__eve…	PHC2,PHC2,NR,NR,.,PHC2,PHC2,NR,NR,.,PHC2,PHC2,NR,NR,.,PHC2,PHC2,NR,NR,.,PHC2,PHC2,NR,NR,.	downstream_gene_variant	processed_transcript	MODIFIER
rs55745410	chr1	33337216	PHC2	A	G	67	0.345	SNP	Fat-free_mass,Adventurousness,Fat-free_mass,Fat-free_mass,General_risk_tolerance__MTAG_,Height,Fat-free_mass,Adventurousness,Fat-free_mass,Fat-free_mass,General_risk_tolerance__MTAG_,Height,Fat-free_mass,Adventurousness,Fat-free_mass,Fat-free_mass,General_risk_tolerance__MTAG_,Height,Fat-free_mass,Adventurousness,Fat-free_mass,Fat-free_mass,General_risk_tolerance__MTAG_,Height,Fat-free_mass,Adven…	NR,PHC2,NR,NR,PHC2,.,NR,PHC2,NR,NR,PHC2,.,NR,PHC2,NR,NR,PHC2,.,NR,PHC2,NR,NR,PHC2,.,NR,PHC2,NR,NR,PHC2,.,NR,PHC2,NR,NR,PHC2,.	upstream_gene_variant	processed_transcript	MODIFIER
rs12044012	chr1	33351125	PHC2	G	A	61	0.314	SNP	Body_mass_index	NR	upstream_gene_variant	protein_coding	MODIFIER
rs4653102	chr1	33364812	RP11-415J8.5	T	C	103	0.531	SNP	Eosinophil_counts	.	downstream_gene_variant	antisense	MODIFIER
rs58107686	chr1	33371733	PHC2	C	A	64	0.33	SNP	Alcohol_consumption__drinks_per_week___MTAG_,Alcohol_consumption__drinks_per_week_,Alcohol_consumption__drinks_per_week___MTAG_,Alcohol_consumption__drinks_per_week_	NR,NR,NR,NR	downstream_gene_variant	processed_transcript	MODIFIER
rs4652875	chr1	33402868	PHC2	C	G	119	0.613	SNP	Pulse_pressure	PHC2	intron_variant	processed_transcript	MODIFIER
rs6663484	chr1	33412953	PHC2	T	G	66	0.34	SNP	Cigarettes_smoked_per_day__MTAG_	NR	intron_variant	processed_transcript	MODIFIER
rs72658302	chr1	33418145	PHC2	T	C	27	0.139	SNP	Blood_urea_nitrogen_levels	PHC2	intron_variant	processed_transcript	MODIFIER
rs72660103	chr1	33420920	PHC2	C	T	27	0.139	SNP	Blood_urea_nitrogen_levels	PHC2__ZSCAN20	intron_variant	processed_transcript	MODIFIER
rs12564600	chr1	33446046	PHC2-TLR12P	C	T	29	0.149	SNP	Waist_circumference_adjusted_for_body_mass_index	NR	intergenic_region		MODIFIER
rs12032996	chr1	33454985	PHC2-TLR12P	G	A	33	0.17	SNP	Urinary_albumin-to-creatinine_ratio,Urinary_albumin_excretion,Urinary_albumin-to-creatinine_ratio,Urinary_albumin_excretion	PHC2__ZSCAN20,PHC2__ZSCAN20,PHC2__ZSCAN20,PHC2__ZSCAN20	intergenic_region		MODIFIER
rs12565140	chr1	33463157	TLR12P	T	C	21	0.108	SNP	Estradiol_plasma_levels__breast_cancer_	NR	upstream_gene_variant	unitary_pseudogene	MODIFIER
rs71647933	chr1	33480000	ZSCAN20	A	G	26	0.134	SNP	Neuropathic_pain_in_type_2_diabetes	ZSCAN20__TLR12P	intron_variant	protein_coding	MODIFIER
rs35260355	chr1	33480230	ZSCAN20	C	T	26	0.134	SNP	Neuropathic_pain_in_type_2_diabetes	ZSCAN20__TLR12P	intron_variant	protein_coding	MODIFIER
rs10798959	chr1	33517419	RP4-580O19.2	C	T	61	0.314	SNP	Metabolite_levels__HVA/MHPG_ratio_	CSMD2	upstream_gene_variant	processed_pseudogene	MODIFIER
rs923880	chr1	33522178	CSMD2	T	C	37	0.191	SNP	Response_to_anti-TNF_therapy_in_rheumatoid_arthritis	CSMD2	intron_variant	protein_coding	MODIFIER
rs10914746	chr1	33574244	CSMD2	A	G	45	0.232	SNP	Venlafaxine_response_in_generalised_anxiety_disorder__remitters_vs_non-remitters_after_24_weeks_	CSMD2	upstream_gene_variant	processed_transcript	MODIFIER
rs1417965	chr1	33588629	CSMD2	A	G	44	0.227	SNP	Non-melanoma_skin_cancer	NR	downstream_gene_variant	protein_coding	MODIFIER
rs12023377	chr1	33685660	CSMD2	T	C	17	0.088	SNP	Coronary_artery_aneurysm_in_Kawasaki_disease	CSMD2	intron_variant	protein_coding	MODIFIER
rs564148	chr1	33708220	CSMD2	C	T	181	0.933	SNP	Response_to_amphetamines	CSMD2	intron_variant	protein_coding	MODIFIER
rs476463	chr1	33782463	CSMD2	G	A	25	0.129	SNP	Brain_structure	CSMD2	intron_variant	protein_coding	MODIFIER
rs17342699	chr1	33874352	CSMD2-AS1	C	A	6	0.031	SNP	Colorectal_adenoma__advanced_	Intergenic	upstream_gene_variant	antisense	MODIFIER
rs2281597	chr1	33894257	CSMD2	G	C	159	0.82	SNP	Attention_deficit_hyperactivity_disorder	CSMD2	intron_variant	protein_coding	MODIFIER
rs483069	chr1	33958890	CSMD2	A	C	80	0.412	SNP	Depressive_symptoms__SSRI_exposure_interaction_	CSMD2__HMGB4	intron_variant	protein_coding	MODIFIER
rs10753297	chr1	33973356	CSMD2	A	T	66	0.34	SNP	Plasma_anti-thyroid_peroxidase_levels	CSMD2	intron_variant	protein_coding	MODIFIER
rs506546	chr1	33973693	CSMD2	C	T	81	0.418	SNP	Response_to_serotonin_reuptake_inhibitors_in_major_depressive_disorder	CSMD2	intron_variant	protein_coding	MODIFIER
rs4653367	chr1	34012883	CSMD2	G	T	46	0.237	SNP	Alanine_aminotransferase__ALT__levels_after_remission_induction_therapy_in_actute_lymphoblastic_leukemia__ALL_	CSMD2	intron_variant	protein_coding	MODIFIER
rs12031634	chr1	34118792	CSMD2	G	A	41	0.211	SNP	Body_mass_index	.	intron_variant	protein_coding	MODIFIER
rs9426003	chr1	34137269	CSMD2	G	A	41	0.211	SNP	Body_mass_index	NR	intron_variant	protein_coding	MODIFIER
rs9662615	chr1	34138966	CSMD2	C	T	88	0.454	SNP	Response_to_lithium_treatment_in_bipolar_disorder	CSMD2	intron_variant	protein_coding	MODIFIER
rs1414474	chr1	34197810	C1orf94	C	G	29	0.149	SNP	Proliferative_diabetic_retinopathy__vs_NPDR_and_no_DR_	NR	missense_variant	protein_coding	MODERATE
rs915416	chr1	34266383	C1orf94-RP4-657M3.2	C	G	125	0.644	SNP	Sleep_duration,Sleep_duration,Sleep_duration,Sleep_duration	.,NR,.,NR	intergenic_region		MODIFIER
rs7524118	chr1	34270451	C1orf94-RP4-657M3.2	T	C	126	0.649	SNP	Sleep_duration__short_sleep_	C1orf94__GJB5	intergenic_region		MODIFIER
rs771390	chr1	34285335	RP4-657M3.2-MIR552	T	C	142	0.732	SNP	Generalized_epilepsy	C1orf94	intergenic_region		MODIFIER
rs6660749	chr1	34349852	RP4-657M3.2-MIR552	G	A	44	0.227	SNP	Pediatric_nonalcoholic_steatohepatitis	C1orf94	intergenic_region		MODIFIER
rs12038357	chr1	34519204	RP4-657M3.2-MIR552	C	T	8	0.041	SNP	Peripheral_arterial_disease__traffic-related_air_pollution_interaction_	NR	intergenic_region		MODIFIER
rs10914967	chr1	34523636	RP4-657M3.2-MIR552	G	A	59	0.304	SNP	Visceral_adipose_tissue_adjusted_for_BMI	GJB5	intergenic_region		MODIFIER
rs10737381	chr1	34530812	RP4-657M3.2-MIR552	C	T	119	0.613	SNP	Circulating_leptin_levels_in_high_cardiovascular_risk	LOC105378641	intergenic_region		MODIFIER
rs4653061	chr1	34606697	RP4-657M3.2-MIR552	G	A	93	0.479	SNP	Triglyceride_levels_x_thiazide_or_thiazide-like_diuretics_use_interaction	GJB5__GJB4__GJB3__GJA4__SMIM12	intergenic_region		MODIFIER
rs2010387	chr1	34623371	RP4-657M3.2-MIR552	A	G	176	0.907	SNP	Waist-to-hip_ratio_adjusted_for_BMI	MIR552	intergenic_region		MODIFIER
rs35929305	chr1	34626825	RP4-657M3.2-MIR552	C	T	31	0.16	SNP	Circulating_fibroblast_growth_factor_23_levels	RP4-657M3.2__MIR552	intergenic_region		MODIFIER
rs4308942	chr1	34635035	RP4-657M3.2-MIR552	G	A	10	0.052	SNP	Seborrheic_dermatitis	GJB	intergenic_region		MODIFIER
rs10915020	chr1	34692115	MIR552-SMIM12	T	A	14	0.072	SNP	Narcolepsy	MIR552__GJB5	intergenic_region		MODIFIER
rs7527836	chr1	34743788	SMIM12	T	C	125	0.644	SNP	Vaginal_discharge__itching_	NR	intron_variant	nonsense_mediated_decay	MODIFIER
rs2359644	chr1	34781052	GJB3	T	C	98	0.505	SNP	Intraocular_pressure	GJB3	upstream_gene_variant	protein_coding	MODIFIER
rs7526035	chr1	34823438	SMIM12	G	A	112	0.577	SNP	Formal_thought_disorder_in_schizophrenia	GJA4	intron_variant	nonsense_mediated_decay	MODIFIER
rs7541937	chr1	34876381	DLGAP3	T	G	101	0.521	SNP	Glomerular_filtration_rate_in_chronic_kidney_disease	DLGAP3	intron_variant	protein_coding	MODIFIER
rs77109747	chr1	34947470	DLGAP3-RP11-244H3.1	G	A	5	0.026	SNP	Nicotine_dependence	DLGAP3__LOC653160	intergenic_region		MODIFIER
rs11264100	chr1	35126025	EFCAB14P1	A	G	175	0.902	SNP	Smoking_behaviour__cigarettes_smoked_per_day_	NR	downstream_gene_variant	processed_pseudogene	MODIFIER
rs60037734	chr1	35213586	Y_RNA-ZMYM4	G	T	13	0.068	SNP	Schizophrenia	NR	intergenic_region		MODIFIER
rs76167968	chr1	35216137	Y_RNA-ZMYM4	T	C	15	0.077	SNP	Allergic_disease__asthma__hay_fever_or_eczema_,Eczema,Allergic_disease__asthma__hay_fever_or_eczema_,Eczema	SFPQ__ZMYM4,.,SFPQ__ZMYM4,.	intergenic_region		MODIFIER
rs673604	chr1	35222214	Y_RNA-ZMYM4	T	C	17	0.088	SNP	Endometrial_cancer	SFPQ	intergenic_region		MODIFIER
rs11581846	chr1	35259602	Y_RNA-ZMYM4	G	A	171	0.881	SNP	Monocyte_percentage_of_white_cells	RN7SL136P	intergenic_region		MODIFIER
rs12069385	chr1	35314387	SNORA62	C	T	3	0.015	SNP	Night_sleep_phenotypes	ZMYM4__SNORA62__ZMYM4-AS1__RNY5P1	downstream_gene_variant	snoRNA	MODIFIER
rs559986	chr1	35375657	ZMYM4	C	T	23	0.119	SNP	Waist-hip_ratio	.	downstream_gene_variant	processed_transcript	MODIFIER
rs2275247	chr1	35442850	KIAA0319L	T	C	7	0.036	SNP	Systemic_lupus_erythematosus_and_Systemic_sclerosis	KIAA0319L	downstream_gene_variant	processed_transcript	MODIFIER
rs7537203	chr1	35760347	CLSPN	T	C	26	0.134	SNP	Waist-to-hip_ratio_adjusted_for_BMI__additive_genetic_model_,Waist-to-hip_ratio_adjusted_for_BMI__additive_genetic_model_,Waist-to-hip_ratio_adjusted_for_BMI__additive_genetic_model_,Waist-to-hip_ratio_adjusted_for_BMI__additive_genetic_model_	CLSPN,CLSPN,CLSPN,CLSPN	missense_variant	protein_coding	MODERATE
rs12083902	chr1	35809511	AGO4	G	A	20	0.103	SNP	Schizophrenia	NR	intron_variant	protein_coding	MODIFIER
rs11264213	chr1	35818353	AGO4	A	G	20	0.103	SNP	Schizophrenia	NR	intron_variant	protein_coding	MODIFIER
rs72661605	chr1	35860626	AGO4	A	G	15	0.077	SNP	Waist_circumference_adjusted_for_body_mass_index	NR	downstream_gene_variant	protein_coding	MODIFIER
rs491603	chr1	36066715	AGO3	T	C	167	0.861	SNP	Barrett's_esophagus_x_BMI_interaction	EIF2C3__LOC100128093	3_prime_UTR_variant	protein_coding	MODIFIER
rs96067	chr1	36106319	COL8A2	G	A	163	0.84	SNP	Corneal_structure,Central_corneal_thickness,Corneal_structure,Central_corneal_thickness	COL8A2,COL8A2,COL8A2,COL8A2	intron_variant	protein_coding	MODIFIER
rs274760	chr1	36107972	COL8A2	C	A	5	0.026	SNP	Intraocular_pressure	COL8A2	intron_variant	protein_coding	MODIFIER
rs7543855	chr1	36108525	COL8A2	C	T	5	0.026	SNP	Intraocular_pressure	COL8A2	intron_variant	protein_coding	MODIFIER
rs274136	chr1	36113857	COL8A2	A	G	5	0.026	SNP	Intraocular_pressure	COL8A2	intron_variant	protein_coding	MODIFIER
rs12123086	chr1	36126011	COL8A2	G	A	19	0.098	SNP	Intraocular_pressure,Intraocular_pressure,Intraocular_pressure,Intraocular_pressure	COL8A2,TRAPPC3,COL8A2,TRAPPC3	upstream_gene_variant	protein_coding	MODIFIER
rs7537052	chr1	36151340	MAP7D1	T	G	133	0.686	SNP	Schizophrenia	NR	upstream_gene_variant	protein_coding	MODIFIER
rs882799	chr1	36301799	SH3D21	C	T	166	0.856	SNP	Metabolite_levels	C1orf113	upstream_gene_variant	protein_coding	MODIFIER
rs35343437	chr1	36307804	SH3D21	T	G	84	0.433	SNP	Height	.	synonymous_variant	protein_coding	LOW
rs12116935	chr1	36323945	EVA1B	A	G	81	0.418	SNP	Lung_function__FEV1/FVC_	.	5_prime_UTR_variant	protein_coding	MODIFIER
rs11263878	chr1	36392266	LSM10	C	T	31	0.16	SNP	Diverticulitis	LSM10	downstream_gene_variant	protein_coding	MODIFIER
rs2994007	chr1	36415228	OSCP1	G	A	122	0.629	SNP	Neutrophil_count	LSM10__OSCP1	downstream_gene_variant	protein_coding	MODIFIER
rs6702784	chr1	36439119	OSCP1	A	C	21	0.108	SNP	Diabetic_retinopathy	C1orf102__LSCM10__MRPS15	upstream_gene_variant	retained_intron	MODIFIER
rs138707712	chr1	36447523	OSCP1	T	C	3	0.015	SNP	Response_to_paliperidone_in_schizophrenia__negative_Marder_score_	.	intron_variant	protein_coding	MODIFIER
rs3917932	chr1	36478315	CSF3R	C	G	121	0.624	SNP	Neutrophil_count,Lymphocyte_percentage_of_white_cells,Neutrophil_percentage_of_white_cells,Myeloid_white_cell_count,White_blood_cell_count,Monocyte_percentage_of_white_cells,Sum_neutrophil_eosinophil_counts,Granulocyte_count,Sum_basophil_neutrophil_counts,Granulocyte_percentage_of_myeloid_white_cells,White_blood_cell_count,White_blood_cell_count,Neutrophil_count,Lymphocyte_percentage_of_white_cel…	CSF3R,CSF3R,CSF3R,CSF3R,CSF3R,CSF3R,CSF3R,CSF3R,CSF3R,CSF3R,CSF3R,.,CSF3R,CSF3R,CSF3R,CSF3R,CSF3R,CSF3R,CSF3R,CSF3R,CSF3R,CSF3R,CSF3R,.,CSF3R,CSF3R,CSF3R,CSF3R,CSF3R,CSF3R,CSF3R,CSF3R,CSF3R,CSF3R,CSF3R,.,CSF3R,CSF3R,CSF3R,CSF3R,CSF3R,CSF3R,CSF3R,CSF3R,CSF3R,CSF3R,CSF3R,.,CSF3R,CSF3R,CSF3R,CSF3R,CSF3R,CSF3R,CSF3R,CSF3R,CSF3R,CSF3R,CSF3R,.,CSF3R,CSF3R,CSF3R,CSF3R,CSF3R,CSF3R,CSF3R,CSF3R,CSF3R,CSF3R…	upstream_gene_variant	retained_intron	MODIFIER
rs3917928	chr1	36478700	CSF3R	C	A	122	0.629	SNP	Granulocyte_percentage_of_myeloid_white_cells	CSF3R	upstream_gene_variant	retained_intron	MODIFIER
rs7532617	chr1	36624322	CSF3R-FTLP18	G	T	66	0.34	SNP	Neuroticism	NR	intergenic_region		MODIFIER
rs531639	chr1	36689759	FTLP18-RP4-614N24.1	T	C	73	0.376	SNP	Subjective_well-being__MTAG_	NR	intergenic_region		MODIFIER
rs681875	chr1	36695654	FTLP18-RP4-614N24.1	C	A	40	0.206	SNP	Feeling_guilty	NR	intergenic_region		MODIFIER
rs761718	chr1	36695662	FTLP18-RP4-614N24.1	A	G	63	0.325	SNP	Highest_math_class_taken__MTAG_	Intergenic	intergenic_region		MODIFIER
rs589249	chr1	36696751	FTLP18-RP4-614N24.1	A	G	63	0.325	SNP	Schizophrenia,Neuroticism__MTAG_,Self-reported_math_ability,Schizophrenia,Neuroticism__MTAG_,Self-reported_math_ability,Schizophrenia,Neuroticism__MTAG_,Self-reported_math_ability	GRIK3,NR,Intergenic,GRIK3,NR,Intergenic,GRIK3,NR,Intergenic	intergenic_region		MODIFIER
rs604149	chr1	36697775	FTLP18-RP4-614N24.1	A	C	63	0.325	SNP	Self-reported_math_ability__MTAG_	Intergenic	intergenic_region		MODIFIER
rs488359	chr1	36698055	FTLP18-RP4-614N24.1	A	G	63	0.325	SNP	Worry	NR	intergenic_region		MODIFIER
rs218987	chr1	36701732	FTLP18-RP4-614N24.1	G	T	60	0.309	SNP	Major_depressive_disorder__probable_	NR	intergenic_region		MODIFIER
rs1876258	chr1	36712532	FTLP18-RP4-614N24.1	T	C	154	0.794	SNP	Neuroticism	NR	intergenic_region		MODIFIER
rs12117072	chr1	36720265	FTLP18-RP4-614N24.1	A	T	8	0.041	SNP	Interleukin-7_levels	NR	intergenic_region		MODIFIER
rs1002655	chr1	36727076	FTLP18-RP4-614N24.1	C	G	134	0.691	SNP	Depressive_symptoms__MTAG_,Neuroticism,Depressive_symptoms__MTAG_,Neuroticism	NR,NR,NR,NR	intergenic_region		MODIFIER
rs1002656	chr1	36727140	FTLP18-RP4-614N24.1	C	T	134	0.691	SNP	anorexia_nervosa__attention-deficit/hyperactivity_disorder__autism_spectrum_disorder__bipolar_disorder__major_depression__obsessive-compulsive_disorder__schizophrenia__or_Tourette_syndrome__pleiotropy_,Depression,General_factor_of_neuroticism,anorexia_nervosa__attention-deficit/hyperactivity_disorder__autism_spectrum_disorder__bipolar_disorder__major_depression__obsessive-compulsive_disorder__sch…	GRIK3,NR,ENSG00000234481,GRIK3,NR,ENSG00000234481,GRIK3,NR,ENSG00000234481	intergenic_region		MODIFIER
rs2102341	chr1	36728307	FTLP18-RP4-614N24.1	T	C	134	0.691	SNP	Well-being_spectrum__multivariate_analysis_,Neuroticism,Well-being_spectrum__multivariate_analysis_,Neuroticism	NR,.,NR,.	intergenic_region		MODIFIER
rs2089358	chr1	36728502	FTLP18-RP4-614N24.1	C	T	133	0.686	SNP	Insomnia	NR	intergenic_region		MODIFIER
rs1472822	chr1	36730887	FTLP18-RP4-614N24.1	A	G	127	0.655	SNP	Neuroticism	NR	intergenic_region		MODIFIER
rs4653218	chr1	36731718	FTLP18-RP4-614N24.1	T	C	111	0.572	SNP	Depression__broad_,General_factor_of_neuroticism,Depression__broad_,General_factor_of_neuroticism	NR,ENSG00000234481,NR,ENSG00000234481	intergenic_region		MODIFIER
rs11263943	chr1	36732529	FTLP18-RP4-614N24.1	A	G	111	0.572	SNP	Neurociticism	NR	intergenic_region		MODIFIER
rs11576073	chr1	36735079	FTLP18-RP4-614N24.1	A	G	113	0.582	SNP	Neuroticism	NR	intergenic_region		MODIFIER
rs570399	chr1	36737166	FTLP18-RP4-614N24.1	G	A	112	0.577	SNP	Neuroticism	intergenic	intergenic_region		MODIFIER
rs481121	chr1	36737884	FTLP18-RP4-614N24.1	G	A	112	0.577	SNP	Plasma_parathyroid_hormone_levels	GRIK1	intergenic_region		MODIFIER
rs569460	chr1	36753828	FTLP18-RP4-614N24.1	C	T	132	0.68	SNP	General_factor_of_neuroticism	ENSG00000234481	intergenic_region		MODIFIER
rs488614	chr1	36754649	FTLP18-RP4-614N24.1	C	G	128	0.66	SNP	Neuroticism	NR	intergenic_region		MODIFIER
rs6425999	chr1	36762600	FTLP18-RP4-614N24.1	T	C	51	0.266	SNP	Neuroticism,Depressive_symptoms,General_factor_of_neuroticism,Neuroticism,Depressive_symptoms,General_factor_of_neuroticism,Neuroticism,Depressive_symptoms,General_factor_of_neuroticism	NR,NR,ENSG00000234481,NR,NR,ENSG00000234481,NR,NR,ENSG00000234481	intergenic_region		MODIFIER
rs12083196	chr1	36767829	FTLP18-RP4-614N24.1	T	C	53	0.273	SNP	Life_satisfaction,Positive_affect,Life_satisfaction,Positive_affect	NR,NR,NR,NR	intergenic_region		MODIFIER
rs525798	chr1	36775285	RP4-614N24.1	G	T	53	0.273	SNP	Neuroticism,Alanine_aminotransferase_levels_in_non-alcoholic_fatty_liver_disease,Neuroticism,Alanine_aminotransferase_levels_in_non-alcoholic_fatty_liver_disease	NR,GRIK3,NR,GRIK3	intron_variant	antisense	MODIFIER
rs490647	chr1	36777142	RP4-614N24.1	G	A	53	0.273	SNP	Neuroticism,Neuroticism,Neuroticism,Neuroticism,Neuroticism,Neuroticism,Neuroticism,Neuroticism,Neuroticism	NR,GRIK3,NR,NR,GRIK3,NR,NR,GRIK3,NR	downstream_gene_variant	antisense	MODIFIER
rs11263946	chr1	36794212	GRIK3	G	A	52	0.268	SNP	Depressive_symptoms	NR	downstream_gene_variant	protein_coding	MODIFIER
rs480495	chr1	36885204	GRIK3	T	C	179	0.923	SNP	Adolescent_idiopathic_scoliosis	NR	intron_variant	protein_coding	MODIFIER
rs2859741	chr1	37043751	GRIK3-MIR4255	C	T	83	0.428	SNP	Forced_expiratory_volume_in_1_second__environmental_tobacco_smoke_interaction_	GRIK3	intergenic_region		MODIFIER
rs6687485	chr1	37056337	GRIK3-MIR4255	G	A	122	0.629	SNP	Reaction_time	NR	intergenic_region		MODIFIER
rs215816	chr1	37201467	RNU6-636P	C	A	49	0.253	SNP	Life_satisfaction	NR	upstream_gene_variant	snRNA	MODIFIER
rs215815	chr1	37201507	RNU6-636P	G	A	50	0.258	SNP	Neuroticism,Well-being_spectrum__multivariate_analysis_,Positive_affect,Depressive_symptoms,Neuroticism,Well-being_spectrum__multivariate_analysis_,Positive_affect,Depressive_symptoms,Neuroticism,Well-being_spectrum__multivariate_analysis_,Positive_affect,Depressive_symptoms,Neuroticism,Well-being_spectrum__multivariate_analysis_,Positive_affect,Depressive_symptoms	NR,NR,NR,NR,NR,NR,NR,NR,NR,NR,NR,NR,NR,NR,NR,NR	upstream_gene_variant	snRNA	MODIFIER
rs1466887	chr1	37243727	RNU6-636P-RP5-1180C18.1	C	T	113	0.582	SNP	Depression	NR	intergenic_region		MODIFIER
rs16823935	chr1	37260373	RP5-1180C18.1	A	T	8	0.041	SNP	Metabolite_levels	GRIK3	downstream_gene_variant	lincRNA	MODIFIER
rs75036654	chr1	37278760	RP5-1180C18.1	C	T	29	0.149	SNP	Gut_microbiota__bacterial_taxa_	LINC01137	intron_variant	lincRNA	MODIFIER
rs12041233	chr1	37287106	RP5-1180C18.1	G	A	16	0.082	SNP	Alzheimer_disease_and_age_of_onset	Intergenic	intron_variant	lincRNA	MODIFIER
rs4233210	chr1	37391861	RPS29P6-LINC01137	T	C	54	0.278	SNP	General_cognitive_ability,Cognitive_performance__MTAG_,Highest_math_class_taken__MTAG_,Self-reported_math_ability__MTAG_,Self-reported_math_ability,General_cognitive_ability,Cognitive_performance__MTAG_,Highest_math_class_taken__MTAG_,Self-reported_math_ability__MTAG_,Self-reported_math_ability,General_cognitive_ability,Cognitive_performance__MTAG_,Highest_math_class_taken__MTAG_,Self-reported_ma…	NR,Intergenic,Intergenic,Intergenic,Intergenic,NR,Intergenic,Intergenic,Intergenic,Intergenic,NR,Intergenic,Intergenic,Intergenic,Intergenic,NR,Intergenic,Intergenic,Intergenic,Intergenic,NR,Intergenic,Intergenic,Intergenic,Intergenic	intergenic_region		MODIFIER
rs875361	chr1	37400353	RPS29P6-LINC01137	G	A	105	0.541	SNP	Cognitive_performance	Intergenic	intergenic_region		MODIFIER
rs111724383	chr1	37420217	RPS29P6-LINC01137	TC	T	12	0.062	INDEL	Obstructive_sleep_apnea_trait__apnea_hypopnea_index_	Intergenic	intergenic_region		MODIFIER
rs2492301	chr1	37473572	ZC3H12A	T	C	81	0.418	SNP	Mean_corpuscular_hemoglobin,Mean_corpuscular_volume,Mean_corpuscular_hemoglobin,Red_cell_distribution_width,Mean_corpuscular_hemoglobin,Mean_corpuscular_volume,Mean_corpuscular_hemoglobin,Red_cell_distribution_width,Mean_corpuscular_hemoglobin,Mean_corpuscular_volume,Mean_corpuscular_hemoglobin,Red_cell_distribution_width,Mean_corpuscular_hemoglobin,Mean_corpuscular_volume,Mean_corpuscular_hemogl…	LINC01137,LINC01137,.,.,LINC01137,LINC01137,.,.,LINC01137,LINC01137,.,.,LINC01137,LINC01137,.,.	upstream_gene_variant	protein_coding	MODIFIER
rs9253	chr1	37493212	MEAF6	C	G	38	0.196	SNP	Hemostatic_factors_and_hematological_phenotypes	FLJ11730__BC016328	3_prime_UTR_variant	protein_coding	MODIFIER
rs67246224	chr1	37498558	MEAF6	T	C	80	0.412	SNP	Red_blood_cell_count	.	sequence_feature	protein_coding	MODERATE
rs138643189	chr1	37504696	MIR5581	C	T	16	0.082	SNP	Height	.	upstream_gene_variant	miRNA	MODIFIER
rs11577094	chr1	37560999	DNALI1	C	T	16	0.082	SNP	Body_mass_index	NA	upstream_gene_variant	processed_transcript	MODIFIER
rs4653301	chr1	37562773	GNL2	G	T	98	0.505	SNP	Intraocular_pressure	DNALI1	downstream_gene_variant	protein_coding	MODIFIER
rs2268695	chr1	37563549	GNL2	G	A	38	0.196	SNP	Intraocular_pressure	DNALI1	downstream_gene_variant	protein_coding	MODIFIER
rs2294875	chr1	37586844	GNL2	C	T	133	0.686	SNP	Lung_function__FEV1/FVC_	.	upstream_gene_variant	processed_transcript	MODIFIER
rs113998067	chr1	37607755	RSPO1	T	C	8	0.041	SNP	Endometrial_cancer__endometrioid_histology_,Endometrial_cancer,Endometrial_cancer__endometrioid_histology_,Endometrial_cancer	GNL2__RSP01,GNL2__RSP01,GNL2__RSP01,GNL2__RSP01	downstream_gene_variant	protein_coding	MODIFIER
rs12039431	chr1	37616450	RSPO1	G	A	40	0.206	SNP	Epithelial_ovarian_cancer,Epithelial_ovarian_cancer,Epithelial_ovarian_cancer,Epithelial_ovarian_cancer	RSPO1,RSPO1,RSPO1,RSPO1	intron_variant	protein_coding	MODIFIER
rs10796912	chr1	37625925	RSPO1	G	A	93	0.479	SNP	Intraocular_pressure	RSPO1	intron_variant	protein_coding	MODIFIER
rs4074961	chr1	37627051	RSPO1	C	T	93	0.479	SNP	Axial_length,Intraocular_pressure,Intraocular_pressure,Axial_length,Intraocular_pressure,Intraocular_pressure,Axial_length,Intraocular_pressure,Intraocular_pressure	C1orf109__RSPO1__SNIP1__EPHA10__GNL2__DNALI1__CDCA8,RSPO1,RSPO1,C1orf109__RSPO1__SNIP1__EPHA10__GNL2__DNALI1__CDCA8,RSPO1,RSPO1,C1orf109__RSPO1__SNIP1__EPHA10__GNL2__DNALI1__CDCA8,RSPO1,RSPO1	intron_variant	protein_coding	MODIFIER
rs58722170	chr1	37630749	RSPO1	G	C	39	0.201	SNP	Epithelial_ovarian_cancer,Serous_invasive_ovarian_cancer,High-grade_serous_ovarian_cancer,Epithelial_ovarian_cancer,Serous_invasive_ovarian_cancer,High-grade_serous_ovarian_cancer,Epithelial_ovarian_cancer,Serous_invasive_ovarian_cancer,High-grade_serous_ovarian_cancer	NR,NR,NR,NR,NR,NR,NR,NR,NR	intron_variant	protein_coding	MODIFIER
rs10908366	chr1	37656262	RSPO1-C1orf109	T	C	93	0.479	SNP	Eyebrow_thickness,Male-pattern_baldness,Balding_type_1,Scoliosis_in_Charcot-Marie-Tooth_disease_1A,Eyebrow_thickness,Male-pattern_baldness,Balding_type_1,Scoliosis_in_Charcot-Marie-Tooth_disease_1A,Eyebrow_thickness,Male-pattern_baldness,Balding_type_1,Scoliosis_in_Charcot-Marie-Tooth_disease_1A,Eyebrow_thickness,Male-pattern_baldness,Balding_type_1,Scoliosis_in_Charcot-Marie-Tooth_disease_1A	C1orf109__C1orf122__CDCA8__DNALI1__EPHA10__GNL2__INPP5B__LINC01137__MANEAL__MEAF6__MIR5581__MIR6732__MTF1__RSPO1__SNIP1__YRDC__ZC3H12A,NR,.,NR,C1orf109__C1orf122__CDCA8__DNALI1__EPHA10__GNL2__INPP5B__LINC01137__MANEAL__MEAF6__MIR5581__MIR6732__MTF1__RSPO1__SNIP1__YRDC__ZC3H12A,NR,.,NR,C1orf109__C1orf122__CDCA8__DNALI1__EPHA10__GNL2__INPP5B__LINC01137__MANEAL__MEAF6__MIR5581__MIR6732__MTF1__RSPO1_…	intergenic_region		MODIFIER
rs482818	chr1	37767727	EPHA10	C	G	119	0.613	SNP	Highest_math_class_taken__MTAG_	Intergenic	upstream_gene_variant	protein_coding	MODIFIER
rs2763041	chr1	37773231	ACTN4P2	G	A	118	0.608	SNP	Educational_attainment__MTAG_	Intergenic	upstream_gene_variant	processed_pseudogene	MODIFIER
rs12117544	chr1	37781481	ACTN4P2	T	A	2	0.01	SNP	Cognitive_performance	RP11-109P14.2	downstream_gene_variant	processed_pseudogene	MODIFIER
rs12030690	chr1	37792335	MANEAL	G	C	62	0.32	SNP	Self-reported_math_ability__MTAG_,Self-reported_math_ability,Self-reported_math_ability__MTAG_,Self-reported_math_ability	Intergenic,Intergenic,Intergenic,Intergenic	upstream_gene_variant	protein_coding	MODIFIER
rs28411352	chr1	37812907	MTF1	C	T	43	0.222	SNP	Rheumatoid_arthritis,Rheumatoid_arthritis,Rheumatoid_arthritis,Rheumatoid_arthritis,Rheumatoid_arthritis,Rheumatoid_arthritis,Rheumatoid_arthritis,Rheumatoid_arthritis,Rheumatoid_arthritis,Rheumatoid_arthritis,Rheumatoid_arthritis,Rheumatoid_arthritis,Rheumatoid_arthritis,Rheumatoid_arthritis,Rheumatoid_arthritis,Rheumatoid_arthritis	MTF1__INPP5B,MTF1__INPP5B,MTF1__INPP5B,MTF1__INPP5B,MTF1__INPP5B,MTF1__INPP5B,MTF1__INPP5B,MTF1__INPP5B,MTF1__INPP5B,MTF1__INPP5B,MTF1__INPP5B,MTF1__INPP5B,MTF1__INPP5B,MTF1__INPP5B,MTF1__INPP5B,MTF1__INPP5B	3_prime_UTR_variant	protein_coding	MODIFIER
rs3748682	chr1	37814315	MTF1	T	C	71	0.366	SNP	Hypothyroidism,Hypothyroidism,Hypothyroidism,Hypothyroidism	MTF1,MTF1,MTF1,MTF1	3_prime_UTR_variant	protein_coding	MODIFIER
rs28544343	chr1	37828954	MTF1	C	T	51	0.263	SNP	Eosinophil_counts	.	intron_variant	protein_coding	MODIFIER
rs9729719	chr1	37832535	MTF1	G	A	71	0.366	SNP	Pulse_pressure,Pulse_pressure,Pulse_pressure,Pulse_pressure,Pulse_pressure,Pulse_pressure,Pulse_pressure,Pulse_pressure,Pulse_pressure	MTF1,MTF1,MTF1,MTF1,MTF1,MTF1,MTF1,MTF1,MTF1	intron_variant	protein_coding	MODIFIER
rs61776663	chr1	37868905	INPP5B	C	T	17	0.088	SNP	Red_cell_distribution_width	.	upstream_gene_variant	processed_transcript	MODIFIER
rs61776678	chr1	37911349	INPP5B	G	A	81	0.418	SNP	Medication_use__thyroid_preparations_,Hypothyroidism,Medication_use__thyroid_preparations_,Hypothyroidism	INPP5B,.,INPP5B,.	intron_variant	protein_coding	MODIFIER
rs28673728	chr1	37943401	INPP5B	A	G	101	0.521	SNP	Red_cell_distribution_width,Height,Red_cell_distribution_width,Height	INPP5B,INPP5B,INPP5B,INPP5B	intron_variant	protein_coding	MODIFIER
rs871524	chr1	37945773	INPP5B	G	A	78	0.402	SNP	Pulse_pressure,Pulse_pressure,Pulse_pressure,Pulse_pressure	INPP5B,INPP5B,INPP5B,INPP5B	synonymous_variant	protein_coding	LOW
rs72661887	chr1	37950638	INPP5B	C	T	102	0.526	SNP	Systolic_blood_pressure	.	upstream_gene_variant	protein_coding	MODIFIER
rs12569027	chr1	37983491	SF3A3	C	T	101	0.521	SNP	Systolic_blood_pressure	SF3A3	upstream_gene_variant	processed_transcript	MODIFIER
rs4360494	chr1	37990219		G	C	121	0.624	SNP	Height,Pulse_pressure,Heel_bone_mineral_density,Heel_bone_mineral_density,Colorectal_cancer_or_advanced_adenoma,Heel_bone_mineral_density,Red_cell_distribution_width,Height,Pulse_pressure,Heel_bone_mineral_density,Heel_bone_mineral_density,Colorectal_cancer_or_advanced_adenoma,Heel_bone_mineral_density,Red_cell_distribution_width,Height,Pulse_pressure,Heel_bone_mineral_density,Heel_bone_mineral_d…	SF3A3,SF3A3,SF3A3,SF3A3,NR,.,.,SF3A3,SF3A3,SF3A3,SF3A3,NR,.,.,SF3A3,SF3A3,SF3A3,SF3A3,NR,.,.,SF3A3,SF3A3,SF3A3,SF3A3,NR,.,.,SF3A3,SF3A3,SF3A3,SF3A3,NR,.,.,SF3A3,SF3A3,SF3A3,SF3A3,NR,.,.,SF3A3,SF3A3,SF3A3,SF3A3,NR,.,.	TF_binding_site_variant		LOW
rs4072980	chr1	37990434	SF3A3	G	A	67	0.345	SNP	Coronary_artery_disease,Coronary_artery_disease,Coronary_artery_disease,Coronary_artery_disease	FHL3__SF3A3,FHL3__SF3A3,FHL3__SF3A3,FHL3__SF3A3	5_prime_UTR_variant	protein_coding	MODIFIER
rs61776719	chr1	37995647	SF3A3	C	A	119	0.613	SNP	Coronary_artery_disease,Colorectal_cancer,Height,Coronary_artery_disease,Colorectal_cancer,Height,Coronary_artery_disease,Colorectal_cancer,Height	FHL3__SF3A3,NR,.,FHL3__SF3A3,NR,.,FHL3__SF3A3,NR,.	upstream_gene_variant	protein_coding	MODIFIER
rs67631072	chr1	37996149	FHL3	C	T	121	0.624	SNP	Male-pattern_baldness,Pulse_pressure,Heel_bone_mineral_density,Balding_type_1,Male-pattern_baldness,Pulse_pressure,Heel_bone_mineral_density,Balding_type_1,Male-pattern_baldness,Pulse_pressure,Heel_bone_mineral_density,Balding_type_1,Male-pattern_baldness,Pulse_pressure,Heel_bone_mineral_density,Balding_type_1	NR,FHL3,.,.,NR,FHL3,.,.,NR,FHL3,.,.,NR,FHL3,.,.	downstream_gene_variant	protein_coding	MODIFIER
rs7366048	chr1	37997832	FHL3	C	T	67	0.345	SNP	Waist_circumference_adjusted_for_body_mass_index	NR	synonymous_variant	protein_coding	LOW
rs4634868	chr1	37999643	FHL3	G	A	38	0.196	SNP	General_cognitive_ability,Red_blood_cell_count,General_cognitive_ability,Red_blood_cell_count	NR,.,NR,.	upstream_gene_variant	processed_transcript	MODIFIER
rs6671895	chr1	38089354	MIR3659	C	T	2	0.01	SNP	Tinnitus_in_cisplatin-treated_testicular_cancer	RP5-884C9.2	downstream_gene_variant	miRNA	MODIFIER
rs3069738	chr1	38099929	RP5-884C9.2	G	GTT	130	0.67	INDEL	Facial_morphology__factor_18_	NR	intron_variant	lincRNA	MODIFIER
rs7547921	chr1	38136401	RP5-884C9.2-LINC01343	C	A	25	0.129	SNP	Visceral_adipose_tissue/subcutaneous_adipose_tissue_ratio	POU3F1	intergenic_region		MODIFIER
rs883220	chr1	38151199	RP5-884C9.2-LINC01343	C	A	43	0.222	SNP	Rheumatoid_arthritis__ACPA-positive_,Rheumatoid_arthritis__ACPA-positive_,Rheumatoid_arthritis,Rheumatoid_arthritis__ACPA-positive_,Rheumatoid_arthritis__ACPA-positive_,Rheumatoid_arthritis,Rheumatoid_arthritis__ACPA-positive_,Rheumatoid_arthritis__ACPA-positive_,Rheumatoid_arthritis	POU3F1,POU3F1,POU3F1,POU3F1,POU3F1,POU3F1,POU3F1,POU3F1,POU3F1	intergenic_region		MODIFIER
rs12131057	chr1	38158457	RP5-884C9.2-LINC01343	G	A	43	0.222	SNP	Rheumatoid_arthritis	POU3F1	intergenic_region		MODIFIER
rs12140275	chr1	38168207	RP5-884C9.2-LINC01343	A	T	43	0.222	SNP	Rheumatoid_arthritis,Rheumatoid_arthritis,Rheumatoid_arthritis,Rheumatoid_arthritis,Rheumatoid_arthritis,Rheumatoid_arthritis,Rheumatoid_arthritis,Rheumatoid_arthritis,Rheumatoid_arthritis,Rheumatoid_arthritis,Rheumatoid_arthritis,Rheumatoid_arthritis,Rheumatoid_arthritis,Rheumatoid_arthritis,Rheumatoid_arthritis,Rheumatoid_arthritis	LOC339442,LOC339442,LOC339442,LOC339442,LOC339442,LOC339442,LOC339442,LOC339442,LOC339442,LOC339442,LOC339442,LOC339442,LOC339442,LOC339442,LOC339442,LOC339442	intergenic_region		MODIFIER
rs61778692	chr1	38185080	RP5-884C9.2-LINC01343	A	G	40	0.206	SNP	Medication_use__thyroid_preparations_	RP11-214L19.1	intergenic_region		MODIFIER
rs61778693	chr1	38186109	RP5-884C9.2-LINC01343	G	T	40	0.206	SNP	Hypothyroidism	.	intergenic_region		MODIFIER
rs11802770	chr1	38255991	LINC01343-RP11-329N22.2	T	C	102	0.526	SNP	Waist-to-hip_circumference_ratio__ever_vs_never_smoking_interaction_	POU3F1__LOC400750	intergenic_region		MODIFIER
rs2637869	chr1	38291565	LINC01343-RP11-329N22.2	G	A	54	0.278	SNP	Smoking_initiation__ever_regular_vs_never_regular___MTAG_,Smoking_initiation__ever_regular_vs_never_regular_,Smoking_initiation__ever_regular_vs_never_regular___MTAG_,Smoking_initiation__ever_regular_vs_never_regular_	NR,NR,NR,NR	intergenic_region		MODIFIER
rs1799687	chr1	38316713	LINC01343-RP11-329N22.2	A	G	94	0.485	SNP	Cognitive_empathy	NR	intergenic_region		MODIFIER
rs113243610	chr1	38488696	RP11-329N22.1	GA	G	125	0.644	INDEL	Word_reading	Intergenic	intron_variant	lincRNA	MODIFIER
rs11590421	chr1	38528443	RP11-329N22.1-RP11-334L9.1	G	A	40	0.206	SNP	Amyotrophic_lateral_sclerosis__sporadic_	LOC400750	intergenic_region		MODIFIER
rs12144138	chr1	38649951	RP11-329N22.1-RP11-334L9.1	C	G	18	0.093	SNP	Highest_math_class_taken	Intergenic	intergenic_region		MODIFIER
rs12117826	chr1	38656003	RP11-329N22.1-RP11-334L9.1	G	A	18	0.093	SNP	Highest_math_class_taken__MTAG_	Intergenic	intergenic_region		MODIFIER
rs912783	chr1	38674582	RP11-329N22.1-RP11-334L9.1	T	A	57	0.294	SNP	Self-reported_math_ability__MTAG_,Self-reported_math_ability,Self-reported_math_ability__MTAG_,Self-reported_math_ability	Intergenic,Intergenic,Intergenic,Intergenic	intergenic_region		MODIFIER
rs77768193	chr1	38818762	RP11-334L9.1-RRAGC	T	C	17	0.088	SNP	Self-reported_math_ability__MTAG_,Self-reported_math_ability,Self-reported_math_ability__MTAG_,Self-reported_math_ability	Intergenic,Intergenic,Intergenic,Intergenic	intergenic_region		MODIFIER
rs6690335	chr1	38826036	RP11-334L9.1-RRAGC	A	G	38	0.196	SNP	White_blood_cell_count	.	intergenic_region		MODIFIER
rs9439074	chr1	38830628	RP11-334L9.1-RRAGC	G	A	108	0.557	SNP	Highest_math_class_taken__MTAG_	Intergenic	intergenic_region		MODIFIER
rs4494114	chr1	38874010	MYCBP	T	C	91	0.469	SNP	Blood_protein_levels	RP5-864K19.6__GJA9__RHBDL2__RRAGC__RP5-864K19.7__MYCBP__RP5-864K19.4	5_prime_UTR_variant	protein_coding	MODIFIER
rs9439082	chr1	38878383	MYCBP	G	A	91	0.469	SNP	Blood_protein_levels	GJA9	upstream_gene_variant	protein_coding	MODIFIER
rs4970634	chr1	38898945	RHBDL2	G	A	131	0.675	SNP	Age_at_menopause	.	intron_variant	protein_coding	MODIFIER
rs4246511	chr1	38914713	RHBDL2	T	C	135	0.696	SNP	Menopause__age_at_onset_,Menopause__age_at_onset_,Menopause__age_at_onset_,Menopause__age_at_onset_	RHBDL2,RHBDL2__MYCBP,RHBDL2,RHBDL2__MYCBP	downstream_gene_variant	protein_coding	MODIFIER
rs2094081	chr1	38927359	RHBDL2	G	A	3	0.015	SNP	Major_depression_and_alcohol_dependence	intergenic	upstream_gene_variant	protein_coding	MODIFIER
rs7416141	chr1	38950306	Y_RNA	G	A	13	0.067	SNP	Sweet_beverage_consumption	RHBDL2	downstream_gene_variant	misc_RNA	MODIFIER
rs6665962	chr1	39069275	NDUFS5-MACF1	G	A	48	0.247	SNP	Body_mass_index	NR	intergenic_region		MODIFIER
rs72634501	chr1	39085816	MACF1	T	C	52	0.268	SNP	High_density_lipoprotein_cholesterol_levels,High_density_lipoprotein_cholesterol_levels,HDL_cholesterol,High_density_lipoprotein_cholesterol_levels,High_density_lipoprotein_cholesterol_levels,HDL_cholesterol,High_density_lipoprotein_cholesterol_levels,High_density_lipoprotein_cholesterol_levels,HDL_cholesterol	NR,NR,MACF1__PABPC4,NR,NR,MACF1__PABPC4,NR,NR,MACF1__PABPC4	intron_variant	protein_coding	MODIFIER
rs6684877	chr1	39092138	MACF1	C	T	17	0.088	SNP	Beard_thickness	AKIRIN1__GJA9__GJA9-MYCBP__MACF1__MYCBP__NDUFS5__RHBDL2__RRAGC	intron_variant	protein_coding	MODIFIER
rs112566467	chr1	39096955	MACF1	C	T	40	0.206	SNP	Body_mass_index,Body_mass_index,Body_mass_index,Body_mass_index,Body_mass_index,Body_mass_index,Body_mass_index,Body_mass_index,Body_mass_index,Body_mass_index,Body_mass_index,Body_mass_index,Body_mass_index,Body_mass_index,Body_mass_index,Body_mass_index	.,NA,NA,NR,.,NA,NA,NR,.,NA,NA,NR,.,NA,NA,NR	intron_variant	protein_coding	MODIFIER
rs2282231	chr1	39103899	MACF1	C	T	42	0.216	SNP	Peripheral_arterial_disease__traffic-related_air_pollution_interaction_	NR	upstream_gene_variant	retained_intron	MODIFIER
rs2036465	chr1	39110310	MACF1	A	C	152	0.784	SNP	Headache	MACF1	intron_variant	retained_intron	MODIFIER
rs12043260	chr1	39144112	MACF1	G	T	129	0.665	SNP	HDL_cholesterol_levels_x_long_total_sleep_time_interaction__2df_test_	PABPC4	intron_variant	retained_intron	MODIFIER
rs67758468	chr1	39156916	RNA5SP44	A	G	50	0.258	SNP	Heel_bone_mineral_density	MACF1	upstream_gene_variant	rRNA	MODIFIER
rs2484135	chr1	39202068	MACF1	A	G	189	0.974	SNP	Loneliness__multivariate_analysis_	MACF1	upstream_gene_variant	protein_coding	MODIFIER
rs17491275	chr1	39206873	MACF1	T	G	35	0.18	SNP	Red_blood_cell_count	.	intron_variant	retained_intron	MODIFIER
rs145863291	chr1	39218969	MACF1	C	T	3	0.015	SNP	Waist_circumference_adjusted_for_body_mass_index	NR	intron_variant	retained_intron	MODIFIER
rs80093081	chr1	39232765	MACF1	T	G	146	0.76	MIXED	Snoring,Snoring,Snoring,Snoring,Snoring,Snoring,Snoring,Snoring,Snoring	NR,NR,NR,NR,NR,NR,NR,NR,NR	intron_variant	retained_intron	MODIFIER
rs11205823	chr1	39248566	RP11-420K8.1	T	A	136	0.701	SNP	Mean_corpuscular_hemoglobin_concentration	MACF1	downstream_gene_variant	antisense	MODIFIER
rs4660214	chr1	39265878	MACF1	T	C	42	0.216	SNP	Peripheral_arterial_disease__traffic-related_air_pollution_interaction_	MACF1	upstream_gene_variant	nonsense_mediated_decay	MODIFIER
rs16826069	chr1	39331383	MACF1	A	G	43	0.222	SNP	Type_2_diabetes__adjusted_for_BMI_,Type_2_diabetes,Type_2_diabetes__adjusted_for_BMI_,Type_2_diabetes__adjusted_for_BMI_,Type_2_diabetes,Type_2_diabetes__adjusted_for_BMI_,Type_2_diabetes__adjusted_for_BMI_,Type_2_diabetes,Type_2_diabetes__adjusted_for_BMI_	MACF1,MACF1,MACF1,MACF1,MACF1,MACF1,MACF1,MACF1,MACF1	missense_variant	protein_coding	MODERATE
rs7528276	chr1	39344315	MACF1	T	C	185	0.954	SNP	Colorectal_cancer	MACF1	intron_variant	processed_transcript	MODIFIER
rs74786007	chr1	39365561	MACF1	G	A	3	0.015	SNP	Gut_microbiota__beta_diversity_	NR	intron_variant	processed_transcript	MODIFIER
rs2296172	chr1	39370145	MACF1	A	G	42	0.216	SNP	Peripheral_arterial_disease__traffic-related_air_pollution_interaction_,HDL_cholesterol_levels,Type_2_diabetes,Type_2_diabetes,Body_mass_index,Body_mass_index,Type_2_diabetes,Peripheral_arterial_disease__traffic-related_air_pollution_interaction_,HDL_cholesterol_levels,Type_2_diabetes,Type_2_diabetes,Body_mass_index,Body_mass_index,Type_2_diabetes,Peripheral_arterial_disease__traffic-related_air_…	MACF1,PABPC4,MACF1,MACF1,MACF1,NR,MACF1,MACF1,PABPC4,MACF1,MACF1,MACF1,NR,MACF1,MACF1,PABPC4,MACF1,MACF1,MACF1,NR,MACF1,MACF1,PABPC4,MACF1,MACF1,MACF1,NR,MACF1,MACF1,PABPC4,MACF1,MACF1,MACF1,NR,MACF1,MACF1,PABPC4,MACF1,MACF1,MACF1,NR,MACF1,MACF1,PABPC4,MACF1,MACF1,MACF1,NR,MACF1	missense_variant	protein_coding	MODERATE
rs61779282	chr1	39374632	MACF1	C	G	35	0.18	SNP	Appendicular_lean_mass	NR	downstream_gene_variant	processed_transcript	MODIFIER
rs2296173	chr1	39447679	MACF1	A	G	43	0.222	SNP	Type_2_diabetes	MACF1	upstream_gene_variant	processed_transcript	MODIFIER
rs599892	chr1	39457212	MACF1	C	G	58	0.299	SNP	Optic_disc_size	MACF1	upstream_gene_variant	processed_transcript	MODIFIER
rs658191	chr1	39458103	MACF1	C	G	8	0.041	SNP	Colorectal_cancer	NR	upstream_gene_variant	processed_transcript	MODIFIER
rs116784299	chr1	39479247	MACF1	T	G	4	0.021	SNP	Heel_bone_mineral_density,Heel_bone_mineral_density,Heel_bone_mineral_density,Heel_bone_mineral_density	.,.,.,.	intron_variant	processed_transcript	MODIFIER
rs61779328	chr1	39487795	BMP8A	A	G	45	0.232	SNP	Body_mass_index	NR	upstream_gene_variant	protein_coding	MODIFIER
rs72663503	chr1	39503387	BMP8A	C	T	49	0.253	SNP	Predicted_visceral_adipose_tissue	NR	intron_variant	protein_coding	MODIFIER
rs61779334	chr1	39517350	RP11-69E11.4	C	G	15	0.077	SNP	California_verbal_learning_test_score	BMP8A	downstream_gene_variant	antisense	MODIFIER
rs710913	chr1	39524254	BMP8A	T	C	120	0.619	SNP	Peripheral_arterial_disease__traffic-related_air_pollution_interaction_	BMP8A	intron_variant	protein_coding	MODIFIER
rs3738676	chr1	39525916	BMP8A	G	T	71	0.366	SNP	Chronic_obstructive_pulmonary_disease_or_resting_heart_rate__pleiotropy_	KIAA0754__BMP8A__MACF1__PABPC4__PPIEL__SNORA55	3_prime_UTR_variant	protein_coding	MODIFIER
rs755249	chr1	39529402	RP11-69E11.4	C	T	50	0.258	SNP	Peripheral_arterial_disease__traffic-related_air_pollution_interaction_,Red_cell_distribution_width,Lung_function__FEV1/FVC_,FEV1,Peak_expiratory_flow,Peripheral_arterial_disease__traffic-related_air_pollution_interaction_,Red_cell_distribution_width,Lung_function__FEV1/FVC_,FEV1,Peak_expiratory_flow,Peripheral_arterial_disease__traffic-related_air_pollution_interaction_,Red_cell_distribution_wid…	BMP8A,BMP8A,LOC101929516,LOC101929516,LOC101929516,BMP8A,BMP8A,LOC101929516,LOC101929516,LOC101929516,BMP8A,BMP8A,LOC101929516,LOC101929516,LOC101929516,BMP8A,BMP8A,LOC101929516,LOC101929516,LOC101929516,BMP8A,BMP8A,LOC101929516,LOC101929516,LOC101929516	upstream_gene_variant	antisense	MODIFIER
rs72663520	chr1	39537738	RP11-69E11.4	C	T	51	0.263	SNP	Triglycerides	PPIEL	upstream_gene_variant	antisense	MODIFIER
rs4660808	chr1	39552837	PPIEL	C	T	51	0.263	SNP	C-reactive_protein_levels_or_triglyceride_levels__pleiotropy_,Waist-hip_ratio,C-reactive_protein_levels_or_triglyceride_levels__pleiotropy_,Waist-hip_ratio	PABPC4,NA,PABPC4,NA	intron_variant	unprocessed_pseudogene	MODIFIER
rs17264866	chr1	39557105	PABPC4	C	G	47	0.242	SNP	High_density_lipoprotein_cholesterol_levels,High_density_lipoprotein_cholesterol_levels,Waist-hip_ratio,High_density_lipoprotein_cholesterol_levels,High_density_lipoprotein_cholesterol_levels,Waist-hip_ratio,High_density_lipoprotein_cholesterol_levels,High_density_lipoprotein_cholesterol_levels,Waist-hip_ratio	NR,NR,NR,NR,NR,NR,NR,NR,NR	downstream_gene_variant	protein_coding	MODIFIER
rs4660293	chr1	39562508	PABPC4	A	G	52	0.268	SNP	HDL_cholesterol,HDL_cholesterol,High_density_lipoprotein_cholesterol_levels,High_density_lipoprotein_cholesterol_levels,C-reactive_protein_levels_or_HDL-cholesterol_levels__pleiotropy_,Mean_arterial_pressure,Diastolic_blood_pressure,HDL_cholesterol_levels,High_density_lipoprotein_cholesterol_levels,HDL_cholesterol,HDL_cholesterol,High_density_lipoprotein_cholesterol_levels,High_density_lipoprotei…	MACF1__PABPC4,PABPC4,NR,NR,PABPC4,PABPC4,PABPC4,.,PABPC4,MACF1__PABPC4,PABPC4,NR,NR,PABPC4,PABPC4,PABPC4,.,PABPC4,MACF1__PABPC4,PABPC4,NR,NR,PABPC4,PABPC4,PABPC4,.,PABPC4,MACF1__PABPC4,PABPC4,NR,NR,PABPC4,PABPC4,PABPC4,.,PABPC4,MACF1__PABPC4,PABPC4,NR,NR,PABPC4,PABPC4,PABPC4,.,PABPC4,MACF1__PABPC4,PABPC4,NR,NR,PABPC4,PABPC4,PABPC4,.,PABPC4,MACF1__PABPC4,PABPC4,NR,NR,PABPC4,PABPC4,PABPC4,.,PABPC4,…	upstream_gene_variant	retained_intron	MODIFIER
rs17513135	chr1	39570014	PABPC4	C	T	51	0.263	SNP	High_density_lipoprotein_cholesterol_levels,High_density_lipoprotein_cholesterol_levels,Lung_function__FEV1/FVC_,Type_2_diabetes,High_density_lipoprotein_cholesterol_levels,High_density_lipoprotein_cholesterol_levels,Lung_function__FEV1/FVC_,Type_2_diabetes,High_density_lipoprotein_cholesterol_levels,High_density_lipoprotein_cholesterol_levels,Lung_function__FEV1/FVC_,Type_2_diabetes,High_density…	NR,NR,LOC101929516,.,NR,NR,LOC101929516,.,NR,NR,LOC101929516,.,NR,NR,LOC101929516,.	upstream_gene_variant	retained_intron	MODIFIER
rs3768321	chr1	39570256	PABPC4	G	T	37	0.191	SNP	Type_2_diabetes,Red_cell_distribution_width,Type_2_diabetes,HDL_cholesterol_x_physical_activity_interaction__2df_test_,C-reactive_protein_levels,Type_2_diabetes,Nonatopic_asthma_or_type_2_diabetes,HDL_cholesterol,Mean_corpuscular_hemoglobin,Red_cell_distribution_width,Type_2_diabetes,Red_cell_distribution_width,Type_2_diabetes,HDL_cholesterol_x_physical_activity_interaction__2df_test_,C-reactive_…	MACF1,PABPC4__RP11-69E11.8,MACF1,NR,NR,MACF1,NR,PABPC4,.,.,MACF1,PABPC4__RP11-69E11.8,MACF1,NR,NR,MACF1,NR,PABPC4,.,.,MACF1,PABPC4__RP11-69E11.8,MACF1,NR,NR,MACF1,NR,PABPC4,.,.,MACF1,PABPC4__RP11-69E11.8,MACF1,NR,NR,MACF1,NR,PABPC4,.,.,MACF1,PABPC4__RP11-69E11.8,MACF1,NR,NR,MACF1,NR,PABPC4,.,.,MACF1,PABPC4__RP11-69E11.8,MACF1,NR,NR,MACF1,NR,PABPC4,.,.,MACF1,PABPC4__RP11-69E11.8,MACF1,NR,NR,MACF1,…	upstream_gene_variant	retained_intron	MODIFIER
rs2293476	chr1	39571175	PABPC4	G	C	51	0.263	SNP	C-reactive_protein_levels,C-reactive_protein_levels,Medication_use__drugs_used_in_diabetes_,Lung_function__FEV1/FVC_,C-reactive_protein_levels,C-reactive_protein_levels,Medication_use__drugs_used_in_diabetes_,Lung_function__FEV1/FVC_,C-reactive_protein_levels,C-reactive_protein_levels,Medication_use__drugs_used_in_diabetes_,Lung_function__FEV1/FVC_,C-reactive_protein_levels,C-reactive_protein_lev…	PABPC4,PABPC4,PABPC4,.,PABPC4,PABPC4,PABPC4,.,PABPC4,PABPC4,PABPC4,.,PABPC4,PABPC4,PABPC4,.	3_prime_UTR_variant	nonsense_mediated_decay	MODIFIER
rs61743745	chr1	39571272	PABPC4	G	A	2	0.01	SNP	Body_mass_index,Body_mass_index,Body_mass_index,Body_mass_index	.,NR,.,NR	synonymous_variant	protein_coding	LOW
rs41264487	chr1	39571682	PABPC4	C	G	45	0.232	SNP	Mean_corpuscular_hemoglobin	LOC101929516	synonymous_variant	protein_coding	LOW
rs2242500	chr1	39572230	PABPC4	A	G	71	0.366	SNP	Waist_circumference_adjusted_for_body_mass_index	NR	upstream_gene_variant	retained_intron	MODIFIER
rs61781370	chr1	39579628	PABPC4	A	C	50	0.258	SNP	Chronic_obstructive_pulmonary_disease_or_high_blood_pressure__pleiotropy_	BMP8A__KIAA0754__MACF1__PABPC4__PPIEL__SNORA55	upstream_gene_variant	protein_coding	MODIFIER
rs11206374	chr1	39582337	PABPC4-HEYL	G	A	50	0.258	SNP	Metabolic_syndrome	PABPC4	intergenic_region		MODIFIER
rs11206378	chr1	39583512	PABPC4-HEYL	G	A	119	0.613	SNP	Coffee_consumption	PABPC4	intergenic_region		MODIFIER
rs76841360	chr1	39594353	PABPC4-HEYL	G	A	50	0.258	SNP	Chronic_obstructive_pulmonary_disease	PABPC4	intergenic_region		MODIFIER
rs4660303	chr1	39594801	PABPC4-HEYL	G	A	50	0.258	SNP	Triglyceride_levels_x_alcohol_consumption__drinkers_vs_non-drinkers__interaction__2df_,Triglyceride_levels_x_alcohol_consumption__regular_vs_non-regular_drinkers__interaction__2df_,HDL_cholesterol_levels_x_alcohol_consumption__regular_vs_non-regular_drinkers__interaction__2df_,HDL_cholesterol_levels_x_alcohol_consumption__regular_vs_non-regular_drinkers__interaction__2df_,HDL_cholesterol_levels_x…	PABPC4__HEYL,PABPC4__HEYL,PABPC4__HEYL,PABPC4__HEYL,PABPC4__HEYL,PABPC4__HEYL,PABPC4__HEYL,PABPC4__HEYL,PABPC4__HEYL,PABPC4__HEYL,PABPC4__HEYL,PABPC4__HEYL,PABPC4__HEYL,PABPC4__HEYL,PABPC4__HEYL,PABPC4__HEYL,PABPC4__HEYL,PABPC4__HEYL,PABPC4__HEYL,PABPC4__HEYL,PABPC4__HEYL,PABPC4__HEYL,PABPC4__HEYL,PABPC4__HEYL,PABPC4__HEYL,PABPC4__HEYL,PABPC4__HEYL,PABPC4__HEYL,PABPC4__HEYL,PABPC4__HEYL,PABPC4__H…	intergenic_region		MODIFIER
rs12037222	chr1	39599289	PABPC4-HEYL	G	A	50	0.258	SNP	C-reactive_protein_levels	PABPC4	intergenic_region		MODIFIER
rs3916164	chr1	39604267	PABPC4-HEYL	G	A	58	0.299	SNP	Red_blood_cell_traits	HEYL	intergenic_region		MODIFIER
rs12061406	chr1	39607807	PABPC4-HEYL	C	T	12	0.062	SNP	Body_mass_index	NA	intergenic_region		MODIFIER
rs17343290	chr1	39622371	HEYL	G	A	42	0.216	SNP	Appendicular_lean_mass,Body_mass_index,Appendicular_lean_mass,Body_mass_index	NR,NR,NR,NR	downstream_gene_variant	protein_coding	MODIFIER
rs873917	chr1	39667123	NT5C1A	T	G	133	0.686	SNP	Amyotrophic_lateral_sclerosis	NT5C1A	intron_variant	protein_coding	MODIFIER
rs11577371	chr1	39694913	HPCAL4	G	A	39	0.201	SNP	Bone_mineral_density__Ward's_triangle_area_	HPCAL4	upstream_gene_variant	protein_coding	MODIFIER
rs506424	chr1	39719316	RP1-144F13.4	C	G	25	0.129	SNP	Cold_sores	NR	downstream_gene_variant	processed_pseudogene	MODIFIER
rs76571594	chr1	39739351	PPIE	G	A	10	0.052	SNP	Heel_bone_mineral_density	.	intron_variant	protein_coding	MODIFIER
rs12086750	chr1	39744796	PPIE	G	C	72	0.371	SNP	Blood_protein_levels	PPIE	downstream_gene_variant	retained_intron	MODIFIER
rs9787249	chr1	39747206	PPIE	G	A	72	0.371	SNP	Blood_protein_levels	PPIE__BMP8B	3_prime_UTR_variant	nonsense_mediated_decay	MODIFIER
rs1046988	chr1	39753393	PPIE	C	T	72	0.371	SNP	Blood_protein_levels	PPIE	3_prime_UTR_variant	protein_coding	MODIFIER
rs2172362	chr1	39829228	RP1-118J21.24-TRIT1	T	C	81	0.418	SNP	Male-pattern_baldness	NR	intergenic_region		MODIFIER
rs3768307	chr1	39853460	TRIT1	A	G	78	0.402	SNP	Balding_type_1	.	intron_variant	protein_coding	MODIFIER
rs761164	chr1	39885979	TRIT1	A	G	35	0.18	SNP	Lung_function__FEV1/FVC_	.	upstream_gene_variant	protein_coding	MODIFIER
rs12127002	chr1	39919296	MYCL-Y_RNA	G	A	24	0.124	SNP	Mean_corpuscular_hemoglobin	.	intergenic_region		MODIFIER
rs77320796	chr1	39929523	MYCL-Y_RNA	A	G	45	0.232	SNP	Platelet_count	intergenic	intergenic_region		MODIFIER
rs77692382	chr1	39941043	Y_RNA	C	T	44	0.227	SNP	Red_cell_distribution_width,White_blood_cell_count,Red_cell_distribution_width,White_blood_cell_count	.,.,.,.	downstream_gene_variant	misc_RNA	MODIFIER
rs2047007	chr1	39962303	MFSD2A	C	T	46	0.237	SNP	Red_cell_distribution_width,Red_blood_cell_count,Red_cell_distribution_width,Red_blood_cell_count	MFSD2A,.,MFSD2A,.	upstream_gene_variant	processed_transcript	MODIFIER
rs3103778	chr1	39968099	MFSD2A	A	G	97	0.5	SNP	PR_interval	MFSD2	downstream_gene_variant	protein_coding	MODIFIER
rs34022242	chr1	39999222	MFSD2A-CAP1	C	G	10	0.052	SNP	Time_to_smoke_first_cigarette_in_the_morning	MFSD2A	intergenic_region		MODIFIER
rs3131667	chr1	40063357	CAP1	T	C	124	0.639	SNP	White_blood_cell_count	.	upstream_gene_variant	processed_transcript	MODIFIER
rs7533094	chr1	40094014	PPT1	G	A	20	0.103	SNP	Blood_protein_levels	PPT1	missense_variant	protein_coding	MODERATE
rs4660387	chr1	40094564	PPT1	C	G	144	0.742	SNP	Blood_protein_levels	PPT1	upstream_gene_variant	protein_coding	MODIFIER
rs34805060	chr1	40098413	PPT1	G	A	33	0.17	SNP	Blood_protein_levels	NR	upstream_gene_variant	protein_coding	MODIFIER
rs12122168	chr1	40168302	RLF	G	A	14	0.072	SNP	Height	.	intron_variant	protein_coding	MODIFIER
rs35042446	chr1	40237572	RLF	G	A	6	0.031	SNP	Body_mass_index,Body_mass_index,Body_mass_index,Body_mass_index	.,NR,.,NR	missense_variant	protein_coding	MODERATE
rs3737815;258392	chr1	40311080	COL9A2	C	A	24	0.124	SNP	Waist_circumference_adjusted_for_body_mass_index	NR	downstream_gene_variant	retained_intron	MODIFIER
rs1846158	chr1	40315366	COL9A2	G	A	24	0.124	SNP	Height	.	downstream_gene_variant	processed_transcript	MODIFIER
rs1391315	chr1	40386710	SMAP2	T	G	15	0.077	SNP	Survival_in_pancreatic_cancer	SMAP1L	intron_variant	protein_coding	MODIFIER
rs2235701	chr1	40417423	SMAP2	C	T	21	0.108	SNP	Ejection_fraction_in_Tripanosoma_cruzi_seropositivity	NR	downstream_gene_variant	processed_transcript	MODIFIER
rs12568089	chr1	40455566	ZFP69B	C	T	9	0.046	SNP	Longevity	ZFP69B	intron_variant	protein_coding	MODIFIER
rs4660438	chr1	40585280	RP1-63P18.2-GTF2F2P2	G	A	114	0.588	SNP	Vaginal_discharge__metrorrhagia_	NR	intergenic_region		MODIFIER
rs7519348	chr1	40694532	NFYC-AS1	A	G	120	0.619	SNP	Airway_obstruction__FEV1/FVC<70%__in_never_smokers,Airway_obstruction__FEV1/FVC<lower_limit_of_normal__in_never_smokers,Airway_obstruction__FEV1/FVC<70%__in_never_smokers,Airway_obstruction__FEV1/FVC<lower_limit_of_normal__in_never_smokers	NFYC,NFYC,NFYC,NFYC	upstream_gene_variant	antisense	MODIFIER
rs10489167	chr1	40710794	NFYC	G	A	31	0.16	SNP	Depressive_and_manic_episodes_in_bipolar_disorder	NFYC	intron_variant	protein_coding	MODIFIER
rs4660456	chr1	40773839	NFYC	A	G	46	0.237	SNP	Platelet_count	NFYC	downstream_gene_variant	protein_coding	MODIFIER
rs113073438	chr1	40857360	CITED4	C	T	2	0.01	SNP	Corneal_endothelial_cell_density	NR	downstream_gene_variant	protein_coding	MODIFIER
rs12751530	chr1	40891108	RP5-1066H13.4-RP11-348A7.1	A	G	26	0.134	SNP	White_blood_cell_count	.	intergenic_region		MODIFIER
rs1576101	chr1	40901526	RP5-1066H13.4-RP11-348A7.1	A	T	48	0.247	SNP	Male-pattern_baldness	NR	intergenic_region		MODIFIER
rs12133860	chr1	40904394	RP5-1066H13.4-RP11-348A7.1	C	T	44	0.227	SNP	Balding_type_1	.	intergenic_region		MODIFIER
rs4233486	chr1	40914768	RP5-1066H13.4-RP11-348A7.1	C	T	119	0.613	SNP	Breast_cancer	intergenic	intergenic_region		MODIFIER
rs10789250	chr1	40924503	RP5-1066H13.4-RP11-348A7.1	A	G	88	0.454	SNP	Male-pattern_baldness	NR	intergenic_region		MODIFIER
rs61780429	chr1	40992021	CTPS1	T	A	36	0.186	SNP	Heel_bone_mineral_density,Heel_bone_mineral_density,Heel_bone_mineral_density,Heel_bone_mineral_density	CTPS1,.,CTPS1,.	upstream_gene_variant	processed_transcript	MODIFIER
rs61780431	chr1	40998462	CTPS1	G	A	36	0.186	SNP	Heel_bone_mineral_density	.	upstream_gene_variant	processed_transcript	MODIFIER
rs12408576	chr1	40998765	CTPS1	A	G	50	0.258	SNP	Total_body_bone_mineral_density__MTAG_,Heel_bone_mineral_density__MTAG_,Total_body_bone_mineral_density__MTAG_,Heel_bone_mineral_density__MTAG_	NR,NR,NR,NR	upstream_gene_variant	processed_transcript	MODIFIER
rs61780435	chr1	41009899	SLFNL1-AS1	C	T	36	0.186	SNP	Height	.	upstream_gene_variant	antisense	MODIFIER
rs12736566	chr1	41018479	SLFNL1-AS1	T	G	5	0.026	SNP	General_cognitive_ability	NR	intron_variant	antisense	MODIFIER
rs17357954	chr1	41021665	SLFNL1	G	T	36	0.186	SNP	Waist_circumference_adjusted_for_body_mass_index	NR	5_prime_UTR_variant	protein_coding	MODIFIER
rs1140227	chr1	41028139	SCMH1	C	T	22	0.113	SNP	Intelligence__MTAG_	SCMH1	3_prime_UTR_variant	protein_coding	MODIFIER
rs199764885	chr1	41044001	SLFNL1-AS1	ATTG	A	14	0.072	INDEL	Lung_function__FVC_	.	downstream_gene_variant	antisense	MODIFIER
rs2749418	chr1	41044002	SLFNL1-AS1	T	C	122	0.629	SNP	Lung_function__FVC_	.	downstream_gene_variant	antisense	MODIFIER
rs2749418	chr1	41044002	SLFNL1-AS1	T	*	14	0.072	SNP	Lung_function__FVC_	.	downstream_gene_variant	antisense	MODIFIER
rs6686842	chr1	41065199	SCMH1	T	C	122	0.629	SNP	Height	SCMH1	intron_variant	protein_coding	MODIFIER
rs12024115	chr1	41068685	SCMH1	C	T	24	0.124	SNP	Educational_attainment__MTAG_,Cognitive_performance__MTAG_,Highest_math_class_taken,Highest_math_class_taken__MTAG_,Self-reported_math_ability__MTAG_,Educational_attainment__MTAG_,Cognitive_performance__MTAG_,Highest_math_class_taken,Highest_math_class_taken__MTAG_,Self-reported_math_ability__MTAG_,Educational_attainment__MTAG_,Cognitive_performance__MTAG_,Highest_math_class_taken,Highest_math_cl…	Intergenic,Intergenic,Intergenic,Intergenic,Intergenic,Intergenic,Intergenic,Intergenic,Intergenic,Intergenic,Intergenic,Intergenic,Intergenic,Intergenic,Intergenic,Intergenic,Intergenic,Intergenic,Intergenic,Intergenic,Intergenic,Intergenic,Intergenic,Intergenic,Intergenic	intron_variant	protein_coding	MODIFIER
rs2885697	chr1	41078607	SCMH1	G	T	136	0.701	SNP	Fat-free_mass,Fat-free_mass,Adventurousness,General_risk_tolerance__MTAG_,Fat-free_mass,Atrial_fibrillation,Atrial_fibrillation,Fat-free_mass,Fat-free_mass,Adventurousness,General_risk_tolerance__MTAG_,Fat-free_mass,Atrial_fibrillation,Atrial_fibrillation,Fat-free_mass,Fat-free_mass,Adventurousness,General_risk_tolerance__MTAG_,Fat-free_mass,Atrial_fibrillation,Atrial_fibrillation,Fat-free_mass,F…	NR,NR,SCMH1,SCMH1,NR,SCMH1,SCMH1,NR,NR,SCMH1,SCMH1,NR,SCMH1,SCMH1,NR,NR,SCMH1,SCMH1,NR,SCMH1,SCMH1,NR,NR,SCMH1,SCMH1,NR,SCMH1,SCMH1,NR,NR,SCMH1,SCMH1,NR,SCMH1,SCMH1,NR,NR,SCMH1,SCMH1,NR,SCMH1,SCMH1,NR,NR,SCMH1,SCMH1,NR,SCMH1,SCMH1	intron_variant	protein_coding	MODIFIER
rs6600365	chr1	41090581	SCMH1	C	T	122	0.629	SNP	Height	SCMH1	intron_variant	protein_coding	MODIFIER
rs2284801	chr1	41158056	SCMH1	G	C	45	0.232	SNP	Self-reported_math_ability	Intergenic	intron_variant	protein_coding	MODIFIER
rs35613919	chr1	41174805	SCMH1	C	T	5	0.026	SNP	General_cognitive_ability	NR	intron_variant	protein_coding	MODIFIER
rs11362134	chr1	41213893	SCMH1	TA	T	49	0.253	MIXED	Menarche__age_at_onset_	.	intron_variant	protein_coding	MODIFIER
rs1032728	chr1	41213894	SCMH1	A	*	49	0.253	SNP	Menarche__age_at_onset_	.	intron_variant	protein_coding	MODIFIER
rs1032728	chr1	41213894	SCMH1	A	T	22	0.113	SNP	Menarche__age_at_onset_	.	intron_variant	protein_coding	MODIFIER
rs11209718	chr1	41223266	SCMH1	C	T	71	0.366	SNP	Height	SCMH1	intron_variant	protein_coding	MODIFIER
rs79331257	chr1	41262246	RP11-399E6.2	T	C	3	0.015	SNP	Visceral_fat	Intergenic	downstream_gene_variant	processed_pseudogene	MODIFIER
rs16828019	chr1	41279363	RP11-399E6.1	C	T	22	0.113	SNP	Intelligence__MTAG_	ENSG00000235358	intron_variant	lincRNA	MODIFIER
rs2154319	chr1	41280098	RP11-399E6.1	T	C	37	0.191	SNP	Height,Height,Height,Height	SCMH1,RP11-399E6.1,SCMH1,RP11-399E6.1	intron_variant	lincRNA	MODIFIER
rs12025777	chr1	41283225	RP11-399E6.1	G	T	12	0.062	SNP	Intelligence__MTAG_,Intelligence,General_cognitive_ability,Intelligence__MTAG_,Intelligence,General_cognitive_ability,Intelligence__MTAG_,Intelligence,General_cognitive_ability	ENSG00000235358,NR,ENSG00000235358,ENSG00000235358,NR,ENSG00000235358,ENSG00000235358,NR,ENSG00000235358	intron_variant	lincRNA	MODIFIER
rs12035012	chr1	41284976	RP11-399E6.1	C	A	35	0.18	SNP	Intelligence__MTAG_,Intelligence,Intelligence__MTAG_,Intelligence	ENSG00000235358,NR,ENSG00000235358,NR	downstream_gene_variant	lincRNA	MODIFIER
rs34762587	chr1	41286793	RP11-399E6.1	T	C	54	0.278	SNP	Smoking_status	.	downstream_gene_variant	lincRNA	MODIFIER
rs1343775	chr1	41292321	RP11-399E6.1-FOXO6	A	G	35	0.18	SNP	General_cognitive_ability,Cognitive_performance__MTAG_,Self-reported_math_ability__MTAG_,General_cognitive_ability,Cognitive_performance__MTAG_,Self-reported_math_ability__MTAG_,General_cognitive_ability,Cognitive_performance__MTAG_,Self-reported_math_ability__MTAG_	ENSG00000235358,Intergenic,Intergenic,ENSG00000235358,Intergenic,Intergenic,ENSG00000235358,Intergenic,Intergenic	intergenic_region		MODIFIER
rs12030183	chr1	41295548	RP11-399E6.1-FOXO6	T	C	53	0.273	SNP	Smoking_status__ever_vs_never_smokers_	FOXO6	intergenic_region		MODIFIER
rs12028010	chr1	41298799	RP11-399E6.1-FOXO6	T	C	37	0.191	SNP	Educational_attainment__years_of_education_,Educational_attainment__MTAG_,Educational_attainment__years_of_education_,Highest_math_class_taken,Highest_math_class_taken__MTAG_,White_blood_cell_count,Educational_attainment__years_of_education_,Educational_attainment__MTAG_,Educational_attainment__years_of_education_,Highest_math_class_taken,Highest_math_class_taken__MTAG_,White_blood_cell_count,Edu…	.,Intergenic,.,Intergenic,Intergenic,.,.,Intergenic,.,Intergenic,Intergenic,.,.,Intergenic,.,Intergenic,Intergenic,.,.,Intergenic,.,Intergenic,Intergenic,.,.,Intergenic,.,Intergenic,Intergenic,.,.,Intergenic,.,Intergenic,Intergenic,.	intergenic_region		MODIFIER
rs12744310	chr1	41307830	RP11-399E6.1-FOXO6	C	T	36	0.186	SNP	Intelligence,Intelligence,Cognitive_ability__MTAG_,Cognitive_ability,Extremely_high_intelligence,Intelligence,Intelligence,Cognitive_ability__MTAG_,Cognitive_ability,Extremely_high_intelligence,Intelligence,Intelligence,Cognitive_ability__MTAG_,Cognitive_ability,Extremely_high_intelligence,Intelligence,Intelligence,Cognitive_ability__MTAG_,Cognitive_ability,Extremely_high_intelligence,Intelligenc…	SCMH1__FOXO6,SCMH1__FOXO6,ENSG00000235358,ENSG00000235358,FOXO6,SCMH1__FOXO6,SCMH1__FOXO6,ENSG00000235358,ENSG00000235358,FOXO6,SCMH1__FOXO6,SCMH1__FOXO6,ENSG00000235358,ENSG00000235358,FOXO6,SCMH1__FOXO6,SCMH1__FOXO6,ENSG00000235358,ENSG00000235358,FOXO6,SCMH1__FOXO6,SCMH1__FOXO6,ENSG00000235358,ENSG00000235358,FOXO6	intergenic_region		MODIFIER
rs12755632	chr1	41310951	RP11-399E6.1-FOXO6	A	G	56	0.289	SNP	Smoking_initiation__ever_regular_vs_never_regular___MTAG_,Smoking_initiation__ever_regular_vs_never_regular_,Smoking_initiation__ever_regular_vs_never_regular___MTAG_,Smoking_initiation__ever_regular_vs_never_regular_	NR,NR,NR,NR	intergenic_region		MODIFIER
rs1892419	chr1	41315479	RP11-399E6.1-FOXO6	T	C	33	0.17	SNP	Cognitive_performance	Intergenic	intergenic_region		MODIFIER
.	chr1	41332994	RP11-399E6.1-FOXO6	TTG	T	6	0.031	INDEL	Educational_attainment__years_of_education_	.	intergenic_region		MODIFIER
rs11209894	chr1	41332996	RP11-399E6.1-FOXO6	G	A	32	0.165	SNP	Educational_attainment__years_of_education_	.	intergenic_region		MODIFIER
rs7540857	chr1	41345577	RP11-399E6.1-FOXO6	C	T	124	0.639	SNP	Height	.	intergenic_region		MODIFIER
rs56044892	chr1	41364414	FOXO6	C	T	31	0.16	SNP	Educational_attainment__years_of_education_	NR	intron_variant	protein_coding	MODIFIER
rs10218712	chr1	41366625	FOXO6	T	G	64	0.33	SNP	Schizophrenia,General_cognitive_ability,Schizophrenia,General_cognitive_ability	NR,FOXO6,NR,FOXO6	intron_variant	protein_coding	MODIFIER
rs61774743	chr1	41367189	FOXO6	C	T	64	0.33	SNP	Intelligence__MTAG_	FOXO6	intron_variant	protein_coding	MODIFIER
rs2364543	chr1	41367417	FOXO6	T	G	72	0.371	SNP	Intelligence__MTAG_	FOXO6	intron_variant	protein_coding	MODIFIER
rs2364544	chr1	41367490	FOXO6	G	A	72	0.371	SNP	Educational_attainment__years_of_education_	.	intron_variant	protein_coding	MODIFIER
rs4636447	chr1	41369961	FOXO6	A	G	72	0.371	SNP	Intelligence	NR	intron_variant	protein_coding	MODIFIER
rs12029493	chr1	41370133	RP11-399E6.4	T	C	28	0.144	SNP	Self-reported_math_ability	Intergenic	downstream_gene_variant	antisense	MODIFIER
rs56233836	chr1	41371501	RP11-399E6.4	C	T	28	0.144	SNP	Intelligence__MTAG_	FOXO6	downstream_gene_variant	antisense	MODIFIER
rs4660531	chr1	41374150	RP11-399E6.4	G	T	72	0.371	SNP	Bipolar_disorder	intergenic	downstream_gene_variant	antisense	MODIFIER
rs11209970	chr1	41377768	RP11-399E6.4	G	A	142	0.732	SNP	Cognitive_ability__years_of_educational_attainment_or_schizophrenia__pleiotropy_	FOXO6	upstream_gene_variant	antisense	MODIFIER
rs1892423	chr1	41383668	FOXO6	A	C	111	0.572	SNP	General_cognitive_ability	FOXO6	downstream_gene_variant	protein_coding	MODIFIER
rs11209976	chr1	41385743	FOXO6	C	T	102	0.526	SNP	Intelligence__MTAG_	FOXO6	downstream_gene_variant	protein_coding	MODIFIER
rs2226263	chr1	41389274	FOXO6-RNA5SP45	A	T	193	0.995	SNP	Night_sleep_phenotypes	FOXO6__RNA5SP45__EDN2__HIVEP3	intergenic_region		MODIFIER
rs11210029	chr1	41399621	FOXO6-RNA5SP45	A	G	68	0.351	SNP	Systolic_blood_pressure,Systolic_blood_pressure,Systolic_blood_pressure,Systolic_blood_pressure	FOXO6,.,FOXO6,.	intergenic_region		MODIFIER
rs2997341	chr1	41410279	FOXO6-RNA5SP45	C	T	60	0.309	SNP	Highest_math_class_taken__MTAG_,Self-reported_math_ability__MTAG_,Highest_math_class_taken__MTAG_,Self-reported_math_ability__MTAG_	Intergenic,Intergenic,Intergenic,Intergenic	intergenic_region		MODIFIER
rs2801966	chr1	41410365	FOXO6-RNA5SP45	T	A	181	0.933	SNP	Hip_circumference	FOXO6	intergenic_region		MODIFIER
rs1937999	chr1	41432910		G	T	81	0.418	SNP	Hair_color	.	TF_binding_site_variant		MODIFIER
rs34447302	chr1	41443510	FOXO6-RNA5SP45	C	T	67	0.345	SNP	Male-pattern_baldness	NR	intergenic_region		MODIFIER
rs11572377	chr1	41478124	EDN2	C	G	5	0.026	SNP	Phenylephrine_infusion_rate_during_anesthesia	EDN2__RNA5SP45	downstream_gene_variant	protein_coding	MODIFIER
rs3754287	chr1	41486926	EDN2	C	T	29	0.149	SNP	Squamous_cell_lung_carcinoma	EDN2__HIVEP3	upstream_gene_variant	protein_coding	MODIFIER
rs12043801	chr1	41505556	HIVEP3	C	A	44	0.227	SNP	Heel_bone_mineral_density	.	downstream_gene_variant	protein_coding	MODIFIER
rs2810587	chr1	41507424	HIVEP3	A	G	147	0.758	SNP	Heel_bone_mineral_density	.	3_prime_UTR_variant	protein_coding	MODIFIER
rs654950	chr1	41522197	HIVEP3	G	C	92	0.474	SNP	Airway_imaging_phenotypes	HIVEP3	intron_variant	protein_coding	MODIFIER
rs181270898	chr1	41532093	RP11-486B10.3	G	A	3	0.016	SNP	Breast_cancer	NR	upstream_gene_variant	antisense	MODIFIER
rs4660545	chr1	41533724	RP11-486B10.3	C	T	4	0.021	SNP	Spatial_memory	HIVEP3	upstream_gene_variant	antisense	MODIFIER
rs35329209	chr1	41603855	HIVEP3	T	C	15	0.077	SNP	Heel_bone_mineral_density	HIVEP3	intron_variant	protein_coding	MODIFIER
rs752010	chr1	41627344	HIVEP3	C	T	90	0.464	SNP	Lupus_nephritis_in_systemic_lupus_erythematosus	HIVEP3	intron_variant	protein_coding	MODIFIER
rs6701758	chr1	41651700	HIVEP3	T	C	10	0.052	SNP	Metabolite_levels	EDN2	intron_variant	protein_coding	MODIFIER
rs79724016	chr1	41671640	HIVEP3	T	G	10	0.052	SNP	Breast_cancer	HIVEP3	intron_variant	protein_coding	MODIFIER
rs731862	chr1	41680624	HIVEP3	T	C	60	0.309	SNP	Height	.	intron_variant	protein_coding	MODIFIER
rs56212190	chr1	41702868	HIVEP3	C	T	14	0.072	SNP	Monocyte_chemoattractant_protein-1_levels	NR	intron_variant	protein_coding	MODIFIER
rs2013105	chr1	41771622	HIVEP3	G	A	79	0.407	SNP	Waist_circumference_adjusted_for_body_mass_index	NR	intron_variant	protein_coding	MODIFIER
rs12563071	chr1	41807982	HIVEP3	C	T	67	0.345	SNP	Gut_microbiota__functional_units_	HIVEP3	intron_variant	protein_coding	MODIFIER
rs78295797	chr1	41821259	HIVEP3	G	A	4	0.021	SNP	Breast_cancer	NR	intron_variant	protein_coding	MODIFIER
rs1866758	chr1	41853197	HIVEP3	T	C	73	0.376	SNP	Intraocular_pressure	HIVEP3	intron_variant	protein_coding	MODIFIER
rs698047	chr1	41867932	HIVEP3	C	G	91	0.469	SNP	Lung_function__FEV1/FVC_	.	intron_variant	protein_coding	MODIFIER
rs11210537	chr1	41880052	HIVEP3	G	A	56	0.289	SNP	Spherical_equivalent_or_myopia__age_of_diagnosis_	HIVEP3	intron_variant	protein_coding	MODIFIER
rs796725	chr1	41880141	HIVEP3	C	A	153	0.789	SNP	Height	.	intron_variant	protein_coding	MODIFIER
rs12745534	chr1	41890579	HIVEP3	G	C	36	0.186	SNP	Treatment_resistant_depression	HIVEP3	intron_variant	protein_coding	MODIFIER
rs783621	chr1	41902364	HIVEP3	A	G	89	0.459	SNP	Pulse_pressure,Systolic_blood_pressure,Systolic_blood_pressure,Systolic_blood_pressure,Pulse_pressure,Pulse_pressure,Pulse_pressure,Systolic_blood_pressure,Systolic_blood_pressure,Systolic_blood_pressure,Pulse_pressure,Pulse_pressure,Pulse_pressure,Systolic_blood_pressure,Systolic_blood_pressure,Systolic_blood_pressure,Pulse_pressure,Pulse_pressure,Pulse_pressure,Systolic_blood_pressure,Systolic_…	HIVEP3,HIVEP3,HIVEP3,HIVEP3,HIVEP3,HIVEP3,HIVEP3,HIVEP3,HIVEP3,HIVEP3,HIVEP3,HIVEP3,HIVEP3,HIVEP3,HIVEP3,HIVEP3,HIVEP3,HIVEP3,HIVEP3,HIVEP3,HIVEP3,HIVEP3,HIVEP3,HIVEP3,HIVEP3,HIVEP3,HIVEP3,HIVEP3,HIVEP3,HIVEP3,HIVEP3,HIVEP3,HIVEP3,HIVEP3,HIVEP3,HIVEP3	intron_variant	protein_coding	MODIFIER
rs1004870	chr1	41905116	HIVEP3	C	T	97	0.5	SNP	Eosinophil_counts	.	intron_variant	protein_coding	MODIFIER
rs2147904	chr1	41905743	HIVEP3	T	C	90	0.464	SNP	Eosinophil_counts,Eosinophil_percentage_of_white_cells,Eosinophil_percentage_of_granulocytes,Neutrophil_percentage_of_granulocytes,Sum_eosinophil_basophil_counts,Eosinophil_counts,Eosinophil_percentage_of_white_cells,Eosinophil_percentage_of_granulocytes,Neutrophil_percentage_of_granulocytes,Sum_eosinophil_basophil_counts,Eosinophil_counts,Eosinophil_percentage_of_white_cells,Eosinophil_percentag…	HIVEP3,HIVEP3,HIVEP3,HIVEP3,HIVEP3,HIVEP3,HIVEP3,HIVEP3,HIVEP3,HIVEP3,HIVEP3,HIVEP3,HIVEP3,HIVEP3,HIVEP3,HIVEP3,HIVEP3,HIVEP3,HIVEP3,HIVEP3,HIVEP3,HIVEP3,HIVEP3,HIVEP3,HIVEP3	intron_variant	protein_coding	MODIFIER
rs12034218	chr1	41909802	HIVEP3	G	T	69	0.359	SNP	Pulse_pressure,Systolic_blood_pressure,Pulse_pressure,Systolic_blood_pressure	HIVEP3,HIVEP3,HIVEP3,HIVEP3	intron_variant	protein_coding	MODIFIER
rs34538877	chr1	41917999	HIVEP3	C	T	69	0.356	SNP	Systolic_blood_pressure	.	intron_variant	protein_coding	MODIFIER
rs7515635	chr1	41942399	HIVEP3	T	C	91	0.469	SNP	Diastolic_blood_pressure,Systolic_blood_pressure,Diastolic_blood_pressure,Systolic_blood_pressure	HIVEP3,HIVEP3,HIVEP3,HIVEP3	intron_variant	processed_transcript	MODIFIER
rs7523668	chr1	41942488	HIVEP3	G	A	97	0.5	SNP	Body_mass_index,Body_mass_index,Body_mass_index,Body_mass_index,Body_mass_index,Body_mass_index,Body_mass_index,Body_mass_index,Body_mass_index	NA,.,NR,NA,.,NR,NA,.,NR	intron_variant	processed_transcript	MODIFIER
rs12406370	chr1	41946093	HIVEP3	C	T	35	0.18	SNP	General_risk_tolerance__MTAG_	HIVEP3	intron_variant	processed_transcript	MODIFIER
rs583077	chr1	41956323	HIVEP3	G	T	91	0.469	SNP	Predicted_visceral_adipose_tissue	NR	intron_variant	processed_transcript	MODIFIER
rs1642645	chr1	42036610	HIVEP3	A	C	132	0.68	SNP	Left_ventricular_obstructive_tract_defect__maternal_effect_	HIVEP3	upstream_gene_variant	processed_transcript	MODIFIER
rs12758407	chr1	42041342	HNRNPFP1	T	G	96	0.495	SNP	Cardiovascular_disease	.	non_coding_transcript_exon_variant	processed_pseudogene	MODIFIER
rs35011283	chr1	42300612	FOXJ3	C	T	18	0.093	SNP	Menarche__age_at_onset_	.	intron_variant	protein_coding	MODIFIER
rs61777387	chr1	42536084	CCDC30	C	T	74	0.381	SNP	Pulse_pressure	CCDC30	upstream_gene_variant	retained_intron	MODIFIER
rs72659998	chr1	42571885	RNU6-536P	C	T	24	0.124	SNP	Pulse_pressure	CCDC30	downstream_gene_variant	snRNA	MODIFIER
rs113319441	chr1	42592453	CCDC30	C	T	5	0.026	SNP	Breast_cancer	NR	downstream_gene_variant	processed_transcript	MODIFIER
rs12116637	chr1	42600923	CCDC30	G	A	73	0.376	SNP	Systolic_blood_pressure	CCDC30	intron_variant	nonsense_mediated_decay	MODIFIER
rs10789418	chr1	42615360	CCDC30	T	C	194	1	SNP	Visceral_fat	Intergenic	intron_variant	nonsense_mediated_decay	MODIFIER
rs72661322	chr1	42641504	CCDC30	T	C	22	0.113	SNP	Age_at_menopause	.	intron_variant	nonsense_mediated_decay	MODIFIER
rs12406643	chr1	42845892	ZNF691	A	G	47	0.242	SNP	Red_cell_distribution_width	.	upstream_gene_variant	protein_coding	MODIFIER
rs6657798	chr1	42942608	SLC2A1	C	G	43	0.222	SNP	Red_blood_cell_count	.	downstream_gene_variant	retained_intron	MODIFIER
rs12718444;670109	chr1	42943508	SLC2A1	G	T	40	0.206	SNP	White_blood_cell_count	.	upstream_gene_variant	protein_coding	MODIFIER
rs200895692	chr1	42956285	SLC2A1-AS1	CGCCTGTAATCCCAG	C	40	0.206	INDEL	Monocyte_count	SLC2A1	upstream_gene_variant	retained_intron	MODIFIER
rs3806400	chr1	42960707	SLC2A1	C	T	2	0.01	SNP	Pre-treatment_viral_load_in_HIV-1_infection	SLC2A1__SLC2A1-AS1	upstream_gene_variant	protein_coding	MODIFIER
rs710218	chr1	42961547	SLC2A1	T	A	32	0.165	SNP	Red_cell_distribution_width	.	upstream_gene_variant	protein_coding	MODIFIER
rs710216	chr1	42963086	SLC2A1	A	G	28	0.144	SNP	Red_cell_distribution_width	SLC2A1-AS1	upstream_gene_variant	protein_coding	MODIFIER
rs710214	chr1	42973611	SLC2A1-AS1	C	T	30	0.155	SNP	Red_cell_distribution_width	SLC2A1-AS1	intron_variant	retained_intron	MODIFIER
rs12401656	chr1	42991096	RNU6-880P	G	A	35	0.18	SNP	Birth_weight	FLJ32224__SLC2A1	upstream_gene_variant	snRNA	MODIFIER
rs12404679	chr1	42992787	RNU6-880P	C	T	35	0.18	SNP	Alcohol_consumption__max-drinks_,Birth_weight,Alcohol_consumption__max-drinks_,Birth_weight	intergenic,NR,intergenic,NR	downstream_gene_variant	snRNA	MODIFIER
rs111455041	chr1	43026810	U6	C	T	94	0.485	SNP	Trunk_fat_mass,Body_fat_mass,Trunk_fat_mass,Body_fat_mass	RNU6-870P,RNU6-870P,RNU6-870P,RNU6-870P	upstream_gene_variant	snRNA	MODIFIER
rs621559	chr1	43179740	EBNA1BP2	G	A	19	0.098	SNP	Telomere_length	WDR65	downstream_gene_variant	processed_transcript	MODIFIER
rs1210898	chr1	43259573	EBNA1BP2	T	C	189	0.974	SNP	Schizophrenia	NR	intron_variant	processed_transcript	MODIFIER
rs7549876	chr1	43294565	C1orf210-TIE1	G	T	59	0.304	SNP	White_blood_cell_count	.	intergenic_region		MODIFIER
rs3120047	chr1	43298413	TIE1	G	C	131	0.675	SNP	Brain_region_volumes	NR	upstream_gene_variant	protein_coding	MODIFIER
rs3120124	chr1	43298494	TIE1	C	G	131	0.675	SNP	Brain_region_volumes	NR	upstream_gene_variant	protein_coding	MODIFIER
rs1209384	chr1	43299418	TIE1	A	G	131	0.675	SNP	Blood_protein_levels	TIE1	upstream_gene_variant	protein_coding	MODIFIER
rs12022684	chr1	43304847	TIE1	C	G	2	0.01	SNP	Mean_corpuscular_hemoglobin	.	splice_region_variant&intron_variant	protein_coding	LOW
rs2275180	chr1	43307362	TIE1	A	G	132	0.68	SNP	Blood_protein_levels	TIE1	sequence_feature	protein_coding	LOW
rs75139539	chr1	43375311	ELOVL1-MED8	C	T	3	0.015	SNP	Plateletcrit	intergenic	intergenic_region		MODIFIER
rs143796540	chr1	43376691	ELOVL1-MED8	A	AGT	58	0.299	INDEL	White_matter_microstructure__mode_of_anisotropy_	NR	intergenic_region		MODIFIER
rs839755	chr1	43390739	MED8	A	C	58	0.299	SNP	Systolic_blood_pressure	SZT2	upstream_gene_variant	protein_coding	MODIFIER
rs839758	chr1	43396487	SZT2	A	G	76	0.392	SNP	Brain_region_volumes	NR	intron_variant	protein_coding	MODIFIER
rs839761	chr1	43398186	SZT2	G	A	73	0.376	SNP	Brain_region_volumes	NR	intron_variant	protein_coding	MODIFIER
rs2494997	chr1	43413041	SZT2	G	C	131	0.675	SNP	Cognitive_performance__MTAG_	Intergenic	downstream_gene_variant	retained_intron	MODIFIER
rs6954	chr1	43450971	SZT2	T	C	117	0.603	SNP	Systolic_blood_pressure	SZT2	3_prime_UTR_variant	protein_coding	MODIFIER
rs182798940	chr1	43453815	HYI	C	T	24	0.124	SNP	Alzheimer_disease_and_age_of_onset	Intergenic	5_prime_UTR_variant	protein_coding	MODIFIER
rs2782652	chr1	43460634	HYI-AS1	T	C	76	0.392	SNP	Systolic_blood_pressure	.	downstream_gene_variant	antisense	MODIFIER
rs2842198	chr1	43465067	HYI-AS1-PTPRF	G	A	70	0.361	SNP	anorexia_nervosa__attention-deficit/hyperactivity_disorder__autism_spectrum_disorder__bipolar_disorder__major_depression__obsessive-compulsive_disorder__schizophrenia__or_Tourette_syndrome__pleiotropy_	HYI__SZT2	intergenic_region		MODIFIER
rs12069733	chr1	43475837		G	A	67	0.345	SNP	Household_income__MTAG_,Highest_math_class_taken__MTAG_,Household_income__MTAG_,Highest_math_class_taken__MTAG_	HYI-AS1,Intergenic,HYI-AS1,Intergenic	TF_binding_site_variant		MODIFIER
rs2992037	chr1	43484139	HYI-AS1-PTPRF	A	G	133	0.686	SNP	Educational_attainment__years_of_education_	.	intergenic_region		MODIFIER
rs2782653	chr1	43484594	HYI-AS1-PTPRF	C	G	135	0.696	SNP	General_cognitive_ability,Cognitive_performance,General_cognitive_ability,Cognitive_performance	HYI-AS1,Intergenic,HYI-AS1,Intergenic	intergenic_region		MODIFIER
rs2842192	chr1	43504626	HYI-AS1-PTPRF	G	A	54	0.278	SNP	Household_income__MTAG_	PTPRF	intergenic_region		MODIFIER
rs11577403	chr1	43524102	PTPRF	G	A	74	0.381	SNP	Intake_of_total_sugars	PTPRF	upstream_gene_variant	processed_transcript	MODIFIER
rs112904272	chr1	43528225	PTPRF	C	T	16	0.082	SNP	Non-lobar_intracerebral_hemorrhage__MTAG_	Intergenic	upstream_gene_variant	protein_coding	MODIFIER
rs2819332	chr1	43539609	PTPRF	G	A	41	0.211	SNP	Amyotrophic_lateral_sclerosis__age_of_onset_	PTPRF	intron_variant	protein_coding	MODIFIER
rs2782639	chr1	43540668	PTPRF	A	G	52	0.268	SNP	Attention_deficit_hyperactivity_disorder_or_cannabis_use	PTPRF	upstream_gene_variant	protein_coding	MODIFIER
rs2842189	chr1	43541977	PTPRF	T	C	119	0.613	SNP	Smoking_cessation__MTAG_	NR	upstream_gene_variant	protein_coding	MODIFIER
rs58859557	chr1	43544785	PTPRF	C	T	13	0.067	SNP	Educational_attainment__years_of_education_,General_cognitive_ability,Educational_attainment__years_of_education_,General_cognitive_ability	.,PTPRF,.,PTPRF	upstream_gene_variant	protein_coding	MODIFIER
rs6695915	chr1	43544900	PTPRF	A	G	18	0.093	SNP	Stroke	PTPRF	upstream_gene_variant	protein_coding	MODIFIER
rs951740	chr1	43546066	PTPRF	G	A	119	0.613	SNP	Smoking_initiation__ever_regular_vs_never_regular___MTAG_,Smoking_initiation__ever_regular_vs_never_regular_,Smoking_initiation__ever_regular_vs_never_regular___MTAG_,Smoking_initiation__ever_regular_vs_never_regular_	NR,NR,NR,NR	sequence_feature	protein_coding	LOW
rs2842188	chr1	43548609	PTPRF	T	C	120	0.619	SNP	Cognitive_ability__MTAG_,Intelligence,Cognitive_ability__MTAG_,Intelligence	PTPRF,NR,PTPRF,NR	sequence_feature	protein_coding	LOW
rs2819336	chr1	43550138	PTPRF	T	C	125	0.644	SNP	Educational_attainment__MTAG_,General_cognitive_ability,Cognitive_performance__MTAG_,Educational_attainment__MTAG_,General_cognitive_ability,Cognitive_performance__MTAG_,Educational_attainment__MTAG_,General_cognitive_ability,Cognitive_performance__MTAG_	Intergenic,PTPRF,Intergenic,Intergenic,PTPRF,Intergenic,Intergenic,PTPRF,Intergenic	sequence_feature	protein_coding	LOW
rs2494995	chr1	43556632	PTPRF	A	C	38	0.196	SNP	Coffee_consumption	PTPRF	sequence_feature	protein_coding	LOW
rs2842176	chr1	43556863	PTPRF	C	T	38	0.196	SNP	Household_income__MTAG_	PTPRF	sequence_feature	protein_coding	LOW
rs11210869	chr1	43560369	PTPRF	A	G	74	0.381	SNP	C-reactive_protein_levels	NR	sequence_feature	protein_coding	LOW
rs12076635	chr1	43560985	PTPRF	G	C	156	0.804	SNP	Educational_attainment__years_of_education_,Educational_attainment__years_of_education_,Educational_attainment__years_of_education_,Educational_attainment__years_of_education_,Educational_attainment__years_of_education_,Educational_attainment__years_of_education_,Educational_attainment__years_of_education_,Educational_attainment__years_of_education_,Educational_attainment__years_of_education_	NR,.,.,NR,.,.,NR,.,.	sequence_feature	protein_coding	LOW
rs61769611	chr1	43563242	PTPRF	G	A	74	0.381	SNP	Height	.	sequence_feature	protein_coding	LOW
rs11210871	chr1	43563682	PTPRF	C	G	147	0.758	SNP	Intelligence__MTAG_,Intelligence,General_cognitive_ability,Intelligence__MTAG_,Intelligence,General_cognitive_ability,Intelligence__MTAG_,Intelligence,General_cognitive_ability	PTPRF,NR,PTPRF,PTPRF,NR,PTPRF,PTPRF,NR,PTPRF	sequence_feature	protein_coding	LOW
rs3001723	chr1	43572014	PTPRF	G	A	42	0.216	SNP	Schizophrenia,General_risk_tolerance__MTAG_,Smoking_initiation,Attention_deficit_hyperactivity_disorder,anorexia_nervosa__attention-deficit/hyperactivity_disorder__autism_spectrum_disorder__bipolar_disorder__major_depression__obsessive-compulsive_disorder__schizophrenia__or_Tourette_syndrome__pleiotropy_,Schizophrenia,General_risk_tolerance__MTAG_,Smoking_initiation,Attention_deficit_hyperactivit…	NR,PTPRF,PTPRF,PTPRF,PTPRF__KDM4A,NR,PTPRF,PTPRF,PTPRF,PTPRF__KDM4A,NR,PTPRF,PTPRF,PTPRF,PTPRF__KDM4A,NR,PTPRF,PTPRF,PTPRF,PTPRF__KDM4A,NR,PTPRF,PTPRF,PTPRF,PTPRF__KDM4A	intron_variant	protein_coding	MODIFIER
rs10789436	chr1	43575295	PTPRF	T	G	160	0.825	SNP	Adventurousness	PTPRF	intron_variant	protein_coding	MODIFIER
rs3828150	chr1	43585185	PTPRF	T	C	160	0.825	SNP	Educational_attainment__years_of_education_	.	intron_variant	protein_coding	MODIFIER
rs58097944	chr1	43589323	PTPRF	G	A	85	0.438	SNP	Intelligence__MTAG_,Household_income__MTAG_,Intelligence__MTAG_,Household_income__MTAG_	PTPRF,PTPRF,PTPRF,PTPRF	upstream_gene_variant	protein_coding	MODIFIER
rs673253	chr1	43596483	PTPRF	C	T	89	0.459	SNP	Intelligence__MTAG_,Household_income__MTAG_,Intelligence__MTAG_,Household_income__MTAG_	PTPRF,PTPRF,PTPRF,PTPRF	upstream_gene_variant	processed_transcript	MODIFIER
rs512579	chr1	43606182	PTPRF	T	C	160	0.825	SNP	Household_income__MTAG_	PTPRF	intron_variant	protein_coding	MODIFIER
rs539096	chr1	43606749	PTPRF	A	G	159	0.82	SNP	Intelligence__MTAG_,Number_of_sexual_partners,Intelligence__MTAG_,Number_of_sexual_partners	PTPRF,KDM4A,PTPRF,KDM4A	intron_variant	protein_coding	MODIFIER
rs11210887	chr1	43610348	PTPRF	G	A	153	0.789	SNP	Educational_attainment,Smoking_initiation__ever_regular_vs_never_regular_,Attention_deficit_hyperactivity_disorder_or_cannabis_use,Educational_attainment,Smoking_initiation__ever_regular_vs_never_regular_,Attention_deficit_hyperactivity_disorder_or_cannabis_use,Educational_attainment,Smoking_initiation__ever_regular_vs_never_regular_,Attention_deficit_hyperactivity_disorder_or_cannabis_use	PTPRF,PTPRF,PTPRF,PTPRF,PTPRF,PTPRF,PTPRF,PTPRF,PTPRF	upstream_gene_variant	processed_transcript	MODIFIER
rs549845	chr1	43610798	PTPRF	G	A	153	0.789	SNP	Lifetime_smoking_index,Household_income__MTAG_,Lifetime_smoking_index,Household_income__MTAG_	.,PTPRF,.,PTPRF	upstream_gene_variant	processed_transcript	MODIFIER
rs55684236	chr1	43614338	PTPRF	G	A	74	0.381	SNP	Age_of_smoking_initiation__MTAG_	NR	intron_variant	protein_coding	MODIFIER
rs516921	chr1	43616091	PTPRF	T	G	165	0.851	SNP	Household_income__MTAG_	PTPRF	intron_variant	protein_coding	MODIFIER
rs653953	chr1	43617344	PTPRF	G	A	150	0.773	SNP	Smoking_status	.	intron_variant	protein_coding	MODIFIER
rs72673097	chr1	43622254	PTPRF	G	A	5	0.026	SNP	Educational_attainment__years_of_education_	.	3_prime_UTR_variant	protein_coding	MODIFIER
rs2970610	chr1	43631859	PTPRF-KDM4A	T	C	150	0.773	SNP	Schizophrenia,Schizophrenia,Schizophrenia,Schizophrenia,Schizophrenia,Schizophrenia,Schizophrenia,Schizophrenia,Schizophrenia,Schizophrenia,Schizophrenia,Schizophrenia,Schizophrenia,Schizophrenia,Schizophrenia,Schizophrenia	KDM4A__MED8__PTPRF__ST3GAL3,KDM4A__PTPRF,PTPRF,PTPRF,KDM4A__MED8__PTPRF__ST3GAL3,KDM4A__PTPRF,PTPRF,PTPRF,KDM4A__MED8__PTPRF__ST3GAL3,KDM4A__PTPRF,PTPRF,PTPRF,KDM4A__MED8__PTPRF__ST3GAL3,KDM4A__PTPRF,PTPRF,PTPRF	intergenic_region		MODIFIER
rs11210892	chr1	43634413	PTPRF-KDM4A	G	A	150	0.773	SNP	Schizophrenia,Autism_spectrum_disorder_or_schizophrenia,Smoking_status__ever_vs_never_smokers_,Schizophrenia,Schizophrenia,Schizophrenia,Autism_spectrum_disorder_or_schizophrenia,Smoking_status__ever_vs_never_smokers_,Schizophrenia,Schizophrenia,Schizophrenia,Autism_spectrum_disorder_or_schizophrenia,Smoking_status__ever_vs_never_smokers_,Schizophrenia,Schizophrenia,Schizophrenia,Autism_spectrum_…	KDM4A__PTPRF,ARTN__ATP6V0B__B4GALT2__CCDC24__DPH2__IPO13__KDM4A__KDM4A-AS1__LOC101929592__MIR6079__PTPRF__SLC6A9__ST3GAL3,KDM4A,NR,NR,KDM4A__PTPRF,ARTN__ATP6V0B__B4GALT2__CCDC24__DPH2__IPO13__KDM4A__KDM4A-AS1__LOC101929592__MIR6079__PTPRF__SLC6A9__ST3GAL3,KDM4A,NR,NR,KDM4A__PTPRF,ARTN__ATP6V0B__B4GALT2__CCDC24__DPH2__IPO13__KDM4A__KDM4A-AS1__LOC101929592__MIR6079__PTPRF__SLC6A9__ST3GAL3,KDM4A,NR,…	intergenic_region		MODIFIER
rs2367724	chr1	43641757	PTPRF-KDM4A	C	T	150	0.773	SNP	Feeling_worry	MED8	intergenic_region		MODIFIER
rs623965	chr1	43645516	KDM4A	A	G	157	0.809	SNP	Perceived_intensity_of_sweet_substances	KDM4A	upstream_gene_variant	protein_coding	MODIFIER
rs660899	chr1	43651335	KDM4A	G	T	74	0.381	SNP	Hypertension_risk_in_short_sleep_duration	JMJD2A	upstream_gene_variant	processed_transcript	MODIFIER
rs2274465	chr1	43655886	KDM4A	C	G	74	0.381	SNP	Menarche__age_at_onset_,Red_blood_cell_count,Menarche__age_at_onset_,Red_blood_cell_count	KDM4A__PTPRP,.,KDM4A__PTPRP,.	intron_variant	protein_coding	MODIFIER
rs656131	chr1	43663428	KDM4A	T	C	146	0.753	SNP	Household_income__MTAG_	KDM4A	upstream_gene_variant	processed_transcript	MODIFIER
rs669446	chr1	43664108	KDM4A	A	G	142	0.732	SNP	Amyotrophic_lateral_sclerosis__age_of_onset_	JMJD2A	upstream_gene_variant	processed_transcript	MODIFIER
rs3791033	chr1	43668406	KDM4A	T	C	65	0.335	SNP	Educational_attainment__years_of_education_	.	downstream_gene_variant	processed_transcript	MODIFIER
rs586339	chr1	43671586	KDM4A	C	A	149	0.768	SNP	Balding_type_1,Educational_attainment__MTAG_,Balding_type_1,Educational_attainment__MTAG_	.,Intergenic,.,Intergenic	missense_variant	protein_coding	MODERATE
rs10789442	chr1	43674404	KDM4A	A	C	66	0.34	SNP	Self-reported_math_ability__MTAG_,Self-reported_math_ability,Self-reported_math_ability__MTAG_,Self-reported_math_ability	Intergenic,Intergenic,Intergenic,Intergenic	intron_variant	protein_coding	MODIFIER
rs9787076	chr1	43675478	KDM4A	A	C	65	0.335	SNP	Highest_math_class_taken,Highest_math_class_taken__MTAG_,Highest_math_class_taken,Highest_math_class_taken__MTAG_	Intergenic,Intergenic,Intergenic,Intergenic	intron_variant	protein_coding	MODIFIER
rs4660257	chr1	43682497	KDM4A	T	C	58	0.299	SNP	Menarche__age_at_onset_	.	intron_variant	protein_coding	MODIFIER
rs113688544	chr1	43686240	KDM4A	C	T	54	0.278	SNP	Squamous_cell_lung_carcinoma	KDM4A	upstream_gene_variant	processed_transcript	MODIFIER
rs145155829	chr1	43699975	KDM4A-AS1	C	T	8	0.041	SNP	Monocyte_chemoattractant_protein-1_levels	NR	downstream_gene_variant	antisense	MODIFIER
rs56319043	chr1	43705540	ST3GAL3	C	T	54	0.278	SNP	Attention_deficit_hyperactivity_disorder_or_cannabis_use,Cigarettes_smoked_per_day__MTAG_,Attention_deficit_hyperactivity_disorder_or_cannabis_use,Cigarettes_smoked_per_day__MTAG_	KDM4A-AS1,NR,KDM4A-AS1,NR	upstream_gene_variant	protein_coding	MODIFIER
rs112984125	chr1	43707752	KDM4A-AS1	G	A	57	0.294	SNP	Attention_deficit_hyperactivity_disorder	ST3GAL3	upstream_gene_variant	antisense	MODIFIER
rs12410444	chr1	43723048	ST3GAL3	A	G	57	0.294	SNP	Educational_attainment__years_of_education_,Household_income__MTAG_,Cognitive_ability__years_of_educational_attainment_or_schizophrenia__pleiotropy_,Educational_attainment__years_of_education_,Household_income__MTAG_,Cognitive_ability__years_of_educational_attainment_or_schizophrenia__pleiotropy_,Educational_attainment__years_of_education_,Household_income__MTAG_,Cognitive_ability__years_of_educa…	NR,ST3GAL3__RP11-184I16.4,RP11-184I16.4,NR,ST3GAL3__RP11-184I16.4,RP11-184I16.4,NR,ST3GAL3__RP11-184I16.4,RP11-184I16.4	intron_variant	protein_coding	MODIFIER
rs6429637	chr1	43732860	ST3GAL3	A	G	59	0.304	SNP	Intelligence__MTAG_	ST3GAL3	upstream_gene_variant	protein_coding	MODIFIER
rs2367725	chr1	43750157	ST3GAL3	C	T	89	0.459	SNP	Aging__time_to_event_	ST3GAL3	intron_variant	protein_coding	MODIFIER
rs12124079	chr1	43758050	ST3GAL3	T	C	14	0.072	SNP	Non-lobar_intracerebral_hemorrhage__MTAG_	ST3GAL3	intron_variant	protein_coding	MODIFIER
rs4660261	chr1	43763926	ST3GAL3	G	A	149	0.768	SNP	Intelligence__MTAG_	ST3GAL3	intron_variant	protein_coding	MODIFIER
rs6656457	chr1	43767991	ST3GAL3	G	C	58	0.302	SNP	Intelligence	NR	intron_variant	protein_coding	MODIFIER
rs12119149	chr1	43777612	ST3GAL3	C	T	149	0.768	SNP	Household_income__MTAG_,Household_income,Household_income__MTAG_,Household_income	ST3GAL3,ST3GAL3,ST3GAL3,ST3GAL3	intron_variant	protein_coding	MODIFIER
rs4660749	chr1	43784630	ST3GAL3	T	G	170	0.876	SNP	Intelligence	NR	intron_variant	protein_coding	MODIFIER
rs11577684	chr1	43788609	ST3GAL3	C	G	66	0.34	SNP	General_cognitive_ability	ST3GAL3	upstream_gene_variant	processed_transcript	MODIFIER
rs246776	chr1	43809028	ST3GAL3	C	T	78	0.402	SNP	General_cognitive_ability	ST3GAL3	intron_variant	protein_coding	MODIFIER
rs12040333	chr1	43848369	SHMT1P1	G	A	13	0.067	SNP	Coronary_artery_calcified_atherosclerotic_plaque__130_HU_threshold__in_type_2_diabetes	ST3GAL3	downstream_gene_variant	processed_pseudogene	MODIFIER
rs3011225	chr1	43853701	SHMT1P1	G	A	160	0.825	SNP	Amyotrophic_lateral_sclerosis__age_of_onset_	ST3GAL3	upstream_gene_variant	processed_pseudogene	MODIFIER
rs2906455	chr1	43876223	ST3GAL3	T	C	173	0.892	SNP	General_cognitive_ability	ST3GAL3	intron_variant	protein_coding	MODIFIER
rs77201694	chr1	43881415	ST3GAL3	G	A	36	0.186	SNP	Educational_attainment__years_of_education_	.	intron_variant	protein_coding	MODIFIER
rs783301	chr1	43903337	ST3GAL3	C	T	21	0.108	SNP	Household_income__MTAG_	ST3GAL3	intron_variant	protein_coding	MODIFIER
rs11210935	chr1	43903772	ST3GAL3	G	A	163	0.84	SNP	Household_income__MTAG_	ST3GAL3	intron_variant	protein_coding	MODIFIER
rs2486012	chr1	43907737	ST3GAL3	A	G	21	0.108	SNP	Intelligence__MTAG_	ST3GAL3	intron_variant	protein_coding	MODIFIER
rs4314918	chr1	43911831	ST3GAL3	G	A	166	0.856	SNP	Cognitive_performance__MTAG_	Intergenic	intron_variant	protein_coding	MODIFIER
rs6674176	chr1	43914285	ST3GAL3	G	A	166	0.856	SNP	Cognitive_ability__MTAG_,Cognitive_ability,Intelligence__MTAG_,Cognitive_ability__MTAG_,Cognitive_ability,Intelligence__MTAG_,Cognitive_ability__MTAG_,Cognitive_ability,Intelligence__MTAG_	ST3GAL3,ST3GAL3,ST3GAL3,ST3GAL3,ST3GAL3,ST3GAL3,ST3GAL3,ST3GAL3,ST3GAL3	intron_variant	protein_coding	MODIFIER
rs12127737	chr1	43936893	ARTN	G	A	162	0.835	SNP	Tea_consumption	ARTN	3_prime_UTR_variant	protein_coding	MODIFIER
rs11210937	chr1	43939891	ARTN	T	C	167	0.861	SNP	Intelligence,Cognitive_performance,Intelligence,Cognitive_performance	NR,Intergenic,NR,Intergenic	downstream_gene_variant	protein_coding	MODIFIER
rs4660761	chr1	43974474		G	A	167	0.861	SNP	Schizophrenia	NR	TF_binding_site_variant		LOW
rs2286241	chr1	43975097	ATP6V0B	G	C	4	0.021	SNP	Blood_protein_levels	B4GALT2	synonymous_variant	protein_coding	LOW
rs1859728	chr1	43981741	B4GALT2	G	C	4	0.021	SNP	Blood_protein_levels	B4GALT2	missense_variant	protein_coding	MODERATE
rs2993619	chr1	43989531	B4GALT2	T	C	173	0.892	SNP	General_cognitive_ability	NR	sequence_feature	protein_coding	LOW
rs803619	chr1	43999747	CCDC24	T	C	171	0.881	SNP	Educational_attainment__MTAG_,Educational_attainment__years_of_education_,Educational_attainment__MTAG_,Educational_attainment__years_of_education_	Intergenic,.,Intergenic,.	downstream_gene_variant	protein_coding	MODIFIER
rs1362153	chr1	44003359	SLC6A9	T	C	8	0.041	SNP	Alcohol_dependence__age_at_onset_	NR	intron_variant	protein_coding	MODIFIER
rs141009186	chr1	44006493	SLC6A9	CAGG	C	7	0.036	INDEL	Bacterial_meningitis	NR	downstream_gene_variant	processed_transcript	MODIFIER
rs113551349	chr1	44009451	SLC6A9	C	T	60	0.309	SNP	Attention_deficit_hyperactivity_disorder_or_cannabis_use	SLC6A9	downstream_gene_variant	retained_intron	MODIFIER
rs34282584	chr1	44022794	SLC6A9	A	C	61	0.314	SNP	Mean_corpuscular_volume	SLC6A9	intron_variant	protein_coding	MODIFIER
rs12037805	chr1	44031577	SLC6A9	T	C	62	0.32	SNP	Mean_corpuscular_hemoglobin	.	upstream_gene_variant	protein_coding	MODIFIER
rs1476670	chr1	44042523	RP5-1198O20.4	A	C	140	0.722	SNP	Eotaxin_levels	NR	upstream_gene_variant	lincRNA	MODIFIER
rs114940806	chr1	44093000	RP5-1198O20.5	A	G	10	0.052	SNP	Systemic_juvenile_idiopathic_arthritis	KLF17	upstream_gene_variant	processed_pseudogene	MODIFIER
rs2254746	chr1	44133088	KLF17	G	A	40	0.206	SNP	Milk_allergy__maternal_genetic_effects_	KLF17	downstream_gene_variant	nonsense_mediated_decay	MODIFIER
rs6662888	chr1	44136487	KLF17	G	A	48	0.247	SNP	Metabolite_levels	DMAP1	downstream_gene_variant	protein_coding	MODIFIER
rs803379	chr1	44158103	Y_RNA	T	G	98	0.505	SNP	Highest_math_class_taken__MTAG_	Intergenic	upstream_gene_variant	misc_RNA	MODIFIER
rs6700522	chr1	44164646	OOSP1P1-RP5-891H21.1	C	T	48	0.247	SNP	Metabolite_levels	DMAP1	intergenic_region		MODIFIER
rs7525929	chr1	44235605	ERI3	C	G	36	0.186	SNP	Reaction_time	NR	intron_variant	protein_coding	MODIFIER
rs1778904	chr1	44239716	ERI3-IT1	C	G	98	0.505	SNP	Educational_attainment__years_of_education_	.	downstream_gene_variant	sense_intronic	MODIFIER
rs1738050	chr1	44241623	ERI3-IT1	G	C	98	0.505	SNP	Educational_attainment__MTAG_,Educational_attainment__years_of_education_,Educational_attainment__MTAG_,Educational_attainment__years_of_education_	Intergenic,.,Intergenic,.	downstream_gene_variant	sense_intronic	MODIFIER
rs12078192	chr1	44360839	ERI3-RNU6-369P	T	G	36	0.186	SNP	Reaction_time	NR	intergenic_region		MODIFIER
rs781771	chr1	44508410	RNF220	T	C	194	1	SNP	Interleukin-6_levels	RNF220	intron_variant	protein_coding	MODIFIER
rs272570	chr1	44540324	RNF220	G	A	28	0.144	SNP	Heart_rate_response_to_recovery_post_exercise__20_sec_	RNF220	intron_variant	protein_coding	MODIFIER
rs272564	chr1	44546601	MIR5584	A	C	51	0.263	SNP	Heart_rate_response_to_recovery_post_exercise__40_sec_,Heart_rate_response_to_recovery_post_exercise__30_sec_,Heart_rate_response_to_recovery_post_exercise__50_sec_,Heart_rate_increase_in_response_to_exercise,Resting_heart_rate,Heart_rate_response_to_recovery_post_exercise,Resting_heart_rate,Heart_rate_response_to_exercise,Heart_rate_response_to_exercise,Heart_rate_response_to_recovery_post_exerc…	RNF220,RNF220,RNF220,RNF220,RNF220,RNF220,RNF220,RNF220,RNF220,RNF220,RNF220,RNF220,RNF220,RNF220,RNF220,RNF220,RNF220,RNF220,RNF220,RNF220,RNF220,RNF220,RNF220,RNF220,RNF220,RNF220,RNF220,RNF220,RNF220,RNF220,RNF220,RNF220,RNF220,RNF220,RNF220,RNF220,RNF220,RNF220,RNF220,RNF220,RNF220,RNF220,RNF220,RNF220,RNF220,RNF220,RNF220,RNF220,RNF220,RNF220,RNF220,RNF220,RNF220,RNF220,RNF220,RNF220,RNF220,…	downstream_gene_variant	miRNA	MODIFIER
rs10890311	chr1	44602096	RNF220	C	T	26	0.134	SNP	Chronic_obstructive_pulmonary_disease	RNF220	intron_variant	protein_coding	MODIFIER
rs188241457	chr1	44819943	PTCH2	G	A	2	0.01	SNP	Cerebrospinal_fluid_sTREM-2_levels	NR	3_prime_UTR_variant	protein_coding	MODIFIER
rs7525308	chr1	44827846	PTCH2	A	G	72	0.371	SNP	Intraocular_pressure	PTCH2	synonymous_variant	protein_coding	LOW
rs3128438	chr1	45271766	ZSWIM5	T	C	47	0.242	SNP	Height	.	intron_variant	processed_transcript	MODIFIER
rs6699542	chr1	45301437	LINC01144	A	G	137	0.706	SNP	Gut_microbiota__beta_diversity_	NR	upstream_gene_variant	lincRNA	MODIFIER
rs3219489;41767	chr1	45331833	MUTYH	C	G	34	0.175	SNP	Composite_immunoglobulin_trait__IgA/IgM_,General_cognitive_ability,Composite_immunoglobulin_trait__IgA/IgM_,General_cognitive_ability	MUTYH,NR,MUTYH,NR	missense_variant	protein_coding	MODERATE
rs3219474	chr1	45337741	TOE1	A	G	18	0.093	SNP	Peripheral_arterial_disease__traffic-related_air_pollution_interaction_	NR	upstream_gene_variant	protein_coding	MODIFIER
rs17853159	chr1	45345193	TESK2	G	A	19	0.098	SNP	Immature_fraction_of_reticulocytes,Mean_platelet_volume,High_light_scatter_reticulocyte_percentage_of_red_cells,Immature_fraction_of_reticulocytes,Mean_platelet_volume,High_light_scatter_reticulocyte_percentage_of_red_cells,Immature_fraction_of_reticulocytes,Mean_platelet_volume,High_light_scatter_reticulocyte_percentage_of_red_cells	TESK2,TESK2,TESK2,TESK2,TESK2,TESK2,TESK2,TESK2,TESK2	missense_variant	protein_coding	MODERATE
.	chr1	45367656	TESK2	ATT	AT	25	0.129	INDEL	Immature_fraction_of_reticulocytes	TESK2	intron_variant	protein_coding	MODIFIER
.	chr1	45367656	TESK2	ATT	ATTT	44	0.227	INDEL	Immature_fraction_of_reticulocytes	TESK2	intron_variant	protein_coding	MODIFIER
.	chr1	45367656	TESK2	ATT	ATTTT	9	0.046	INDEL	Immature_fraction_of_reticulocytes	TESK2	intron_variant	protein_coding	MODIFIER
.	chr1	45367656	TESK2	ATT	A	4	0.021	INDEL	Immature_fraction_of_reticulocytes	TESK2	intron_variant	protein_coding	MODIFIER
rs1538970	chr1	45381890	TESK2	G	A	32	0.165	SNP	Platelet_count	TESK2	intron_variant	protein_coding	MODIFIER
.	chr1	45396805	TESK2	GTT	GT	41	0.214	MIXED	Plateletcrit	TESK2	downstream_gene_variant	processed_transcript	MODIFIER
.	chr1	45396805	TESK2	GTT	G	3	0.016	MIXED	Plateletcrit	TESK2	downstream_gene_variant	processed_transcript	MODIFIER
.	chr1	45396805	TESK2	GTT	GTTT	7	0.036	MIXED	Plateletcrit	TESK2	downstream_gene_variant	processed_transcript	MODIFIER
rs61791368	chr1	45402272	TESK2	T	C	34	0.175	SNP	Red_blood_cell_count	.	intron_variant	protein_coding	MODIFIER
rs72387598	chr1	45457305	TESK2	CAT	C	28	0.144	INDEL	Platelet_distribution_width	TESK2	intron_variant	protein_coding	MODIFIER
rs2055145	chr1	45460823	TESK2	C	G	28	0.144	SNP	Educational_attainment__MTAG_	Intergenic	upstream_gene_variant	protein_coding	MODIFIER
rs4660861	chr1	45480964	TESK2	G	T	93	0.479	SNP	Chronic_obstructive_pulmonary_disease	TESK2	intron_variant	protein_coding	MODIFIER
rs11211123	chr1	45491937	TESK2	G	A	26	0.134	SNP	Educational_attainment__years_of_education_	.	upstream_gene_variant	protein_coding	MODIFIER
rs12042903	chr1	45500626	CCDC163	A	G	26	0.134	SNP	General_cognitive_ability	NR	upstream_gene_variant	protein_coding	MODIFIER
rs4660306	chr1	45513003	MMACHC	T	C	119	0.613	SNP	Homocysteine_levels	MMACHC	3_prime_UTR_variant	protein_coding	MODIFIER
rs114997373	chr1	45535906	HMGB1P48	G	A	5	0.026	SNP	Eczema	.	downstream_gene_variant	unprocessed_pseudogene	MODIFIER
rs2991971	chr1	45547076	AKR1A1	C	G	86	0.448	SNP	High_light_scatter_reticulocyte_count	AKR1A1	upstream_gene_variant	protein_coding	MODIFIER
.	chr1	45548286	AKR1A1	AT	A	12	0.062	INDEL	Breast_cancer	NR	upstream_gene_variant	protein_coding	MODIFIER
.	chr1	45548286	AKR1A1	AT	ATT	3	0.015	INDEL	Breast_cancer	NR	upstream_gene_variant	protein_coding	MODIFIER
.	chr1	45548286	AKR1A1	AT	ATTT	25	0.129	INDEL	Breast_cancer	NR	upstream_gene_variant	protein_coding	MODIFIER
rs2991973	chr1	45554960	AKR1A1	G	A	91	0.469	SNP	Lung_function__FEV1/FVC_	.	intron_variant	protein_coding	MODIFIER
rs666720	chr1	45555123	AKR1A1	T	C	91	0.469	SNP	Pulse_pressure	AKR1A1	intron_variant	protein_coding	MODIFIER
rs512083	chr1	45561683	AKR1A1	T	C	84	0.433	SNP	Pulse_pressure	AKR1A1	intron_variant	protein_coding	MODIFIER
rs659437	chr1	45571722	AKR1A1	T	C	175	0.902	SNP	Estimated_glomerular_filtration_rate	AKR1A1	downstream_gene_variant	protein_coding	MODIFIER
rs499600	chr1	45573405	AKR1A1	T	G	175	0.902	SNP	Estimated_glomerular_filtration_rate	AKR1A1	downstream_gene_variant	protein_coding	MODIFIER
rs72688441	chr1	45585381	AL355480.3	G	A	9	0.046	SNP	Blood_protein_levels,Blood_protein_levels,Blood_protein_levels,Blood_protein_levels	AKR1A1,AKR1A1,AKR1A1,AKR1A1	upstream_gene_variant	pseudogene	MODIFIER
rs2230657	chr1	45607817	NASP	G	A	89	0.459	SNP	Hemoglobin_concentration	NASP	synonymous_variant	protein_coding	LOW
rs1053941	chr1	45618711	NASP	G	T	49	0.253	SNP	Blood_metabolite_levels	NASP	3_prime_UTR_variant	protein_coding	MODIFIER
rs2275085	chr1	45620180	CCDC17	C	T	137	0.706	SNP	Height	.	3_prime_UTR_variant	protein_coding	MODIFIER
rs56071727	chr1	45625172	CCDC17	G	T	9	0.046	SNP	Iron_status_biomarkers__total_iron_binding_capacity_	CCDC17__GPBP1L1	upstream_gene_variant	protein_coding	MODIFIER
rs12402259	chr1	45660507	GPBP1L1	T	A	2	0.01	SNP	Metabolite_levels	TMEM69	5_prime_UTR_premature_start_codon_gain_variant	protein_coding	LOW
rs6662572	chr1	45681140	GPBP1L1	A	G	49	0.253	SNP	Blood_protein_levels	MAST2__TESK2__PRDX1__MMACHC__GPBP1L1__TMEM69__CCDC163P__AL355480.1__AL355480.3__NASP__AL355480.4__CCDC17__RPS15AP10__RP11-767N6.2__IPP__RP11-767N6.7__RP11-630I5.1	intron_variant	protein_coding	MODIFIER
.	chr1	45688903	GPBP1L1	ATT	A	49	0.253	INDEL	Breast_cancer	NR	upstream_gene_variant	protein_coding	MODIFIER
.	chr1	45688903	GPBP1L1	ATT	AT	60	0.309	INDEL	Breast_cancer	NR	upstream_gene_variant	protein_coding	MODIFIER
rs115092994	chr1	45720054	IPP	A	G	10	0.052	SNP	Body_mass_index,Body_mass_index,Body_mass_index,Body_mass_index	.,NR,.,NR	intron_variant	protein_coding	MODIFIER
rs61784824	chr1	45745675	IPP	A	G	57	0.294	SNP	Age-related_hearing_impairment__high_frequency_,Platelet_count,Age-related_hearing_impairment__high_frequency_,Platelet_count	NR,IPP,NR,IPP	intron_variant	protein_coding	MODIFIER
rs61784830	chr1	45763401	IPP-RP11-630I5.1	G	A	9	0.046	SNP	Iron_status_biomarkers__total_iron_binding_capacity_	IPP__MAST2	intergenic_region		MODIFIER
rs61783169	chr1	45790655	MAST2	T	C	84	0.433	SNP	White_matter_microstructure__mode_of_anisotropy_	NR	intron_variant	processed_transcript	MODIFIER
.	chr1	45860201	MAST2	TACAC	TAC	76	0.392	INDEL	Neutrophil_count,Myeloid_white_cell_count,Granulocyte_count,Sum_basophil_neutrophil_counts,Neutrophil_count,Myeloid_white_cell_count,Granulocyte_count,Sum_basophil_neutrophil_counts,Neutrophil_count,Myeloid_white_cell_count,Granulocyte_count,Sum_basophil_neutrophil_counts,Neutrophil_count,Myeloid_white_cell_count,Granulocyte_count,Sum_basophil_neutrophil_counts	MAST2,MAST2,MAST2,MAST2,MAST2,MAST2,MAST2,MAST2,MAST2,MAST2,MAST2,MAST2,MAST2,MAST2,MAST2,MAST2	intron_variant	protein_coding	MODIFIER
.	chr1	45860201	MAST2	TACAC	TACACAC	38	0.196	INDEL	Neutrophil_count,Myeloid_white_cell_count,Granulocyte_count,Sum_basophil_neutrophil_counts,Neutrophil_count,Myeloid_white_cell_count,Granulocyte_count,Sum_basophil_neutrophil_counts,Neutrophil_count,Myeloid_white_cell_count,Granulocyte_count,Sum_basophil_neutrophil_counts,Neutrophil_count,Myeloid_white_cell_count,Granulocyte_count,Sum_basophil_neutrophil_counts	MAST2,MAST2,MAST2,MAST2,MAST2,MAST2,MAST2,MAST2,MAST2,MAST2,MAST2,MAST2,MAST2,MAST2,MAST2,MAST2	intron_variant	protein_coding	MODIFIER
.	chr1	45860201	MAST2	TACAC	TACACACAC	6	0.031	INDEL	Neutrophil_count,Myeloid_white_cell_count,Granulocyte_count,Sum_basophil_neutrophil_counts,Neutrophil_count,Myeloid_white_cell_count,Granulocyte_count,Sum_basophil_neutrophil_counts,Neutrophil_count,Myeloid_white_cell_count,Granulocyte_count,Sum_basophil_neutrophil_counts,Neutrophil_count,Myeloid_white_cell_count,Granulocyte_count,Sum_basophil_neutrophil_counts	MAST2,MAST2,MAST2,MAST2,MAST2,MAST2,MAST2,MAST2,MAST2,MAST2,MAST2,MAST2,MAST2,MAST2,MAST2,MAST2	intron_variant	protein_coding	MODIFIER
.	chr1	45860201	MAST2	TACAC	T	4	0.021	INDEL	Neutrophil_count,Myeloid_white_cell_count,Granulocyte_count,Sum_basophil_neutrophil_counts,Neutrophil_count,Myeloid_white_cell_count,Granulocyte_count,Sum_basophil_neutrophil_counts,Neutrophil_count,Myeloid_white_cell_count,Granulocyte_count,Sum_basophil_neutrophil_counts,Neutrophil_count,Myeloid_white_cell_count,Granulocyte_count,Sum_basophil_neutrophil_counts	MAST2,MAST2,MAST2,MAST2,MAST2,MAST2,MAST2,MAST2,MAST2,MAST2,MAST2,MAST2,MAST2,MAST2,MAST2,MAST2	intron_variant	protein_coding	MODIFIER
rs41286710	chr1	45917348	MAST2	C	T	13	0.067	SNP	Predicted_visceral_adipose_tissue	NR	5_prime_UTR_variant	protein_coding	MODIFIER
rs12077974	chr1	45918469	MAST2	G	A	53	0.273	SNP	Breast_cancer	NR	downstream_gene_variant	processed_transcript	MODIFIER
rs7520050	chr1	45966433	MAST2	A	C	81	0.418	SNP	Red_blood_cell_count,Reticulocyte_count,Red_blood_cell_count,Reticulocyte_count	MAST2,MAST2,MAST2,MAST2	intron_variant	protein_coding	MODIFIER
rs77213763	chr1	45975156	MAST2	A	C	2	0.01	SNP	Height	.	intron_variant	protein_coding	MODIFIER
rs12403530	chr1	46005843	MAST2	C	T	2	0.01	SNP	Metabolite_levels	PIK3R3	upstream_gene_variant	protein_coding	MODIFIER
rs2275426	chr1	46021880	MAST2	G	A	82	0.423	SNP	Body_mass_index,Body_mass_index,Body_mass_index,Body_mass_index,Body_mass_index,Body_mass_index,Body_mass_index,Body_mass_index,Body_mass_index,Body_mass_index,Body_mass_index,Body_mass_index,Body_mass_index,Body_mass_index,Body_mass_index,Body_mass_index	MAST2,PRDX1__TMEM69__TSPAN1__LRRC41__FAAH__AKR1A1__IPP__PIK3R3__POMGNT1__NSUN4__DMBX1__NASP__LURAP1__LOC729041__CCDC17__RAD54L__GPBP1L1__UQCRH__RPS15AP10,MAST2,NA,MAST2,PRDX1__TMEM69__TSPAN1__LRRC41__FAAH__AKR1A1__IPP__PIK3R3__POMGNT1__NSUN4__DMBX1__NASP__LURAP1__LOC729041__CCDC17__RAD54L__GPBP1L1__UQCRH__RPS15AP10,MAST2,NA,MAST2,PRDX1__TMEM69__TSPAN1__LRRC41__FAAH__AKR1A1__IPP__PIK3R3__POMGNT1__…	upstream_gene_variant	processed_transcript	MODIFIER
rs3795318	chr1	46029352	MAST2	G	A	54	0.278	SNP	White_blood_cell_count	.	upstream_gene_variant	processed_transcript	MODIFIER
rs925524	chr1	46031037	MAST2	A	G	136	0.701	SNP	Smoking_initiation__ever_regular_vs_never_regular___MTAG_,Smoking_initiation__ever_regular_vs_never_regular_,Smoking_initiation__ever_regular_vs_never_regular___MTAG_,Smoking_initiation__ever_regular_vs_never_regular_	NR,NR,NR,NR	synonymous_variant	protein_coding	LOW
rs9429088	chr1	46031828	MAST2	T	A	83	0.428	SNP	Red_blood_cell_count	.	upstream_gene_variant	processed_transcript	MODIFIER
rs7538978	chr1	46039382	MAST2	G	A	136	0.701	SNP	Sodium_levels	PIK3R3	downstream_gene_variant	protein_coding	MODIFIER
rs1707322	chr1	46039475	MAST2	A	G	136	0.701	SNP	Body_mass_index__joint_analysis_main_effects_and_physical_activity_interaction_,Body_mass_index__joint_analysis_main_effects_and_physical_activity_interaction_,Body_mass_index_in_physically_active_individuals,Body_mass_index,Body_mass_index,Body_mass_index,Body_mass_index__joint_analysis_main_effects_and_physical_activity_interaction_,Body_mass_index__joint_analysis_main_effects_and_physical_acti…	PIK3R3,PIK3R3,PIK3R3,PIK3R3,PIK3R3,NA,PIK3R3,PIK3R3,PIK3R3,PIK3R3,PIK3R3,NA,PIK3R3,PIK3R3,PIK3R3,PIK3R3,PIK3R3,NA,PIK3R3,PIK3R3,PIK3R3,PIK3R3,PIK3R3,NA,PIK3R3,PIK3R3,PIK3R3,PIK3R3,PIK3R3,NA,PIK3R3,PIK3R3,PIK3R3,PIK3R3,PIK3R3,NA	downstream_gene_variant	protein_coding	MODIFIER
rs1612092	chr1	46047340	PIK3R3	A	C	83	0.428	SNP	White_blood_cell_count	PIK3R3__RP4-533D7.4	intron_variant	protein_coding	MODIFIER
rs12142296	chr1	46076007	PIK3R3	T	G	37	0.191	SNP	Diastolic_blood_pressure	PIK3R3	intron_variant	protein_coding	MODIFIER
rs1085244	chr1	46098008	PIK3R3	C	A	79	0.411	SNP	Mean_corpuscular_hemoglobin	.	intron_variant	protein_coding	MODIFIER
rs11211257	chr1	46116261	PIK3R3	A	G	8	0.041	SNP	Estimated_glomerular_filtration_rate,Estimated_glomerular_filtration_rate,Estimated_glomerular_filtration_rate,Estimated_glomerular_filtration_rate	PIK3R3,PIK3R3,PIK3R3,PIK3R3	intron_variant	protein_coding	MODIFIER
rs66538782	chr1	46130564	RP4-533D7.5	G	GA	59	0.304	INDEL	Sum_neutrophil_eosinophil_counts	PIK3R3	upstream_gene_variant	antisense	MODIFIER
rs1355642	chr1	46133231	PIK3R3	A	G	84	0.433	SNP	Red_cell_distribution_width	.	upstream_gene_variant	protein_coding	MODIFIER
rs1707302	chr1	46135245	PIK3R3	A	G	115	0.593	SNP	Breast_cancer	PIK3R3__LOC101929626	upstream_gene_variant	protein_coding	MODIFIER
rs1416706	chr1	46137172	PIK3R3	G	A	115	0.593	SNP	Alcohol_consumption__drinks_per_week___MTAG_	NR	upstream_gene_variant	protein_coding	MODIFIER
[truncated: 97,434 more rows]
