# Supplementary material for: Genome diversity in Ukraine
Source: Gigascience. 2021 Jan 13;10(1):giaa159. doi: 10.1093/gigascience/giaa159 (PMC7804371; doi:10.1093/gigascience/giaa159)
Supplement: giaa159_Supplemental_Files [file giaa159_supplemental_files.zip › Table S5_all_differentiative_R2.xlsx]

## Sheet: Sheet1
ID	Chr	Position	Ref	Alt	Gene	Region	Type	Associated medical condition	Clinvar Classification	AC_ukr	AN_ukr	Ukr_altFreq	AC_rus	AN_rus	Rus_altFreq	AC	AN	1000g_eur_altFreq	FET vs. RUS (p-value)	FET vs. EUR (p-value)
rs6682385	chr1	14930	A	G	WASH7P	ncRNA_intronic	.	.	.	17	168	0.10119	16	42	0.380952	513	986	0.520284	4.72503e-05	2.2916e-06
rs2758118	chr1	15274	A	T	WASH7P	ncRNA_intronic	.	.	.	62	66	0.939394	17	36	0.472222	698	986	0.707911	1.57392e-07	1.18654e-05
rs557514207	chr1	15903	G	GC	WASH7P	ncRNA_exonic	.	.	.	104	134	0.776119	25	26	0.961538	456	986	0.462475	0.0293605	2.07434e-06
rs199745162	chr1	16949	A	C	WASH7P	ncRNA_exonic	.	.	.	32	194	0.164948	10	28	0.357143	16	986	0.0162272	0.0212466	9.87801e-07
rs200676709	chr1	69897	T	C	OR4F5	exonic	synonymous SNV	.	.	14	58	0.241379	20	32	0.625	783	986	0.794118	0.000557909	5.07555e-07
rs115209712	chr1	86331	A	G	OR4F5;LOC729737	intergenic	.	.	.	36	150	0.24	2	34	0.0588235	104	986	0.105477	0.018209	2.36519e-05
.	chr1	129010	AATG	A	.	.	.	.	.	7	102	0.0686275	24	38	0.631579	566	986	0.574037	5.86451e-07	1.12942e-06
rs113952007	chr1	690034	G	A	OR4F3;LOC100133331	intergenic	.	.	.	18	192	0.09375	9	40	0.225	23	986	0.0233266	0.028218	1.9396e-05
rs12029736	chr1	770988	A	G	LOC100288069	ncRNA_intronic	.	.	.	80	194	0.412371	28	46	0.608696	506	986	0.513185	0.0206908	0.0118453
rs200141114	chr1	816108	G	GA	LOC100288069;FAM87B	intergenic	.	.	.	5	148	0.0337838	6	40	0.15	140	986	0.141988	0.0130867	5.70909e-05
rs3115858	chr1	820510	A	T	FAM87B	downstream	.	.	.	150	192	0.78125	39	42	0.928571	862	986	0.874239	0.0300356	0.00137583
rs1064272	chr1	826420	A	T	LINC00115	ncRNA_exonic	.	.	.	77	158	0.487342	31	38	0.815789	144	986	0.146045	0.000234916	2.06726e-06
rs3115847	chr1	828014	G	A	LINC01128	ncRNA_intronic	.	.	.	32	96	0.333333	22	30	0.733333	796	986	0.807302	0.00023501	1.69437e-06
rs2341357	chr1	984618	A	C	PERM1;HES4	intergenic	.	.	.	8	70	0.114286	23	32	0.71875	677	986	0.686613	9.2431e-07	1.64707e-06
.	chr1	989068	GTTGA	G	.	.	.	.	.	27	116	0.232759	21	38	0.552632	586	986	0.59432	0.000469658	1.60463e-06
rs34712273	chr1	989148	C	A	PERM1;HES4	intergenic	.	.	.	50	132	0.378788	23	38	0.605263	572	986	0.580122	0.0158168	1.53738e-05
rs79271194	chr1	992993	A	G	PERM1;HES4	intergenic	.	.	.	66	188	0.351064	20	28	0.714286	944	986	0.957404	0.000354153	1.56418e-06
rs369296755	chr1	1015925	A	ATT	ISG15;AGRN	intergenic	.	.	.	5	176	0.0284091	19	44	0.431818	379	986	0.384381	1.21024e-07	2.29708e-06
.	chr1	1020060	GCC	G	.	.	.	.	.	1	60	0.0166667	12	26	0.461538	655	986	0.6643	6.77717e-07	1.55842e-06
.	chr1	1049114	GC	G	.	.	.	.	.	6	72	0.0833333	16	26	0.615385	712	986	0.72211	1.96772e-07	1.37863e-06
rs61766322	chr1	1068824	G	A	LOC100288175;RNF223	intergenic	.	.	.	6	168	0.0357143	6	30	0.2	430	986	0.436105	0.00357328	1.78498e-06
rs4970352	chr1	1081649	C	G	C1orf159	downstream	.	.	.	169	194	0.871134	45	46	0.978261	978	986	0.991886	0.0348108	3.92933e-07
rs11260590	chr1	1091690	G	A	C1orf159	intronic	.	.	.	1	168	0.00595238	3	40	0.075	112	986	0.11359	0.0231153	7.34883e-07
rs74048017	chr1	1134222	T	C	C1orf159;LINC01342	intergenic	.	.	.	29	188	0.154255	11	32	0.34375	320	986	0.324544	0.0225553	3.30731e-06
rs9442385	chr1	1161955	T	G	LINC01342;MIR200B	intergenic	.	.	.	178	194	0.917526	37	46	0.804348	941	986	0.954361	0.0322578	0.0487449
.	chr1	1163440	TC	T	.	.	.	.	.	178	194	0.917526	37	46	0.804348	698	986	0.707911	0.0322578	1.52427e-06
rs11260550	chr1	1187008	G	A	TTLL10	intronic	.	.	.	3	190	0.0157895	5	46	0.108696	118	986	0.119675	0.00812972	1.35086e-06
rs533697430	chr1	1187013	A	AT	TTLL10	intronic	.	.	.	1	190	0.00526316	5	44	0.113636	118	986	0.119675	0.000998373	1.22051e-06
rs61768484	chr1	1187016	C	T	TTLL10	intronic	.	.	.	2	190	0.0105263	5	44	0.113636	118	986	0.119675	0.00299893	1.25682e-06
rs113908945	chr1	1248478	G	T	C1QTNF12;UBE2J2	intergenic	.	.	.	6	190	0.0315789	4	30	0.133333	94	986	0.0953347	0.033056	0.00257185
rs139522421	chr1	1334508	C	A	TAS1R3	UTR3	.	.	.	2	194	0.0103093	3	46	0.0652174	40	986	0.040568	0.0498524	0.0338753
rs72634803	chr1	1334752	G	A	TAS1R3	UTR3	.	.	.	2	194	0.0103093	3	46	0.0652174	40	986	0.040568	0.0498524	0.0338753
rs142868903	chr1	1336665	G	A	DVL1	intronic	.	.	.	2	194	0.0103093	3	46	0.0652174	40	986	0.040568	0.0498524	0.0338753
rs307365	chr1	1341079	C	A	DVL1	intronic	.	.	.	187	194	0.963918	39	44	0.886364	910	986	0.922921	0.0495045	0.0448637
.	chr1	1355779	GA	G	.	.	.	.	.	146	188	0.776596	33	34	0.970588	986	986	1	0.00786521	9.62959e-07
rs564906656	chr1	1360502	G	GGGGGCGGGC	MXRA8	intronic	.	.	.	188	194	0.969072	39	44	0.886364	906	986	0.918864	0.0335054	0.0145783
rs2649610	chr1	1361833	G	C	MXRA8	intronic	.	.	.	185	194	0.953608	38	46	0.826087	860	986	0.872211	0.00628591	0.000750034
rs2649611	chr1	1361836	A	G	MXRA8	intronic	.	.	.	188	194	0.969072	40	46	0.869565	905	986	0.91785	0.013428	0.0101705
rs144026922	chr1	1364191	G	A	MXRA8	upstream	.	.	.	3	194	0.0154639	4	46	0.0869565	48	986	0.0486815	0.0267735	0.0338406
rs113434969	chr1	1366187	A	AGT	MXRA8;AURKAIP1	intergenic	.	.	.	16	194	0.0824742	9	46	0.195652	4	986	0.0040568	0.0322578	1.07359e-07
rs146482883	chr1	1366262	A	G	MXRA8;AURKAIP1	intergenic	.	.	.	3	192	0.015625	4	26	0.153846	49	986	0.0496957	0.00441865	0.0338833
.	chr1	1367670	GGTGA	G	.	.	.	.	.	6	192	0.03125	9	46	0.195652	104	986	0.105477	0.000368736	0.000594039
rs138128469	chr1	1384725	T	C	CCNL2	downstream	.	.	.	3	194	0.0154639	4	46	0.0869565	48	986	0.0486815	0.0267735	0.0338406
rs143567956	chr1	1386888	G	A	CCNL2	UTR3	.	.	.	3	194	0.0154639	4	46	0.0869565	48	986	0.0486815	0.0267735	0.0338406
rs142365476	chr1	1394638	T	C	CCNL2	intronic	.	.	.	3	194	0.0154639	4	44	0.0909091	49	986	0.0496957	0.0234854	0.0338794
rs144228847	chr1	1404344	C	T	MRPL20	intronic	.	.	.	3	194	0.0154639	4	46	0.0869565	48	986	0.0486815	0.0267735	0.0338406
rs12745478	chr1	1524664	A	G	ATAD3A	intronic	.	.	.	2	188	0.0106383	9	46	0.195652	150	986	0.15213	8.86345e-06	2.32956e-06
rs1571148	chr1	1537160	T	G	TMEM240	intronic	.	.	.	55	194	0.283505	20	44	0.454545	388	986	0.393509	0.0319564	0.00443568
rs7290	chr1	1541864	T	C	SSU72	UTR3	.	.	.	41	194	0.21134	17	46	0.369565	302	986	0.306288	0.0341259	0.00732916
rs3766180	chr1	1542773	T	C	SSU72	intronic	.	.	.	41	194	0.21134	17	44	0.386364	302	986	0.306288	0.0195016	0.00732916
rs3766179	chr1	1542793	C	G	SSU72	intronic	.	.	.	41	194	0.21134	17	46	0.369565	302	986	0.306288	0.0341259	0.00732916
rs3766178	chr1	1542800	T	C	SSU72	intronic	.	.	.	41	194	0.21134	17	46	0.369565	302	986	0.306288	0.0341259	0.00732916
rs6665973	chr1	1543500	T	G	SSU72	intronic	.	.	.	41	194	0.21134	17	46	0.369565	302	986	0.306288	0.0341259	0.00732916
rs7533	chr1	1543953	A	G	SSU72	exonic	synonymous SNV	.	.	41	194	0.21134	17	46	0.369565	302	986	0.306288	0.0341259	0.00732916
rs9329413	chr1	1545795	C	A	SSU72	intronic	.	.	.	41	194	0.21134	17	46	0.369565	303	986	0.307302	0.0341259	0.00728503
.	chr1	1550064	GC	G	.	.	.	.	.	41	194	0.21134	17	44	0.386364	301	986	0.305274	0.0195016	0.0092394
rs35093489	chr1	1550068	C	A	SSU72	intronic	.	.	.	41	194	0.21134	17	46	0.369565	302	986	0.306288	0.0341259	0.00732916
rs3835461	chr1	1551557	A	AG	SSU72	intronic	.	.	.	40	194	0.206186	17	46	0.369565	299	986	0.303245	0.0325075	0.00698179
rs3766175	chr1	1551559	A	T	SSU72	intronic	.	.	.	40	194	0.206186	17	46	0.369565	299	986	0.303245	0.0325075	0.00698179
.	chr1	1557495	CAT	C	.	.	.	.	.	41	194	0.21134	17	44	0.386364	307	986	0.311359	0.0195016	0.00571941
rs3835460	chr1	1558726	C	CA	SSU72	intronic	.	.	.	41	194	0.21134	17	42	0.404762	300	986	0.30426	0.0163737	0.00923915
rs12410854	chr1	1560765	T	C	SSU72	intronic	.	.	.	39	194	0.201031	17	46	0.369565	284	986	0.288032	0.0199631	0.0135147
rs3766169	chr1	1561821	A	C	SSU72	intronic	.	.	.	41	194	0.21134	17	46	0.369565	300	986	0.30426	0.0341259	0.00923915
.	chr1	1562261	TTTTC	T	.	.	.	.	.	39	194	0.201031	17	46	0.369565	284	986	0.288032	0.0199631	0.0135147
rs7552586	chr1	1569180	T	A	SSU72	intronic	.	.	.	34	186	0.182796	17	44	0.386364	342	986	0.346856	0.00768006	7.24587e-06
rs61774865	chr1	1572532	A	C	SSU72	intronic	.	.	.	45	194	0.231959	17	42	0.404762	343	986	0.34787	0.0320963	0.00147713
.	chr1	1574032	AAAG	A	.	.	.	.	.	39	194	0.201031	16	44	0.363636	321	986	0.325558	0.0286803	0.000457537
.	chr1	1596162	GAGC	G	.	.	.	.	.	17	170	0.1	10	36	0.277778	218	986	0.221095	0.0112064	0.000179463
rs67112328	chr1	1612562	T	TC	LOC105378586;MIB2	intergenic	.	.	.	43	190	0.226316	18	46	0.391304	351	986	0.355984	0.0255453	0.000417682
rs3765908	chr1	1641275	A	G	CDK11B	intronic	.	.	.	27	188	0.143617	10	34	0.294118	276	986	0.279919	0.0433896	5.65324e-05
rs111702757	chr1	1657085	C	CTAA	CDK11B	intronic	.	.	.	55	194	0.283505	17	36	0.472222	34	986	0.0344828	0.0314414	7.80929e-07
rs1109644	chr1	1664757	T	C	SLC35E2B	UTR3	.	.	.	2	178	0.011236	11	46	0.23913	289	986	0.293103	5.39521e-07	1.99544e-06
rs78107173	chr1	1705799	A	G	CDK11A	intronic	.	.	.	21	156	0.134615	22	40	0.55	256	986	0.259635	1.21155e-06	0.00057979
rs3765909	chr1	1708486	C	A	CDK11A	intronic	.	.	.	28	178	0.157303	23	40	0.575	28	986	0.0283976	1.21219e-06	3.28122e-07
rs201159473	chr1	1714635	A	G	CDK11A	intronic	.	.	.	145	190	0.763158	36	38	0.947368	594	986	0.602434	0.00805172	2.60447e-05
rs76473385	chr1	1714638	G	T	CDK11A	intronic	.	.	.	148	190	0.778947	36	38	0.947368	594	986	0.602434	0.0133629	3.67693e-06
rs200217868	chr1	1738606	C	T	SLC35E2A	intronic	.	.	.	2	22	0.0909091	15	40	0.375	447	986	0.453347	0.0188546	0.000690784
rs113944771	chr1	1740017	C	T	SLC35E2A	intronic	.	.	.	18	80	0.225	22	46	0.478261	417	986	0.422921	0.00509826	0.000530638
rs75832661	chr1	1741733	T	C	SLC35E2A	intronic	.	.	.	45	174	0.258621	20	42	0.47619	470	986	0.476673	0.00837842	3.02718e-06
rs494264	chr1	1749826	A	G	SLC35E2A;NADK	intergenic	.	.	.	25	160	0.15625	25	40	0.625	495	986	0.502028	6.61588e-07	2.07021e-06
rs36072825	chr1	1750428	G	C	NADK	downstream	.	.	.	42	176	0.238636	24	44	0.545455	485	986	0.491886	0.000170269	2.35878e-06
rs34464301	chr1	1750440	G	A	NADK	downstream	.	.	.	31	176	0.176136	24	42	0.571429	485	986	0.491886	1.70159e-06	2.37533e-06
rs17777942	chr1	1975350	C	T	CFAP74	intronic	.	.	.	10	194	0.0515464	7	46	0.152174	21	986	0.0212982	0.0255081	0.0247472
rs115150958	chr1	2031643	A	G	GABRD	downstream	.	.	.	1	194	0.00515464	2	26	0.0769231	109	986	0.110548	0.0375027	1.04663e-06
rs74046934	chr1	2121519	A	G	PRKCZ	intronic	.	.	.	20	178	0.11236	0	32	0	332	986	0.336714	0.0487479	2.14886e-06
rs2843158	chr1	2305319	G	C	SKI	intronic	.	.	.	173	194	0.891753	44	44	1	929	986	0.942191	0.016992	0.016507
rs149761185	chr1	2327151	A	AACAC	MORN1	intronic	.	.	.	2	60	0.0333333	21	36	0.583333	637	986	0.646045	5.18867e-07	8.17177e-07
.	chr1	2342886	AT	A	.	.	.	.	.	2	162	0.0123457	4	30	0.133333	122	986	0.123732	0.00592633	1.62719e-06
rs6682346	chr1	2363829	A	T	MORN1	intronic	.	.	.	38	186	0.204301	20	46	0.434783	340	986	0.344828	0.00213579	0.000155244
rs12026746	chr1	2364484	C	T	MORN1	intronic	.	.	.	1	184	0.00543478	7	44	0.159091	148	986	0.150101	4.51858e-05	1.58619e-06
rs7539098	chr1	2364657	A	T	MORN1	intronic	.	.	.	45	182	0.247253	27	46	0.586957	500	986	0.507099	2.72715e-05	2.45261e-06
rs7539099	chr1	2364658	A	T	MORN1	intronic	.	.	.	45	182	0.247253	27	44	0.613636	500	986	0.507099	8.13043e-06	2.45261e-06
rs202034166	chr1	2365236	C	T	MORN1	intronic	.	.	.	27	182	0.148352	20	46	0.434783	325	986	0.329615	6.34296e-05	2.63587e-06
rs199965341	chr1	2365333	G	A	MORN1	intronic	.	.	.	12	156	0.0769231	20	46	0.434783	341	986	0.345842	8.7569e-07	1.53564e-06
rs10910057	chr1	2365383	T	C	MORN1	intronic	.	.	.	4	92	0.0434783	35	46	0.76087	761	986	0.771805	5.24937e-07	1.68441e-06
rs7366927	chr1	2366021	T	C	MORN1	intronic	.	.	.	32	134	0.238806	27	46	0.586957	509	986	0.516227	4.12945e-05	2.07546e-06
rs186678329	chr1	2372762	C	G	MORN1	intronic	.	.	.	103	194	0.530928	0	46	0	306	986	0.310345	7.05548e-07	2.13748e-06
rs28731053	chr1	2629828	C	A	MMEL1	intronic	.	.	.	13	108	0.12037	0	38	0	23	986	0.0233266	0.0212982	1.38608e-05
rs11486042	chr1	2632573	G	A	MMEL1	intronic	.	.	.	60	106	0.566038	13	46	0.282609	168	986	0.170385	0.00147775	1.94069e-06
rs6686754	chr1	2654333	T	C	TTC34	intronic	.	.	.	2	162	0.0123457	17	34	0.5	489	986	0.495943	1.88582e-07	3.09575e-06
rs6676347	chr1	2849663	G	A	TTC34;ACTRT2	intergenic	.	.	.	194	194	1	22	26	0.846154	745	986	0.755578	0.000157423	1.31916e-06
rs1104934	chr1	2970239	C	T	TTC34;ACTRT2	intergenic	.	.	.	2	194	0.0103093	5	46	0.108696	61	986	0.0618661	0.00330482	0.0014128
rs67908307	chr1	3037733	T	C	ACTRT2;PRDM16-DT	intergenic	.	.	.	20	192	0.104167	10	46	0.217391	160	986	0.162272	0.0479988	0.0478136
.	chr1	3092322	CCTGAGGGTAT	C	.	.	.	.	.	170	194	0.876289	32	44	0.727273	806	986	0.817444	0.0190339	0.048642
rs11577655	chr1	3202925	C	T	PRDM16	intronic	.	.	.	22	194	0.113402	11	46	0.23913	172	986	0.174442	0.0331275	0.0344925
rs55818771	chr1	3371787	C	T	PRDM16	intronic	.	.	.	26	194	0.134021	1	46	0.0217391	52	986	0.0527383	0.0350044	0.000187268
rs7549050	chr1	3426681	A	G	PRDM16	intronic	.	.	.	17	194	0.0876289	10	46	0.217391	140	986	0.141988	0.0188061	0.0485888
rs55833861	chr1	3427371	T	C	PRDM16	intronic	.	.	.	20	194	0.103093	10	46	0.217391	191	986	0.193712	0.0464843	0.00202974
rs56196310	chr1	3427496	G	T	PRDM16	intronic	.	.	.	20	194	0.103093	10	46	0.217391	190	986	0.192698	0.0464843	0.00205094
rs61759212	chr1	3427912	A	G	PRDM16	intronic	.	.	.	20	194	0.103093	10	46	0.217391	190	986	0.192698	0.0464843	0.00205094
rs10752734	chr1	3433570	T	C	PRDM16	intronic	.	.	.	50	172	0.290698	17	30	0.566667	473	986	0.479716	0.0055082	4.24091e-06
rs2493316	chr1	3482891	T	C	ARHGEF16;MEGF6	intergenic	.	.	.	188	194	0.969072	41	46	0.891304	914	986	0.926978	0.0389374	0.0272503
rs61759245	chr1	3496950	C	G	MEGF6	intronic	.	.	.	2	194	0.0103093	3	46	0.0652174	38	986	0.0385396	0.0498524	0.0493782
rs7516662	chr1	3501607	A	G	MEGF6	intronic	.	.	.	192	194	0.989691	43	46	0.934783	945	986	0.958418	0.0498524	0.0340802
rs61762171	chr1	3532245	G	A	MEGF6	intronic	.	.	.	2	194	0.0103093	3	46	0.0652174	41	986	0.0415822	0.0498524	0.0340802
rs61762207	chr1	3591957	T	C	MEGF6	intronic	.	.	.	22	194	0.113402	10	42	0.238095	189	986	0.191684	0.0450185	0.010086
.	chr1	3679807	CTCTCTG	C	.	.	.	.	.	7	152	0.0460526	10	38	0.263158	243	986	0.24645	0.000235168	1.52355e-06
rs9424297	chr1	3788987	C	T	LRRC47	intronic	.	.	.	37	194	0.190722	3	46	0.0652174	118	986	0.119675	0.0466645	0.0102426
rs10797350	chr1	3867056	T	C	DFFB	intronic	.	.	.	149	194	0.768041	44	46	0.956522	821	986	0.832657	0.00313185	0.0395314
rs10752726	chr1	3867099	T	G	DFFB	intronic	.	.	.	132	194	0.680412	42	46	0.913043	754	986	0.764706	0.000893418	0.017959
rs12734981	chr1	3869327	C	T	DFFB	intronic	.	.	.	5	194	0.0257732	5	46	0.108696	87	986	0.0882353	0.0248135	0.00182465
rs12739949	chr1	3870012	C	G	DFFB	intronic	.	.	.	5	194	0.0257732	5	46	0.108696	87	986	0.0882353	0.0248135	0.00182465
rs12740232	chr1	3870181	C	T	DFFB	intronic	.	.	.	5	194	0.0257732	5	46	0.108696	87	986	0.0882353	0.0248135	0.00182465
rs36081432	chr1	3875746	C	T	DFFB	intronic	.	.	.	5	194	0.0257732	5	46	0.108696	90	986	0.0912779	0.0248135	0.00126822
rs12741752	chr1	3900688	T	C	LINC01134	ncRNA_intronic	.	.	.	5	194	0.0257732	8	44	0.181818	100	986	0.10142	0.00047437	0.000269916
rs35031681	chr1	3909147	C	T	LINC01134	ncRNA_intronic	.	.	.	5	194	0.0257732	7	46	0.152174	98	986	0.0993915	0.00230161	0.000404992
rs35620403	chr1	3912190	G	A	LINC01134	ncRNA_intronic	.	.	.	62	194	0.319588	23	46	0.5	410	986	0.415822	0.0260299	0.0129258
rs114621797	chr1	3919277	A	G	LINC01134;LINC01346	intergenic	.	.	.	6	194	0.0309278	7	46	0.152174	71	986	0.0720081	0.00425361	0.0374049
rs137901447	chr1	3921180	T	TG	LINC01134;LINC01346	intergenic	.	.	.	6	194	0.0309278	7	46	0.152174	72	986	0.0730223	0.00425361	0.0272503
rs111276937	chr1	3921658	A	G	LINC01134;LINC01346	intergenic	.	.	.	6	194	0.0309278	7	46	0.152174	72	986	0.0730223	0.00425361	0.0272503
rs111412332	chr1	3921683	T	G	LINC01134;LINC01346	intergenic	.	.	.	6	194	0.0309278	7	46	0.152174	72	986	0.0730223	0.00425361	0.0272503
.	chr1	3921765	TA	T	.	.	.	.	.	6	194	0.0309278	7	46	0.152174	73	986	0.0740365	0.00425361	0.0271411
rs112851425	chr1	3923164	C	T	LINC01134;LINC01346	intergenic	.	.	.	6	194	0.0309278	7	46	0.152174	71	986	0.0720081	0.00425361	0.0374049
rs10915564	chr1	3999939	C	A	LINC01346;LINC01777	intergenic	.	.	.	63	136	0.463235	22	30	0.733333	721	986	0.731237	0.00863126	2.04945e-06
rs191128484	chr1	4045544	G	A	LINC01346;LINC01777	intergenic	.	.	.	9	194	0.0463918	6	46	0.130435	9	986	0.00912779	0.0452957	0.000922095
rs35953644	chr1	4054841	C	T	LINC01346;LINC01777	intergenic	.	.	.	36	194	0.185567	2	46	0.0434783	121	986	0.122718	0.0139916	0.0273309
rs6665849	chr1	4064377	G	C	LINC01346;LINC01777	intergenic	.	.	.	16	124	0.129032	19	32	0.59375	204	986	0.206897	2.33176e-07	0.042025
.	chr1	4064784	TCA	T	.	.	.	.	.	15	126	0.119048	0	36	0	41	986	0.0415822	0.0245704	0.000796864
rs10915388	chr1	4065995	C	A	LINC01346;LINC01777	intergenic	.	.	.	16	122	0.131148	0	28	0	61	986	0.0618661	0.043154	0.00784926
rs4639725	chr1	4079871	C	T	LINC01346;LINC01777	intergenic	.	.	.	175	194	0.902062	34	46	0.73913	824	986	0.8357	0.00608498	0.0215818
rs113611777	chr1	4087075	G	GGAT	LINC01346;LINC01777	intergenic	.	.	.	181	194	0.93299	37	46	0.804348	813	986	0.824544	0.0185433	5.79651e-05
rs4548406	chr1	4091691	T	C	LINC01346;LINC01777	intergenic	.	.	.	173	194	0.891753	34	46	0.73913	812	986	0.823529	0.0148397	0.0197192
rs4654410	chr1	4092146	C	T	LINC01346;LINC01777	intergenic	.	.	.	173	194	0.891753	34	46	0.73913	812	986	0.823529	0.0148397	0.0197192
rs12084286	chr1	4189091	A	G	LINC01346;LINC01777	intergenic	.	.	.	73	194	0.376289	25	46	0.543478	266	986	0.269777	0.0455472	0.0040652
rs11808641	chr1	4190873	A	G	LINC01346;LINC01777	intergenic	.	.	.	73	194	0.376289	25	46	0.543478	266	986	0.269777	0.0455472	0.0040652
.	chr1	4214091	CCTTCCTTCCTTT	C	.	.	.	.	.	41	182	0.225275	28	46	0.608696	460	986	0.466531	1.3902e-06	1.91576e-06
rs10915473	chr1	4214125	C	T	LINC01346;LINC01777	intergenic	.	.	.	86	106	0.811321	41	42	0.97619	956	986	0.969574	0.00813624	1.15117e-06
rs7528938	chr1	4224859	C	T	LINC01346;LINC01777	intergenic	.	.	.	100	194	0.515464	14	46	0.304348	594	986	0.602434	0.0132836	0.0256463
rs351615	chr1	4310325	G	A	LINC01346;LINC01777	intergenic	.	.	.	144	194	0.742268	42	46	0.913043	801	986	0.812373	0.0108352	0.0302726
.	chr1	4311048	TA	T	.	.	.	.	.	144	194	0.742268	42	46	0.913043	803	986	0.814402	0.0108352	0.0234166
rs351613	chr1	4314211	A	C	LINC01346;LINC01777	intergenic	.	.	.	144	194	0.742268	42	46	0.913043	804	986	0.815416	0.0108352	0.0228658
rs113775394	chr1	4336631	T	A	LINC01346;LINC01777	intergenic	.	.	.	36	160	0.225	20	34	0.588235	316	986	0.320487	9.88354e-05	0.0161349
rs112080305	chr1	4336720	A	G	LINC01346;LINC01777	intergenic	.	.	.	47	192	0.244792	14	30	0.466667	474	986	0.48073	0.0155833	2.41116e-06
rs114537799	chr1	4343459	C	T	LINC01346;LINC01777	intergenic	.	.	.	22	178	0.123596	13	44	0.295455	212	986	0.21501	0.00963827	0.0043501
rs114023934	chr1	4343467	A	G	LINC01346;LINC01777	intergenic	.	.	.	16	158	0.101266	13	30	0.433333	212	986	0.21501	4.38359e-05	0.000557361
rs102085	chr1	4359894	G	A	LINC01346;LINC01777	intergenic	.	.	.	45	192	0.234375	18	46	0.391304	319	986	0.323529	0.0400971	0.016635
rs72633589	chr1	4508808	G	A	LINC01777;LINC01646	intergenic	.	.	.	12	194	0.0618557	9	44	0.204545	116	986	0.117647	0.00595589	0.0225033
rs4568797	chr1	4513008	G	T	LINC01777;LINC01646	intergenic	.	.	.	67	194	0.345361	25	46	0.543478	425	986	0.431034	0.0177429	0.0313299
rs72634904	chr1	4520497	C	T	LINC01777;LINC01646	intergenic	.	.	.	7	188	0.037234	10	40	0.25	127	986	0.128803	7.48693e-05	8.80097e-05
rs57374319	chr1	4585868	C	T	LINC01646;AJAP1	intergenic	.	.	.	14	194	0.0721649	9	46	0.195652	120	986	0.121704	0.0215334	0.0477114
rs10915566	chr1	4588720	C	T	LINC01646;AJAP1	intergenic	.	.	.	14	194	0.0721649	9	46	0.195652	120	986	0.121704	0.0215334	0.0477114
rs2176113	chr1	4588765	C	T	LINC01646;AJAP1	intergenic	.	.	.	14	194	0.0721649	9	46	0.195652	120	986	0.121704	0.0215334	0.0477114
rs10915567	chr1	4590581	A	T	LINC01646;AJAP1	intergenic	.	.	.	14	194	0.0721649	9	46	0.195652	120	986	0.121704	0.0215334	0.0477114
rs12079284	chr1	4591144	G	A	LINC01646;AJAP1	intergenic	.	.	.	14	194	0.0721649	9	46	0.195652	120	986	0.121704	0.0215334	0.0477114
rs10489134	chr1	4591945	G	C	LINC01646;AJAP1	intergenic	.	.	.	14	194	0.0721649	9	46	0.195652	120	986	0.121704	0.0215334	0.0477114
rs139584474	chr1	4592967	G	GTC	LINC01646;AJAP1	intergenic	.	.	.	14	194	0.0721649	9	46	0.195652	121	986	0.122718	0.0215334	0.047748
rs10799248	chr1	4596801	G	A	LINC01646;AJAP1	intergenic	.	.	.	14	194	0.0721649	9	46	0.195652	120	986	0.121704	0.0215334	0.0477114
rs12726707	chr1	4598295	T	A	LINC01646;AJAP1	intergenic	.	.	.	52	194	0.268041	18	32	0.5625	443	986	0.44929	0.00161438	5.11548e-06
rs67730516	chr1	4714176	G	A	AJAP1	intronic	.	.	.	3	194	0.0154639	5	46	0.108696	56	986	0.0567951	0.00753523	0.0113179
rs16839502	chr1	4717567	A	T	AJAP1	intronic	.	.	.	3	194	0.0154639	5	46	0.108696	58	986	0.0588235	0.00753523	0.0116584
rs10799258	chr1	4718393	T	C	AJAP1	intronic	.	.	.	5	194	0.0257732	5	46	0.108696	62	986	0.0628803	0.0248135	0.0412366
rs12239770	chr1	4718798	T	C	AJAP1	intronic	.	.	.	1	194	0.00515464	5	46	0.108696	38	986	0.0385396	0.00110462	0.0137443
rs72857995	chr1	4719596	G	C	AJAP1	intronic	.	.	.	3	194	0.0154639	5	46	0.108696	61	986	0.0618661	0.00753523	0.00533599
rs12566272	chr1	4723082	G	A	AJAP1	intronic	.	.	.	2	194	0.0103093	5	46	0.108696	53	986	0.0537525	0.00330482	0.00480249
rs3753700	chr1	4724329	G	A	AJAP1	intronic	.	.	.	2	194	0.0103093	5	46	0.108696	51	986	0.0517241	0.00330482	0.00716074
rs3820252	chr1	4724496	C	T	AJAP1	intronic	.	.	.	2	194	0.0103093	5	46	0.108696	52	986	0.0527383	0.00330482	0.00733726
.	chr1	4724670	TCCTGCACCTGCTGTGCCCCTGGCTCCCAGCAC	T	.	.	.	.	.	2	194	0.0103093	8	46	0.173913	55	986	0.0557809	3.53167e-05	0.00502033
rs4554693	chr1	4724790	C	T	AJAP1	intronic	.	.	.	2	194	0.0103093	8	46	0.173913	54	986	0.0547667	3.53167e-05	0.00483245
rs116781312	chr1	4781753	C	T	AJAP1	intronic	.	.	.	1	194	0.00515464	7	46	0.152174	30	986	0.030426	4.38701e-05	0.0469406
rs78044233	chr1	4860930	T	C	AJAP1;MIR4689	intergenic	.	.	.	78	174	0.448276	28	40	0.7	612	986	0.62069	0.00486542	2.58661e-05
rs76187045	chr1	4860938	G	A	AJAP1;MIR4689	intergenic	.	.	.	76	176	0.431818	28	42	0.666667	612	986	0.62069	0.00937127	6.14674e-06
.	chr1	4861606	GTTGT	G	.	.	.	.	.	30	166	0.180723	28	46	0.608696	598	986	0.606491	3.50058e-07	2.00329e-06
rs12057393	chr1	4885578	G	A	AJAP1;MIR4689	intergenic	.	.	.	37	140	0.264286	27	34	0.794118	581	986	0.589249	6.87088e-07	1.86537e-06
.	chr1	4959903	GGAAGA	G	.	.	.	.	.	11	166	0.0662651	21	36	0.583333	425	986	0.431034	4.55807e-07	2.46811e-06
rs72634187	chr1	4961399	C	T	AJAP1;MIR4689	intergenic	.	.	.	2	194	0.0103093	3	46	0.0652174	38	986	0.0385396	0.0498524	0.0493782
rs72634189	chr1	4961622	G	A	AJAP1;MIR4689	intergenic	.	.	.	2	194	0.0103093	3	46	0.0652174	38	986	0.0385396	0.0498524	0.0493782
rs72634191	chr1	4961731	A	G	AJAP1;MIR4689	intergenic	.	.	.	2	194	0.0103093	3	46	0.0652174	38	986	0.0385396	0.0498524	0.0493782
rs111283371	chr1	4961828	T	C	AJAP1;MIR4689	intergenic	.	.	.	2	194	0.0103093	3	46	0.0652174	38	986	0.0385396	0.0498524	0.0493782
rs111672890	chr1	4961881	A	G	AJAP1;MIR4689	intergenic	.	.	.	2	194	0.0103093	3	46	0.0652174	38	986	0.0385396	0.0498524	0.0493782
rs12118118	chr1	4961995	A	G	AJAP1;MIR4689	intergenic	.	.	.	2	194	0.0103093	3	46	0.0652174	38	986	0.0385396	0.0498524	0.0493782
rs113107463	chr1	4962343	C	CACAA	AJAP1;MIR4689	intergenic	.	.	.	2	194	0.0103093	3	46	0.0652174	38	986	0.0385396	0.0498524	0.0493782
rs12119864	chr1	4962707	T	C	AJAP1;MIR4689	intergenic	.	.	.	2	194	0.0103093	3	46	0.0652174	38	986	0.0385396	0.0498524	0.0493782
rs72634196	chr1	4963231	C	T	AJAP1;MIR4689	intergenic	.	.	.	2	194	0.0103093	3	46	0.0652174	38	986	0.0385396	0.0498524	0.0493782
rs72634198	chr1	4963329	A	G	AJAP1;MIR4689	intergenic	.	.	.	2	194	0.0103093	3	46	0.0652174	38	986	0.0385396	0.0498524	0.0493782
rs72634199	chr1	4963352	A	G	AJAP1;MIR4689	intergenic	.	.	.	2	194	0.0103093	3	46	0.0652174	38	986	0.0385396	0.0498524	0.0493782
rs72634201	chr1	4963996	G	A	AJAP1;MIR4689	intergenic	.	.	.	2	194	0.0103093	3	46	0.0652174	38	986	0.0385396	0.0498524	0.0493782
rs72634202	chr1	4964057	T	C	AJAP1;MIR4689	intergenic	.	.	.	2	194	0.0103093	3	46	0.0652174	38	986	0.0385396	0.0498524	0.0493782
rs72635303	chr1	4964398	A	G	AJAP1;MIR4689	intergenic	.	.	.	2	194	0.0103093	3	46	0.0652174	38	986	0.0385396	0.0498524	0.0493782
rs72635304	chr1	4964433	A	G	AJAP1;MIR4689	intergenic	.	.	.	2	194	0.0103093	3	46	0.0652174	38	986	0.0385396	0.0498524	0.0493782
rs72635306	chr1	4964450	T	G	AJAP1;MIR4689	intergenic	.	.	.	2	194	0.0103093	3	46	0.0652174	38	986	0.0385396	0.0498524	0.0493782
rs140619	chr1	4964731	A	C	AJAP1;MIR4689	intergenic	.	.	.	2	194	0.0103093	3	46	0.0652174	38	986	0.0385396	0.0498524	0.0493782
rs140620	chr1	4964739	C	G	AJAP1;MIR4689	intergenic	.	.	.	2	194	0.0103093	3	46	0.0652174	38	986	0.0385396	0.0498524	0.0493782
rs3101218	chr1	4964969	G	C	AJAP1;MIR4689	intergenic	.	.	.	2	194	0.0103093	3	46	0.0652174	38	986	0.0385396	0.0498524	0.0493782
rs3101219	chr1	4965000	T	C	AJAP1;MIR4689	intergenic	.	.	.	2	194	0.0103093	3	46	0.0652174	38	986	0.0385396	0.0498524	0.0493782
rs3101220	chr1	4965079	G	C	AJAP1;MIR4689	intergenic	.	.	.	2	194	0.0103093	3	46	0.0652174	38	986	0.0385396	0.0498524	0.0493782
rs3101221	chr1	4965157	C	A	AJAP1;MIR4689	intergenic	.	.	.	2	194	0.0103093	3	44	0.0681818	38	986	0.0385396	0.0451404	0.0493782
rs3128679	chr1	4965249	A	G	AJAP1;MIR4689	intergenic	.	.	.	2	194	0.0103093	3	46	0.0652174	38	986	0.0385396	0.0498524	0.0493782
rs3128680	chr1	4965509	G	A	AJAP1;MIR4689	intergenic	.	.	.	2	194	0.0103093	3	46	0.0652174	37	986	0.0375254	0.0498524	0.0495214
rs3101222	chr1	4965510	C	G	AJAP1;MIR4689	intergenic	.	.	.	2	194	0.0103093	3	46	0.0652174	37	986	0.0375254	0.0498524	0.0495214
rs3101223	chr1	4965715	A	G	AJAP1;MIR4689	intergenic	.	.	.	2	194	0.0103093	3	46	0.0652174	37	986	0.0375254	0.0498524	0.0495214
rs3128681	chr1	4966181	G	A	AJAP1;MIR4689	intergenic	.	.	.	2	194	0.0103093	3	46	0.0652174	37	986	0.0375254	0.0498524	0.0495214
rs1017724	chr1	4966379	C	T	AJAP1;MIR4689	intergenic	.	.	.	2	194	0.0103093	3	46	0.0652174	37	986	0.0375254	0.0498524	0.0495214
rs1017726	chr1	4966452	A	G	AJAP1;MIR4689	intergenic	.	.	.	2	194	0.0103093	3	46	0.0652174	37	986	0.0375254	0.0498524	0.0495214
rs3128682	chr1	4966556	A	G	AJAP1;MIR4689	intergenic	.	.	.	2	194	0.0103093	3	46	0.0652174	37	986	0.0375254	0.0498524	0.0495214
rs3128683	chr1	4966612	G	T	AJAP1;MIR4689	intergenic	.	.	.	2	194	0.0103093	3	46	0.0652174	37	986	0.0375254	0.0498524	0.0495214
rs34841047	chr1	4966666	T	C	AJAP1;MIR4689	intergenic	.	.	.	2	194	0.0103093	3	46	0.0652174	37	986	0.0375254	0.0498524	0.0495214
rs72635314	chr1	4966697	G	A	AJAP1;MIR4689	intergenic	.	.	.	2	194	0.0103093	3	46	0.0652174	37	986	0.0375254	0.0498524	0.0495214
rs72635316	chr1	4966799	T	C	AJAP1;MIR4689	intergenic	.	.	.	2	194	0.0103093	3	46	0.0652174	37	986	0.0375254	0.0498524	0.0495214
rs72635317	chr1	4966850	T	G	AJAP1;MIR4689	intergenic	.	.	.	2	194	0.0103093	3	46	0.0652174	37	986	0.0375254	0.0498524	0.0495214
rs12122012	chr1	4967441	G	C	AJAP1;MIR4689	intergenic	.	.	.	2	194	0.0103093	3	46	0.0652174	37	986	0.0375254	0.0498524	0.0495214
rs12129823	chr1	4967529	C	A	AJAP1;MIR4689	intergenic	.	.	.	2	194	0.0103093	3	46	0.0652174	37	986	0.0375254	0.0498524	0.0495214
rs12122183	chr1	4967927	G	A	AJAP1;MIR4689	intergenic	.	.	.	2	194	0.0103093	3	46	0.0652174	37	986	0.0375254	0.0498524	0.0495214
rs56016205	chr1	4972979	G	C	AJAP1;MIR4689	intergenic	.	.	.	2	194	0.0103093	3	46	0.0652174	40	986	0.040568	0.0498524	0.0338753
rs56190527	chr1	4973182	G	A	AJAP1;MIR4689	intergenic	.	.	.	2	194	0.0103093	3	46	0.0652174	40	986	0.040568	0.0498524	0.0338753
rs117245407	chr1	4973376	G	A	AJAP1;MIR4689	intergenic	.	.	.	2	194	0.0103093	3	46	0.0652174	40	986	0.040568	0.0498524	0.0338753
rs117630512	chr1	4973377	C	T	AJAP1;MIR4689	intergenic	.	.	.	2	194	0.0103093	3	46	0.0652174	40	986	0.040568	0.0498524	0.0338753
rs112276688	chr1	4973383	G	A	AJAP1;MIR4689	intergenic	.	.	.	2	194	0.0103093	3	46	0.0652174	40	986	0.040568	0.0498524	0.0338753
.	chr1	4973625	TC	T	.	.	.	.	.	2	194	0.0103093	3	46	0.0652174	40	986	0.040568	0.0498524	0.0338753
rs72635326	chr1	4973753	C	G	AJAP1;MIR4689	intergenic	.	.	.	2	194	0.0103093	3	46	0.0652174	40	986	0.040568	0.0498524	0.0338753
rs12128545	chr1	4974094	G	A	AJAP1;MIR4689	intergenic	.	.	.	2	194	0.0103093	3	46	0.0652174	40	986	0.040568	0.0498524	0.0338753
rs12126894	chr1	4974496	T	G	AJAP1;MIR4689	intergenic	.	.	.	2	194	0.0103093	3	44	0.0681818	40	986	0.040568	0.0451404	0.0338753
rs10915303	chr1	4975128	A	G	AJAP1;MIR4689	intergenic	.	.	.	2	194	0.0103093	3	46	0.0652174	40	986	0.040568	0.0498524	0.0338753
rs12128035	chr1	4975869	T	C	AJAP1;MIR4689	intergenic	.	.	.	2	194	0.0103093	3	46	0.0652174	40	986	0.040568	0.0498524	0.0338753
rs12126016	chr1	4976442	G	T	AJAP1;MIR4689	intergenic	.	.	.	2	194	0.0103093	3	46	0.0652174	40	986	0.040568	0.0498524	0.0338753
rs12122541	chr1	4976562	A	G	AJAP1;MIR4689	intergenic	.	.	.	2	194	0.0103093	3	46	0.0652174	40	986	0.040568	0.0498524	0.0338753
rs6603829	chr1	5047085	T	C	AJAP1;MIR4689	intergenic	.	.	.	66	192	0.34375	25	42	0.595238	449	986	0.455375	0.00303212	0.0042309
rs6603830	chr1	5047086	G	A	AJAP1;MIR4689	intergenic	.	.	.	66	192	0.34375	25	42	0.595238	447	986	0.453347	0.00303212	0.00532624
rs113401041	chr1	5062237	T	C	AJAP1;MIR4689	intergenic	.	.	.	8	194	0.0412371	6	46	0.130435	12	986	0.0121704	0.0318188	0.00975162
rs28844714	chr1	5115778	G	A	AJAP1;MIR4689	intergenic	.	.	.	14	192	0.0729167	10	46	0.217391	190	986	0.192698	0.0109132	2.46595e-05
.	chr1	5115849	CT	C	.	.	.	.	.	6	160	0.0375	16	38	0.421053	452	986	0.458418	1.05447e-06	2.13358e-06
rs369775424	chr1	5214770	A	ATT	AJAP1;MIR4689	intergenic	.	.	.	10	192	0.0520833	7	38	0.184211	142	986	0.144016	0.0107882	0.000231266
rs494046	chr1	5252306	T	C	AJAP1;MIR4689	intergenic	.	.	.	141	194	0.726804	26	46	0.565217	621	986	0.629817	0.0487408	0.0107868
.	chr1	5289947	GGATA	G	.	.	.	.	.	26	180	0.144444	20	38	0.526316	434	986	0.440162	1.56093e-06	2.88129e-06
rs3932534	chr1	5334181	G	A	AJAP1;MIR4689	intergenic	.	.	.	32	118	0.271186	15	30	0.5	469	986	0.475659	0.0266706	2.20708e-05
.	chr1	5428887	GA	G	.	.	.	.	.	43	172	0.25	28	44	0.636364	470	986	0.476673	3.33064e-06	2.68102e-06
rs11577223	chr1	5499380	T	A	AJAP1;MIR4689	intergenic	.	.	.	8	192	0.0416667	6	40	0.15	90	986	0.0912779	0.0187909	0.0217451
.	chr1	5603740	CTCTA	C	.	.	.	.	.	8	54	0.148148	17	40	0.425	438	986	0.444219	0.00420945	1.34673e-05
.	chr1	5604300	CTCTA	C	.	.	.	.	.	10	52	0.192308	18	42	0.428571	438	986	0.444219	0.0223789	0.000271067
rs112197248	chr1	5655941	A	G	AJAP1;MIR4689	intergenic	.	.	.	9	74	0.121622	9	28	0.321429	361	986	0.366126	0.0379888	6.74466e-06
rs200872225	chr1	5656068	T	A	AJAP1;MIR4689	intergenic	.	.	.	5	56	0.0892857	19	36	0.527778	360	986	0.365112	4.95332e-06	8.61179e-06
.	chr1	5656227	GA	G	.	.	.	.	.	35	166	0.210843	20	42	0.47619	310	986	0.314402	0.0013885	0.00772611
rs1775410	chr1	5660901	C	T	AJAP1;MIR4689	intergenic	.	.	.	1	194	0.00515464	3	46	0.0652174	53	986	0.0537525	0.0230554	0.00105589
rs2649067	chr1	5668126	C	G	AJAP1;MIR4689	intergenic	.	.	.	17	190	0.0894737	7	30	0.233333	178	986	0.180527	0.0280935	0.00135189
rs1081453	chr1	5674475	A	C	AJAP1;MIR4689	intergenic	.	.	.	13	194	0.0670103	21	42	0.5	115	986	0.116633	3.04748e-07	0.0431874
rs12728984	chr1	5701743	A	G	AJAP1;MIR4689	intergenic	.	.	.	8	94	0.0851064	17	36	0.472222	227	986	0.230223	2.74254e-06	0.000594502
rs70977976	chr1	5732600	A	AG	AJAP1;MIR4689	intergenic	.	.	.	1	162	0.00617284	13	42	0.309524	325	986	0.329615	9.44403e-08	2.18565e-06
rs12732595	chr1	5732655	G	A	AJAP1;MIR4689	intergenic	.	.	.	8	164	0.0487805	11	32	0.34375	326	986	0.330629	1.29385e-05	2.68523e-06
rs12738264	chr1	5733695	G	A	AJAP1;MIR4689	intergenic	.	.	.	36	180	0.2	15	42	0.357143	326	986	0.330629	0.0406048	0.000433466
rs72644725	chr1	5854555	G	A	AJAP1;MIR4689	intergenic	.	.	.	44	194	0.226804	2	46	0.0434783	125	986	0.126775	0.00308099	0.000686176
rs10157281	chr1	5855602	G	A	AJAP1;MIR4689	intergenic	.	.	.	45	194	0.231959	2	46	0.0434783	135	986	0.136917	0.00313185	0.00142166
rs11121605	chr1	5861525	T	A	AJAP1;MIR4689	intergenic	.	.	.	45	194	0.231959	2	46	0.0434783	125	986	0.126775	0.00313185	0.00030607
rs72644730	chr1	5862070	C	T	MIR4689;NPHP4	downstream	.	.	.	45	194	0.231959	2	46	0.0434783	127	986	0.128803	0.00313185	0.000494434
rs56293443	chr1	5864821	G	A	NPHP4	intronic	.	.	.	45	194	0.231959	2	46	0.0434783	125	986	0.126775	0.00313185	0.00030607
rs72630603	chr1	5880643	C	G	NPHP4	intronic	.	.	.	52	194	0.268041	5	46	0.108696	188	986	0.190669	0.0213768	0.0188756
rs72630606	chr1	5881925	G	A	NPHP4	intronic	.	.	.	52	194	0.268041	5	46	0.108696	189	986	0.191684	0.0213768	0.0192179
rs72630607	chr1	5881975	G	A	NPHP4	intronic	.	.	.	59	194	0.304124	7	46	0.152174	215	986	0.218053	0.0433383	0.0118673
rs9729880	chr1	5888804	C	T	NPHP4	intronic	.	.	.	57	194	0.293814	6	46	0.130435	214	986	0.217039	0.0251815	0.0247709
rs56143977	chr1	5889829	C	G	NPHP4	intronic	.	.	.	57	194	0.293814	6	46	0.130435	214	986	0.217039	0.0251815	0.0247709
rs7550218	chr1	5891519	C	T	NPHP4	intronic	.	.	.	57	194	0.293814	6	46	0.130435	213	986	0.216024	0.0251815	0.0245024
rs6689443	chr1	5894149	C	T	NPHP4	intronic	.	.	.	59	194	0.304124	7	46	0.152174	215	986	0.218053	0.0433383	0.0118673
rs11122113	chr1	5896048	G	T	NPHP4	intronic	.	.	.	52	194	0.268041	5	46	0.108696	189	986	0.191684	0.0213768	0.0192179
rs12401883	chr1	5897541	C	T	NPHP4	intronic	.	.	.	52	194	0.268041	5	46	0.108696	192	986	0.194726	0.0213768	0.0255013
rs56270325	chr1	5899241	A	T	NPHP4	intronic	.	.	.	59	194	0.304124	7	46	0.152174	213	986	0.216024	0.0433383	0.0090503
rs4908936	chr1	5903609	A	C	NPHP4	intronic	.	.	.	52	194	0.268041	4	46	0.0869565	178	986	0.180527	0.0106907	0.00720198
rs9628989	chr1	5906626	C	T	NPHP4	intronic	.	.	.	52	194	0.268041	4	46	0.0869565	178	986	0.180527	0.0106907	0.00720198
rs9628990	chr1	5907004	G	T	NPHP4	intronic	.	.	.	52	194	0.268041	4	46	0.0869565	178	986	0.180527	0.0106907	0.00720198
rs4908569	chr1	5908142	G	T	NPHP4	intronic	.	.	.	51	194	0.262887	4	46	0.0869565	177	986	0.179513	0.01055	0.00950667
rs11576910	chr1	5910205	G	A	NPHP4	intronic	.	.	.	52	194	0.268041	4	46	0.0869565	178	986	0.180527	0.0106907	0.00720198
rs72630630	chr1	5937622	C	T	NPHP4	intronic	.	.	.	52	194	0.268041	4	46	0.0869565	178	986	0.180527	0.0106907	0.00720198
rs2062784	chr1	5940069	T	C	NPHP4	intronic	.	.	.	52	194	0.268041	4	46	0.0869565	179	986	0.181542	0.0106907	0.00736961
rs56127510	chr1	5952130	A	G	NPHP4	intronic	.	.	.	51	194	0.262887	4	46	0.0869565	170	986	0.172414	0.01055	0.00465263
rs7522246	chr1	5963559	T	C	NPHP4	intronic	.	.	.	51	194	0.262887	4	46	0.0869565	172	986	0.174442	0.01055	0.00651943
rs12409002	chr1	5973271	T	C	NPHP4	intronic	.	.	.	51	194	0.262887	4	46	0.0869565	174	986	0.176471	0.01055	0.00680516
rs72630643	chr1	5977519	A	G	NPHP4	intronic	.	.	.	51	194	0.262887	4	46	0.0869565	174	986	0.176471	0.01055	0.00680516
rs34501422	chr1	5980854	G	A	NPHP4	intronic	.	.	.	48	194	0.247423	4	46	0.0869565	167	986	0.169371	0.0167749	0.0142574
rs72630649	chr1	5982353	C	T	NPHP4	intronic	.	.	.	51	194	0.262887	4	44	0.0909091	167	986	0.169371	0.0163869	0.00321308
rs806109	chr1	5992521	G	A	KCNAB2;NPHP4	upstream	.	.	.	132	194	0.680412	40	46	0.869565	791	986	0.802231	0.0105239	0.000284197
rs11120998	chr1	5999073	G	A	KCNAB2	intronic	.	.	.	62	194	0.319588	6	44	0.136364	189	986	0.191684	0.0159282	0.000162512
rs7524865	chr1	5999262	G	A	KCNAB2	intronic	.	.	.	62	194	0.319588	6	46	0.130435	189	986	0.191684	0.0105239	0.000162512
rs4908696	chr1	6014374	A	G	KCNAB2	intronic	.	.	.	46	194	0.237113	4	46	0.0869565	172	986	0.174442	0.025774	0.0432059
rs4908697	chr1	6014552	G	A	KCNAB2	intronic	.	.	.	46	194	0.237113	4	46	0.0869565	172	986	0.174442	0.025774	0.0432059
rs112838175	chr1	6020715	G	A	KCNAB2	intronic	.	.	.	46	194	0.237113	4	46	0.0869565	172	986	0.174442	0.025774	0.0432059
rs1973917	chr1	6024028	G	A	KCNAB2	intronic	.	.	.	46	194	0.237113	4	44	0.0909091	172	986	0.174442	0.0389918	0.0432059
rs56224336	chr1	6025290	G	C	KCNAB2	intronic	.	.	.	46	194	0.237113	4	46	0.0869565	172	986	0.174442	0.025774	0.0432059
rs756096	chr1	6048317	C	A	KCNAB2	intronic	.	.	.	49	194	0.252577	4	46	0.0869565	185	986	0.187627	0.0166297	0.0483574
rs3789540	chr1	6083086	C	T	KCNAB2	intronic	.	.	.	29	194	0.149485	14	46	0.304348	211	986	0.213996	0.0187846	0.0408357
rs3789539	chr1	6083200	T	C	KCNAB2	intronic	.	.	.	29	194	0.149485	13	46	0.282609	215	986	0.218053	0.0498374	0.0327337
rs3789538	chr1	6083301	T	C	KCNAB2	intronic	.	.	.	29	194	0.149485	14	46	0.304348	216	986	0.219067	0.0187846	0.0327828
rs57153289	chr1	6107174	G	A	CHD5	intronic	.	.	.	14	164	0.0853659	9	32	0.28125	141	986	0.143002	0.00436689	0.0479017
.	chr1	6174994	GA	G	.	.	.	.	.	6	168	0.0357143	6	44	0.136364	110	986	0.111562	0.019784	0.00128855
.	chr1	6174996	TGGC	T	.	.	.	.	.	6	170	0.0352941	6	26	0.230769	110	986	0.111562	0.001649	0.00129162
.	chr1	6372554	CT	C	.	.	.	.	.	40	194	0.206186	0	44	0	96	986	0.0973631	0.000200683	6.28832e-05
.	chr1	6575695	TC	T	.	.	.	.	.	127	192	0.661458	38	44	0.863636	986	986	1	0.00999948	5.02941e-07
rs626754	chr1	6714762	A	G	DNAJC11;LINC01672	intergenic	.	.	.	20	154	0.12987	24	46	0.521739	536	986	0.543611	9.88261e-07	2.43034e-06
.	chr1	6739152	ACG	A	.	.	.	.	.	38	194	0.195876	13	30	0.433333	327	986	0.331643	0.00842382	0.000171339
rs369415746	chr1	6742613	A	AT	LINC01672;CAMTA1-DT	intergenic	.	.	.	50	120	0.416667	20	32	0.625	561	986	0.568966	0.0459027	0.00180148
rs141162146	chr1	6937795	C	CCATCACCAT	CAMTA1	intronic	.	.	.	24	156	0.153846	27	42	0.642857	411	986	0.416836	1.37482e-06	2.05874e-06
rs72638546	chr1	6937820	T	C	CAMTA1	intronic	.	.	.	76	148	0.513514	27	38	0.710526	704	986	0.713996	0.0432722	4.22154e-06
.	chr1	6963271	GCCCCCCC	G	.	.	.	.	.	43	58	0.741379	9	26	0.346154	984	986	0.997972	0.00127712	9.21222e-07
.	chr1	7103551	CTACACACA	C	.	.	.	.	.	31	146	0.212329	16	42	0.380952	375	986	0.380325	0.0416519	6.24854e-05
.	chr1	7103841	CAT	C	.	.	.	.	.	21	94	0.223404	19	34	0.558824	432	986	0.438134	0.000506135	4.30247e-05
rs62648308	chr1	7103844	G	A	CAMTA1	intronic	.	.	.	17	112	0.151786	17	30	0.566667	391	986	0.396552	1.06677e-05	1.47026e-06
rs138771824	chr1	7103866	C	CAT	CAMTA1	intronic	.	.	.	21	56	0.375	35	46	0.76087	581	986	0.589249	0.000128687	0.00203259
rs62648310	chr1	7103999	A	G	CAMTA1	intronic	.	.	.	29	132	0.219697	17	44	0.386364	382	986	0.387424	0.0462336	0.000159581
rs71637374	chr1	7284183	A	C	CAMTA1	intronic	.	.	.	22	174	0.126437	15	34	0.441176	356	986	0.361055	6.87096e-05	1.73599e-06
rs55825665	chr1	7284186	A	C	CAMTA1	intronic	.	.	.	15	174	0.0862069	11	32	0.34375	262	986	0.26572	0.000369991	1.74716e-06
rs144559523	chr1	7284189	A	C	CAMTA1	intronic	.	.	.	4	186	0.0215054	12	44	0.272727	177	986	0.179513	6.2552e-07	2.31229e-06
rs11584646	chr1	7337697	G	A	CAMTA1	intronic	.	.	.	16	144	0.111111	16	40	0.4	377	986	0.382353	8.06397e-05	2.29175e-06
rs201214526	chr1	7353431	C	CT	CAMTA1	intronic	.	.	.	155	192	0.807292	44	46	0.956522	871	986	0.883367	0.013492	0.00646322
rs7415917	chr1	7411915	C	A	CAMTA1	intronic	.	.	.	157	192	0.817708	42	44	0.954545	884	986	0.896552	0.0218488	0.0029839
rs1725229	chr1	7463545	A	G	CAMTA1	intronic	.	.	.	58	180	0.322222	26	46	0.565217	416	986	0.421907	0.00343047	0.0132276
rs36140947	chr1	7492622	T	TACAC	CAMTA1	intronic	.	.	.	94	194	0.484536	26	38	0.684211	573	986	0.581136	0.0324397	0.014084
rs36127212	chr1	7492741	A	ACGTG	CAMTA1	intronic	.	.	.	31	160	0.19375	20	36	0.555556	394	986	0.399594	3.03072e-05	2.3627e-06
rs36158971	chr1	7492768	T	C	CAMTA1	intronic	.	.	.	31	144	0.215278	18	26	0.692308	574	986	0.58215	3.60956e-06	1.69061e-06
rs142048317	chr1	7492777	G	GCA	CAMTA1	intronic	.	.	.	28	164	0.170732	20	28	0.714286	511	986	0.518256	2.04494e-07	2.79895e-06
rs111162187	chr1	7492799	G	A	CAMTA1	intronic	.	.	.	28	132	0.212121	18	30	0.6	572	986	0.580122	6.86258e-05	2.67113e-06
.	chr1	7493312	CACAA	C	.	.	.	.	.	45	138	0.326087	24	44	0.545455	577	986	0.585193	0.0122355	2.4853e-06
rs7551012	chr1	7493335	A	G	CAMTA1	intronic	.	.	.	37	128	0.289062	21	42	0.5	572	986	0.580122	0.0151989	1.85727e-06
.	chr1	7493378	CACAA	C	.	.	.	.	.	34	164	0.207317	17	34	0.5	552	986	0.559838	0.000918568	1.90854e-06
rs6668329	chr1	7502230	C	A	CAMTA1	intronic	.	.	.	17	194	0.0876289	9	44	0.204545	141	986	0.143002	0.0330844	0.0380465
rs12033734	chr1	7506729	C	G	CAMTA1	intronic	.	.	.	20	194	0.103093	10	46	0.217391	168	986	0.170385	0.0464843	0.0181792
rs78301996	chr1	7507591	A	T	CAMTA1	intronic	.	.	.	20	194	0.103093	10	44	0.227273	172	986	0.174442	0.0407417	0.0140737
rs12565334	chr1	7507708	C	T	CAMTA1	intronic	.	.	.	20	194	0.103093	10	46	0.217391	169	986	0.1714	0.0464843	0.0181568
rs7529399	chr1	7515606	T	C	CAMTA1	intronic	.	.	.	46	194	0.237113	18	46	0.391304	319	986	0.323529	0.0414812	0.0173744
.	chr1	7650694	TC	T	.	.	.	.	.	13	194	0.0670103	9	46	0.195652	133	986	0.134888	0.0185433	0.00829499
.	chr1	7654595	TAC	T	.	.	.	.	.	44	104	0.423077	27	40	0.675	681	986	0.690669	0.00896554	1.83747e-06
rs150500274	chr1	7654754	T	TACAC	CAMTA1	intronic	.	.	.	3	60	0.05	20	36	0.555556	537	986	0.544625	5.18867e-07	1.66613e-06
rs145315260	chr1	7655411	T	TAC	CAMTA1	intronic	.	.	.	30	80	0.375	23	34	0.676471	651	986	0.660243	0.00404831	2.66226e-06
.	chr1	7655478	CAA	C	.	.	.	.	.	34	84	0.404762	27	44	0.613636	681	986	0.690669	0.0271313	1.48299e-06
rs139287134	chr1	7655531	C	CCT	CAMTA1	intronic	.	.	.	43	106	0.40566	27	44	0.613636	678	986	0.687627	0.0304039	2.4234e-06
.	chr1	7655595	TAC	T	.	.	.	.	.	57	132	0.431818	24	34	0.705882	677	986	0.686613	0.00654285	2.23692e-06
rs35379501	chr1	7854536	G	GAAAA	UTS2;TNFRSF9	intergenic	.	.	.	172	194	0.886598	46	46	1	939	986	0.952333	0.0100725	0.00113824
rs2797682	chr1	7863441	G	A	UTS2;TNFRSF9	intergenic	.	.	.	177	194	0.912371	46	46	1	847	986	0.859026	0.0488163	0.0483668
rs560900432	chr1	7990498	T	TCAC	PARK7;ERRFI1	intergenic	.	.	.	10	94	0.106383	18	26	0.692308	438	986	0.444219	1.30716e-07	1.87224e-06
rs413838	chr1	7995142	C	T	PARK7;ERRFI1	intergenic	.	.	.	6	32	0.1875	21	36	0.583333	767	986	0.77789	0.00118411	4.70112e-07
rs7410871	chr1	8076763	G	A	ERRFI1;LINC01714	intergenic	.	.	.	81	190	0.426316	19	28	0.678571	619	986	0.627789	0.0148009	2.44561e-06
rs7537632	chr1	8117783	C	T	ERRFI1;LINC01714	intergenic	.	.	.	80	186	0.430108	22	34	0.647059	585	986	0.593306	0.0245729	5.05382e-05
rs28510979	chr1	8187326	G	A	ERRFI1;LINC01714	intergenic	.	.	.	2	194	0.0103093	3	28	0.107143	52	986	0.0527383	0.0152298	0.00733726
rs141105143	chr1	8236362	T	C	LINC01714;SLC45A1	intergenic	.	.	.	11	110	0.1	17	30	0.566667	301	986	0.305274	2.47659e-07	1.89851e-06
rs159627	chr1	8280631	T	A	LINC01714;SLC45A1	intergenic	.	.	.	150	194	0.773196	42	46	0.913043	867	986	0.87931	0.0392344	0.000231949
rs71580018	chr1	8292676	T	TTTTTTC	LINC01714;SLC45A1	intergenic	.	.	.	77	194	0.396907	27	40	0.675	675	986	0.684584	0.00156504	2.7311e-06
rs1932529	chr1	8401069	A	G	RERE	intronic	.	.	.	70	194	0.360825	17	26	0.653846	484	986	0.490872	0.00535545	0.000934381
.	chr1	8657322	AG	A	.	.	.	.	.	88	188	0.468085	25	36	0.694444	921	986	0.934077	0.0173311	1.68565e-06
rs68080626	chr1	8852568	G	A	RERE;ENO1	intergenic	.	.	.	49	194	0.252577	14	26	0.538462	805	986	0.81643	0.00466373	1.69102e-06
rs11121254	chr1	8906969	A	G	ENO1-AS1;CA6	intergenic	.	.	.	74	172	0.430233	19	30	0.633333	635	986	0.644016	0.0476279	2.60685e-06
rs2765514	chr1	8928110	C	T	ENO1-AS1;CA6	intergenic	.	.	.	150	194	0.773196	41	44	0.931818	877	986	0.889452	0.019566	3.46788e-05
.	chr1	8928116	AT	A	.	.	.	.	.	152	194	0.783505	41	44	0.931818	877	986	0.889452	0.0309143	0.000143343
rs11121274	chr1	8950511	T	A	CA6	intronic	.	.	.	83	194	0.427835	12	46	0.26087	506	986	0.513185	0.044207	0.0338227
.	chr1	9042573	CAT	C	.	.	.	.	.	62	194	0.319588	15	28	0.535714	431	986	0.43712	0.0330711	0.00245021
rs12354271	chr1	9059174	G	T	SLC2A5	intronic	.	.	.	47	148	0.317568	19	30	0.633333	617	986	0.625761	0.00167205	2.6973e-06
rs12354229	chr1	9059182	A	G	SLC2A5	intronic	.	.	.	46	150	0.306667	19	32	0.59375	617	986	0.625761	0.00386528	1.97538e-06
rs113568511	chr1	9059353	C	T	SLC2A5	intronic	.	.	.	47	194	0.242268	4	46	0.0869565	166	986	0.168357	0.025945	0.018535
rs71641071	chr1	9060178	A	C	SLC2A5	intronic	.	.	.	5	82	0.0609756	10	38	0.263158	253	986	0.256592	0.00533329	2.04854e-05
rs61103698	chr1	9077448	C	A	SLC2A5;GPR157	intergenic	.	.	.	2	182	0.010989	3	34	0.0882353	73	986	0.0740365	0.0286869	0.000420277
rs797254	chr1	9160043	C	T	MIR34AHG	ncRNA_intronic	.	.	.	110	194	0.56701	30	40	0.75	948	986	0.96146	0.0343534	8.92741e-07
rs549879479	chr1	9201792	T	TCCC	LNCTAM34A;H6PD	intergenic	.	.	.	32	186	0.172043	17	46	0.369565	805	986	0.81643	0.00770175	2.21866e-06
.	chr1	9223422	TTTC	T	.	.	.	.	.	2	66	0.030303	10	44	0.227273	116	986	0.117647	0.00306268	0.0255844
rs6661498	chr1	9223674	A	G	LNCTAM34A;H6PD	intergenic	.	.	.	6	70	0.0857143	14	32	0.4375	289	986	0.293103	8.32917e-05	8.19686e-05
.	chr1	9296594	A	ACACACATACACAAACGTGTGCATG	SPSB1	intronic	.	.	.	131	194	0.675258	22	46	0.478261	426	986	0.432049	0.0166014	2.04313e-06
rs4596926	chr1	9376479	G	A	SPSB1;LINC02606	intergenic	.	.	.	93	194	0.479381	14	46	0.304348	382	986	0.387424	0.0333435	0.0200717
rs12758001	chr1	9377092	C	G	SPSB1;LINC02606	intergenic	.	.	.	92	194	0.474227	14	46	0.304348	381	986	0.38641	0.0470888	0.0248342
rs112493844	chr1	9379925	T	TAA	SPSB1;LINC02606	intergenic	.	.	.	83	192	0.432292	26	42	0.619048	604	986	0.612576	0.0396456	6.57466e-06
rs61783554	chr1	9380361	A	G	SPSB1;LINC02606	intergenic	.	.	.	59	178	0.331461	29	46	0.630435	533	986	0.540568	0.000324272	1.94037e-06
rs70979751	chr1	9470060	G	GAAA	LINC02606;SLC25A33	intergenic	.	.	.	39	176	0.221591	20	38	0.526316	557	986	0.564909	0.000472651	2.63454e-06
rs59755740	chr1	9511901	A	T	LINC02606;SLC25A33	intergenic	.	.	.	39	164	0.237805	20	36	0.555556	519	986	0.526369	0.000424611	1.91067e-06
rs11121458	chr1	9623980	T	C	TMEM201;PIK3CD	intergenic	.	.	.	12	194	0.0618557	15	30	0.5	984	986	0.997972	1.79685e-07	2.25943e-06
.	chr1	9655446	GC	G	.	.	.	.	.	27	194	0.139175	12	32	0.375	204	986	0.206897	0.00386505	0.0295234
rs397979167	chr1	9974390	A	AT	NMNAT1	intronic	.	.	.	163	194	0.840206	44	44	1	682	986	0.691684	0.0020181	1.72344e-05
rs368273980	chr1	10035919	G	GT	UBE4B	intronic	.	.	.	20	194	0.103093	0	44	0	42	986	0.0425963	0.0298719	0.00134866
rs10864447	chr1	10166972	A	C	UBE4B	intronic	.	.	.	50	194	0.257732	16	36	0.444444	417	986	0.422921	0.0280561	1.32647e-05
rs145648316	chr1	10176931	G	A	UBE4B	intronic	.	.	.	20	194	0.103093	0	46	0	55	986	0.0557809	0.0168544	0.0226989
rs200136844	chr1	10188257	T	TAA	UBE4B;KIF1B	intergenic	.	.	.	15	150	0.1	11	32	0.34375	405	986	0.410751	0.00117112	2.93254e-06
rs34276096	chr1	10270848	C	T	KIF1B	intronic	.	.	.	20	194	0.103093	0	46	0	52	986	0.0527383	0.0168544	0.0127276
rs1152735	chr1	10323053	G	T	KIF1B	intronic	.	.	.	20	194	0.103093	0	46	0	52	986	0.0527383	0.0168544	0.0127276
rs1188494	chr1	10369165	A	C	KIF1B	intronic	.	.	.	174	194	0.896907	46	46	1	933	986	0.946247	0.0168544	0.013725
rs146392642	chr1	10509056	C	G	PEX14	intronic	.	.	.	16	194	0.0824742	0	46	0	37	986	0.0375254	0.0469248	0.0119673
rs2506885	chr1	10520994	A	T	PEX14	intronic	.	.	.	23	136	0.169118	16	36	0.444444	355	986	0.360041	0.00125935	6.7861e-06
rs35438761	chr1	10562914	C	CT	PEX14	intronic	.	.	.	101	192	0.526042	35	46	0.76087	671	986	0.680527	0.00453804	6.21246e-05
rs66906568	chr1	10662242	T	C	CASZ1	intronic	.	.	.	13	130	0.1	13	28	0.464286	320	986	0.324544	2.69338e-05	2.07008e-06
.	chr1	10691078	CCCCT	C	.	.	.	.	.	58	190	0.305263	22	46	0.478261	496	986	0.503043	0.0364816	3.62036e-06
rs488834	chr1	10707845	C	T	CASZ1	intronic	.	.	.	127	194	0.654639	38	46	0.826087	739	986	0.749493	0.0327283	0.00761146
rs284234	chr1	10716999	G	C	CASZ1	intronic	.	.	.	145	194	0.747423	42	46	0.913043	800	986	0.811359	0.0166297	0.0488848
rs4845955	chr1	10745357	T	C	CASZ1	intronic	.	.	.	47	194	0.242268	19	46	0.413043	311	986	0.315416	0.026944	0.0491861
rs405749	chr1	10747773	A	C	CASZ1	intronic	.	.	.	39	194	0.201031	16	46	0.347826	276	986	0.279919	0.0494538	0.0261922
rs451911	chr1	10747879	T	C	CASZ1	intronic	.	.	.	45	194	0.231959	19	46	0.413043	305	986	0.309331	0.0161021	0.0316958
rs416218	chr1	10749494	A	G	CASZ1	intronic	.	.	.	44	194	0.226804	19	46	0.413043	309	986	0.313387	0.0147189	0.0162916
rs11121610	chr1	10750653	A	G	CASZ1	intronic	.	.	.	45	194	0.231959	19	46	0.413043	309	986	0.313387	0.0161021	0.0257124
rs205478	chr1	10751615	T	C	CASZ1	intronic	.	.	.	45	194	0.231959	19	46	0.413043	302	986	0.306288	0.0161021	0.0387344
rs205479	chr1	10752360	T	C	CASZ1	intronic	.	.	.	45	194	0.231959	19	46	0.413043	300	986	0.30426	0.0161021	0.0469359
rs205482	chr1	10753618	T	G	CASZ1	intronic	.	.	.	57	194	0.293814	24	46	0.521739	379	986	0.384381	0.00514487	0.0182027
.	chr1	10765390	GA	GAA	.	.	.	.	.	29	194	0.149485	1	44	0.0227273	80	986	0.0811359	0.0217158	0.00421219
rs145915116	chr1	10785226	C	CCTTT	CASZ1	intronic	.	.	.	79	140	0.564286	37	46	0.804348	793	986	0.80426	0.00465148	2.32182e-06
rs667444	chr1	10855450	C	T	CASZ1;C1orf127	intergenic	.	.	.	138	194	0.71134	25	46	0.543478	575	986	0.583164	0.0350858	0.000955519
rs61777380	chr1	10857905	G	C	CASZ1;C1orf127	intergenic	.	.	.	25	194	0.128866	14	46	0.304348	205	986	0.207911	0.00680263	0.0099423
rs1280991	chr1	10862519	G	C	CASZ1;C1orf127	intergenic	.	.	.	40	194	0.206186	18	44	0.409091	281	986	0.28499	0.00658473	0.0271156
rs1281001	chr1	10869241	A	G	CASZ1;C1orf127	intergenic	.	.	.	77	194	0.396907	26	46	0.565217	516	986	0.523327	0.0467809	0.00163123
rs1281000	chr1	10869871	T	C	CASZ1;C1orf127	intergenic	.	.	.	74	194	0.381443	26	44	0.590909	512	986	0.51927	0.0171634	0.000527126
rs34370400	chr1	10870256	T	TC	CASZ1;C1orf127	intergenic	.	.	.	77	194	0.396907	26	46	0.565217	516	986	0.523327	0.0467809	0.00163123
rs35179429	chr1	10872401	C	CA	CASZ1;C1orf127	intergenic	.	.	.	78	194	0.402062	26	46	0.565217	518	986	0.525355	0.0486753	0.00213235
rs1280998	chr1	10872488	A	G	CASZ1;C1orf127	intergenic	.	.	.	35	194	0.180412	17	46	0.369565	247	986	0.250507	0.00882665	0.0424082
rs11121646	chr1	10892967	C	G	CASZ1;C1orf127	intergenic	.	.	.	11	76	0.144737	17	36	0.472222	415	986	0.420892	0.000358353	1.24578e-06
rs11121647	chr1	10893777	C	A	CASZ1;C1orf127	intergenic	.	.	.	55	194	0.283505	23	46	0.5	426	986	0.432049	0.00804576	0.000117237
rs12034721	chr1	10895730	T	C	CASZ1;C1orf127	intergenic	.	.	.	56	194	0.28866	23	46	0.5	427	986	0.433063	0.00855957	0.000167613
rs2387420	chr1	10896588	A	G	CASZ1;C1orf127	intergenic	.	.	.	56	194	0.28866	23	46	0.5	426	986	0.432049	0.00855957	0.000224229
rs6670956	chr1	10897662	A	C	CASZ1;C1orf127	intergenic	.	.	.	56	194	0.28866	23	46	0.5	429	986	0.435091	0.00855957	0.000165008
rs12410376	chr1	10897927	C	T	CASZ1;C1orf127	intergenic	.	.	.	53	194	0.273196	20	46	0.434783	396	986	0.401623	0.0487408	0.000673042
rs744795	chr1	10898134	G	T	CASZ1;C1orf127	intergenic	.	.	.	66	194	0.340206	24	46	0.521739	482	986	0.488844	0.0276272	0.00015031
.	chr1	10898331	GC	G	.	.	.	.	.	51	194	0.262887	20	46	0.434783	392	986	0.397566	0.0303094	0.00034957
rs34196769	chr1	10898351	A	AC	CASZ1;C1orf127	intergenic	.	.	.	69	194	0.35567	27	46	0.586957	472	986	0.478702	0.00691977	0.00162255
rs11121649	chr1	10898541	G	A	CASZ1;C1orf127	intergenic	.	.	.	48	194	0.247423	20	46	0.434783	381	986	0.38641	0.0171745	0.000225121
rs4845961	chr1	10899529	G	A	CASZ1;C1orf127	intergenic	.	.	.	53	194	0.273196	22	44	0.5	408	986	0.413793	0.0064056	0.000208224
rs11586085	chr1	10901819	A	G	CASZ1;C1orf127	intergenic	.	.	.	62	194	0.319588	24	46	0.521739	445	986	0.451318	0.0159339	0.000829919
rs12750845	chr1	10902315	A	T	CASZ1;C1orf127	intergenic	.	.	.	51	194	0.262887	20	46	0.434783	391	986	0.396552	0.0303094	0.000461609
rs12732550	chr1	10904113	A	G	CASZ1;C1orf127	intergenic	.	.	.	63	194	0.324742	24	46	0.521739	447	986	0.453347	0.0166014	0.00111387
rs3059046	chr1	10917730	G	GGAAA	CASZ1;C1orf127	intergenic	.	.	.	15	154	0.0974026	13	40	0.325	297	986	0.301217	0.000762081	2.40895e-06
rs7543152	chr1	10987734	C	T	C1orf127;TARDBP	intergenic	.	.	.	3	194	0.0154639	5	46	0.108696	46	986	0.0466531	0.00753523	0.0481097
.	chr1	10990366	TA	T	.	.	.	.	.	3	194	0.0154639	5	46	0.108696	48	986	0.0486815	0.00753523	0.0338406
rs7547006	chr1	10990402	A	C	C1orf127;TARDBP	intergenic	.	.	.	3	194	0.0154639	6	46	0.130435	48	986	0.0486815	0.00196275	0.0338406
rs74055026	chr1	10990967	T	G	C1orf127;TARDBP	intergenic	.	.	.	3	194	0.0154639	6	46	0.130435	49	986	0.0496957	0.00196275	0.0338794
rs28610503	chr1	10991389	A	G	C1orf127;TARDBP	intergenic	.	.	.	3	194	0.0154639	6	46	0.130435	49	986	0.0496957	0.00196275	0.0338794
rs74055027	chr1	10991469	A	G	C1orf127;TARDBP	intergenic	.	.	.	3	194	0.0154639	6	46	0.130435	49	986	0.0496957	0.00196275	0.0338794
rs61745049	chr1	10991713	C	T	C1orf127;TARDBP	intergenic	.	.	.	3	194	0.0154639	6	46	0.130435	49	986	0.0496957	0.00196275	0.0338794
rs76358452	chr1	10992102	A	G	C1orf127;TARDBP	intergenic	.	.	.	3	192	0.015625	6	42	0.142857	49	986	0.0496957	0.0013324	0.0338833
.	chr1	10992483	AGAGT	A	.	.	.	.	.	3	194	0.0154639	5	46	0.108696	47	986	0.0476673	0.00753523	0.048784
.	chr1	11011335	GA	G	.	.	.	.	.	105	156	0.673077	45	46	0.978261	894	986	0.906694	4.72642e-06	1.42071e-06
rs2791654	chr1	11069260	G	A	EXOSC10	intronic	.	.	.	52	170	0.305882	29	44	0.659091	691	986	0.700811	4.03876e-05	2.35655e-06
.	chr1	11154279	TTTG	T	.	.	.	.	.	1	194	0.00515464	5	46	0.108696	29	986	0.0294118	0.00110462	0.0467669
rs12031403	chr1	11220046	G	A	MTOR	intronic	.	.	.	63	112	0.5625	26	32	0.8125	716	986	0.726166	0.0127514	0.000594487
rs566058739	chr1	11339256	C	CA	UBIAD1;DISP3	intergenic	.	.	.	69	194	0.35567	20	34	0.588235	232	986	0.235294	0.0131345	0.000606789
rs12120802	chr1	11347532	T	C	UBIAD1;DISP3	intergenic	.	.	.	51	192	0.265625	22	46	0.478261	383	986	0.388438	0.00725858	0.00137854
rs2744809	chr1	11366470	G	A	UBIAD1;DISP3	intergenic	.	.	.	57	194	0.293814	22	46	0.478261	384	986	0.389452	0.0227822	0.011881
rs12729013	chr1	11404709	T	C	UBIAD1;DISP3	intergenic	.	.	.	1	148	0.00675676	6	30	0.2	350	986	0.35497	9.01971e-05	2.34994e-06
rs12729014	chr1	11404713	T	C	UBIAD1;DISP3	intergenic	.	.	.	5	156	0.0320513	5	44	0.113636	345	986	0.349899	0.043532	2.36371e-06
rs67463474	chr1	11465230	G	A	UBIAD1;DISP3	intergenic	.	.	.	3	74	0.0405405	12	26	0.461538	440	986	0.446247	2.58494e-06	2.03954e-06
rs11121746	chr1	11465254	A	C	UBIAD1;DISP3	intergenic	.	.	.	28	128	0.21875	18	44	0.409091	403	986	0.408722	0.0180312	2.8386e-05
.	chr1	11561936	AAG	A	.	.	.	.	.	13	180	0.0722222	9	46	0.195652	204	986	0.206897	0.0219801	5.72257e-06
rs6676625	chr1	11631943	G	A	LINC01647;FBXO2	intergenic	.	.	.	3	90	0.0333333	6	34	0.176471	130	986	0.131846	0.0127723	0.00395717
rs9430198	chr1	11651147	C	T	FBXO2	intronic	.	.	.	8	194	0.0412371	6	46	0.130435	90	986	0.0912779	0.0318188	0.0218571
rs7534880	chr1	11680025	C	T	MAD2L2	intronic	.	.	.	42	194	0.216495	12	26	0.461538	325	986	0.329615	0.0130584	0.00166728
rs61773930	chr1	11730329	A	C	DRAXIN;AGTRAP	intergenic	.	.	.	44	194	0.226804	15	30	0.5	321	986	0.325558	0.00313735	0.0064823
rs34860946	chr1	11730393	T	C	DRAXIN;AGTRAP	intergenic	.	.	.	42	192	0.21875	16	42	0.380952	326	986	0.330629	0.0468137	0.00213095
rs397780091	chr1	11731242	G	GA	DRAXIN;AGTRAP	intergenic	.	.	.	169	194	0.871134	46	46	1	587	986	0.595335	0.00583455	2.68631e-06
rs113699662	chr1	11769674	G	GT	C1orf167	intronic	.	.	.	152	194	0.783505	46	46	1	851	986	0.863083	6.36674e-05	0.00593571
rs368392304	chr1	11853617	A	AAAAACAAAACAAAACAAAACAAAAC	NPPA;NPPB	intergenic	.	.	.	2	194	0.0103093	4	46	0.0869565	104	986	0.105477	0.0133628	1.39869e-06
rs2336566	chr1	12025040	G	T	MIIP	intronic	.	.	.	76	130	0.584615	40	46	0.869565	795	986	0.806288	0.000481577	2.51788e-06
.	chr1	12042726	CG	C	.	.	.	.	.	1	192	0.00520833	3	32	0.09375	92	986	0.0933063	0.00967817	2.54379e-06
rs620894	chr1	12127971	C	A	TNFRSF8	intronic	.	.	.	79	194	0.407216	27	46	0.586957	488	986	0.494929	0.0321161	0.0277088
rs603879	chr1	12129432	C	T	TNFRSF8	intronic	.	.	.	78	194	0.402062	27	46	0.586957	482	986	0.488844	0.0310753	0.0278241
rs654712	chr1	12132975	C	T	TNFRSF8	intronic	.	.	.	81	194	0.417526	28	46	0.608696	492	986	0.498986	0.021651	0.0410759
.	chr1	12183816	AT	A	.	.	.	.	.	4	190	0.0210526	5	38	0.131579	135	986	0.136917	0.00760699	1.89524e-06
rs235236	chr1	12219976	A	G	TNFRSF1B;VPS13D	intergenic	.	.	.	5	194	0.0257732	5	46	0.108696	71	986	0.0720081	0.0248135	0.0154098
rs235235	chr1	12222065	G	T	TNFRSF1B;VPS13D	intergenic	.	.	.	6	194	0.0309278	6	46	0.130435	76	986	0.0770791	0.013428	0.0197204
rs11485228	chr1	12223842	G	A	TNFRSF1B;VPS13D	intergenic	.	.	.	6	194	0.0309278	6	46	0.130435	76	986	0.0770791	0.013428	0.0197204
rs235234	chr1	12224477	G	T	TNFRSF1B;VPS13D	intergenic	.	.	.	6	194	0.0309278	6	46	0.130435	80	986	0.0811359	0.013428	0.0145783
rs426536	chr1	12227560	G	A	TNFRSF1B;VPS13D	intergenic	.	.	.	7	194	0.0360825	6	46	0.130435	83	986	0.0841785	0.0212918	0.0178614
rs235242	chr1	12229081	T	C	VPS13D	upstream	.	.	.	7	194	0.0360825	8	46	0.173913	83	986	0.0841785	0.00228749	0.0178614
rs235256	chr1	12236175	C	A	VPS13D	intronic	.	.	.	6	194	0.0309278	8	46	0.173913	80	986	0.0811359	0.00125128	0.0145783
rs374450	chr1	12245229	G	A	VPS13D	intronic	.	.	.	13	194	0.0670103	9	46	0.195652	140	986	0.141988	0.0185433	0.00334344
rs6541016	chr1	12246677	T	G	VPS13D	intronic	.	.	.	6	194	0.0309278	8	46	0.173913	77	986	0.0780933	0.00125128	0.0200395
rs397944769	chr1	12257778	T	TG	VPS13D	intronic	.	.	.	14	194	0.0721649	9	46	0.195652	144	986	0.146045	0.0215334	0.00534414
rs235243	chr1	12259937	G	T	VPS13D	intronic	.	.	.	6	194	0.0309278	8	44	0.181818	79	986	0.0801217	0.000951568	0.0142644
rs235227	chr1	12271558	G	A	VPS13D	intronic	.	.	.	13	194	0.0670103	9	46	0.195652	142	986	0.144016	0.0185433	0.00246903
rs9430722	chr1	12281966	T	C	VPS13D	intronic	.	.	.	2	194	0.0103093	6	46	0.130435	69	986	0.0699797	0.000766566	0.000403585
rs9430723	chr1	12282312	T	A	VPS13D	intronic	.	.	.	2	194	0.0103093	6	46	0.130435	68	986	0.0689655	0.000766566	0.000651844
rs3765337	chr1	12282542	T	G	VPS13D	intronic	.	.	.	2	194	0.0103093	6	46	0.130435	68	986	0.0689655	0.000766566	0.000651844
rs2038099	chr1	12285394	A	G	VPS13D	intronic	.	.	.	3	194	0.0154639	6	44	0.136364	68	986	0.0689655	0.00158975	0.00248833
rs9430727	chr1	12287281	G	A	VPS13D	intronic	.	.	.	2	194	0.0103093	6	46	0.130435	68	986	0.0689655	0.000766566	0.000651844
rs9430728	chr1	12287330	T	C	VPS13D	intronic	.	.	.	2	194	0.0103093	6	46	0.130435	68	986	0.0689655	0.000766566	0.000651844
rs9430729	chr1	12287331	T	C	VPS13D	intronic	.	.	.	2	194	0.0103093	6	46	0.130435	68	986	0.0689655	0.000766566	0.000651844
rs11121900	chr1	12289057	T	G	VPS13D	intronic	.	.	.	2	194	0.0103093	6	46	0.130435	70	986	0.0709939	0.000766566	0.000414579
rs72866627	chr1	12295437	T	C	VPS13D	intronic	.	.	.	2	194	0.0103093	6	46	0.130435	70	986	0.0709939	0.000766566	0.000414579
rs7523900	chr1	12303754	C	T	VPS13D	intronic	.	.	.	2	194	0.0103093	5	46	0.108696	45	986	0.0456389	0.00330482	0.0157603
rs11800472	chr1	12306108	C	T	VPS13D	intronic	.	.	.	2	194	0.0103093	5	46	0.108696	45	986	0.0456389	0.00330482	0.0157603
rs4634918	chr1	12312540	T	G	VPS13D	intronic	.	.	.	2	194	0.0103093	6	44	0.136364	70	986	0.0709939	0.000616508	0.000414579
rs4394667	chr1	12314005	A	T	VPS13D	intronic	.	.	.	2	194	0.0103093	5	46	0.108696	47	986	0.0476673	0.00330482	0.0162067
rs11121901	chr1	12315725	A	G	VPS13D	intronic	.	.	.	2	194	0.0103093	5	46	0.108696	47	986	0.0476673	0.00330482	0.0162067
rs151293147	chr1	12315902	C	T	VPS13D	intronic	.	.	.	2	194	0.0103093	5	44	0.113636	50	986	0.0507099	0.00276888	0.00720708
rs76545043	chr1	12318000	G	A	VPS13D	intronic	.	.	.	2	194	0.0103093	3	46	0.0652174	43	986	0.0436105	0.0498524	0.0231178
rs12069644	chr1	12322296	C	G	VPS13D	intronic	.	.	.	3	194	0.0154639	6	44	0.136364	71	986	0.0720081	0.00158975	0.00170515
rs56901930	chr1	12326496	G	A	VPS13D	intronic	.	.	.	2	194	0.0103093	5	46	0.108696	49	986	0.0496957	0.00330482	0.0107468
rs72866676	chr1	12327014	G	T	VPS13D	intronic	.	.	.	2	194	0.0103093	6	46	0.130435	70	986	0.0709939	0.000766566	0.000414579
rs59768025	chr1	12329375	A	G	VPS13D	intronic	.	.	.	2	194	0.0103093	6	46	0.130435	70	986	0.0709939	0.000766566	0.000414579
rs28612934	chr1	12335566	T	C	VPS13D	intronic	.	.	.	4	194	0.0206186	6	46	0.130435	70	986	0.0709939	0.00418813	0.0054641
rs28496967	chr1	12342218	G	T	VPS13D	intronic	.	.	.	2	194	0.0103093	5	46	0.108696	47	986	0.0476673	0.00330482	0.0162067
rs28558814	chr1	12344984	A	G	VPS13D	intronic	.	.	.	2	194	0.0103093	3	46	0.0652174	43	986	0.0436105	0.0498524	0.0231178
rs28460077	chr1	12345114	T	C	VPS13D	intronic	.	.	.	2	194	0.0103093	7	42	0.166667	70	986	0.0709939	9.85327e-05	0.000414579
rs28619111	chr1	12345988	C	T	VPS13D	intronic	.	.	.	9	194	0.0463918	8	46	0.173913	132	986	0.133874	0.00628591	0.000249856
rs28832299	chr1	12350630	T	C	VPS13D	intronic	.	.	.	2	194	0.0103093	5	44	0.113636	49	986	0.0496957	0.00276888	0.0107468
rs113003866	chr1	12351648	A	G	VPS13D	intronic	.	.	.	2	194	0.0103093	6	44	0.136364	70	986	0.0709939	0.000616508	0.000414579
rs112556374	chr1	12351733	A	G	VPS13D	intronic	.	.	.	2	194	0.0103093	5	44	0.113636	49	986	0.0496957	0.00276888	0.0107468
rs28880135	chr1	12352742	T	A	VPS13D	intronic	.	.	.	2	194	0.0103093	5	46	0.108696	47	986	0.0476673	0.00330482	0.0162067
rs6660347	chr1	12360244	T	C	VPS13D	intronic	.	.	.	2	194	0.0103093	5	46	0.108696	49	986	0.0496957	0.00330482	0.0107468
rs61000668	chr1	12363877	G	C	VPS13D	intronic	.	.	.	2	194	0.0103093	6	44	0.136364	70	986	0.0709939	0.000616508	0.000414579
rs11121903	chr1	12364918	T	C	VPS13D	intronic	.	.	.	2	194	0.0103093	6	46	0.130435	70	986	0.0709939	0.000766566	0.000414579
rs148783194	chr1	12365502	C	T	VPS13D	intronic	.	.	.	2	194	0.0103093	5	46	0.108696	47	986	0.0476673	0.00330482	0.0162067
rs10864553	chr1	12366666	C	T	VPS13D	intronic	.	.	.	2	194	0.0103093	5	46	0.108696	50	986	0.0507099	0.00330482	0.00720708
rs6670248	chr1	12368983	A	G	VPS13D	intronic	.	.	.	2	194	0.0103093	5	46	0.108696	47	986	0.0476673	0.00330482	0.0162067
rs2295338	chr1	12369556	C	T	VPS13D	exonic	synonymous SNV	.	.	2	194	0.0103093	3	46	0.0652174	43	986	0.0436105	0.0498524	0.0231178
rs12066242	chr1	12371414	G	A	VPS13D	intronic	.	.	.	2	194	0.0103093	5	44	0.113636	47	986	0.0476673	0.00276888	0.0162067
rs7544971	chr1	12372331	G	A	VPS13D	intronic	.	.	.	9	194	0.0463918	8	46	0.173913	132	986	0.133874	0.00628591	0.000249856
rs116028446	chr1	12376190	A	G	VPS13D	intronic	.	.	.	2	194	0.0103093	3	46	0.0652174	43	986	0.0436105	0.0498524	0.0231178
rs12091072	chr1	12387211	C	G	VPS13D	intronic	.	.	.	3	194	0.0154639	5	46	0.108696	49	986	0.0496957	0.00753523	0.0338794
rs7526212	chr1	12390770	G	T	VPS13D	intronic	.	.	.	8	194	0.0412371	7	46	0.152174	112	986	0.11359	0.0116033	0.00161289
rs10492976	chr1	12398740	G	A	VPS13D	intronic	.	.	.	2	194	0.0103093	6	46	0.130435	70	986	0.0709939	0.000766566	0.000414579
rs6541020	chr1	12405094	C	T	VPS13D	intronic	.	.	.	2	194	0.0103093	6	46	0.130435	70	986	0.0709939	0.000766566	0.000414579
rs11801678	chr1	12407567	C	T	VPS13D	intronic	.	.	.	2	194	0.0103093	5	46	0.108696	48	986	0.0486815	0.00330482	0.0106231
rs34820623	chr1	12408066	C	T	VPS13D	intronic	.	.	.	2	194	0.0103093	6	46	0.130435	70	986	0.0709939	0.000766566	0.000414579
rs149998342	chr1	12415894	A	AG	VPS13D	intronic	.	.	.	2	194	0.0103093	6	46	0.130435	65	986	0.0659229	0.000766566	0.00096498
rs6660365	chr1	12420451	T	C	VPS13D	intronic	.	.	.	2	194	0.0103093	6	46	0.130435	69	986	0.0699797	0.000766566	0.000403585
rs12058577	chr1	12423624	T	G	VPS13D	intronic	.	.	.	2	194	0.0103093	6	46	0.130435	63	986	0.0638945	0.000766566	0.000940507
rs11121906	chr1	12428419	C	A	VPS13D	intronic	.	.	.	2	194	0.0103093	5	46	0.108696	46	986	0.0466531	0.00330482	0.0157605
rs6683371	chr1	12432526	A	G	VPS13D	intronic	.	.	.	2	194	0.0103093	5	46	0.108696	47	986	0.0476673	0.00330482	0.0162067
rs6541023	chr1	12435965	T	C	VPS13D	intronic	.	.	.	2	194	0.0103093	6	46	0.130435	76	986	0.0770791	0.000766566	0.000112545
rs28678156	chr1	12439735	A	G	VPS13D	intronic	.	.	.	2	194	0.0103093	5	46	0.108696	51	986	0.0517241	0.00330482	0.00716074
rs12068684	chr1	12446904	A	G	VPS13D	intronic	.	.	.	2	194	0.0103093	5	46	0.108696	51	986	0.0517241	0.00330482	0.00716074
rs12068870	chr1	12447333	A	T	VPS13D	intronic	.	.	.	2	194	0.0103093	5	46	0.108696	51	986	0.0517241	0.00330482	0.00716074
rs6671582	chr1	12456510	T	C	VPS13D	intronic	.	.	.	3	194	0.0154639	6	46	0.130435	75	986	0.0760649	0.00196275	0.00074293
rs114026916	chr1	12469060	T	G	VPS13D	intronic	.	.	.	2	194	0.0103093	3	46	0.0652174	42	986	0.0425963	0.0498524	0.0351354
rs11809255	chr1	12471029	T	C	VPS13D	intronic	.	.	.	2	194	0.0103093	5	46	0.108696	51	986	0.0517241	0.00330482	0.00716074
rs150107267	chr1	12477257	A	AT	VPS13D	intronic	.	.	.	2	194	0.0103093	6	46	0.130435	63	986	0.0638945	0.000766566	0.000940507
rs75109580	chr1	12478671	G	A	VPS13D	intronic	.	.	.	2	194	0.0103093	6	46	0.130435	61	986	0.0618661	0.000766566	0.0014128
rs115488033	chr1	12478945	C	T	VPS13D	intronic	.	.	.	2	194	0.0103093	3	46	0.0652174	42	986	0.0425963	0.0498524	0.0351354
rs2206321	chr1	12480708	A	G	VPS13D	intronic	.	.	.	2	194	0.0103093	6	46	0.130435	74	986	0.0750507	0.000766566	0.000172094
.	chr1	12488534	AAT	A	.	.	.	.	.	2	194	0.0103093	6	46	0.130435	72	986	0.0730223	0.000766566	0.000265848
rs78403005	chr1	12507106	C	T	VPS13D	intronic	.	.	.	1	194	0.00515464	3	46	0.0652174	42	986	0.0425963	0.0230554	0.00584435
rs12070078	chr1	12507846	A	T	VPS13D	intronic	.	.	.	1	194	0.00515464	4	46	0.0869565	64	986	0.0649087	0.0051907	0.000189602
rs9783054	chr1	12509735	A	T	VPS13D	UTR3	.	.	.	1	194	0.00515464	4	46	0.0869565	64	986	0.0649087	0.0051907	0.000189602
rs11121917	chr1	12515038	T	C	VPS13D;DHRS3	intergenic	.	.	.	1	194	0.00515464	4	46	0.0869565	69	986	0.0699797	0.0051907	7.72865e-05
.	chr1	12516665	CT	C	.	.	.	.	.	39	194	0.201031	0	44	0	55	986	0.0557809	0.000207253	1.40959e-06
rs12406819	chr1	12517157	G	A	VPS13D;DHRS3	intergenic	.	.	.	5	194	0.0257732	5	44	0.113636	111	986	0.112576	0.0212122	5.51936e-05
rs12077605	chr1	12523304	T	C	VPS13D;DHRS3	intergenic	.	.	.	1	194	0.00515464	3	46	0.0652174	67	986	0.0679513	0.0230554	7.43603e-05
rs12076506	chr1	12523307	A	G	VPS13D;DHRS3	intergenic	.	.	.	1	194	0.00515464	3	46	0.0652174	67	986	0.0679513	0.0230554	7.43603e-05
rs12095700	chr1	12525554	C	T	VPS13D;DHRS3	intergenic	.	.	.	1	194	0.00515464	3	46	0.0652174	58	986	0.0588235	0.0230554	0.000439466
rs17038052	chr1	12527892	T	C	VPS13D;DHRS3	intergenic	.	.	.	4	194	0.0206186	6	46	0.130435	103	986	0.104462	0.00418813	5.04404e-05
rs4846107	chr1	12533522	A	G	VPS13D;DHRS3	intergenic	.	.	.	9	188	0.0478723	7	44	0.159091	119	986	0.12069	0.0164392	0.00207236
rs6663819	chr1	12534263	C	T	VPS13D;DHRS3	intergenic	.	.	.	138	194	0.71134	23	44	0.522727	595	986	0.603448	0.0202384	0.00458127
rs56089820	chr1	12536331	T	G	VPS13D;DHRS3	intergenic	.	.	.	35	194	0.180412	16	46	0.347826	275	986	0.278905	0.0165119	0.00420704
rs9430736	chr1	12539984	G	A	VPS13D;DHRS3	intergenic	.	.	.	148	194	0.762887	28	46	0.608696	679	986	0.688641	0.0414812	0.0397522
rs12711522	chr1	12563774	T	C	VPS13D;DHRS3	intergenic	.	.	.	24	194	0.123711	12	46	0.26087	241	986	0.244422	0.0358701	0.00015172
rs3128461	chr1	12579140	G	A	DHRS3	intronic	.	.	.	20	194	0.103093	10	46	0.217391	198	986	0.200811	0.0464843	0.00112007
rs3128458	chr1	12580099	A	G	DHRS3	intronic	.	.	.	20	194	0.103093	10	46	0.217391	200	986	0.20284	0.0464843	0.000819497
.	chr1	12585395	CTG	C	.	.	.	.	.	174	192	0.90625	36	46	0.782609	836	986	0.84787	0.0375429	0.0324868
rs3121606	chr1	12585481	C	G	DHRS3	intronic	.	.	.	180	194	0.927835	38	46	0.826087	840	986	0.851927	0.044481	0.00393285
rs75568038	chr1	12589601	T	C	DHRS3	intronic	.	.	.	193	194	0.994845	43	46	0.934783	957	986	0.970588	0.0230554	0.0467669
rs4845911	chr1	12633119	G	A	DHRS3;AADACL4	intergenic	.	.	.	39	194	0.201031	18	46	0.391304	285	986	0.289047	0.0112651	0.0135303
rs17458785	chr1	12649535	A	G	AADACL4	intronic	.	.	.	136	194	0.701031	39	46	0.847826	761	986	0.771805	0.0444813	0.0426727
rs2489260	chr1	12681229	G	A	AADACL4;AADACL3	intergenic	.	.	.	6	192	0.03125	5	44	0.113636	85	986	0.0862069	0.0346718	0.00729787
rs9430225	chr1	12682410	A	G	AADACL4;AADACL3	intergenic	.	.	.	7	194	0.0360825	6	46	0.130435	83	986	0.0841785	0.0212918	0.0178614
rs1769776	chr1	12789847	C	T	PRAMEF12;PRAMEF1	intergenic	.	.	.	9	194	0.0463918	7	44	0.159091	140	986	0.141988	0.0142675	8.21384e-05
rs2744049	chr1	12791426	G	C	PRAMEF1	UTR5	.	.	.	15	190	0.0789474	12	44	0.272727	340	986	0.344828	0.000968375	2.6617e-06
rs3904962	chr1	12791433	T	C	PRAMEF1	UTR5	.	.	.	45	190	0.236842	19	46	0.413043	492	986	0.498986	0.0254105	2.30948e-06
rs11121986	chr1	12816467	T	G	PRAMEF1;LINC01784	intergenic	.	.	.	3	190	0.0157895	14	42	0.333333	497	986	0.504057	9.14411e-07	1.92965e-06
rs1736831	chr1	12825431	T	G	PRAMEF11	exonic	synonymous SNV	.	.	28	130	0.215385	20	46	0.434783	535	986	0.542596	0.0065557	2.39657e-06
rs4126240	chr1	12832765	T	C	PRAMEF11;HNRNPCL1	intergenic	.	.	.	29	188	0.154255	15	40	0.375	422	986	0.427992	0.00325953	2.69281e-06
rs2994085	chr1	12834382	C	T	PRAMEF11;HNRNPCL1	intergenic	.	.	.	26	166	0.156627	14	32	0.4375	360	986	0.365112	0.00111279	3.11228e-06
rs9726276	chr1	12850596	C	T	HNRNPCL1;PRAMEF2	intergenic	.	.	.	105	194	0.541237	32	42	0.761905	698	986	0.707911	0.00952159	1.03764e-05
rs848419	chr1	12857483	C	T	PRAMEF2	intronic	.	.	.	61	194	0.314433	22	44	0.5	396	986	0.401623	0.0232948	0.023974
rs1063798	chr1	12861684	T	G	PRAMEF2	exonic	nonsynonymous SNV	.	.	12	188	0.0638298	10	44	0.227273	177	986	0.179513	0.00252442	3.08779e-05
rs1737119	chr1	12863924	T	C	PRAMEF2;PRAMEF4	intergenic	.	.	.	14	192	0.0729167	8	40	0.2	190	986	0.192698	0.0318955	2.46595e-05
rs190593022	chr1	12867464	C	T	PRAMEF2;PRAMEF4	intergenic	.	.	.	2	170	0.0117647	5	36	0.138889	62	986	0.0628803	0.00204244	0.00342499
rs71239547	chr1	12869942	G	C	PRAMEF2;PRAMEF4	intergenic	.	.	.	97	178	0.544944	28	36	0.777778	673	986	0.682556	0.00976329	0.000545867
rs28375540	chr1	12878330	C	T	PRAMEF4	downstream	.	.	.	123	192	0.640625	36	42	0.857143	705	986	0.71501	0.00602004	0.0468572
rs3927874	chr1	12882298	T	C	PRAMEF4	exonic	nonsynonymous SNV	.	.	103	182	0.565934	34	40	0.85	670	986	0.679513	0.000607838	0.00367222
rs76918101	chr1	12890899	G	A	PRAMEF4;PRAMEF10	intergenic	.	.	.	92	176	0.522727	35	44	0.795455	702	986	0.711968	0.00107965	3.94517e-06
rs1873559	chr1	12924464	C	T	PRAMEF7;PRAMEF6	intergenic	.	.	.	30	140	0.214286	16	30	0.533333	986	986	1	0.00107374	7.75838e-07
rs2226000	chr1	12938338	T	C	PRAMEF6	downstream	.	.	.	50	194	0.257732	16	26	0.615385	156	986	0.158215	0.000429215	0.00129541
rs78439327	chr1	12947511	G	A	PRAMEF6	intronic	.	.	.	49	190	0.257895	24	46	0.521739	562	986	0.56998	0.00114735	2.58449e-06
rs28470919	chr1	13109621	T	C	PRAMEF36P;HNRNPCL2	intergenic	.	.	.	4	176	0.0227273	16	46	0.347826	328	986	0.332657	6.81702e-07	1.98748e-06
rs35013890	chr1	13119821	T	C	HNRNPCL2;PRAMEF36P	intergenic	.	.	.	4	158	0.0253165	8	46	0.173913	121	986	0.122718	0.000934113	5.24853e-05
rs28620283	chr1	13119959	C	G	HNRNPCL2;PRAMEF36P	intergenic	.	.	.	2	158	0.0126582	23	46	0.5	437	986	0.443205	2.00577e-07	2.46804e-06
rs28561794	chr1	13120721	T	C	HNRNPCL2;PRAMEF36P	intergenic	.	.	.	1	156	0.00641026	23	46	0.5	437	986	0.443205	9.57095e-07	2.25492e-06
rs72474524	chr1	13178951	G	A	PRAMEF9	exonic	nonsynonymous SNV	.	.	110	180	0.611111	30	34	0.882353	477	986	0.483773	0.00163453	0.00201203
rs202170301	chr1	13184641	C	T	PRAMEF9;PRAMEF13	intergenic	.	.	.	88	154	0.571429	13	38	0.342105	901	986	0.913793	0.0176019	1.29125e-06
rs2486185	chr1	13567882	A	G	LRRC38;PDPN	intergenic	.	.	.	14	168	0.0833333	6	28	0.214286	270	986	0.273834	0.0454755	2.50356e-06
.	chr1	13568200	GAGAGAGGGGAAAGAGGC	G	.	.	.	.	.	5	136	0.0367647	9	38	0.236842	260	986	0.263692	0.00041987	1.43782e-06
.	chr1	13756087	TA	T	.	.	.	.	.	35	194	0.180412	0	38	0	39	986	0.0395538	0.00204015	9.8081e-07
rs10927952	chr1	13904192	A	G	PRDM2;KAZN-AS1	intergenic	.	.	.	1	194	0.00515464	3	46	0.0652174	39	986	0.0395538	0.0230554	0.00898074
rs5772566	chr1	14141961	A	AT	PRDM2;KAZN-AS1	intergenic	.	.	.	91	194	0.469072	30	46	0.652174	571	986	0.579108	0.0325999	0.00554268
rs10803463	chr1	14142406	T	C	PRDM2;KAZN-AS1	intergenic	.	.	.	90	194	0.463918	31	46	0.673913	567	986	0.575051	0.0134928	0.00556151
rs4662124	chr1	14143491	T	C	PRDM2;KAZN-AS1	intergenic	.	.	.	41	194	0.21134	20	46	0.434783	279	986	0.282961	0.00412665	0.0422108
rs10928034	chr1	14144314	G	C	PRDM2;KAZN-AS1	intergenic	.	.	.	83	194	0.427835	28	46	0.608696	520	986	0.527383	0.0325418	0.0119459
rs12132752	chr1	14146728	C	T	PRDM2;KAZN-AS1	intergenic	.	.	.	34	194	0.175258	2	46	0.0434783	86	986	0.0872211	0.021942	0.000612588
rs111719154	chr1	14149397	A	G	PRDM2;KAZN-AS1	intergenic	.	.	.	9	194	0.0463918	6	46	0.130435	105	986	0.106491	0.0452957	0.0076039
rs6662072	chr1	14150642	C	G	PRDM2;KAZN-AS1	intergenic	.	.	.	82	194	0.42268	28	46	0.608696	524	986	0.53144	0.0317321	0.00595098
rs10803465	chr1	14150659	G	A	PRDM2;KAZN-AS1	intergenic	.	.	.	91	194	0.469072	31	46	0.673913	564	986	0.572008	0.0140363	0.00910138
rs56290598	chr1	14151807	C	T	PRDM2;KAZN-AS1	intergenic	.	.	.	9	194	0.0463918	8	46	0.173913	108	986	0.109533	0.00628591	0.00552314
rs10928036	chr1	14152137	C	T	PRDM2;KAZN-AS1	intergenic	.	.	.	95	194	0.489691	32	46	0.695652	562	986	0.56998	0.0136833	0.0479134
rs1856741	chr1	14152860	T	C	PRDM2;KAZN-AS1	intergenic	.	.	.	86	194	0.443299	32	46	0.695652	526	986	0.533469	0.00289731	0.0227344
rs10928038	chr1	14152969	G	T	PRDM2;KAZN-AS1	intergenic	.	.	.	12	194	0.0618557	8	46	0.173913	116	986	0.117647	0.0317988	0.0225033
rs10928039	chr1	14153025	C	T	PRDM2;KAZN-AS1	intergenic	.	.	.	12	194	0.0618557	8	46	0.173913	116	986	0.117647	0.0317988	0.0225033
rs11810057	chr1	14153416	A	G	PRDM2;KAZN-AS1	intergenic	.	.	.	12	194	0.0618557	8	46	0.173913	116	986	0.117647	0.0317988	0.0225033
rs11810060	chr1	14153437	A	G	PRDM2;KAZN-AS1	intergenic	.	.	.	12	194	0.0618557	8	46	0.173913	113	986	0.114604	0.0317988	0.0296005
rs199533815	chr1	14153620	C	CA	PRDM2;KAZN-AS1	intergenic	.	.	.	12	194	0.0618557	8	46	0.173913	116	986	0.117647	0.0317988	0.0225033
.	chr1	14153778	CAAAAAAAA	C	.	.	.	.	.	13	194	0.0670103	8	46	0.173913	773	986	0.783976	0.0369785	2.60276e-06
rs6663381	chr1	14154179	G	A	PRDM2;KAZN-AS1	intergenic	.	.	.	12	194	0.0618557	8	46	0.173913	115	986	0.116633	0.0317988	0.022522
rs6677929	chr1	14154276	A	T	PRDM2;KAZN-AS1	intergenic	.	.	.	12	194	0.0618557	8	46	0.173913	115	986	0.116633	0.0317988	0.022522
rs6680592	chr1	14154529	A	T	PRDM2;KAZN-AS1	intergenic	.	.	.	12	194	0.0618557	8	46	0.173913	115	986	0.116633	0.0317988	0.022522
rs1856740	chr1	14154786	T	C	PRDM2;KAZN-AS1	intergenic	.	.	.	87	194	0.448454	32	46	0.695652	525	986	0.532454	0.00303211	0.0339733
rs10928040	chr1	14155027	C	T	PRDM2;KAZN-AS1	intergenic	.	.	.	86	194	0.443299	32	46	0.695652	525	986	0.532454	0.00289731	0.0275902
rs11810615	chr1	14155095	A	G	PRDM2;KAZN-AS1	intergenic	.	.	.	12	194	0.0618557	8	46	0.173913	112	986	0.11359	0.0317988	0.0296805
rs6681369	chr1	14155243	A	G	PRDM2;KAZN-AS1	intergenic	.	.	.	12	194	0.0618557	8	46	0.173913	115	986	0.116633	0.0317988	0.022522
rs6429828	chr1	14155747	A	T	PRDM2;KAZN-AS1	intergenic	.	.	.	12	194	0.0618557	8	46	0.173913	115	986	0.116633	0.0317988	0.022522
rs6429829	chr1	14155808	T	C	PRDM2;KAZN-AS1	intergenic	.	.	.	12	194	0.0618557	8	46	0.173913	115	986	0.116633	0.0317988	0.022522
rs4662127	chr1	14157147	T	C	PRDM2;KAZN-AS1	intergenic	.	.	.	87	194	0.448454	32	46	0.695652	525	986	0.532454	0.00303211	0.0339733
rs12567596	chr1	14157165	A	G	PRDM2;KAZN-AS1	intergenic	.	.	.	12	194	0.0618557	8	44	0.181818	115	986	0.116633	0.016045	0.022522
rs7533459	chr1	14158888	T	G	PRDM2;KAZN-AS1	intergenic	.	.	.	13	194	0.0670103	8	46	0.173913	115	986	0.116633	0.0369785	0.0431874
rs10928041	chr1	14160071	T	C	PRDM2;KAZN-AS1	intergenic	.	.	.	86	194	0.443299	32	46	0.695652	525	986	0.532454	0.00289731	0.0275902
rs10928042	chr1	14160196	C	T	PRDM2;KAZN-AS1	intergenic	.	.	.	86	194	0.443299	32	46	0.695652	524	986	0.53144	0.00289731	0.0276861
rs56135492	chr1	14160403	T	C	PRDM2;KAZN-AS1	intergenic	.	.	.	12	194	0.0618557	8	46	0.173913	115	986	0.116633	0.0317988	0.022522
rs55936209	chr1	14160456	T	C	PRDM2;KAZN-AS1	intergenic	.	.	.	12	194	0.0618557	8	46	0.173913	115	986	0.116633	0.0317988	0.022522
rs7523393	chr1	14160549	G	A	PRDM2;KAZN-AS1	intergenic	.	.	.	86	194	0.443299	32	46	0.695652	524	986	0.53144	0.00289731	0.0276861
rs55864990	chr1	14160601	T	C	PRDM2;KAZN-AS1	intergenic	.	.	.	12	194	0.0618557	8	46	0.173913	112	986	0.11359	0.0317988	0.0296805
rs7532380	chr1	14160735	C	A	PRDM2;KAZN-AS1	intergenic	.	.	.	12	194	0.0618557	8	46	0.173913	112	986	0.11359	0.0317988	0.0296805
rs7532473	chr1	14160772	C	T	PRDM2;KAZN-AS1	intergenic	.	.	.	12	194	0.0618557	8	46	0.173913	112	986	0.11359	0.0317988	0.0296805
rs7523873	chr1	14161106	G	C	PRDM2;KAZN-AS1	intergenic	.	.	.	12	194	0.0618557	8	46	0.173913	115	986	0.116633	0.0317988	0.022522
rs7523961	chr1	14161155	G	A	PRDM2;KAZN-AS1	intergenic	.	.	.	12	194	0.0618557	8	46	0.173913	115	986	0.116633	0.0317988	0.022522
rs72643175	chr1	14161471	C	T	PRDM2;KAZN-AS1	intergenic	.	.	.	12	194	0.0618557	8	46	0.173913	112	986	0.11359	0.0317988	0.0296805
rs72643177	chr1	14161506	A	T	PRDM2;KAZN-AS1	intergenic	.	.	.	12	194	0.0618557	8	46	0.173913	112	986	0.11359	0.0317988	0.0296805
rs55873491	chr1	14161866	G	A	PRDM2;KAZN-AS1	intergenic	.	.	.	12	194	0.0618557	8	46	0.173913	115	986	0.116633	0.0317988	0.022522
rs55701220	chr1	14161999	A	C	PRDM2;KAZN-AS1	intergenic	.	.	.	12	194	0.0618557	8	46	0.173913	115	986	0.116633	0.0317988	0.022522
rs7545744	chr1	14162524	T	A	PRDM2;KAZN-AS1	intergenic	.	.	.	12	194	0.0618557	8	46	0.173913	115	986	0.116633	0.0317988	0.022522
rs7529738	chr1	14162608	G	A	PRDM2;KAZN-AS1	intergenic	.	.	.	12	194	0.0618557	8	46	0.173913	115	986	0.116633	0.0317988	0.022522
rs7538725	chr1	14162654	C	T	PRDM2;KAZN-AS1	intergenic	.	.	.	12	194	0.0618557	8	46	0.173913	112	986	0.11359	0.0317988	0.0296805
rs7545920	chr1	14162736	T	G	PRDM2;KAZN-AS1	intergenic	.	.	.	12	194	0.0618557	8	46	0.173913	115	986	0.116633	0.0317988	0.022522
rs7546077	chr1	14163467	A	G	PRDM2;KAZN-AS1	intergenic	.	.	.	12	194	0.0618557	8	46	0.173913	115	986	0.116633	0.0317988	0.022522
rs10928045	chr1	14163728	C	G	PRDM2;KAZN-AS1	intergenic	.	.	.	12	194	0.0618557	8	46	0.173913	115	986	0.116633	0.0317988	0.022522
rs4661478	chr1	14163866	A	G	PRDM2;KAZN-AS1	intergenic	.	.	.	87	194	0.448454	32	46	0.695652	525	986	0.532454	0.00303211	0.0339733
rs10803469	chr1	14163970	G	A	PRDM2;KAZN-AS1	intergenic	.	.	.	12	194	0.0618557	8	46	0.173913	112	986	0.11359	0.0317988	0.0296805
rs10429930	chr1	14164134	T	G	PRDM2;KAZN-AS1	intergenic	.	.	.	12	194	0.0618557	8	44	0.181818	115	986	0.116633	0.016045	0.022522
rs2157563	chr1	14164724	C	G	PRDM2;KAZN-AS1	intergenic	.	.	.	12	194	0.0618557	8	46	0.173913	114	986	0.115619	0.0317988	0.0298062
rs2157562	chr1	14164767	A	G	PRDM2;KAZN-AS1	intergenic	.	.	.	12	194	0.0618557	8	46	0.173913	114	986	0.115619	0.0317988	0.0298062
rs2185398	chr1	14164885	C	T	PRDM2;KAZN-AS1	intergenic	.	.	.	12	194	0.0618557	8	46	0.173913	112	986	0.11359	0.0317988	0.0296805
rs10928046	chr1	14165003	A	G	PRDM2;KAZN-AS1	intergenic	.	.	.	12	194	0.0618557	8	46	0.173913	114	986	0.115619	0.0317988	0.0298062
rs12022342	chr1	14165462	C	G	PRDM2;KAZN-AS1	intergenic	.	.	.	12	194	0.0618557	8	44	0.181818	112	986	0.11359	0.016045	0.0296805
rs10803470	chr1	14165983	C	T	PRDM2;KAZN-AS1	intergenic	.	.	.	12	194	0.0618557	8	46	0.173913	114	986	0.115619	0.0317988	0.0298062
rs7548610	chr1	14166072	C	T	PRDM2;KAZN-AS1	intergenic	.	.	.	87	194	0.448454	32	46	0.695652	525	986	0.532454	0.00303211	0.0339733
rs10803471	chr1	14166131	G	A	PRDM2;KAZN-AS1	intergenic	.	.	.	12	194	0.0618557	8	46	0.173913	114	986	0.115619	0.0317988	0.0298062
rs111461478	chr1	14166610	T	TGTAA	PRDM2;KAZN-AS1	intergenic	.	.	.	87	194	0.448454	32	46	0.695652	525	986	0.532454	0.00303211	0.0339733
rs16853658	chr1	14166737	T	A	PRDM2;KAZN-AS1	intergenic	.	.	.	12	194	0.0618557	8	46	0.173913	114	986	0.115619	0.0317988	0.0298062
rs16853662	chr1	14166775	C	G	PRDM2;KAZN-AS1	intergenic	.	.	.	12	194	0.0618557	8	46	0.173913	114	986	0.115619	0.0317988	0.0298062
rs7541978	chr1	14167350	A	G	PRDM2;KAZN-AS1	intergenic	.	.	.	87	194	0.448454	32	46	0.695652	525	986	0.532454	0.00303211	0.0339733
rs10754913	chr1	14167487	A	C	PRDM2;KAZN-AS1	intergenic	.	.	.	34	194	0.175258	19	46	0.413043	247	986	0.250507	0.00121461	0.0266654
rs10803472	chr1	14167539	A	G	PRDM2;KAZN-AS1	intergenic	.	.	.	12	194	0.0618557	8	46	0.173913	112	986	0.11359	0.0317988	0.0296805
rs7537907	chr1	14167754	C	A	PRDM2;KAZN-AS1	intergenic	.	.	.	9	194	0.0463918	8	46	0.173913	112	986	0.11359	0.00628591	0.00404613
rs7529180	chr1	14168005	G	A	PRDM2;KAZN-AS1	intergenic	.	.	.	12	194	0.0618557	8	46	0.173913	113	986	0.114604	0.0317988	0.0296005
rs6692603	chr1	14168275	T	C	PRDM2;KAZN-AS1	intergenic	.	.	.	12	194	0.0618557	8	46	0.173913	112	986	0.11359	0.0317988	0.0296805
.	chr1	14168454	TTC	T	.	.	.	.	.	12	194	0.0618557	8	46	0.173913	112	986	0.11359	0.0317988	0.0296805
rs10489144	chr1	14168508	G	A	PRDM2;KAZN-AS1	intergenic	.	.	.	12	194	0.0618557	8	46	0.173913	112	986	0.11359	0.0317988	0.0296805
rs12045417	chr1	14168575	G	C	PRDM2;KAZN-AS1	intergenic	.	.	.	12	194	0.0618557	8	46	0.173913	112	986	0.11359	0.0317988	0.0296805
rs6692372	chr1	14168667	A	G	PRDM2;KAZN-AS1	intergenic	.	.	.	12	194	0.0618557	8	46	0.173913	112	986	0.11359	0.0317988	0.0296805
rs12562042	chr1	14169327	T	C	PRDM2;KAZN-AS1	intergenic	.	.	.	12	194	0.0618557	8	46	0.173913	113	986	0.114604	0.0317988	0.0296005
rs10489143	chr1	14169400	C	G	PRDM2;KAZN-AS1	intergenic	.	.	.	12	194	0.0618557	8	46	0.173913	113	986	0.114604	0.0317988	0.0296005
rs1160541	chr1	14169546	G	A	PRDM2;KAZN-AS1	intergenic	.	.	.	12	194	0.0618557	8	46	0.173913	112	986	0.11359	0.0317988	0.0296805
rs1160540	chr1	14169565	T	C	PRDM2;KAZN-AS1	intergenic	.	.	.	12	194	0.0618557	8	46	0.173913	112	986	0.11359	0.0317988	0.0296805
rs1160539	chr1	14169578	C	A	PRDM2;KAZN-AS1	intergenic	.	.	.	12	194	0.0618557	8	46	0.173913	112	986	0.11359	0.0317988	0.0296805
rs1160538	chr1	14169797	A	T	PRDM2;KAZN-AS1	intergenic	.	.	.	12	194	0.0618557	8	46	0.173913	112	986	0.11359	0.0317988	0.0296805
rs1339373	chr1	14170186	C	T	PRDM2;KAZN-AS1	intergenic	.	.	.	12	194	0.0618557	8	46	0.173913	112	986	0.11359	0.0317988	0.0296805
rs1339372	chr1	14170224	C	A	PRDM2;KAZN-AS1	intergenic	.	.	.	12	194	0.0618557	8	46	0.173913	112	986	0.11359	0.0317988	0.0296805
.	chr1	14170744	CAG	C	.	.	.	.	.	12	194	0.0618557	8	46	0.173913	112	986	0.11359	0.0317988	0.0296805
rs1832534	chr1	14170919	G	A	PRDM2;KAZN-AS1	intergenic	.	.	.	12	194	0.0618557	8	46	0.173913	112	986	0.11359	0.0317988	0.0296805
rs1416632	chr1	14170988	G	T	PRDM2;KAZN-AS1	intergenic	.	.	.	12	194	0.0618557	8	46	0.173913	113	986	0.114604	0.0317988	0.0296005
rs2359953	chr1	14171062	G	A	PRDM2;KAZN-AS1	intergenic	.	.	.	12	194	0.0618557	8	46	0.173913	112	986	0.11359	0.0317988	0.0296805
.	chr1	14171490	TGGG	T	.	.	.	.	.	12	194	0.0618557	8	46	0.173913	112	986	0.11359	0.0317988	0.0296805
rs72643181	chr1	14171531	G	A	PRDM2;KAZN-AS1	intergenic	.	.	.	12	194	0.0618557	8	46	0.173913	112	986	0.11359	0.0317988	0.0296805
rs1339371	chr1	14171759	T	C	PRDM2;KAZN-AS1	intergenic	.	.	.	12	194	0.0618557	8	46	0.173913	112	986	0.11359	0.0317988	0.0296805
rs1339370	chr1	14172086	G	T	PRDM2;KAZN-AS1	intergenic	.	.	.	12	194	0.0618557	8	46	0.173913	112	986	0.11359	0.0317988	0.0296805
rs72643184	chr1	14172420	G	A	PRDM2;KAZN-AS1	intergenic	.	.	.	12	194	0.0618557	8	46	0.173913	112	986	0.11359	0.0317988	0.0296805
rs4420076	chr1	14173001	C	G	PRDM2;KAZN-AS1	intergenic	.	.	.	12	194	0.0618557	8	44	0.181818	112	986	0.11359	0.016045	0.0296805
rs1339369	chr1	14173111	C	T	PRDM2;KAZN-AS1	intergenic	.	.	.	12	194	0.0618557	8	46	0.173913	112	986	0.11359	0.0317988	0.0296805
rs7554049	chr1	14173116	C	T	PRDM2;KAZN-AS1	intergenic	.	.	.	12	194	0.0618557	8	44	0.181818	112	986	0.11359	0.016045	0.0296805
rs7516285	chr1	14173164	T	C	PRDM2;KAZN-AS1	intergenic	.	.	.	12	194	0.0618557	8	46	0.173913	112	986	0.11359	0.0317988	0.0296805
rs7513551	chr1	14173180	A	G	PRDM2;KAZN-AS1	intergenic	.	.	.	12	194	0.0618557	8	46	0.173913	112	986	0.11359	0.0317988	0.0296805
rs7545273	chr1	14173213	G	A	PRDM2;KAZN-AS1	intergenic	.	.	.	12	194	0.0618557	8	46	0.173913	112	986	0.11359	0.0317988	0.0296805
rs7556663	chr1	14173507	C	G	PRDM2;KAZN-AS1	intergenic	.	.	.	12	194	0.0618557	8	46	0.173913	112	986	0.11359	0.0317988	0.0296805
rs7516105	chr1	14173587	A	G	PRDM2;KAZN-AS1	intergenic	.	.	.	12	194	0.0618557	8	46	0.173913	112	986	0.11359	0.0317988	0.0296805
.	chr1	14173658	TCCCCG	T	.	.	.	.	.	12	194	0.0618557	8	46	0.173913	112	986	0.11359	0.0317988	0.0296805
rs116108506	chr1	14173667	C	T	PRDM2;KAZN-AS1	intergenic	.	.	.	12	194	0.0618557	8	46	0.173913	112	986	0.11359	0.0317988	0.0296805
rs12563336	chr1	14173718	T	A	PRDM2;KAZN-AS1	intergenic	.	.	.	12	194	0.0618557	8	46	0.173913	112	986	0.11359	0.0317988	0.0296805
rs12562715	chr1	14173799	C	T	PRDM2;KAZN-AS1	intergenic	.	.	.	12	194	0.0618557	8	46	0.173913	112	986	0.11359	0.0317988	0.0296805
rs4145433	chr1	14174068	G	A	PRDM2;KAZN-AS1	intergenic	.	.	.	12	194	0.0618557	8	46	0.173913	112	986	0.11359	0.0317988	0.0296805
rs4145434	chr1	14174094	G	T	PRDM2;KAZN-AS1	intergenic	.	.	.	12	194	0.0618557	8	46	0.173913	112	986	0.11359	0.0317988	0.0296805
rs4145435	chr1	14174111	G	A	PRDM2;KAZN-AS1	intergenic	.	.	.	12	194	0.0618557	8	46	0.173913	112	986	0.11359	0.0317988	0.0296805
rs10928048	chr1	14174388	G	A	PRDM2;KAZN-AS1	intergenic	.	.	.	12	194	0.0618557	8	46	0.173913	112	986	0.11359	0.0317988	0.0296805
rs10928049	chr1	14174457	A	T	PRDM2;KAZN-AS1	intergenic	.	.	.	12	194	0.0618557	8	46	0.173913	112	986	0.11359	0.0317988	0.0296805
rs12563605	chr1	14174626	T	A	PRDM2;KAZN-AS1	intergenic	.	.	.	12	194	0.0618557	8	46	0.173913	112	986	0.11359	0.0317988	0.0296805
rs12563616	chr1	14174704	T	A	PRDM2;KAZN-AS1	intergenic	.	.	.	12	194	0.0618557	8	46	0.173913	112	986	0.11359	0.0317988	0.0296805
rs16853705	chr1	14174801	T	C	PRDM2;KAZN-AS1	intergenic	.	.	.	12	194	0.0618557	8	46	0.173913	112	986	0.11359	0.0317988	0.0296805
rs11800167	chr1	14175060	G	A	PRDM2;KAZN-AS1	intergenic	.	.	.	12	194	0.0618557	8	46	0.173913	111	986	0.112576	0.0317988	0.0388951
rs1819657	chr1	14175130	A	G	PRDM2;KAZN-AS1	intergenic	.	.	.	12	194	0.0618557	8	46	0.173913	111	986	0.112576	0.0317988	0.0388951
rs1814189	chr1	14175131	T	C	PRDM2;KAZN-AS1	intergenic	.	.	.	12	194	0.0618557	8	46	0.173913	111	986	0.112576	0.0317988	0.0388951
rs1814188	chr1	14175306	T	C	PRDM2;KAZN-AS1	intergenic	.	.	.	12	194	0.0618557	8	46	0.173913	111	986	0.112576	0.0317988	0.0388951
rs72643189	chr1	14175474	C	G	PRDM2;KAZN-AS1	intergenic	.	.	.	12	194	0.0618557	8	46	0.173913	112	986	0.11359	0.0317988	0.0296805
rs12028521	chr1	14175667	A	G	PRDM2;KAZN-AS1	intergenic	.	.	.	12	194	0.0618557	8	46	0.173913	112	986	0.11359	0.0317988	0.0296805
rs6702418	chr1	14176128	G	A	PRDM2;KAZN-AS1	intergenic	.	.	.	12	194	0.0618557	8	46	0.173913	112	986	0.11359	0.0317988	0.0296805
rs72643190	chr1	14176864	A	T	PRDM2;KAZN-AS1	intergenic	.	.	.	12	194	0.0618557	8	44	0.181818	112	986	0.11359	0.016045	0.0296805
rs703806	chr1	14177796	T	G	PRDM2;KAZN-AS1	intergenic	.	.	.	34	190	0.178947	21	34	0.617647	399	986	0.404665	4.50912e-07	2.55913e-06
rs10803473	chr1	14181195	A	G	PRDM2;KAZN-AS1	intergenic	.	.	.	66	194	0.340206	28	46	0.608696	449	986	0.455375	0.00125332	0.00334076
rs10754914	chr1	14181244	G	A	PRDM2;KAZN-AS1	intergenic	.	.	.	65	194	0.335052	27	46	0.586957	450	986	0.456389	0.00224375	0.00197259
rs10803474	chr1	14181308	G	T	PRDM2;KAZN-AS1	intergenic	.	.	.	50	194	0.257732	20	46	0.434783	337	986	0.341785	0.0292513	0.0238528
.	chr1	14183918	GC	G	.	.	.	.	.	91	194	0.469072	35	46	0.76087	578	986	0.586207	0.000473872	0.00329089
rs16853740	chr1	14183924	G	A	PRDM2;KAZN-AS1	intergenic	.	.	.	72	194	0.371134	28	46	0.608696	444	986	0.450304	0.00446692	0.0476565
rs517269	chr1	14184854	C	T	PRDM2;KAZN-AS1	intergenic	.	.	.	72	194	0.371134	28	44	0.636364	449	986	0.455375	0.00207766	0.0327723
rs565765	chr1	14186491	G	A	PRDM2;KAZN-AS1	intergenic	.	.	.	72	194	0.371134	28	46	0.608696	449	986	0.455375	0.00446692	0.0327723
rs567039	chr1	14186868	A	C	PRDM2;KAZN-AS1	intergenic	.	.	.	72	194	0.371134	28	46	0.608696	450	986	0.456389	0.00446692	0.0326338
rs494775	chr1	14192451	G	C	PRDM2;KAZN-AS1	intergenic	.	.	.	122	194	0.628866	20	46	0.434783	542	986	0.549696	0.0195485	0.0476565
rs614719	chr1	14209975	C	T	PRDM2;KAZN-AS1	intergenic	.	.	.	109	194	0.561856	16	46	0.347826	440	986	0.446247	0.0132443	0.00353994
.	chr1	14210767	AATT	A	.	.	.	.	.	109	194	0.561856	16	44	0.363636	439	986	0.445233	0.0196591	0.00350619
rs12745096	chr1	14382649	G	C	KAZN-AS1	ncRNA_intronic	.	.	.	8	182	0.043956	16	44	0.363636	206	986	0.208925	8.72842e-07	1.91829e-06
rs12733145	chr1	14420872	G	A	KAZN-AS1	upstream	.	.	.	7	194	0.0360825	5	38	0.131579	80	986	0.0811359	0.0300642	0.0244951
rs9429232	chr1	14466753	A	G	KAZN-AS1;KAZN	intergenic	.	.	.	37	194	0.190722	16	46	0.347826	270	986	0.273834	0.0289303	0.0156374
rs11589996	chr1	14466795	T	C	KAZN-AS1;KAZN	intergenic	.	.	.	171	194	0.881443	34	46	0.73913	762	986	0.772819	0.0199084	0.000478141
rs7534817	chr1	14466910	A	G	KAZN-AS1;KAZN	intergenic	.	.	.	169	194	0.871134	30	46	0.652174	754	986	0.764706	0.000923918	0.000818828
rs535899241	chr1	14478272	A	AG	KAZN-AS1;KAZN	intergenic	.	.	.	13	194	0.0670103	9	34	0.264706	1	986	0.0010142	0.00158843	4.25976e-07
rs61771913	chr1	14481756	T	C	KAZN-AS1;KAZN	intergenic	.	.	.	36	194	0.185567	2	42	0.047619	109	986	0.110548	0.0346468	0.00565061
rs12733612	chr1	14499533	A	G	KAZN-AS1;KAZN	intergenic	.	.	.	172	194	0.886598	33	46	0.717391	802	986	0.813387	0.00877675	0.0129748
rs72868493	chr1	14797854	T	A	KAZN	intronic	.	.	.	3	194	0.0154639	6	46	0.130435	47	986	0.0476673	0.00196275	0.048784
rs61772314	chr1	14835415	G	C	KAZN	intronic	.	.	.	25	194	0.128866	1	46	0.0217391	46	986	0.0466531	0.0348108	8.47171e-05
rs11585327	chr1	14840507	G	A	KAZN	intronic	.	.	.	36	194	0.185567	2	46	0.0434783	122	986	0.123732	0.0139916	0.0278192
rs61772320	chr1	14841569	A	G	KAZN	intronic	.	.	.	37	194	0.190722	2	46	0.0434783	122	986	0.123732	0.013576	0.015575
rs1108071	chr1	14844137	T	C	KAZN	intronic	.	.	.	39	194	0.201031	2	46	0.0434783	131	986	0.13286	0.00844221	0.0183759
rs61772322	chr1	14844271	A	G	KAZN	intronic	.	.	.	39	194	0.201031	2	46	0.0434783	128	986	0.129817	0.00844221	0.0128217
rs11585094	chr1	14848795	A	G	KAZN	intronic	.	.	.	35	194	0.180412	2	46	0.0434783	111	986	0.112576	0.0216784	0.0119294
rs56293671	chr1	14849361	A	G	KAZN	intronic	.	.	.	40	194	0.206186	2	46	0.0434783	131	986	0.13286	0.00844797	0.0101932
rs6663624	chr1	14851560	T	G	KAZN	intronic	.	.	.	36	194	0.185567	2	46	0.0434783	122	986	0.123732	0.0139916	0.0278192
rs74059615	chr1	14853393	C	A	KAZN	intronic	.	.	.	36	194	0.185567	2	46	0.0434783	119	986	0.12069	0.0139916	0.0195572
rs61773570	chr1	14855075	G	A	KAZN	intronic	.	.	.	25	194	0.128866	1	46	0.0217391	46	986	0.0466531	0.0348108	8.47171e-05
rs3908268	chr1	14855585	T	C	KAZN	intronic	.	.	.	25	194	0.128866	0	46	0	67	986	0.0679513	0.00583455	0.00764231
rs12044994	chr1	15001218	T	C	KAZN	intronic	.	.	.	5	194	0.0257732	5	46	0.108696	71	986	0.0720081	0.0248135	0.0154098
rs12066041	chr1	15001923	C	T	KAZN	intronic	.	.	.	54	194	0.278351	3	46	0.0652174	175	986	0.177485	0.00170713	0.00196873
rs67857825	chr1	15003287	G	A	KAZN	intronic	.	.	.	58	194	0.298969	5	46	0.108696	190	986	0.192698	0.00851201	0.00140022
rs10803338	chr1	15003804	C	T	KAZN	intronic	.	.	.	54	194	0.278351	3	46	0.0652174	172	986	0.174442	0.00170713	0.00132105
rs6669896	chr1	15003866	C	T	KAZN	intronic	.	.	.	5	194	0.0257732	5	46	0.108696	71	986	0.0720081	0.0248135	0.0154098
rs12045446	chr1	15006394	T	A	KAZN	intronic	.	.	.	6	194	0.0309278	5	44	0.113636	75	986	0.0760649	0.0335054	0.0197174
rs78597978	chr1	15007450	C	T	KAZN	intronic	.	.	.	6	194	0.0309278	5	46	0.108696	83	986	0.0841785	0.0389374	0.00727507
rs6665438	chr1	15007936	C	G	KAZN	intronic	.	.	.	70	194	0.360825	7	46	0.152174	277	986	0.280933	0.00781587	0.0309376
rs6681053	chr1	15008286	T	C	KAZN	intronic	.	.	.	11	194	0.056701	12	44	0.272727	132	986	0.133874	0.000114404	0.0016621
.	chr1	15009955	CA	C	.	.	.	.	.	44	194	0.226804	3	46	0.0652174	154	986	0.156187	0.0124017	0.0204527
rs7554543	chr1	15011470	G	A	KAZN	intronic	.	.	.	48	194	0.247423	5	46	0.108696	166	986	0.168357	0.0477525	0.0108232
rs7522074	chr1	15088588	T	G	KAZN	intronic	.	.	.	20	194	0.103093	10	46	0.217391	193	986	0.19574	0.0464843	0.00152045
.	chr1	15109997	ATG	A	.	.	.	.	.	2	80	0.025	4	26	0.153846	162	986	0.1643	0.030913	0.000276653
.	chr1	15109999	GTGTGT	G	.	.	.	.	.	14	72	0.194444	20	42	0.47619	322	986	0.326572	0.00265727	0.0185732
.	chr1	15110041	GTA	G	.	.	.	.	.	45	78	0.576923	40	44	0.909091	680	986	0.689655	8.43271e-05	0.0437384
rs55984262	chr1	15110237	A	T	KAZN	intronic	.	.	.	33	56	0.589286	40	46	0.869565	877	986	0.889452	0.00199989	9.101e-07
rs151265303	chr1	15110259	T	TTG	KAZN	intronic	.	.	.	31	42	0.738095	40	44	0.909091	935	986	0.948276	0.0480163	1.55346e-05
rs111064376	chr1	15110302	T	A	KAZN	intronic	.	.	.	27	86	0.313953	24	46	0.521739	483	986	0.489858	0.0246692	0.00220889
rs146482306	chr1	15110391	T	TTGTG	KAZN	intronic	.	.	.	29	60	0.483333	38	44	0.863636	926	986	0.939148	6.55478e-05	7.40789e-07
rs742677	chr1	15121625	T	C	TMEM51-AS1	ncRNA_intronic	.	.	.	59	194	0.304124	18	30	0.6	604	986	0.612576	0.00316853	2.64363e-06
rs113229076	chr1	15211800	A	AC	TMEM51	intronic	.	.	.	58	194	0.298969	20	42	0.47619	379	986	0.384381	0.0309794	0.0279177
.	chr1	15228021	GT	G	.	.	.	.	.	19	190	0.1	9	36	0.25	172	986	0.174442	0.0232856	0.00980506
rs57371257	chr1	15271139	G	A	FHAD1	intronic	.	.	.	54	194	0.278351	13	26	0.5	493	986	0.5	0.0387411	2.92414e-06
rs7542094	chr1	15271185	T	C	FHAD1	intronic	.	.	.	91	194	0.469072	25	38	0.657895	587	986	0.595335	0.0499965	0.00144495
rs518943	chr1	15293508	G	A	FHAD1	intronic	.	.	.	170	194	0.876289	34	46	0.73913	804	986	0.815416	0.0358701	0.0487755
rs78496000	chr1	15294237	C	G	FHAD1	intronic	.	.	.	2	194	0.0103093	3	46	0.0652174	47	986	0.0476673	0.0498524	0.0162067
rs7547507	chr1	15295212	G	T	FHAD1	intronic	.	.	.	55	194	0.283505	21	46	0.456522	382	986	0.387424	0.0335062	0.00715604
rs61012295	chr1	15682628	C	A	DDI2;PLEKHM2	intergenic	.	.	.	70	192	0.364583	18	32	0.5625	614	986	0.622718	0.0493225	2.05287e-06
rs10927824	chr1	15682643	C	A	DDI2;PLEKHM2	intergenic	.	.	.	65	192	0.338542	18	32	0.5625	585	986	0.593306	0.0182298	2.52747e-06
rs201960578	chr1	15855989	A	AC	SPEN	intronic	.	.	.	122	194	0.628866	35	42	0.833333	887	986	0.899594	0.0113447	1.87786e-06
.	chr1	15971464	TAC	T	.	.	.	.	.	16	188	0.0851064	0	44	0	306	986	0.310345	0.0468741	2.83808e-06
rs55731534	chr1	16036066	C	G	CLCNKA;CLCNKB	intergenic	.	.	.	113	194	0.582474	32	42	0.761905	659	986	0.668357	0.0357623	0.0256111
rs9287286	chr1	16040231	G	C	CLCNKA;CLCNKB	intergenic	.	.	.	44	176	0.25	27	44	0.613636	507	986	0.514199	9.41313e-06	1.67761e-06
rs61772381	chr1	16040236	A	C	CLCNKA;CLCNKB	intergenic	.	.	.	41	170	0.241176	25	42	0.595238	499	986	0.506085	2.50474e-05	2.64416e-06
rs61772382	chr1	16040237	G	T	CLCNKA;CLCNKB	intergenic	.	.	.	41	170	0.241176	27	44	0.613636	499	986	0.506085	6.74645e-06	2.64416e-06
rs61772383	chr1	16040239	A	G	CLCNKA;CLCNKB	intergenic	.	.	.	31	164	0.189024	27	44	0.613636	500	986	0.507099	8.27749e-07	2.74361e-06
.	chr1	16043932	CGGGGG	C	.	.	.	.	.	70	194	0.360825	19	28	0.678571	982	986	0.995943	0.00180995	1.63586e-06
rs28655951	chr1	16060360	A	G	FAM131C	intronic	.	.	.	25	174	0.143678	14	36	0.388889	384	986	0.389452	0.00157001	1.79566e-06
rs544312832	chr1	16089886	T	G	FAM131C;EPHA2	intergenic	.	.	.	20	78	0.25641	42	46	0.913043	985	986	0.998986	2.14344e-06	2.19606e-07
rs564319020	chr1	16089890	T	G	FAM131C;EPHA2	intergenic	.	.	.	22	72	0.305556	40	44	0.909091	986	986	1	3.23547e-07	2.50437e-07
rs147305027	chr1	16089894	T	G	FAM131C;EPHA2	intergenic	.	.	.	32	72	0.444444	43	44	0.977273	986	986	1	9.55119e-07	6.34969e-07
rs10796409	chr1	16120709	T	C	FAM131C;EPHA2	intergenic	.	.	.	172	194	0.886598	46	46	1	973	986	0.986815	0.0100725	2.00282e-07
rs58017298	chr1	16270708	A	AAAG	FBXO42	intronic	.	.	.	63	110	0.572727	29	30	0.966667	971	986	0.984787	1.80818e-05	5.45374e-07
rs17452918	chr1	16401946	C	T	SPATA21	intronic	.	.	.	98	194	0.505155	15	46	0.326087	420	986	0.425963	0.033007	0.0477721
rs281826	chr1	16483795	C	T	CROCCP3	ncRNA_intronic	.	.	.	15	144	0.104167	17	34	0.5	525	986	0.532454	1.10535e-06	1.75587e-06
rs281827	chr1	16483806	T	C	CROCCP3	ncRNA_intronic	.	.	.	26	146	0.178082	17	34	0.5	526	986	0.533469	0.00022018	2.1211e-06
rs3872291	chr1	16510693	T	C	CROCCP3;RNVU1-18	intergenic	.	.	.	16	194	0.0824742	14	30	0.466667	460	986	0.466531	1.02971e-06	2.96962e-06
rs3896230	chr1	16511946	G	T	CROCCP3;RNVU1-18	intergenic	.	.	.	1	194	0.00515464	12	26	0.461538	359	986	0.364097	5.85559e-07	2.23286e-06
rs11485884	chr1	16532785	T	G	RNVU1-18;LINC01783	intergenic	.	.	.	26	194	0.134021	1	46	0.0217391	50	986	0.0507099	0.0350044	8.01107e-05
rs4642940	chr1	16533043	T	A	LINC01783	downstream	.	.	.	2	194	0.0103093	8	46	0.173913	53	986	0.0537525	3.53167e-05	0.00480249
rs277459	chr1	16540067	G	T	LINC01783;MIR3675	intergenic	.	.	.	4	12	0.333333	36	38	0.947368	949	986	0.962475	3.46964e-05	1.58162e-07
rs587420	chr1	16557118	A	G	MIR3675;NBPF1	intergenic	.	.	.	137	194	0.706186	17	34	0.5	557	986	0.564909	0.0276398	0.000234909
rs1762968	chr1	16558061	C	T	MIR3675;NBPF1	intergenic	.	.	.	4	126	0.031746	4	30	0.133333	507	986	0.514199	0.0449232	2.55661e-06
rs1759169	chr1	16559066	A	G	MIR3675;NBPF1	intergenic	.	.	.	1	104	0.00961538	21	36	0.583333	688	986	0.697769	4.66338e-07	9.87799e-07
rs3868031	chr1	16566576	T	G	NBPF1	intronic	.	.	.	8	146	0.0547945	8	28	0.285714	128	986	0.129817	0.000901496	0.00892714
rs11802677	chr1	16571221	T	G	NBPF1	intronic	.	.	.	46	142	0.323944	20	32	0.625	637	986	0.646045	0.00226524	1.38337e-06
rs3897177	chr1	16582557	C	T	NBPF1	exonic	unknown	.	.	174	194	0.896907	23	34	0.676471	761	986	0.771805	0.00172053	4.18515e-05
rs71263230	chr1	16587182	T	C	NBPF1	exonic	unknown	.	.	20	192	0.104167	10	32	0.3125	181	986	0.18357	0.00356515	0.00633515
rs61773619	chr1	16589116	T	C	NBPF1	intronic	.	.	.	11	194	0.056701	19	40	0.475	145	986	0.147059	8.28892e-07	0.000437321
rs610386	chr1	16599138	A	G	NBPF1	intronic	.	.	.	6	194	0.0309278	9	36	0.25	503	986	0.510142	5.50115e-05	2.47904e-06
rs3981779	chr1	16599823	T	TTTTA	NBPF1	intronic	.	.	.	35	162	0.216049	30	40	0.75	673	986	0.682556	8.32364e-07	2.03766e-06
rs1759258	chr1	16603256	G	C	NBPF1	intronic	.	.	.	5	146	0.0342466	9	26	0.346154	316	986	0.320487	1.29606e-05	1.71595e-06
rs143171935	chr1	16619499	A	G	CROCCP2	ncRNA_intronic	.	.	.	2	66	0.030303	12	34	0.352941	255	986	0.258621	2.80368e-05	4.27975e-06
rs443415	chr1	16619500	C	G	CROCCP2	ncRNA_intronic	.	.	.	10	46	0.217391	17	34	0.5	574	986	0.58215	0.0159192	2.06768e-06
rs2761532	chr1	16649000	T	C	MST1P2	ncRNA_exonic	.	.	.	81	194	0.417526	26	38	0.684211	506	986	0.513185	0.00398086	0.0150485
rs942266	chr1	16657865	C	A	MST1P2;RNVU1-18	intergenic	.	.	.	59	194	0.304124	23	46	0.5	632	986	0.640974	0.015333	2.21308e-06
rs4595361	chr1	16682499	A	T	MIR3675;ESPNP	intergenic	.	.	.	18	182	0.0989011	12	46	0.26087	226	986	0.229209	0.00666488	3.97818e-05
rs1985276	chr1	16695073	A	G	ESPNP	ncRNA_intronic	.	.	.	10	102	0.0980392	27	36	0.75	529	986	0.536511	2.76472e-07	1.17103e-06
rs536183	chr1	16699195	C	T	ESPNP	ncRNA_intronic	.	.	.	2	32	0.0625	29	30	0.966667	912	986	0.924949	5.79271e-07	5.73829e-07
rs2476568	chr1	16707359	C	T	ESPNP	ncRNA_exonic	.	.	.	1	190	0.00526316	15	40	0.375	522	986	0.529412	1.79128e-07	2.22322e-06
rs497411	chr1	16712184	A	G	ESPNP	ncRNA_intronic	.	.	.	115	174	0.66092	39	44	0.886364	793	986	0.80426	0.00283583	5.73265e-05
rs1755327	chr1	16713344	T	C	ESPNP	ncRNA_intronic	.	.	.	119	186	0.639785	41	46	0.891304	795	986	0.806288	0.00064837	4.53731e-06
rs1736701	chr1	16713345	G	A	ESPNP	ncRNA_intronic	.	.	.	44	186	0.236559	22	46	0.478261	369	986	0.374239	0.00181251	0.000302054
rs1759233	chr1	16730983	C	T	ESPNP;RNVU1-18	intergenic	.	.	.	12	50	0.24	39	40	0.975	930	986	0.943205	1.43276e-06	3.89947e-07
rs9329460	chr1	16732170	T	C	ESPNP;RNVU1-18	intergenic	.	.	.	90	176	0.511364	35	44	0.795455	774	986	0.78499	0.000618652	2.21175e-06
.	chr1	16733518	CTTTTCTTTTCTTTT	C	.	.	.	.	.	15	172	0.0872093	8	34	0.235294	821	986	0.832657	0.0311489	2.00538e-06
rs1810448	chr1	16750044	C	T	RNVU1-18;MST1L	intergenic	.	.	.	6	194	0.0309278	10	38	0.263158	348	986	0.352941	1.77242e-05	1.99223e-06
rs1630432	chr1	16753832	G	A	MST1L	downstream	.	.	.	49	158	0.310127	20	30	0.666667	628	986	0.636917	0.000345176	3.15345e-06
rs1736747	chr1	16754523	C	T	MST1L	downstream	.	.	.	2	36	0.0555556	25	26	0.961538	910	986	0.922921	1.2009e-06	9.69254e-07
rs872964	chr1	16758917	C	T	MST1L	exonic	nonsynonymous SNV	.	.	5	194	0.0257732	15	36	0.416667	411	986	0.416836	1.50076e-07	2.34797e-06
rs2261727	chr1	16760375	T	C	MST1L	exonic	nonsynonymous SNV	.	.	60	190	0.315789	23	32	0.71875	498	986	0.505071	2.22265e-05	3.69466e-06
rs2761544	chr1	16761346	T	C	MST1L	intronic	.	.	.	38	64	0.59375	45	46	0.978261	903	986	0.915822	2.54956e-06	3.40291e-07
rs200137336	chr1	16797367	G	A	MST1L;MIR3675	intergenic	.	.	.	79	182	0.434066	29	44	0.659091	525	986	0.532454	0.0110956	0.0154915
rs12406201	chr1	16854548	T	C	MST1L;MIR3675	intergenic	.	.	.	4	100	0.04	19	34	0.558824	743	986	0.75355	8.74388e-07	1.26183e-06
rs9435797	chr1	16858802	T	C	MIR3675	downstream	.	.	.	9	194	0.0463918	16	38	0.421053	458	986	0.464503	1.19078e-07	2.79034e-06
rs35911560	chr1	16871886	T	G	LOC112267871	upstream	.	.	.	4	176	0.0227273	18	42	0.428571	314	986	0.318458	1.17347e-07	2.28446e-06
rs12024452	chr1	16877689	G	C	LOC112267871;LOC105376805	intergenic	.	.	.	41	194	0.21134	3	40	0.075	131	986	0.13286	0.046598	0.00723683
rs11203461	chr1	16941432	A	T	CROCC	intronic	.	.	.	54	194	0.278351	4	40	0.1	189	986	0.191684	0.0160403	0.00854372
rs139867731	chr1	16981776	C	T	MFAP2	upstream	.	.	.	1	194	0.00515464	3	46	0.0652174	34	986	0.0344828	0.0230554	0.0206347
rs10887989	chr1	16984307	G	A	MFAP2;ATP13A2	intergenic	.	.	.	176	194	0.907216	46	46	1	982	986	0.995943	0.0281479	6.4887e-07
rs59451932	chr1	17191797	T	C	LINC02783	ncRNA_intronic	.	.	.	34	174	0.195402	16	44	0.363636	326	986	0.330629	0.0262013	0.000352177
rs10159445	chr1	17301576	C	T	PADI3;PADI4	intergenic	.	.	.	77	186	0.413978	23	38	0.605263	566	986	0.574037	0.0332698	7.67668e-05
rs34051324	chr1	17305315	G	A	PADI3;PADI4	intergenic	.	.	.	132	194	0.680412	36	38	0.947368	585	986	0.593306	0.000300882	0.0243294
rs10888017	chr1	17312257	C	T	PADI4	intronic	.	.	.	41	194	0.21134	18	46	0.391304	281	986	0.28499	0.0137842	0.0347056
.	chr1	17470123	CAAAAAAA	C	.	.	.	.	.	145	176	0.823864	26	42	0.619048	951	986	0.964503	0.00618094	6.19707e-07
rs145108797	chr1	17503804	C	T	RCC2;ARHGEF10L	intergenic	.	.	.	1	194	0.00515464	3	46	0.0652174	42	986	0.0425963	0.0230554	0.00584435
rs143294807	chr1	17505032	C	T	RCC2;ARHGEF10L	intergenic	.	.	.	1	194	0.00515464	3	46	0.0652174	42	986	0.0425963	0.0230554	0.00584435
rs6666717	chr1	17897611	T	C	ACTL8;LINC01654	intergenic	.	.	.	1	74	0.0135135	9	30	0.3	612	986	0.62069	4.17139e-05	2.13665e-06
rs3072321	chr1	17963403	C	CTT	ACTL8;LINC01654	intergenic	.	.	.	158	194	0.814433	46	46	1	978	986	0.991886	0.000360845	7.67099e-07
rs794241	chr1	18007342	T	C	ACTL8;LINC01654	intergenic	.	.	.	114	138	0.826087	44	46	0.956522	905	986	0.91785	0.0280898	0.00146855
rs56190638	chr1	18095526	C	CCTCTCT	LINC01654;IGSF21	intergenic	.	.	.	86	194	0.443299	30	46	0.652174	822	986	0.833671	0.0135651	1.50378e-06
rs11261016	chr1	18097475	T	G	LINC01654;IGSF21	intergenic	.	.	.	10	54	0.185185	17	42	0.404762	505	986	0.51217	0.0226969	2.01286e-06
rs36119627	chr1	18113601	A	AC	IGSF21	intronic	.	.	.	145	194	0.747423	46	46	1	986	986	1	9.62496e-06	3.16172e-07
rs55775011	chr1	18232209	C	CTTTTTTTTTTT	IGSF21	intronic	.	.	.	125	194	0.64433	33	38	0.868421	972	986	0.985801	0.00711758	1.56737e-06
rs55743113	chr1	18357262	A	C	IGSF21	intronic	.	.	.	43	96	0.447917	27	40	0.675	635	986	0.644016	0.0232875	0.0002333
rs58832168	chr1	18417289	G	A	IGSF21;KLHDC7A	intergenic	.	.	.	21	194	0.108247	11	46	0.23913	167	986	0.169371	0.0282833	0.032151
rs3007726	chr1	18465284	G	A	IGSF21;KLHDC7A	intergenic	.	.	.	34	194	0.175258	11	28	0.392857	729	986	0.739351	0.0117745	2.40956e-06
rs11261052	chr1	18717495	G	C	PAX7	intronic	.	.	.	18	194	0.0927835	0	46	0	146	986	0.148073	0.0281479	0.0412915
rs4920529	chr1	18759806	A	C	PAX7;TAS1R2	intergenic	.	.	.	53	194	0.273196	1	32	0.03125	866	986	0.878296	0.00143495	2.75578e-06
.	chr1	18801266	ACAC	A	.	.	.	.	.	15	190	0.0789474	14	44	0.318182	269	986	0.272819	9.61378e-05	1.81509e-06
rs140811848	chr1	18830689	C	A	PAX7;TAS1R2	intergenic	.	.	.	9	194	0.0463918	6	46	0.130435	7	986	0.00709939	0.0452957	0.000294064
rs67366486	chr1	18871070	G	A	ALDH4A1	downstream	.	.	.	39	194	0.201031	16	46	0.347826	278	986	0.281947	0.0494538	0.0211154
rs1138333	chr1	18871570	T	G	ALDH4A1	UTR3	.	Hyperprolinemia	Likely_benign	39	194	0.201031	16	46	0.347826	278	986	0.281947	0.0494538	0.0211154
rs1138328	chr1	18871606	C	G	ALDH4A1	UTR3	.	Hyperprolinemia	Likely_benign	39	194	0.201031	16	46	0.347826	275	986	0.278905	0.0494538	0.0261894
rs7366541	chr1	18871647	T	C	ALDH4A1	UTR3	.	Hyperprolinemia	Likely_benign	39	194	0.201031	16	46	0.347826	279	986	0.282961	0.0494538	0.0211241
rs1140477	chr1	18871920	G	A	ALDH4A1	UTR3	.	Hyperprolinemia	Likely_benign	39	194	0.201031	16	46	0.347826	278	986	0.281947	0.0494538	0.0211154
rs1138269	chr1	18871924	C	T	ALDH4A1	UTR3	.	Hyperprolinemia	Likely_benign	39	194	0.201031	16	46	0.347826	278	986	0.281947	0.0494538	0.0211154
rs14311	chr1	18872133	G	A	ALDH4A1	UTR3	.	Hyperprolinemia	Likely_benign	37	194	0.190722	16	46	0.347826	278	986	0.281947	0.0289303	0.00780021
rs9117	chr1	18872401	A	G	ALDH4A1	UTR3	.	Hyperprolinemia	Likely_benign	33	194	0.170103	16	46	0.347826	243	986	0.24645	0.0133138	0.0205659
rs35255325	chr1	18872993	A	G	ALDH4A1	intronic	.	.	.	33	194	0.170103	16	46	0.347826	244	986	0.247465	0.0133138	0.02044
rs7517638	chr1	18873863	G	A	ALDH4A1	intronic	.	.	.	33	194	0.170103	16	46	0.347826	254	986	0.257606	0.0133138	0.0101651
rs7517650	chr1	18873933	G	A	ALDH4A1	intronic	.	.	.	33	194	0.170103	16	46	0.347826	254	986	0.257606	0.0133138	0.0101651
rs35657817	chr1	18874401	C	T	ALDH4A1	intronic	.	.	.	38	194	0.195876	16	46	0.347826	282	986	0.286004	0.0317791	0.0102646
rs191124518	chr1	18917213	G	A	IFFO2	intronic	.	.	.	6	194	0.0309278	6	46	0.130435	8	986	0.00811359	0.013428	0.0172653
rs9700772	chr1	18981988	G	A	IFFO2;UBR4	intergenic	.	.	.	3	70	0.0428571	12	42	0.285714	303	986	0.307302	0.00042731	1.75094e-06
rs58781379	chr1	18981999	A	G	IFFO2;UBR4	intergenic	.	.	.	4	60	0.0666667	18	44	0.409091	454	986	0.460446	4.76752e-05	1.50451e-06
rs554496573	chr1	18999030	G	A	IFFO2;UBR4	intergenic	.	.	.	5	194	0.0257732	6	46	0.130435	7	986	0.00709939	0.00786483	0.0336913
rs140884655	chr1	19000118	A	AGAGATGGAG	IFFO2;UBR4	intergenic	.	.	.	18	184	0.0978261	14	32	0.4375	455	986	0.46146	1.2206e-05	2.65377e-06
rs556240504	chr1	19014152	G	A	IFFO2;UBR4	intergenic	.	.	.	4	194	0.0206186	6	46	0.130435	1	986	0.0010142	0.00418813	0.00309912
rs9426711	chr1	19017820	A	T	IFFO2;UBR4	intergenic	.	.	.	8	186	0.0430108	8	28	0.285714	317	986	0.321501	0.000201655	2.76577e-06
rs67986700	chr1	19060649	T	C	IFFO2;UBR4	intergenic	.	.	.	38	134	0.283582	18	26	0.692308	506	986	0.513185	0.00018557	2.07536e-06
rs140553405	chr1	19064613	C	T	IFFO2;UBR4	intergenic	.	.	.	5	194	0.0257732	6	46	0.130435	6	986	0.00608519	0.00786483	0.0226094
rs10916867	chr1	19064683	G	A	IFFO2;UBR4	intergenic	.	.	.	21	194	0.108247	12	46	0.26087	166	986	0.168357	0.0148397	0.0405216
rs34114464	chr1	19067037	T	C	IFFO2;UBR4	intergenic	.	.	.	22	194	0.113402	12	46	0.26087	177	986	0.179513	0.0169154	0.0271782
rs67963944	chr1	19067144	T	C	IFFO2;UBR4	intergenic	.	.	.	22	194	0.113402	12	46	0.26087	177	986	0.179513	0.0169154	0.0271782
rs35589756	chr1	19068951	A	C	IFFO2;UBR4	intergenic	.	.	.	22	194	0.113402	12	46	0.26087	177	986	0.179513	0.0169154	0.0271782
rs2274007	chr1	19095352	G	T	UBR4	intronic	.	.	.	21	194	0.108247	13	46	0.282609	169	986	0.1714	0.00438422	0.0320991
rs4912047	chr1	19106128	G	C	UBR4	intronic	.	.	.	21	194	0.108247	13	44	0.295455	169	986	0.1714	0.00323796	0.0320991
rs10916957	chr1	19110691	G	T	UBR4	intronic	.	.	.	21	194	0.108247	13	46	0.282609	166	986	0.168357	0.00438422	0.0405216
rs6693149	chr1	19120093	C	T	UBR4	intronic	.	.	.	21	194	0.108247	13	44	0.295455	166	986	0.168357	0.00323796	0.0405216
rs6688770	chr1	19124111	C	T	UBR4	intronic	.	.	.	21	194	0.108247	13	46	0.282609	167	986	0.169371	0.00438422	0.032151
rs942182	chr1	19150087	G	A	UBR4	intronic	.	.	.	21	194	0.108247	13	46	0.282609	165	986	0.167343	0.00438422	0.0404593
rs11379504	chr1	19166900	T	TA	UBR4	intronic	.	.	.	91	194	0.469072	14	46	0.304348	372	986	0.377282	0.0481078	0.019548
rs12093186	chr1	19179537	A	G	UBR4	intronic	.	.	.	21	194	0.108247	13	46	0.282609	166	986	0.168357	0.00438422	0.0405216
rs1970369	chr1	19180244	G	A	UBR4	intronic	.	.	.	21	194	0.108247	13	46	0.282609	165	986	0.167343	0.00438422	0.0404593
rs66921123	chr1	19181257	C	T	UBR4	intronic	.	.	.	21	194	0.108247	11	44	0.25	166	986	0.168357	0.0245386	0.0405216
rs12743639	chr1	19194940	G	A	UBR4	intronic	.	.	.	21	194	0.108247	13	46	0.282609	166	986	0.168357	0.00438422	0.0405216
rs12723737	chr1	19207821	C	T	UBR4	intronic	.	.	.	5	194	0.0257732	5	46	0.108696	63	986	0.0638945	0.0248135	0.0415708
rs12084825	chr1	19240387	C	T	EMC1	exonic	synonymous SNV	.	.	21	194	0.108247	13	46	0.282609	166	986	0.168357	0.00438422	0.0405216
rs2473808	chr1	19312389	T	C	SLC66A1	UTR5	.	.	.	108	194	0.556701	34	46	0.73913	637	986	0.646045	0.0296148	0.0224634
rs859218	chr1	19314182	T	C	SLC66A1	intronic	.	.	.	104	194	0.536082	33	46	0.717391	632	986	0.640974	0.0309978	0.00735488
rs859216	chr1	19315427	T	C	SLC66A1	intronic	.	.	.	104	194	0.536082	33	46	0.717391	632	986	0.640974	0.0309978	0.00735488
.	chr1	19316857	TTTTC	T	.	.	.	.	.	33	178	0.185393	15	46	0.326087	320	986	0.324544	0.0450639	0.000134374
rs187801406	chr1	19413992	G	A	CAPZB	intronic	.	.	.	8	194	0.0412371	6	46	0.130435	4	986	0.0040568	0.0318188	0.000127406
.	chr1	19461096	CG	C	.	.	.	.	.	165	192	0.859375	22	36	0.611111	982	986	0.995943	0.0013645	6.73514e-07
rs4612648	chr1	19557842	A	T	CAPZB;LOC105378614	intergenic	.	.	.	18	48	0.375	38	46	0.826087	828	986	0.839757	8.79668e-06	2.57456e-07
rs4336875	chr1	19557852	A	C	CAPZB;LOC105378614	intergenic	.	.	.	16	48	0.333333	38	46	0.826087	828	986	0.839757	2.78605e-06	3.1971e-07
rs78928441	chr1	19557868	C	A	CAPZB;LOC105378614	intergenic	.	.	.	10	146	0.0684932	12	46	0.26087	252	986	0.255578	0.000968639	1.55961e-06
.	chr1	19588575	CT	C	.	.	.	.	.	16	194	0.0824742	0	44	0	38	986	0.0385396	0.0479491	0.0130888
rs3934192	chr1	19699979	A	G	TMCO4	intronic	.	.	.	113	194	0.582474	17	44	0.386364	658	986	0.667343	0.0198115	0.0258485
rs3934191	chr1	19700079	A	G	TMCO4	intronic	.	.	.	94	194	0.484536	14	46	0.304348	558	986	0.565923	0.0321317	0.0400851
rs3934190	chr1	19720693	T	C	TMCO4	intronic	.	.	.	134	194	0.690722	24	46	0.521739	599	986	0.607505	0.0377945	0.0290681
rs141464767	chr1	19754050	T	C	TMCO4	intronic	.	.	.	17	194	0.0876289	0	46	0	29	986	0.0294118	0.0488163	0.000706485
.	chr1	19855455	CT	C	.	.	.	.	.	27	194	0.139175	1	44	0.0227273	65	986	0.0659229	0.0352576	0.00112278
rs12733637	chr1	19961762	A	G	PLA2G2E;PLA2G2A	intergenic	.	.	.	58	176	0.329545	24	38	0.631579	539	986	0.546653	0.000799277	2.70321e-06
rs3127537	chr1	20025404	C	T	PLA2G2A;PLA2G5	intergenic	.	.	.	164	190	0.863158	44	44	1	926	986	0.939148	0.00592246	0.000658326
rs35275671	chr1	20248592	T	C	LINC01757;VWA5B1	intergenic	.	.	.	31	186	0.166667	19	28	0.678571	259	986	0.262677	6.41803e-07	0.00531982
rs9793947	chr1	20248611	T	G	LINC01757;VWA5B1	intergenic	.	.	.	73	168	0.434524	30	44	0.681818	533	986	0.540568	0.00396888	0.0121104
rs12411093	chr1	20248836	T	G	LINC01757;VWA5B1	intergenic	.	.	.	36	194	0.185567	20	46	0.434783	259	986	0.262677	0.000769504	0.0233918
rs10489157	chr1	20249763	A	G	LINC01757;VWA5B1	intergenic	.	.	.	37	194	0.190722	20	46	0.434783	261	986	0.264706	0.000923749	0.0301868
rs6662059	chr1	20250280	C	T	LINC01757;VWA5B1	intergenic	.	.	.	37	194	0.190722	20	46	0.434783	259	986	0.262677	0.000923749	0.0370575
rs6674531	chr1	20250284	A	G	LINC01757;VWA5B1	intergenic	.	.	.	37	194	0.190722	20	46	0.434783	260	986	0.263692	0.000923749	0.0370884
rs12726335	chr1	20253143	G	C	LINC01757;VWA5B1	intergenic	.	.	.	38	194	0.195876	20	46	0.434783	261	986	0.264706	0.00177461	0.0469335
rs11578017	chr1	20255925	G	A	LINC01757;VWA5B1	intergenic	.	.	.	38	194	0.195876	20	46	0.434783	260	986	0.263692	0.00177461	0.047129
rs743983	chr1	20256829	T	G	LINC01757;VWA5B1	intergenic	.	.	.	39	194	0.201031	20	46	0.434783	265	986	0.268763	0.00194596	0.0486533
rs6426625	chr1	20258625	G	C	LINC01757;VWA5B1	intergenic	.	.	.	104	194	0.536082	33	46	0.717391	606	986	0.614604	0.0309978	0.0449342
rs4333827	chr1	20258939	T	G	LINC01757;VWA5B1	intergenic	.	.	.	74	194	0.381443	28	46	0.608696	477	986	0.483773	0.00751727	0.00939369
.	chr1	20260856	GCGATGCTTTGTTGTGA	G	.	.	.	.	.	50	178	0.280899	22	40	0.55	538	986	0.545639	0.00155069	2.93937e-06
.	chr1	20262371	TTTCCTTCCTTCCTTCCTTCCTTCC	T	.	.	.	.	.	68	170	0.4	27	34	0.794118	620	986	0.628803	2.54128e-05	2.78674e-06
rs28448807	chr1	20262423	T	C	LINC01757;VWA5B1	intergenic	.	.	.	74	164	0.45122	35	42	0.833333	655	986	0.6643	8.95114e-06	1.85673e-06
.	chr1	20262471	TC	T	.	.	.	.	.	27	174	0.155172	18	30	0.6	341	986	0.345842	8.85401e-07	2.28576e-06
.	chr1	20262481	TG	T	.	.	.	.	.	33	182	0.181319	15	32	0.46875	568	986	0.576065	0.000894747	2.42638e-06
rs531364429	chr1	20262482	G	T	LINC01757;VWA5B1	intergenic	.	.	.	26	156	0.166667	18	26	0.692308	651	986	0.660243	1.35476e-07	2.73619e-06
rs763202	chr1	20266394	C	T	LINC01757;VWA5B1	intergenic	.	.	.	76	194	0.391753	27	46	0.586957	478	986	0.484787	0.0202099	0.018312
rs35479874	chr1	20267897	T	TC	LINC01757;VWA5B1	intergenic	.	.	.	95	194	0.489691	39	46	0.847826	655	986	0.6643	1.09033e-05	6.32892e-06
rs4654841	chr1	20271399	A	G	LINC01757;VWA5B1	intergenic	.	.	.	77	194	0.396907	27	46	0.586957	481	986	0.48783	0.0213441	0.0224735
.	chr1	20273929	GTGGATGGATGGA	G	.	.	.	.	.	31	140	0.221429	21	30	0.7	551	986	0.558824	9.51856e-07	2.10608e-06
rs1107088	chr1	20274828	C	A	LINC01757;VWA5B1	intergenic	.	.	.	53	194	0.273196	22	46	0.478261	354	986	0.359026	0.0124626	0.0254821
rs2071949	chr1	20276068	G	A	LINC01757;VWA5B1	intergenic	.	.	.	76	194	0.391753	27	46	0.586957	482	986	0.488844	0.0202099	0.0146755
rs6426627	chr1	20277001	A	C	LINC01757;VWA5B1	intergenic	.	.	.	73	194	0.376289	27	46	0.586957	468	986	0.474645	0.012248	0.0144062
rs10916748	chr1	20278455	T	C	LINC01757;VWA5B1	intergenic	.	.	.	52	194	0.268041	22	46	0.478261	362	986	0.36714	0.00758155	0.00839743
rs10916749	chr1	20278466	G	T	LINC01757;VWA5B1	intergenic	.	.	.	52	194	0.268041	22	46	0.478261	362	986	0.36714	0.00758155	0.00839743
rs10916750	chr1	20278595	T	C	LINC01757;VWA5B1	intergenic	.	.	.	52	194	0.268041	22	46	0.478261	362	986	0.36714	0.00758155	0.00839743
rs6669334	chr1	20278658	A	G	LINC01757;VWA5B1	intergenic	.	.	.	52	194	0.268041	22	46	0.478261	362	986	0.36714	0.00758155	0.00839743
rs12564767	chr1	20278881	G	A	LINC01757;VWA5B1	intergenic	.	.	.	51	194	0.262887	22	46	0.478261	358	986	0.363083	0.00697995	0.00814481
rs113757165	chr1	20343670	T	C	VWA5B1	intronic	.	.	.	14	50	0.28	22	32	0.6875	480	986	0.486815	0.000522754	0.00536289
rs11812029	chr1	20452510	G	A	LINC01141;CAMK2N1	intergenic	.	.	.	3	194	0.0154639	4	46	0.0869565	69	986	0.0699797	0.0267735	0.00165707
.	chr1	20522227	AGATTGATT	AGATTGATTGATT	.	.	.	.	.	185	194	0.953608	40	46	0.869565	829	986	0.840771	0.0452957	7.86647e-06
.	chr1	20532799	ACC	A	.	.	.	.	.	37	194	0.190722	14	38	0.368421	67	986	0.0679513	0.0301037	2.3359e-06
rs59671074	chr1	20574382	A	AAG	FAM43B;CDA	intergenic	.	.	.	14	148	0.0945946	12	46	0.26087	342	986	0.346856	0.00639715	1.54433e-06
rs568052436	chr1	20599647	T	TAAAATAAAATAAAAC	CDA	intronic	.	.	.	8	192	0.0416667	6	46	0.130435	112	986	0.11359	0.0330833	0.00159384
rs2641111	chr1	20620569	A	T	CDA;PINK1	intergenic	.	.	.	52	120	0.433333	21	30	0.7	917	986	0.93002	0.0134689	2.36092e-06
rs142412012	chr1	20620579	A	T	CDA;PINK1	intergenic	.	.	.	47	110	0.427273	20	26	0.769231	917	986	0.93002	0.00206407	1.20765e-06
rs710319	chr1	20655178	T	G	DDOST	intronic	.	.	.	82	194	0.42268	10	44	0.227273	334	986	0.338742	0.0167889	0.02667
rs710318	chr1	20655186	T	G	DDOST	intronic	.	.	.	84	194	0.43299	10	44	0.227273	334	986	0.338742	0.0160819	0.0137266
rs900039	chr1	20704409	G	T	KIF17	intronic	.	.	.	109	194	0.561856	13	46	0.282609	455	986	0.46146	0.00090581	0.0118005
rs6426645	chr1	20708656	G	A	KIF17	intronic	.	.	.	111	194	0.572165	14	44	0.318182	472	986	0.478702	0.0026041	0.0184701
rs72970059	chr1	20709220	G	A	KIF17	intronic	.	.	.	111	194	0.572165	14	46	0.304348	472	986	0.478702	0.00161878	0.0184701
rs111266876	chr1	20712511	G	A	KIF17	intronic	.	.	.	108	190	0.568421	9	40	0.225	473	986	0.479716	9.45909e-05	0.0265926
rs370568398	chr1	20712893	A	AAT	KIF17	intronic	.	.	.	4	190	0.0210526	4	28	0.142857	172	986	0.174442	0.0107529	1.14301e-06
rs586924	chr1	20716809	C	T	KIF17	intronic	.	.	.	131	194	0.675258	20	46	0.434783	585	986	0.593306	0.00362285	0.0364559
rs667071	chr1	20719233	T	C	SH2D5	downstream	.	.	.	105	194	0.541237	14	44	0.318182	412	986	0.41785	0.0116645	0.00196914
rs637990	chr1	20721123	G	A	SH2D5	UTR3	.	.	.	106	194	0.546392	14	46	0.304348	417	986	0.422921	0.00492923	0.00199393
rs61778528	chr1	20733344	C	T	SH2D5	upstream	.	.	.	101	194	0.520619	14	46	0.304348	381	986	0.38641	0.00885803	0.000583035
rs951805	chr1	20733863	G	A	SH2D5;HP1BP3	intergenic	.	.	.	103	194	0.530928	14	46	0.304348	390	986	0.395538	0.00820735	0.000595397
rs710311	chr1	20735508	T	C	SH2D5;HP1BP3	intergenic	.	.	.	108	194	0.556701	15	46	0.326087	419	986	0.424949	0.00538447	0.000881861
rs6670897	chr1	20739883	T	C	SH2D5;HP1BP3	intergenic	.	.	.	108	194	0.556701	15	46	0.326087	420	986	0.425963	0.00538447	0.000897732
rs6668591	chr1	20740064	A	G	SH2D5;HP1BP3	intergenic	.	.	.	109	194	0.561856	15	46	0.326087	422	986	0.427992	0.00505657	0.000676926
rs6679753	chr1	20740141	G	C	SH2D5;HP1BP3	intergenic	.	.	.	108	194	0.556701	15	46	0.326087	420	986	0.425963	0.00538447	0.000897732
rs12130841	chr1	20740558	C	T	SH2D5;HP1BP3	intergenic	.	.	.	108	194	0.556701	15	46	0.326087	419	986	0.424949	0.00538447	0.000881861
rs12121807	chr1	20742636	A	C	HP1BP3	downstream	.	.	.	108	194	0.556701	15	46	0.326087	422	986	0.427992	0.00538447	0.00117622
rs12404954	chr1	20748234	A	G	HP1BP3	intronic	.	.	.	103	194	0.530928	14	46	0.304348	393	986	0.39858	0.00820735	0.000805876
rs12407704	chr1	20750261	C	G	HP1BP3	intronic	.	.	.	108	194	0.556701	15	44	0.340909	420	986	0.425963	0.0119752	0.000897732
rs12126786	chr1	20752199	T	C	HP1BP3	intronic	.	.	.	103	194	0.530928	14	42	0.333333	393	986	0.39858	0.026391	0.000805876
.	chr1	20752947	GT	G	.	.	.	.	.	99	194	0.510309	14	46	0.304348	401	986	0.406694	0.0136833	0.00866303
rs12137996	chr1	20753183	C	T	HP1BP3	intronic	.	.	.	108	194	0.556701	15	46	0.326087	421	986	0.426978	0.00538447	0.0011661
rs10916856	chr1	20755581	A	C	HP1BP3	intronic	.	.	.	112	194	0.57732	15	46	0.326087	423	986	0.429006	0.00288508	0.000197501
rs113919494	chr1	20756942	G	A	HP1BP3	intronic	.	.	.	108	194	0.556701	15	46	0.326087	422	986	0.427992	0.00538447	0.00117622
rs12135548	chr1	20757874	G	A	HP1BP3	intronic	.	.	.	108	194	0.556701	15	46	0.326087	420	986	0.425963	0.00538447	0.000897732
rs10916857	chr1	20758078	G	A	HP1BP3	intronic	.	.	.	108	194	0.556701	15	46	0.326087	420	986	0.425963	0.00538447	0.000897732
rs7515308	chr1	20759160	G	C	HP1BP3	intronic	.	.	.	108	194	0.556701	15	44	0.340909	421	986	0.426978	0.0119752	0.0011661
rs12145203	chr1	20759634	C	T	HP1BP3	intronic	.	.	.	103	194	0.530928	14	46	0.304348	393	986	0.39858	0.00820735	0.000805876
rs10916858	chr1	20760109	C	G	HP1BP3	intronic	.	.	.	108	194	0.556701	15	46	0.326087	421	986	0.426978	0.00538447	0.0011661
rs61778530	chr1	20760870	G	C	HP1BP3	intronic	.	.	.	103	194	0.530928	14	46	0.304348	392	986	0.397566	0.00820735	0.000798543
rs10916859	chr1	20761463	A	G	HP1BP3	intronic	.	.	.	108	194	0.556701	15	46	0.326087	422	986	0.427992	0.00538447	0.00117622
rs611658	chr1	20762640	T	G	HP1BP3	intronic	.	.	.	108	194	0.556701	15	46	0.326087	423	986	0.429006	0.00538447	0.00119533
rs7548269	chr1	20762979	T	C	HP1BP3	intronic	.	.	.	103	194	0.530928	14	46	0.304348	394	986	0.399594	0.00820735	0.000819859
rs7548649	chr1	20763588	A	G	HP1BP3	intronic	.	.	.	108	194	0.556701	15	46	0.326087	423	986	0.429006	0.00538447	0.00119533
rs12133972	chr1	20764845	A	T	HP1BP3	intronic	.	.	.	103	194	0.530928	14	46	0.304348	394	986	0.399594	0.00820735	0.000819859
rs3736880	chr1	20771234	G	A	HP1BP3	intronic	.	.	.	108	194	0.556701	15	46	0.326087	423	986	0.429006	0.00538447	0.00119533
rs10916861	chr1	20777611	G	A	HP1BP3	intronic	.	.	.	108	194	0.556701	15	46	0.326087	422	986	0.427992	0.00538447	0.00117622
rs1021077	chr1	20779523	T	C	HP1BP3	intronic	.	.	.	108	194	0.556701	15	46	0.326087	423	986	0.429006	0.00538447	0.00119533
rs386366422	chr1	20783027	G	GC	HP1BP3	intronic	.	.	.	106	194	0.546392	15	46	0.326087	421	986	0.426978	0.00856189	0.00263383
rs151334648	chr1	20784015	C	CTGG	HP1BP3	intronic	.	.	.	108	194	0.556701	15	46	0.326087	422	986	0.427992	0.00538447	0.00117622
rs12123093	chr1	20787923	C	T	HP1BP3;EIF4G3	intergenic	.	.	.	103	194	0.530928	14	46	0.304348	392	986	0.397566	0.00820735	0.000798543
rs3856173	chr1	20788340	G	A	HP1BP3;EIF4G3	intergenic	.	.	.	108	194	0.556701	15	46	0.326087	419	986	0.424949	0.00538447	0.000881861
rs61309203	chr1	20791996	A	T	HP1BP3;EIF4G3	intergenic	.	.	.	107	194	0.551546	15	46	0.326087	419	986	0.424949	0.008259	0.00152926
rs1152999	chr1	20796530	T	C	HP1BP3;EIF4G3	intergenic	.	.	.	98	194	0.505155	33	46	0.717391	621	986	0.629817	0.0129405	0.00128081
rs1152998	chr1	20797797	T	C	HP1BP3;EIF4G3	intergenic	.	.	.	85	194	0.438144	30	46	0.652174	578	986	0.586207	0.0132443	0.000188375
rs3125161	chr1	20799853	A	G	HP1BP3;EIF4G3	intergenic	.	.	.	85	194	0.438144	30	46	0.652174	578	986	0.586207	0.0132443	0.000188375
rs61781069	chr1	20804242	T	C	HP1BP3;EIF4G3	intergenic	.	.	.	104	194	0.536082	15	46	0.326087	380	986	0.385396	0.0134928	0.000120723
rs6663529	chr1	20808504	A	G	EIF4G3	intronic	.	.	.	85	194	0.438144	30	46	0.652174	579	986	0.587221	0.0132443	0.000186948
.	chr1	20809920	CCTAAT	C	.	.	.	.	.	104	194	0.536082	15	46	0.326087	380	986	0.385396	0.0134928	0.000120723
rs10916865	chr1	20810117	C	T	EIF4G3	intronic	.	.	.	85	194	0.438144	30	46	0.652174	579	986	0.587221	0.0132443	0.000186948
rs7520481	chr1	20813892	T	G	EIF4G3	intronic	.	.	.	85	194	0.438144	30	46	0.652174	578	986	0.586207	0.0132443	0.000188375
rs10753506	chr1	20814529	A	G	EIF4G3	intronic	.	.	.	85	194	0.438144	30	46	0.652174	580	986	0.588235	0.0132443	0.000138058
rs12125938	chr1	20817055	A	G	EIF4G3	intronic	.	.	.	128	166	0.771084	15	42	0.357143	380	986	0.385396	1.11064e-06	1.83228e-06
rs34997349	chr1	20817265	A	T	EIF4G3	intronic	.	.	.	2	180	0.0111111	8	40	0.2	44	986	0.0446247	2.16735e-05	0.0350352
rs35569463	chr1	20817269	T	A	EIF4G3	intronic	.	.	.	20	162	0.123457	26	44	0.590909	433	986	0.439148	5.36801e-07	2.30514e-06
rs76848587	chr1	20817289	A	AAT	EIF4G3	intronic	.	.	.	29	188	0.154255	23	44	0.522727	986	986	1	9.60561e-07	1.15266e-06
rs935918	chr1	20819167	C	T	EIF4G3	intronic	.	.	.	104	194	0.536082	15	44	0.340909	380	986	0.385396	0.0291674	0.000120723
rs11805169	chr1	20830369	T	A	EIF4G3	intronic	.	.	.	109	194	0.561856	18	46	0.391304	388	986	0.393509	0.0482286	2.25176e-05
rs3767241	chr1	20839651	C	T	EIF4G3	intronic	.	.	.	85	194	0.438144	30	46	0.652174	578	986	0.586207	0.0132443	0.000188375
rs935917	chr1	20840609	T	A	EIF4G3	intronic	.	.	.	85	194	0.438144	30	46	0.652174	579	986	0.587221	0.0132443	0.000186948
rs10799668	chr1	20842892	T	C	EIF4G3	intronic	.	.	.	85	194	0.438144	30	46	0.652174	580	986	0.588235	0.0132443	0.000138058
rs10916876	chr1	20843503	T	C	EIF4G3	intronic	.	.	.	85	194	0.438144	30	46	0.652174	578	986	0.586207	0.0132443	0.000188375
rs10753509	chr1	20845545	T	C	EIF4G3	intronic	.	.	.	86	194	0.443299	30	46	0.652174	582	986	0.590264	0.0135651	0.000188531
rs10799669	chr1	20846008	T	C	EIF4G3	intronic	.	.	.	85	194	0.438144	30	46	0.652174	578	986	0.586207	0.0132443	0.000188375
rs12724051	chr1	20848995	C	T	EIF4G3	intronic	.	.	.	85	194	0.438144	30	46	0.652174	578	986	0.586207	0.0132443	0.000188375
rs4654724	chr1	20850717	C	T	EIF4G3	intronic	.	.	.	104	194	0.536082	15	46	0.326087	381	986	0.38641	0.0134928	0.000124461
rs61781078	chr1	20851974	C	T	EIF4G3	intronic	.	.	.	104	194	0.536082	15	46	0.326087	380	986	0.385396	0.0134928	0.000120723
rs6426648	chr1	20853034	A	G	EIF4G3	intronic	.	.	.	104	194	0.536082	15	46	0.326087	379	986	0.384381	0.0134928	0.000118288
rs7543140	chr1	20853757	G	A	EIF4G3	intronic	.	.	.	85	194	0.438144	30	46	0.652174	578	986	0.586207	0.0132443	0.000188375
rs1530946	chr1	20856047	A	G	EIF4G3	intronic	.	.	.	90	194	0.463918	31	46	0.673913	606	986	0.614604	0.0134928	0.000120723
rs10916882	chr1	20858918	T	C	EIF4G3	intronic	.	.	.	85	194	0.438144	30	46	0.652174	580	986	0.588235	0.0132443	0.000138058
rs4654880	chr1	20860115	C	A	EIF4G3	intronic	.	.	.	85	194	0.438144	30	46	0.652174	578	986	0.586207	0.0132443	0.000188375
rs10916884	chr1	20861868	A	G	EIF4G3	intronic	.	.	.	85	194	0.438144	28	44	0.636364	579	986	0.587221	0.0196591	0.000186948
rs17409373	chr1	20862378	C	A	EIF4G3	intronic	.	.	.	104	194	0.536082	15	46	0.326087	380	986	0.385396	0.0134928	0.000120723
rs3816454	chr1	20864923	T	G	EIF4G3	intronic	.	.	.	90	194	0.463918	31	46	0.673913	606	986	0.614604	0.0134928	0.000120723
rs7519685	chr1	20866130	G	A	EIF4G3	intronic	.	.	.	104	194	0.536082	15	46	0.326087	380	986	0.385396	0.0134928	0.000120723
rs2167811	chr1	20868017	A	G	EIF4G3	intronic	.	.	.	90	194	0.463918	31	46	0.673913	606	986	0.614604	0.0134928	0.000120723
rs61781080	chr1	20869723	C	T	EIF4G3	intronic	.	.	.	104	194	0.536082	15	42	0.357143	380	986	0.385396	0.0414783	0.000120723
rs35236352	chr1	20870092	T	TA	EIF4G3	intronic	.	.	.	85	194	0.438144	30	46	0.652174	579	986	0.587221	0.0132443	0.000186948
rs10799671	chr1	20870271	C	T	EIF4G3	intronic	.	.	.	85	194	0.438144	30	46	0.652174	579	986	0.587221	0.0132443	0.000186948
rs10737452	chr1	20873271	C	T	EIF4G3	intronic	.	.	.	90	194	0.463918	31	46	0.673913	605	986	0.61359	0.0134928	0.000124461
rs33949056	chr1	20873613	A	AT	EIF4G3	intronic	.	.	.	90	194	0.463918	31	46	0.673913	602	986	0.610548	0.0134928	0.000173955
rs115818417	chr1	20873918	C	T	EIF4G3	intronic	.	.	.	104	194	0.536082	15	46	0.326087	381	986	0.38641	0.0134928	0.000124461
rs10916892	chr1	20874832	T	C	EIF4G3	intronic	.	.	.	104	194	0.536082	15	46	0.326087	381	986	0.38641	0.0134928	0.000124461
rs4654726	chr1	20877405	A	C	EIF4G3	intronic	.	.	.	85	194	0.438144	30	46	0.652174	579	986	0.587221	0.0132443	0.000186948
rs17449966	chr1	20877503	A	G	EIF4G3	intronic	.	.	.	104	194	0.536082	15	46	0.326087	380	986	0.385396	0.0134928	0.000120723
rs7545133	chr1	20879650	T	G	EIF4G3	intronic	.	.	.	85	194	0.438144	30	46	0.652174	579	986	0.587221	0.0132443	0.000186948
rs12564330	chr1	20881002	A	C	EIF4G3	intronic	.	.	.	85	194	0.438144	29	46	0.630435	579	986	0.587221	0.0217644	0.000186948
rs4654882	chr1	20883386	A	C	EIF4G3	intronic	.	.	.	104	194	0.536082	15	46	0.326087	380	986	0.385396	0.0134928	0.000120723
rs2290381	chr1	20886778	C	A	EIF4G3	intronic	.	.	.	104	194	0.536082	15	46	0.326087	380	986	0.385396	0.0134928	0.000120723
.	chr1	20887219	AT	A	.	.	.	.	.	103	194	0.530928	15	46	0.326087	393	986	0.39858	0.0140363	0.000805876
.	chr1	20887651	TA	T	.	.	.	.	.	82	194	0.42268	30	46	0.652174	573	986	0.581136	0.00806427	7.20597e-05
rs4654727	chr1	20888242	C	T	EIF4G3	intronic	.	.	.	85	194	0.438144	30	46	0.652174	578	986	0.586207	0.0132443	0.000188375
rs7515590	chr1	20890171	T	C	EIF4G3	intronic	.	.	.	85	194	0.438144	30	46	0.652174	579	986	0.587221	0.0132443	0.000186948
rs6685306	chr1	20892557	C	T	EIF4G3	intronic	.	.	.	104	194	0.536082	15	46	0.326087	380	986	0.385396	0.0134928	0.000120723
rs2275468	chr1	20893882	T	G	EIF4G3	intronic	.	.	.	85	194	0.438144	30	46	0.652174	579	986	0.587221	0.0132443	0.000186948
rs17410008	chr1	20894208	G	C	EIF4G3	intronic	.	.	.	104	194	0.536082	15	46	0.326087	380	986	0.385396	0.0134928	0.000120723
rs10737453	chr1	20894585	A	G	EIF4G3	intronic	.	.	.	85	194	0.438144	30	46	0.652174	569	986	0.577079	0.0132443	0.000486428
rs10737454	chr1	20894586	G	C	EIF4G3	intronic	.	.	.	85	194	0.438144	30	46	0.652174	569	986	0.577079	0.0132443	0.000486428
rs34582942	chr1	20895959	T	TAGG	EIF4G3	intronic	.	.	.	90	194	0.463918	31	46	0.673913	606	986	0.614604	0.0134928	0.000120723
rs9651021	chr1	20896277	A	C	EIF4G3	intronic	.	.	.	104	194	0.536082	15	46	0.326087	381	986	0.38641	0.0134928	0.000124461
rs3767247	chr1	20900845	T	C	EIF4G3	intronic	.	.	.	104	194	0.536082	15	46	0.326087	380	986	0.385396	0.0134928	0.000120723
rs4654730	chr1	20902793	A	T	EIF4G3	intronic	.	.	.	109	194	0.561856	16	46	0.347826	407	986	0.412779	0.0132443	0.000186948
rs57351360	chr1	20903045	T	A	EIF4G3	intronic	.	.	.	104	194	0.536082	15	46	0.326087	380	986	0.385396	0.0134928	0.000120723
rs12123910	chr1	20906823	C	T	EIF4G3	intronic	.	.	.	104	194	0.536082	15	46	0.326087	381	986	0.38641	0.0134928	0.000124461
rs12723255	chr1	20907077	C	T	EIF4G3	intronic	.	.	.	85	194	0.438144	30	46	0.652174	576	986	0.584178	0.0132443	0.000196909
rs113992684	chr1	20907503	T	C	EIF4G3	intronic	.	.	.	104	194	0.536082	15	44	0.340909	381	986	0.38641	0.0291674	0.000124461
rs61781099	chr1	20907759	T	C	EIF4G3	intronic	.	.	.	108	194	0.556701	16	46	0.347826	408	986	0.413793	0.0135651	0.000267182
rs4654887	chr1	20908430	C	T	EIF4G3	intronic	.	.	.	109	194	0.561856	16	46	0.347826	408	986	0.413793	0.0132443	0.000188375
rs12401413	chr1	20910010	T	C	EIF4G3	intronic	.	.	.	104	194	0.536082	15	46	0.326087	381	986	0.38641	0.0134928	0.000124461
rs76122612	chr1	20916566	C	T	EIF4G3	intronic	.	.	.	104	194	0.536082	15	46	0.326087	380	986	0.385396	0.0134928	0.000120723
.	chr1	20917087	CCAAAATGTCTAT	C	.	.	.	.	.	109	194	0.561856	16	46	0.347826	408	986	0.413793	0.0132443	0.000188375
.	chr1	20917927	TTATA	T	.	.	.	.	.	104	194	0.536082	15	46	0.326087	380	986	0.385396	0.0134928	0.000120723
rs12127519	chr1	20920872	C	T	EIF4G3	intronic	.	.	.	104	194	0.536082	15	46	0.326087	381	986	0.38641	0.0134928	0.000124461
rs10916903	chr1	20921451	T	C	EIF4G3	intronic	.	.	.	104	194	0.536082	15	46	0.326087	381	986	0.38641	0.0134928	0.000124461
rs7517642	chr1	20926203	T	C	EIF4G3	intronic	.	.	.	104	194	0.536082	15	46	0.326087	381	986	0.38641	0.0134928	0.000124461
rs10916906	chr1	20929182	C	A	EIF4G3	intronic	.	.	.	104	194	0.536082	15	46	0.326087	381	986	0.38641	0.0134928	0.000124461
rs17416732	chr1	20929875	T	C	EIF4G3	intronic	.	.	.	104	194	0.536082	15	46	0.326087	381	986	0.38641	0.0134928	0.000124461
rs61781104	chr1	20930742	T	A	EIF4G3	intronic	.	.	.	104	194	0.536082	15	46	0.326087	380	986	0.385396	0.0134928	0.000120723
rs58762579	chr1	20931338	G	A	EIF4G3	intronic	.	.	.	109	194	0.561856	16	46	0.347826	407	986	0.412779	0.0132443	0.000186948
rs61781106	chr1	20931711	G	A	EIF4G3	intronic	.	.	.	104	194	0.536082	15	46	0.326087	381	986	0.38641	0.0134928	0.000124461
rs12133780	chr1	20944315	G	A	EIF4G3	intronic	.	.	.	109	194	0.561856	17	46	0.369565	425	986	0.431034	0.0217644	0.000906494
rs3767248	chr1	20950361	A	G	EIF4G3	intronic	.	.	.	108	194	0.556701	17	46	0.369565	425	986	0.431034	0.0321288	0.00155833
rs6700459	chr1	20952903	T	C	EIF4G3	intronic	.	.	.	103	194	0.530928	16	46	0.347826	398	986	0.403651	0.0325999	0.00143605
.	chr1	20956617	CAAA	C	.	.	.	.	.	99	194	0.510309	15	46	0.326087	780	986	0.791075	0.0322296	2.22509e-06
rs10916910	chr1	20956699	G	T	EIF4G3	intronic	.	.	.	104	194	0.536082	16	46	0.347826	398	986	0.403651	0.0322615	0.000820867
rs4654891	chr1	20959898	T	C	EIF4G3	intronic	.	.	.	104	194	0.536082	16	46	0.347826	398	986	0.403651	0.0322615	0.000820867
rs6697555	chr1	20961445	C	T	EIF4G3	intronic	.	.	.	109	194	0.561856	17	46	0.369565	425	986	0.431034	0.0217644	0.000906494
.	chr1	20963378	AT	A	.	.	.	.	.	104	194	0.536082	16	46	0.347826	399	986	0.404665	0.0322615	0.000833878
rs2271115	chr1	20969371	C	T	EIF4G3	intronic	.	.	.	109	194	0.561856	17	46	0.369565	425	986	0.431034	0.0217644	0.000906494
rs6692081	chr1	20969870	T	C	EIF4G3	intronic	.	.	.	109	194	0.561856	17	46	0.369565	425	986	0.431034	0.0217644	0.000906494
rs12117283	chr1	20970836	C	T	EIF4G3	intronic	.	.	.	104	194	0.536082	16	46	0.347826	398	986	0.403651	0.0322615	0.000820867
rs6426652	chr1	20971813	C	T	EIF4G3	intronic	.	.	.	109	194	0.561856	17	46	0.369565	425	986	0.431034	0.0217644	0.000906494
rs6700718	chr1	20972870	C	A	EIF4G3	intronic	.	.	.	109	194	0.561856	17	44	0.386364	425	986	0.431034	0.0444318	0.000906494
rs6680486	chr1	20976281	T	C	EIF4G3	intronic	.	.	.	104	194	0.536082	15	44	0.340909	398	986	0.403651	0.0291674	0.000820867
rs10916916	chr1	20981762	A	G	EIF4G3	intronic	.	.	.	38	126	0.301587	17	28	0.607143	443	986	0.44929	0.00399218	0.00158815
rs7552999	chr1	20987961	T	C	EIF4G3	intronic	.	.	.	109	194	0.561856	17	46	0.369565	425	986	0.431034	0.0217644	0.000906494
rs7515845	chr1	20987962	G	A	EIF4G3	intronic	.	.	.	109	194	0.561856	17	46	0.369565	425	986	0.431034	0.0217644	0.000906494
rs10916919	chr1	20991031	G	A	EIF4G3	intronic	.	.	.	104	194	0.536082	16	46	0.347826	398	986	0.403651	0.0322615	0.000820867
rs10799677	chr1	20991963	A	C	EIF4G3	intronic	.	.	.	114	194	0.587629	17	46	0.369565	465	986	0.471602	0.00858975	0.00359482
.	chr1	20993433	GGAT	G	.	.	.	.	.	104	194	0.536082	15	46	0.326087	398	986	0.403651	0.0134928	0.000820867
rs12131353	chr1	20994670	C	G	EIF4G3	intronic	.	.	.	104	194	0.536082	15	44	0.340909	397	986	0.402637	0.0291674	0.000814589
rs61781115	chr1	20996367	C	T	EIF4G3	intronic	.	.	.	109	194	0.561856	17	46	0.369565	425	986	0.431034	0.0217644	0.000906494
rs12123300	chr1	20997075	T	C	EIF4G3	intronic	.	.	.	104	194	0.536082	16	46	0.347826	398	986	0.403651	0.0322615	0.000820867
.	chr1	20997361	GA	G	.	.	.	.	.	109	194	0.561856	17	46	0.369565	425	986	0.431034	0.0217644	0.000906494
.	chr1	21000809	AG	A	.	.	.	.	.	109	194	0.561856	17	46	0.369565	425	986	0.431034	0.0217644	0.000906494
rs12130664	chr1	21006319	G	T	EIF4G3	intronic	.	.	.	105	194	0.541237	16	46	0.347826	398	986	0.403651	0.0216815	0.000463404
rs10916921	chr1	21008049	C	T	EIF4G3	intronic	.	.	.	109	194	0.561856	17	46	0.369565	425	986	0.431034	0.0217644	0.000906494
.	chr1	21008336	CT	C	.	.	.	.	.	110	194	0.56701	17	46	0.369565	426	986	0.432049	0.020984	0.000671992
rs6661116	chr1	21010662	C	G	EIF4G3	intronic	.	.	.	109	194	0.561856	17	46	0.369565	425	986	0.431034	0.0217644	0.000906494
rs6681064	chr1	21013151	A	G	EIF4G3	intronic	.	.	.	109	194	0.561856	17	46	0.369565	425	986	0.431034	0.0217644	0.000906494
rs6426655	chr1	21014026	T	A	EIF4G3	intronic	.	.	.	104	194	0.536082	16	46	0.347826	398	986	0.403651	0.0322615	0.000820867
rs10799679	chr1	21015283	A	G	EIF4G3	intronic	.	.	.	100	186	0.537634	17	46	0.369565	425	986	0.431034	0.048493	0.00797614
rs6426656	chr1	21016752	G	C	EIF4G3	intronic	.	.	.	109	194	0.561856	17	46	0.369565	425	986	0.431034	0.0217644	0.000906494
rs6659800	chr1	21017367	G	A	EIF4G3	intronic	.	.	.	104	194	0.536082	16	46	0.347826	398	986	0.403651	0.0322615	0.000820867
rs6700059	chr1	21017504	T	A	EIF4G3	intronic	.	.	.	104	194	0.536082	16	46	0.347826	398	986	0.403651	0.0322615	0.000820867
rs12406144	chr1	21020735	A	C	EIF4G3	intronic	.	.	.	104	194	0.536082	16	46	0.347826	398	986	0.403651	0.0322615	0.000820867
rs72988025	chr1	21024948	A	G	EIF4G3	intronic	.	.	.	104	194	0.536082	16	46	0.347826	398	986	0.403651	0.0322615	0.000820867
rs6669102	chr1	21029050	A	G	EIF4G3	intronic	.	.	.	109	194	0.561856	17	46	0.369565	425	986	0.431034	0.0217644	0.000906494
rs6659152	chr1	21029348	C	G	EIF4G3	intronic	.	.	.	109	194	0.561856	17	46	0.369565	425	986	0.431034	0.0217644	0.000906494
rs12410467	chr1	21029562	G	A	EIF4G3	intronic	.	.	.	104	194	0.536082	16	46	0.347826	399	986	0.404665	0.0322615	0.000833878
rs61779065	chr1	21029981	A	T	EIF4G3	intronic	.	.	.	104	194	0.536082	16	46	0.347826	398	986	0.403651	0.0322615	0.000820867
rs4654896	chr1	21030437	T	C	EIF4G3	intronic	.	.	.	109	194	0.561856	17	46	0.369565	426	986	0.432049	0.0217644	0.00117947
rs6673455	chr1	21034555	T	C	EIF4G3	intronic	.	.	.	104	194	0.536082	16	46	0.347826	398	986	0.403651	0.0322615	0.000820867
rs6426658	chr1	21034683	G	A	EIF4G3	intronic	.	.	.	105	194	0.541237	16	46	0.347826	399	986	0.404665	0.0216815	0.000613895
rs6426659	chr1	21034809	G	A	EIF4G3	intronic	.	.	.	109	194	0.561856	17	46	0.369565	425	986	0.431034	0.0217644	0.000906494
rs6426660	chr1	21035147	A	G	EIF4G3	intronic	.	.	.	109	194	0.561856	17	46	0.369565	425	986	0.431034	0.0217644	0.000906494
rs12145514	chr1	21036622	G	A	EIF4G3	intronic	.	.	.	104	194	0.536082	16	46	0.347826	398	986	0.403651	0.0322615	0.000820867
.	chr1	21038777	TAAGTTCTTTATTA	T	.	.	.	.	.	104	194	0.536082	16	46	0.347826	398	986	0.403651	0.0322615	0.000820867
rs6684976	chr1	21041008	G	A	EIF4G3	intronic	.	.	.	109	194	0.561856	17	46	0.369565	425	986	0.431034	0.0217644	0.000906494
rs6683542	chr1	21043117	T	C	EIF4G3	intronic	.	.	.	109	194	0.561856	17	44	0.386364	425	986	0.431034	0.0444318	0.000906494
rs7547896	chr1	21043869	G	A	EIF4G3	intronic	.	.	.	154	194	0.793814	43	44	0.977273	505	986	0.51217	0.00170365	2.64592e-06
rs6703227	chr1	21048317	T	C	EIF4G3	intronic	.	.	.	109	194	0.561856	17	46	0.369565	425	986	0.431034	0.0217644	0.000906494
rs10493006	chr1	21049411	G	A	EIF4G3	intronic	.	.	.	104	194	0.536082	16	46	0.347826	398	986	0.403651	0.0322615	0.000820867
rs4654898	chr1	21049890	T	C	EIF4G3	intronic	.	.	.	109	194	0.561856	17	46	0.369565	425	986	0.431034	0.0217644	0.000906494
rs6693020	chr1	21051564	A	G	EIF4G3	intronic	.	.	.	104	194	0.536082	16	46	0.347826	398	986	0.403651	0.0322615	0.000820867
rs191597741	chr1	21053875	G	A	EIF4G3	intronic	.	.	.	107	194	0.551546	13	40	0.325	425	986	0.431034	0.0096297	0.00264216
rs546464445	chr1	21054331	G	GCGGAAGGC	EIF4G3	intronic	.	.	.	1	174	0.00574713	13	34	0.382353	403	986	0.408722	1.22693e-07	2.63321e-06
rs149102480	chr1	21058954	A	AAC	EIF4G3	intronic	.	.	.	104	194	0.536082	16	46	0.347826	398	986	0.403651	0.0322615	0.000820867
rs10916927	chr1	21059302	T	C	EIF4G3	intronic	.	.	.	104	194	0.536082	16	46	0.347826	398	986	0.403651	0.0322615	0.000820867
rs61779070	chr1	21063863	T	C	EIF4G3	intronic	.	.	.	110	194	0.56701	17	46	0.369565	426	986	0.432049	0.020984	0.000671992
rs17418249	chr1	21064089	C	T	EIF4G3	intronic	.	.	.	110	194	0.56701	17	46	0.369565	425	986	0.431034	0.020984	0.000666221
rs6658526	chr1	21064821	C	T	EIF4G3	intronic	.	.	.	105	194	0.541237	16	46	0.347826	398	986	0.403651	0.0216815	0.000463404
rs61117207	chr1	21067881	A	C	EIF4G3	intronic	.	.	.	110	194	0.56701	17	46	0.369565	425	986	0.431034	0.020984	0.000666221
rs6426668	chr1	21070103	T	C	EIF4G3	intronic	.	.	.	109	194	0.561856	17	46	0.369565	425	986	0.431034	0.0217644	0.000906494
rs6692244	chr1	21070393	C	A	EIF4G3	intronic	.	.	.	109	194	0.561856	17	46	0.369565	425	986	0.431034	0.0217644	0.000906494
rs61779073	chr1	21072247	C	A	EIF4G3	intronic	.	.	.	104	194	0.536082	16	46	0.347826	397	986	0.402637	0.0322615	0.000814589
rs7554997	chr1	21073646	C	T	EIF4G3	intronic	.	.	.	109	194	0.561856	17	46	0.369565	424	986	0.43002	0.0217644	0.000891691
rs7541923	chr1	21077089	G	C	EIF4G3	intronic	.	.	.	101	194	0.520619	16	46	0.347826	397	986	0.402637	0.0482856	0.00252372
rs7543126	chr1	21079595	T	G	EIF4G3	intronic	.	.	.	109	194	0.561856	17	46	0.369565	424	986	0.43002	0.0217644	0.000891691
.	chr1	21080250	AG	A	.	.	.	.	.	109	194	0.561856	17	46	0.369565	424	986	0.43002	0.0217644	0.000891691
rs4654899	chr1	21083738	C	A	EIF4G3	intronic	.	.	.	109	194	0.561856	17	46	0.369565	425	986	0.431034	0.0217644	0.000906494
.	chr1	21084979	AAAGCTT	A	.	.	.	.	.	110	194	0.56701	17	46	0.369565	426	986	0.432049	0.020984	0.000671992
.	chr1	21087630	CA	C	.	.	.	.	.	108	194	0.556701	17	46	0.369565	426	986	0.432049	0.0321288	0.00158115
rs6662707	chr1	21088828	G	A	EIF4G3	intronic	.	.	.	104	194	0.536082	16	46	0.347826	398	986	0.403651	0.0322615	0.000820867
rs957163	chr1	21089688	G	T	EIF4G3	intronic	.	.	.	105	194	0.541237	16	46	0.347826	398	986	0.403651	0.0216815	0.000463404
rs960564	chr1	21089942	G	T	EIF4G3	intronic	.	.	.	105	194	0.541237	16	46	0.347826	397	986	0.402637	0.0216815	0.000455061
rs61779075	chr1	21090534	T	C	EIF4G3	intronic	.	.	.	105	194	0.541237	16	46	0.347826	398	986	0.403651	0.0216815	0.000463404
rs6691824	chr1	21091084	T	G	EIF4G3	intronic	.	.	.	104	194	0.536082	16	46	0.347826	398	986	0.403651	0.0322615	0.000820867
rs6692687	chr1	21092110	A	G	EIF4G3	intronic	.	.	.	110	194	0.56701	17	46	0.369565	425	986	0.431034	0.020984	0.000666221
.	chr1	21093497	TTGG	T	.	.	.	.	.	105	194	0.541237	16	46	0.347826	394	986	0.399594	0.0216815	0.00033232
rs11807193	chr1	21094124	T	A	EIF4G3	intronic	.	.	.	102	194	0.525773	15	46	0.326087	403	986	0.408722	0.0209923	0.00324723
rs7552048	chr1	21094223	A	T	EIF4G3	intronic	.	.	.	105	194	0.541237	16	46	0.347826	398	986	0.403651	0.0216815	0.000463404
rs6663452	chr1	21096661	T	C	EIF4G3	intronic	.	.	.	109	194	0.561856	17	46	0.369565	425	986	0.431034	0.0217644	0.000906494
rs7521675	chr1	21097577	T	C	EIF4G3	intronic	.	.	.	108	194	0.556701	17	46	0.369565	424	986	0.43002	0.0321288	0.00154687
rs6426669	chr1	21104091	C	A	EIF4G3	intronic	.	.	.	109	194	0.561856	17	46	0.369565	424	986	0.43002	0.0217644	0.000891691
rs6684346	chr1	21105357	G	A	EIF4G3	intronic	.	.	.	109	194	0.561856	17	46	0.369565	424	986	0.43002	0.0217644	0.000891691
rs4654735	chr1	21105508	T	C	EIF4G3	intronic	.	.	.	105	194	0.541237	16	46	0.347826	419	986	0.424949	0.0216815	0.00339452
.	chr1	21105532	GT	G	.	.	.	.	.	109	194	0.561856	17	46	0.369565	424	986	0.43002	0.0217644	0.000891691
rs7537072	chr1	21108040	T	C	EIF4G3	intronic	.	.	.	109	194	0.561856	17	46	0.369565	425	986	0.431034	0.0217644	0.000906494
rs4654902	chr1	21108563	T	G	EIF4G3	intronic	.	.	.	109	194	0.561856	17	46	0.369565	425	986	0.431034	0.0217644	0.000906494
rs1472831	chr1	21109447	C	T	EIF4G3	intronic	.	.	.	104	194	0.536082	16	46	0.347826	398	986	0.403651	0.0322615	0.000820867
rs7532667	chr1	21111746	T	C	EIF4G3	intronic	.	.	.	104	194	0.536082	16	46	0.347826	398	986	0.403651	0.0322615	0.000820867
rs7535895	chr1	21112746	T	A	EIF4G3	intronic	.	.	.	109	194	0.561856	17	44	0.386364	425	986	0.431034	0.0444318	0.000906494
rs10916937	chr1	21113292	A	G	EIF4G3	intronic	.	.	.	109	194	0.561856	17	46	0.369565	425	986	0.431034	0.0217644	0.000906494
rs10493004	chr1	21116243	T	C	EIF4G3	intronic	.	.	.	104	194	0.536082	16	46	0.347826	397	986	0.402637	0.0322615	0.000814589
rs10916938	chr1	21120390	A	G	EIF4G3	intronic	.	.	.	109	194	0.561856	17	46	0.369565	425	986	0.431034	0.0217644	0.000906494
rs12405090	chr1	21121514	C	T	EIF4G3	intronic	.	.	.	109	194	0.561856	17	46	0.369565	425	986	0.431034	0.0217644	0.000906494
rs7550267	chr1	21122299	T	C	EIF4G3	intronic	.	.	.	109	194	0.561856	17	46	0.369565	425	986	0.431034	0.0217644	0.000906494
.	chr1	21122309	GA	G	.	.	.	.	.	109	194	0.561856	17	46	0.369565	425	986	0.431034	0.0217644	0.000906494
rs9426730	chr1	21125762	A	T	EIF4G3	intronic	.	.	.	106	194	0.546392	16	46	0.347826	422	986	0.427992	0.0210851	0.00267051
rs12126133	chr1	21130044	T	C	EIF4G3	intronic	.	.	.	109	194	0.561856	17	44	0.386364	425	986	0.431034	0.0444318	0.000906494
rs7525438	chr1	21131724	G	A	EIF4G3	intronic	.	.	.	109	194	0.561856	17	46	0.369565	425	986	0.431034	0.0217644	0.000906494
rs7525620	chr1	21131899	G	A	EIF4G3	intronic	.	.	.	109	194	0.561856	17	46	0.369565	425	986	0.431034	0.0217644	0.000906494
rs72973154	chr1	21132632	G	T	EIF4G3	intronic	.	.	.	104	194	0.536082	16	44	0.363636	398	986	0.403651	0.0454673	0.000820867
rs7527576	chr1	21135435	A	C	EIF4G3	intronic	.	.	.	104	194	0.536082	16	46	0.347826	398	986	0.403651	0.0322615	0.000820867
rs10799685	chr1	21139437	A	C	EIF4G3	intronic	.	.	.	85	194	0.438144	29	46	0.630435	561	986	0.568966	0.0217644	0.000906494
rs12405319	chr1	21142398	T	G	EIF4G3	intronic	.	.	.	109	194	0.561856	17	46	0.369565	425	986	0.431034	0.0217644	0.000906494
.	chr1	21144755	CA	C	.	.	.	.	.	104	194	0.536082	16	46	0.347826	396	986	0.401623	0.0322615	0.000618153
rs6689819	chr1	21145902	A	T	EIF4G3	intronic	.	.	.	109	194	0.561856	17	46	0.369565	423	986	0.429006	0.0217644	0.000884006
rs10916943	chr1	21145936	T	C	EIF4G3	intronic	.	.	.	85	194	0.438144	29	46	0.630435	563	986	0.570994	0.0217644	0.000884006
rs6665549	chr1	21149391	G	C	EIF4G3	intronic	.	.	.	104	194	0.536082	16	46	0.347826	398	986	0.403651	0.0322615	0.000820867
rs72975078	chr1	21149703	A	G	EIF4G3	intronic	.	.	.	105	194	0.541237	16	46	0.347826	397	986	0.402637	0.0216815	0.000455061
rs4504856	chr1	21150869	G	A	EIF4G3	intronic	.	.	.	109	194	0.561856	17	46	0.369565	423	986	0.429006	0.0217644	0.000884006
rs9729251	chr1	21151447	C	T	EIF4G3	intronic	.	.	.	104	194	0.536082	16	46	0.347826	396	986	0.401623	0.0322615	0.000618153
rs61779120	chr1	21154737	T	C	EIF4G3	intronic	.	.	.	104	194	0.536082	16	46	0.347826	396	986	0.401623	0.0322615	0.000618153
rs7554770	chr1	21154868	A	T	EIF4G3	intronic	.	.	.	109	194	0.561856	17	46	0.369565	423	986	0.429006	0.0217644	0.000884006
rs7520293	chr1	21155196	G	A	EIF4G3	intronic	.	.	.	108	194	0.556701	17	46	0.369565	423	986	0.429006	0.0321288	0.00119533
rs7522722	chr1	21155347	G	A	EIF4G3	intronic	.	.	.	109	194	0.561856	17	46	0.369565	423	986	0.429006	0.0217644	0.000884006
rs6426674	chr1	21157413	C	T	EIF4G3	intronic	.	.	.	104	194	0.536082	16	46	0.347826	396	986	0.401623	0.0322615	0.000618153
rs12119348	chr1	21158140	C	T	EIF4G3	intronic	.	.	.	104	194	0.536082	16	46	0.347826	396	986	0.401623	0.0322615	0.000618153
.	chr1	21158740	TAC	T	.	.	.	.	.	104	194	0.536082	16	46	0.347826	396	986	0.401623	0.0322615	0.000618153
rs10799686	chr1	21159952	A	T	EIF4G3	intronic	.	.	.	85	194	0.438144	29	46	0.630435	563	986	0.570994	0.0217644	0.000884006
rs6671056	chr1	21162117	G	A	EIF4G3	intronic	.	.	.	104	194	0.536082	16	46	0.347826	396	986	0.401623	0.0322615	0.000618153
rs78809121	chr1	21163099	T	C	EIF4G3	intronic	.	.	.	60	194	0.309278	6	46	0.130435	200	986	0.20284	0.0163157	0.00168589
rs10127757	chr1	21163552	A	G	EIF4G3	intronic	.	.	.	104	194	0.536082	16	46	0.347826	396	986	0.401623	0.0322615	0.000618153
rs10753513	chr1	21165675	T	C	EIF4G3	intronic	.	.	.	85	194	0.438144	29	46	0.630435	563	986	0.570994	0.0217644	0.000884006
rs10753514	chr1	21166038	T	C	EIF4G3	intronic	.	.	.	65	194	0.335052	17	32	0.53125	418	986	0.423935	0.0460474	0.0251479
rs10916945	chr1	21167407	G	A	EIF4G3	intronic	.	.	.	104	194	0.536082	16	46	0.347826	395	986	0.400609	0.0322615	0.000607309
rs61779121	chr1	21168141	C	T	EIF4G3	intronic	.	.	.	109	194	0.561856	17	46	0.369565	423	986	0.429006	0.0217644	0.000884006
rs12401630	chr1	21168556	G	A	EIF4G3	intronic	.	.	.	105	194	0.541237	16	44	0.363636	396	986	0.401623	0.0444468	0.000450792
rs141363546	chr1	21169081	G	A	EIF4G3	intronic	.	.	.	61	194	0.314433	6	46	0.130435	209	986	0.211968	0.0109561	0.0026888
rs12136153	chr1	21171297	A	C	EIF4G3	intronic	.	.	.	109	194	0.561856	17	46	0.369565	423	986	0.429006	0.0217644	0.000884006
rs12117526	chr1	21171448	C	T	EIF4G3	intronic	.	.	.	104	194	0.536082	16	44	0.363636	396	986	0.401623	0.0454673	0.000618153
rs59537090	chr1	21172244	C	T	EIF4G3	intronic	.	.	.	109	194	0.561856	17	46	0.369565	423	986	0.429006	0.0217644	0.000884006
rs2873424	chr1	21174208	C	A	EIF4G3	intronic	.	.	.	109	194	0.561856	17	46	0.369565	423	986	0.429006	0.0217644	0.000884006
rs7512116	chr1	21174602	C	A	EIF4G3	intronic	.	.	.	109	194	0.561856	17	46	0.369565	423	986	0.429006	0.0217644	0.000884006
rs11589969	chr1	21178971	A	T	EIF4G3;ECE1	intergenic	.	.	.	11	192	0.0572917	8	32	0.25	469	986	0.475659	0.00179888	2.77444e-06
rs200201723	chr1	21180211	C	CATTATATGTAATATAT	EIF4G3;ECE1	intergenic	.	.	.	71	188	0.37766	21	36	0.583333	467	986	0.473631	0.02654	0.0165603
rs6682368	chr1	21180421	G	A	EIF4G3;ECE1	intergenic	.	.	.	109	194	0.561856	17	44	0.386364	423	986	0.429006	0.0444318	0.000884006
rs6685831	chr1	21181395	G	A	EIF4G3;ECE1	intergenic	.	.	.	104	194	0.536082	16	46	0.347826	395	986	0.400609	0.0322615	0.000607309
rs4654905	chr1	21183065	A	G	EIF4G3;ECE1	intergenic	.	.	.	109	194	0.561856	17	46	0.369565	423	986	0.429006	0.0217644	0.000884006
rs34048404	chr1	21185875	A	T	EIF4G3;ECE1	intergenic	.	.	.	5	194	0.0257732	7	44	0.159091	76	986	0.0770791	0.0018137	0.00768585
rs3029925	chr1	21185875	A	AAT	EIF4G3;ECE1	intergenic	.	.	.	104	194	0.536082	14	44	0.318182	401	986	0.406694	0.0118221	0.00110164
rs61779124	chr1	21186813	C	T	EIF4G3;ECE1	intergenic	.	.	.	108	194	0.556701	17	46	0.369565	423	986	0.429006	0.0321288	0.00119533
rs11464231	chr1	21189056	C	CA	EIF4G3;ECE1	intergenic	.	.	.	104	194	0.536082	16	46	0.347826	395	986	0.400609	0.0322615	0.000607309
rs10648606	chr1	21189215	A	AAAAAC	EIF4G3;ECE1	intergenic	.	.	.	109	194	0.561856	17	46	0.369565	423	986	0.429006	0.0217644	0.000884006
rs6664532	chr1	21189307	G	A	EIF4G3;ECE1	intergenic	.	.	.	104	194	0.536082	16	46	0.347826	395	986	0.400609	0.0322615	0.000607309
rs6702110	chr1	21189413	A	G	EIF4G3;ECE1	intergenic	.	.	.	109	194	0.561856	17	46	0.369565	423	986	0.429006	0.0217644	0.000884006
rs77366434	chr1	21193576	C	T	EIF4G3;ECE1	intergenic	.	.	.	104	194	0.536082	16	46	0.347826	395	986	0.400609	0.0322615	0.000607309
rs4654907	chr1	21194601	C	T	EIF4G3;ECE1	intergenic	.	.	.	109	194	0.561856	17	46	0.369565	423	986	0.429006	0.0217644	0.000884006
.	chr1	21197520	CT	C	.	.	.	.	.	110	194	0.56701	17	44	0.386364	426	986	0.432049	0.0437821	0.000671992
rs12129146	chr1	21205961	G	A	EIF4G3;ECE1	intergenic	.	.	.	108	194	0.556701	17	46	0.369565	421	986	0.426978	0.0321288	0.0011661
rs61779135	chr1	21206132	G	A	EIF4G3;ECE1	intergenic	.	.	.	104	194	0.536082	16	46	0.347826	393	986	0.39858	0.0322615	0.000455035
rs7518728	chr1	21207047	C	T	EIF4G3;ECE1	intergenic	.	.	.	104	194	0.536082	16	46	0.347826	393	986	0.39858	0.0322615	0.000455035
rs59950774	chr1	21208351	C	A	EIF4G3;ECE1	intergenic	.	.	.	105	194	0.541237	16	46	0.347826	393	986	0.39858	0.0216815	0.000328589
rs2038090	chr1	21225057	A	C	ECE1	intronic	.	.	.	71	194	0.365979	9	46	0.195652	289	986	0.293103	0.0359997	0.0496755
rs28368033	chr1	21226471	G	T	ECE1	intronic	.	.	.	74	194	0.381443	9	46	0.195652	288	986	0.292089	0.0241259	0.0169155
rs28368029	chr1	21233760	G	C	ECE1	intronic	.	.	.	74	194	0.381443	9	46	0.195652	288	986	0.292089	0.0241259	0.0169155
rs28368024	chr1	21234286	C	T	ECE1	intronic	.	.	.	74	194	0.381443	9	46	0.195652	283	986	0.287018	0.0241259	0.0102852
rs2796353	chr1	21361007	G	C	ECE1;NBPF3	intergenic	.	.	.	124	194	0.639175	37	46	0.804348	552	986	0.559838	0.036332	0.0470073
rs2774019	chr1	21361179	G	T	ECE1;NBPF3	intergenic	.	.	.	124	194	0.639175	37	46	0.804348	553	986	0.560852	0.036332	0.0471396
rs2796354	chr1	21361361	A	G	ECE1;NBPF3	intergenic	.	.	.	124	194	0.639175	37	46	0.804348	554	986	0.561866	0.036332	0.047422
rs2796355	chr1	21361926	G	T	ECE1;NBPF3	intergenic	.	.	.	124	194	0.639175	37	46	0.804348	553	986	0.560852	0.036332	0.0471396
.	chr1	21374578	GTATA	G	.	.	.	.	.	70	192	0.364583	19	28	0.678571	770	986	0.780933	0.0019728	3.12112e-06
.	chr1	21374590	ATATATG	A	.	.	.	.	.	69	156	0.442308	22	30	0.733333	762	986	0.772819	0.00475301	2.57873e-06
rs369124092	chr1	21389689	T	G	ECE1;NBPF3	intergenic	.	.	.	4	192	0.0208333	4	46	0.0869565	72	986	0.0730223	0.0473226	0.00561951
rs2682358	chr1	21397307	A	T	ECE1;NBPF3	intergenic	.	.	.	98	194	0.505155	31	40	0.775	812	986	0.823529	0.00167476	2.28544e-06
rs71014201	chr1	21425564	C	CA	ECE1;NBPF3	intergenic	.	.	.	8	52	0.153846	16	38	0.421053	598	986	0.606491	0.00738712	7.95267e-07
rs10916988	chr1	21432527	G	A	ECE1;NBPF3	intergenic	.	.	.	130	194	0.670103	20	44	0.454545	578	986	0.586207	0.0094641	0.0305132
rs56286426	chr1	21480299	C	T	NBPF3	intronic	.	.	.	2	126	0.015873	23	44	0.522727	407	986	0.412779	1.62228e-07	3.04246e-06
rs2800935	chr1	21480328	A	G	NBPF3	intronic	.	.	.	70	126	0.555556	32	42	0.761905	689	986	0.698783	0.0185983	0.00156796
rs2261579	chr1	21481788	G	A	NBPF3	intronic	.	.	.	2	66	0.030303	29	40	0.725	520	986	0.527383	1.40512e-06	1.43187e-06
rs146767219	chr1	21481814	C	T	NBPF3	intronic	.	.	.	10	108	0.0925926	16	38	0.421053	323	986	0.327586	2.26535e-05	1.41861e-06
rs76326850	chr1	21485805	G	A	NBPF3	downstream	.	.	.	10	86	0.116279	22	40	0.55	648	986	0.657201	1.01882e-06	1.36021e-06
rs71513000	chr1	21485812	G	A	NBPF3	downstream	.	.	.	10	86	0.116279	22	40	0.55	648	986	0.657201	1.01882e-06	1.36021e-06
rs10799702	chr1	21495387	A	G	NBPF3;ALPL	intergenic	.	.	.	61	194	0.314433	23	46	0.5	387	986	0.392495	0.0247677	0.0431189
rs12402977	chr1	21526468	T	C	ALPL	intronic	.	.	.	15	194	0.0773196	10	46	0.217391	149	986	0.151116	0.0124015	0.00614419
rs4654959	chr1	21527252	G	A	ALPL	intronic	.	.	.	15	194	0.0773196	10	46	0.217391	149	986	0.151116	0.0124015	0.00614419
.	chr1	21527549	CT	C	.	.	.	.	.	28	194	0.14433	1	46	0.0217391	63	986	0.0638945	0.0215929	0.000347561
rs75746521	chr1	21528408	T	C	ALPL	intronic	.	.	.	15	194	0.0773196	10	40	0.25	149	986	0.151116	0.00339957	0.00614419
rs80330518	chr1	21528410	T	C	ALPL	intronic	.	.	.	15	194	0.0773196	10	44	0.227273	149	986	0.151116	0.0110225	0.00614419
rs28879424	chr1	21528613	A	G	ALPL	intronic	.	.	.	15	194	0.0773196	10	46	0.217391	149	986	0.151116	0.0124015	0.00614419
rs28439696	chr1	21528675	G	C	ALPL	intronic	.	.	.	16	194	0.0824742	10	46	0.217391	175	986	0.177485	0.015059	0.000612128
rs28515012	chr1	21528780	G	C	ALPL	intronic	.	.	.	15	194	0.0773196	10	46	0.217391	149	986	0.151116	0.0124015	0.00614419
rs75955217	chr1	21528836	G	A	ALPL	intronic	.	.	.	15	194	0.0773196	10	46	0.217391	149	986	0.151116	0.0124015	0.00614419
rs75883780	chr1	21528897	C	G	ALPL	intronic	.	.	.	15	194	0.0773196	10	46	0.217391	149	986	0.151116	0.0124015	0.00614419
rs957669	chr1	21529805	A	T	ALPL	intronic	.	.	.	15	194	0.0773196	10	46	0.217391	149	986	0.151116	0.0124015	0.00614419
rs10493007	chr1	21530755	A	G	ALPL	intronic	.	.	.	15	194	0.0773196	10	46	0.217391	149	986	0.151116	0.0124015	0.00614419
rs61433074	chr1	21531159	A	G	ALPL	intronic	.	.	.	15	194	0.0773196	10	46	0.217391	149	986	0.151116	0.0124015	0.00614419
rs56963437	chr1	21531459	A	C	ALPL	intronic	.	.	.	15	194	0.0773196	10	46	0.217391	149	986	0.151116	0.0124015	0.00614419
rs12563898	chr1	21532610	G	A	ALPL	intronic	.	.	.	15	194	0.0773196	10	44	0.227273	149	986	0.151116	0.0110225	0.00614419
rs74807574	chr1	21532957	A	G	ALPL	intronic	.	.	.	15	194	0.0773196	10	46	0.217391	149	986	0.151116	0.0124015	0.00614419
rs79009615	chr1	21533789	C	G	ALPL	intronic	.	.	.	15	194	0.0773196	10	46	0.217391	149	986	0.151116	0.0124015	0.00614419
rs61158180	chr1	21534392	T	G	ALPL	intronic	.	.	.	15	194	0.0773196	10	46	0.217391	149	986	0.151116	0.0124015	0.00614419
rs59004364	chr1	21534493	A	G	ALPL	intronic	.	.	.	15	194	0.0773196	10	46	0.217391	149	986	0.151116	0.0124015	0.00614419
rs871132	chr1	21536132	C	T	ALPL	intronic	.	.	.	15	194	0.0773196	10	46	0.217391	148	986	0.150101	0.0124015	0.00612041
rs4654962	chr1	21539759	A	G	ALPL	intronic	.	.	.	14	194	0.0721649	10	44	0.227273	145	986	0.147059	0.00460255	0.00394209
rs4654963	chr1	21539948	G	A	ALPL	intronic	.	.	.	14	194	0.0721649	10	46	0.217391	145	986	0.147059	0.0107355	0.00394209
rs12565845	chr1	21540132	G	A	ALPL	intronic	.	.	.	14	194	0.0721649	10	46	0.217391	145	986	0.147059	0.0107355	0.00394209
rs6426716	chr1	21545305	T	G	ALPL	intronic	.	.	.	14	194	0.0721649	9	46	0.195652	147	986	0.149087	0.0215334	0.00397468
rs75434377	chr1	21545639	G	A	ALPL	intronic	.	.	.	14	194	0.0721649	10	44	0.227273	148	986	0.150101	0.00460255	0.00290181
rs60414268	chr1	21546711	G	A	ALPL	intronic	.	.	.	14	194	0.0721649	10	46	0.217391	146	986	0.148073	0.0107355	0.00393285
rs12566520	chr1	21547694	G	A	ALPL	intronic	.	.	.	14	194	0.0721649	10	46	0.217391	146	986	0.148073	0.0107355	0.00393285
rs3753782	chr1	21553031	A	G	ALPL	intronic	.	.	.	15	194	0.0773196	10	46	0.217391	166	986	0.168357	0.0124015	0.000983979
rs950922	chr1	21553575	A	G	ALPL	intronic	.	.	.	14	194	0.0721649	10	46	0.217391	144	986	0.146045	0.0107355	0.00534414
rs3767154	chr1	21562523	T	C	ALPL	intronic	.	.	.	14	194	0.0721649	10	46	0.217391	145	986	0.147059	0.0107355	0.00394209
rs1697405	chr1	21577713	C	T	ALPL	UTR3	.	Hypophosphatasia	Benign	94	194	0.484536	14	46	0.304348	369	986	0.374239	0.0321317	0.00481187
rs76868334	chr1	21587493	C	T	ALPL;RAP1GAP	intergenic	.	.	.	4	194	0.0206186	4	46	0.0869565	54	986	0.0547667	0.0460119	0.0450634
rs80194512	chr1	21640884	C	T	RAP1GAP	intronic	.	.	.	25	194	0.128866	1	46	0.0217391	74	986	0.0750507	0.0348108	0.0223167
rs11399093	chr1	21765614	C	CA	USP48	intronic	.	.	.	155	194	0.798969	44	46	0.956522	922	986	0.935091	0.00844221	2.13925e-06
rs115331692	chr1	21794306	A	C	USP48;LDLRAD2	intergenic	.	.	.	4	194	0.0206186	4	46	0.0869565	55	986	0.0557809	0.0460119	0.0455326
.	chr1	21861498	AAG	A	.	.	.	.	.	156	194	0.804124	45	46	0.978261	981	986	0.994929	0.00297531	4.68316e-07
rs75039363	chr1	21943771	A	AC	HSPG2;CELA3B	intergenic	.	.	.	119	194	0.613402	20	46	0.434783	14	986	0.0141988	0.0314321	1.34626e-06
rs11589871	chr1	21961174	G	T	HSPG2;CELA3B	intergenic	.	.	.	20	188	0.106383	15	46	0.326087	210	986	0.212982	0.000751517	0.000597646
rs11578663	chr1	21961181	C	T	HSPG2;CELA3B	intergenic	.	.	.	5	178	0.0280899	13	46	0.282609	196	986	0.198783	9.82476e-07	1.443e-06
rs11588615	chr1	21961196	T	C	HSPG2;CELA3B	intergenic	.	.	.	3	176	0.0170455	15	46	0.326087	215	986	0.218053	7.37936e-08	2.85643e-06
rs34245647	chr1	21961202	A	AC	HSPG2;CELA3B	intergenic	.	.	.	3	180	0.0166667	15	46	0.326087	215	986	0.218053	8.79547e-07	2.05453e-06
rs67534742	chr1	21968118	T	A	HSPG2;CELA3B	intergenic	.	.	.	1	118	0.00847458	11	42	0.261905	209	986	0.211968	1.34055e-06	1.46277e-06
rs10917092	chr1	21980059	C	T	CELA3B	intronic	.	.	.	12	22	0.545455	40	44	0.909091	955	986	0.96856	0.00126282	7.82279e-07
rs10917093	chr1	21980062	A	G	CELA3B	intronic	.	.	.	12	22	0.545455	40	44	0.909091	955	986	0.96856	0.00126282	7.82279e-07
rs143337942	chr1	22002569	C	G	CELA3A	intronic	.	.	.	90	194	0.463918	11	42	0.261905	264	986	0.267748	0.0167899	1.99223e-06
rs150897434	chr1	22002570	C	T	CELA3A	intronic	.	.	.	90	194	0.463918	10	40	0.25	264	986	0.267748	0.0140154	1.99223e-06
rs10917111	chr1	22010778	A	C	CELA3A	intronic	.	.	.	33	194	0.170103	16	44	0.363636	259	986	0.262677	0.00680468	0.00620695
rs3003204	chr1	22013232	A	C	CELA3A	downstream	.	.	.	33	182	0.181319	17	46	0.369565	252	986	0.255578	0.00904388	0.0311063
rs2865210	chr1	22015557	A	C	CELA3A;LINC01635	intergenic	.	.	.	22	132	0.166667	16	34	0.470588	543	986	0.55071	0.000431645	1.8347e-06
rs7517829	chr1	22153666	A	G	WNT4;MIR4418	intergenic	.	.	.	95	194	0.489691	12	46	0.26087	382	986	0.387424	0.00511847	0.0103045
rs10917162	chr1	22153726	T	C	WNT4;MIR4418	intergenic	.	.	.	83	194	0.427835	11	46	0.23913	297	986	0.301217	0.019182	0.000749926
rs10917163	chr1	22153748	T	C	WNT4;MIR4418	intergenic	.	.	.	83	194	0.427835	11	46	0.23913	297	986	0.301217	0.019182	0.000749926
rs2744702	chr1	22157137	C	T	WNT4;MIR4418	intergenic	.	.	.	56	194	0.28866	20	44	0.454545	385	986	0.390467	0.0477642	0.00737565
.	chr1	22158686	AAAC	A	.	.	.	.	.	66	194	0.340206	6	44	0.136364	200	986	0.20284	0.00666275	6.92801e-05
rs72478520	chr1	22163074	C	T	WNT4;MIR4418	intergenic	.	.	.	52	194	0.268041	4	46	0.0869565	160	986	0.162272	0.0106907	0.00071347
rs7521902	chr1	22164231	C	A	WNT4;MIR4418	intergenic	.	.	.	65	194	0.335052	7	46	0.152174	206	986	0.208925	0.0191072	0.000249355
rs201351476	chr1	22194779	G	GTC	WNT4;MIR4418	intergenic	.	.	.	8	192	0.0416667	5	38	0.131579	315	986	0.319473	0.0444514	2.3442e-06
rs7517955	chr1	22227595	C	T	WNT4;MIR4418	intergenic	.	.	.	8	74	0.108108	19	36	0.527778	569	986	0.577079	7.06783e-06	1.36528e-06
rs2807319	chr1	22227683	A	G	WNT4;MIR4418	intergenic	.	.	.	91	128	0.710938	40	44	0.909091	873	986	0.885396	0.0073953	2.8423e-06
rs2807320	chr1	22227688	A	C	WNT4;MIR4418	intergenic	.	.	.	52	110	0.472727	34	44	0.772727	743	986	0.75355	0.000675377	1.42536e-06
rs623164	chr1	22660117	C	G	C1QB	intronic	.	.	.	55	194	0.283505	5	46	0.108696	208	986	0.210953	0.013556	0.0299511
.	chr1	22678892	CAA	C	.	.	.	.	.	11	106	0.103774	12	42	0.285714	275	986	0.278905	0.0104709	3.82469e-05
rs62653715	chr1	22678894	A	C	C1QB;EPHB2	intergenic	.	.	.	19	86	0.22093	13	26	0.5	610	986	0.618661	0.0117674	1.81847e-06
.	chr1	22701464	TTTTG	T	.	.	.	.	.	9	194	0.0463918	6	46	0.130435	94	986	0.0953347	0.0452957	0.0257576
rs2582023	chr1	22760174	A	G	EPHB2	intronic	.	.	.	109	194	0.561856	34	46	0.73913	637	986	0.646045	0.0303274	0.0280157
rs143989625	chr1	22788759	T	G	EPHB2	intronic	.	.	.	156	188	0.829787	42	44	0.954545	485	986	0.491886	0.0340661	3.06075e-06
rs10667013	chr1	22922933	C	CTCAT	EPHB2;LACTBL1	intergenic	.	.	.	98	194	0.505155	15	46	0.326087	381	986	0.38641	0.033007	0.00235572
rs55738514	chr1	22946765	G	A	EPHB2;LACTBL1	intergenic	.	.	.	31	156	0.198718	13	34	0.382353	361	986	0.366126	0.0264807	2.70789e-05
rs9792839	chr1	23258211	T	A	HTR1D;LINC01355	intergenic	.	.	.	13	194	0.0670103	11	46	0.23913	161	986	0.163286	0.00149581	0.000344342
rs12140788	chr1	23332721	C	A	HNRNPR	intronic	.	.	.	19	188	0.101064	11	44	0.25	179	986	0.181542	0.0125724	0.00567929
rs112519702	chr1	23400373	C	CT	TCEA3	intronic	.	.	.	128	194	0.659794	41	46	0.891304	746	986	0.756592	0.00194202	0.00700903
rs11438812	chr1	23432005	T	TA	ASAP3	intronic	.	.	.	100	194	0.515464	33	44	0.75	611	986	0.619675	0.00666279	0.00799929
rs2742970	chr1	23504832	T	G	ASAP3;E2F2	intergenic	.	.	.	49	104	0.471154	37	42	0.880952	876	986	0.888438	4.8134e-06	8.09189e-07
rs11389571	chr1	23504844	A	AG	ASAP3;E2F2	intergenic	.	.	.	34	50	0.68	42	42	1	986	986	1	3.17917e-05	1.60383e-07
.	chr1	23504965	AT	A	.	.	.	.	.	129	188	0.68617	41	46	0.891304	884	986	0.896552	0.00515477	2.35791e-06
.	chr1	23629669	TAA	T	.	.	.	.	.	34	194	0.175258	14	42	0.333333	247	986	0.250507	0.032719	0.0266654
rs386366488	chr1	23641888	C	CTT	MDS2;RPL11	intergenic	.	.	.	83	152	0.546053	34	44	0.772727	679	986	0.688641	0.00849657	0.000802733
rs56169207	chr1	23678443	A	AG	MDS2;RPL11	intergenic	.	.	.	61	176	0.346591	21	40	0.525	720	986	0.730223	0.0466845	2.03596e-06
rs7519961	chr1	23703919	A	T	RPL11;ELOA	intergenic	.	.	.	8	82	0.097561	23	34	0.676471	596	986	0.604462	1.47232e-07	1.21005e-06
rs7522850	chr1	23703920	T	A	RPL11;ELOA	intergenic	.	.	.	8	82	0.097561	23	34	0.676471	596	986	0.604462	1.47232e-07	1.21005e-06
rs6664538	chr1	23853665	G	A	FUCA1	intronic	.	.	.	165	190	0.868421	42	42	1	977	986	0.990872	0.0104568	5.40396e-07
rs2501394	chr1	23890275	G	A	CNR2	intronic	.	.	.	134	190	0.705263	31	34	0.911765	851	986	0.863083	0.0107662	1.53194e-06
.	chr1	23890879	TTC	T	.	.	.	.	.	143	194	0.737113	38	42	0.904762	849	986	0.861055	0.0252939	5.89802e-05
rs397772142	chr1	23906546	C	CT	CNR2	intronic	.	.	.	155	186	0.833333	39	40	0.975	924	986	0.93712	0.0217784	1.12214e-05
rs34883168	chr1	23979867	T	TG	SRSF10	intronic	.	.	.	84	194	0.43299	21	32	0.65625	890	986	0.902637	0.0220565	1.34756e-06
.	chr1	24025694	CTG	C	.	.	.	.	.	3	194	0.0154639	4	46	0.0869565	46	986	0.0466531	0.0267735	0.0481097
rs201443639	chr1	24027462	T	C	SRSF10;MYOM3	intergenic	.	.	.	3	194	0.0154639	4	46	0.0869565	48	986	0.0486815	0.0267735	0.0338406
.	chr1	24031555	TA	T	.	.	.	.	.	3	194	0.0154639	4	46	0.0869565	1	986	0.0010142	0.0267735	0.0154106
rs560923575	chr1	24031620	T	TG	SRSF10;MYOM3	intergenic	.	.	.	2	184	0.0108696	4	44	0.0909091	44	986	0.0446247	0.0136503	0.0357328
rs200191676	chr1	24036452	A	G	SRSF10;MYOM3	intergenic	.	.	.	3	194	0.0154639	4	46	0.0869565	47	986	0.0476673	0.0267735	0.048784
rs116687082	chr1	24040700	C	T	SRSF10;MYOM3	intergenic	.	.	.	3	194	0.0154639	4	46	0.0869565	47	986	0.0476673	0.0267735	0.048784
rs7520419	chr1	24041382	A	C	SRSF10;MYOM3	intergenic	.	.	.	3	194	0.0154639	4	44	0.0909091	47	986	0.0476673	0.0234854	0.048784
.	chr1	24041841	TG	T	.	.	.	.	.	3	194	0.0154639	4	34	0.117647	47	986	0.0476673	0.0105413	0.048784
rs147130879	chr1	24042128	G	A	SRSF10;MYOM3	intergenic	.	.	.	3	194	0.0154639	4	46	0.0869565	47	986	0.0476673	0.0267735	0.048784
rs12116992	chr1	24042991	G	A	SRSF10;MYOM3	intergenic	.	.	.	3	194	0.0154639	4	46	0.0869565	47	986	0.0476673	0.0267735	0.048784
rs12119086	chr1	24045018	G	A	SRSF10;MYOM3	intergenic	.	.	.	3	194	0.0154639	4	46	0.0869565	47	986	0.0476673	0.0267735	0.048784
rs9699605	chr1	24045303	C	T	SRSF10;MYOM3	intergenic	.	.	.	7	194	0.0360825	8	44	0.181818	82	986	0.0831643	0.00175258	0.0246023
.	chr1	24045313	AT	A	.	.	.	.	.	3	194	0.0154639	4	44	0.0909091	46	986	0.0466531	0.0234854	0.0481097
rs12401982	chr1	24046481	C	T	SRSF10;MYOM3	intergenic	.	.	.	3	194	0.0154639	4	46	0.0869565	48	986	0.0486815	0.0267735	0.0338406
rs12402023	chr1	24046875	C	T	SRSF10;MYOM3	intergenic	.	.	.	3	194	0.0154639	4	46	0.0869565	47	986	0.0476673	0.0267735	0.048784
rs34715165	chr1	24048673	G	A	SRSF10;MYOM3	intergenic	.	.	.	7	194	0.0360825	8	46	0.173913	80	986	0.0811359	0.00228749	0.0244951
rs113642817	chr1	24049165	T	C	SRSF10;MYOM3	intergenic	.	.	.	7	194	0.0360825	8	36	0.222222	80	986	0.0811359	0.000490182	0.0244951
rs10903039	chr1	24050232	G	T	SRSF10;MYOM3	intergenic	.	.	.	7	194	0.0360825	8	46	0.173913	80	986	0.0811359	0.00228749	0.0244951
rs141782095	chr1	24163582	T	TC	IFNLR1	intronic	.	.	.	106	194	0.546392	34	46	0.73913	939	986	0.952333	0.0197608	7.94456e-07
.	chr1	24203137	TCCCTGCTGCCCACACAC	T	.	.	.	.	.	97	192	0.505208	31	44	0.704545	304	986	0.308316	0.0189405	2.80623e-06
.	chr1	24203137	TCCCTGCTGCCCACACAC	CCCCTGCTGCCCACACAC	.	.	.	.	.	33	192	0.171875	2	44	0.0454545	461	986	0.467546	0.0340771	2.05287e-06
rs12404899	chr1	24219339	A	T	LINC02800;GRHL3	intergenic	.	.	.	15	164	0.0914634	12	26	0.461538	220	986	0.223124	1.60612e-05	5.89353e-05
rs35476003	chr1	24242733	C	CAAAA	LINC02800;GRHL3	intergenic	.	.	.	51	194	0.262887	16	36	0.444444	721	986	0.731237	0.0441269	2.14307e-06
rs114057490	chr1	24258481	A	G	LINC02800;GRHL3	intergenic	.	.	.	2	194	0.0103093	3	46	0.0652174	41	986	0.0415822	0.0498524	0.0340802
rs80066445	chr1	24298739	G	A	LINC02800;GRHL3	intergenic	.	.	.	34	92	0.369565	18	30	0.6	494	986	0.501014	0.0339482	0.0165361
rs370933534	chr1	24298820	A	G	LINC02800;GRHL3	intergenic	.	.	.	17	96	0.177083	19	46	0.413043	461	986	0.467546	0.00373946	1.50634e-06
rs2776734	chr1	24568762	T	C	NCMAP	intronic	.	.	.	134	194	0.690722	24	46	0.521739	588	986	0.596349	0.0377945	0.0154784
rs66467890	chr1	24571580	C	T	NCMAP	intronic	.	.	.	133	194	0.685567	24	46	0.521739	584	986	0.592292	0.0399313	0.0157917
rs7553170	chr1	24571760	G	A	NCMAP	intronic	.	.	.	133	194	0.685567	24	46	0.521739	584	986	0.592292	0.0399313	0.0157917
rs7538161	chr1	24574078	C	T	NCMAP	intronic	.	.	.	134	194	0.690722	24	46	0.521739	591	986	0.599391	0.0377945	0.0191371
rs6682641	chr1	24575353	A	G	NCMAP	intronic	.	.	.	134	194	0.690722	24	46	0.521739	591	986	0.599391	0.0377945	0.0191371
rs6424108	chr1	24575552	C	T	NCMAP	intronic	.	.	.	134	194	0.690722	24	46	0.521739	591	986	0.599391	0.0377945	0.0191371
rs11404865	chr1	24609703	T	TA	NCMAP	downstream	.	.	.	112	194	0.57732	19	46	0.413043	385	986	0.390467	0.049285	5.057e-06
rs9700051	chr1	24633425	A	C	NCMAP;SRRM1	intergenic	.	.	.	119	194	0.613402	20	46	0.434783	524	986	0.53144	0.0314321	0.0402304
rs115840688	chr1	24638664	T	A	NCMAP;SRRM1	intergenic	.	.	.	3	194	0.0154639	4	46	0.0869565	63	986	0.0638945	0.0267735	0.00543371
rs34886482	chr1	24640947	G	GC	NCMAP;SRRM1	intergenic	.	.	.	119	194	0.613402	20	46	0.434783	524	986	0.53144	0.0314321	0.0402304
rs11249151	chr1	24651915	G	A	SRRM1	intronic	.	.	.	118	194	0.608247	20	46	0.434783	520	986	0.527383	0.0457593	0.0406377
rs4636398	chr1	24658482	G	A	SRRM1	intronic	.	.	.	118	194	0.608247	20	46	0.434783	520	986	0.527383	0.0457593	0.0406377
rs4648872	chr1	24674004	A	C	SRRM1	downstream	.	.	.	118	194	0.608247	20	46	0.434783	520	986	0.527383	0.0457593	0.0406377
rs71577738	chr1	24953363	G	GA	RUNX3	intronic	.	.	.	32	158	0.202532	17	28	0.607143	387	986	0.392495	2.98131e-05	3.04103e-06
rs311457	chr1	25016163	A	G	RUNX3;MIR4425	intergenic	.	.	.	146	194	0.752577	40	44	0.909091	817	986	0.8286	0.0254697	0.0149166
rs141883566	chr1	25036001	A	AATCACC	MIR4425;SYF2	intergenic	.	.	.	34	144	0.236111	22	40	0.55	364	986	0.369168	0.00034836	0.00196569
rs116560978	chr1	25036010	C	A	MIR4425;SYF2	intergenic	.	.	.	6	156	0.0384615	7	46	0.152174	134	986	0.135903	0.011783	0.000195788
rs4649047	chr1	25036036	T	C	MIR4425;SYF2	intergenic	.	.	.	47	138	0.34058	25	44	0.568182	565	986	0.573022	0.00834975	2.58932e-06
.	chr1	25036151	TCAA	T	.	.	.	.	.	3	142	0.0211268	6	38	0.157895	123	986	0.124746	0.00319029	4.52991e-05
rs201577441	chr1	25054478	C	CCCTT	MIR4425;SYF2	intergenic	.	.	.	14	152	0.0921053	17	32	0.53125	959	986	0.972617	9.89484e-07	1.60175e-06
rs137983526	chr1	25059268	A	C	MIR4425;SYF2	intergenic	.	.	.	11	134	0.0820896	21	46	0.456522	546	986	0.553753	8.97213e-07	2.17925e-06
rs2660358	chr1	25112958	A	G	MIR4425;SYF2	intergenic	.	.	.	4	194	0.0206186	5	46	0.108696	63	986	0.0638945	0.0145008	0.0162837
rs371027935	chr1	25187435	T	TC	MIR4425;SYF2	intergenic	.	.	.	29	194	0.149485	14	46	0.304348	91	986	0.0922921	0.0187846	0.0193772
rs58795120	chr1	25204678	A	AT	MIR4425;SYF2	intergenic	.	.	.	168	194	0.865979	46	46	1	967	986	0.98073	0.00617446	1.23145e-06
rs139038089	chr1	25264032	G	A	RSRP1	intronic	.	.	.	21	194	0.108247	0	46	0	62	986	0.0628803	0.0170073	0.0308087
rs2986163	chr1	25295797	T	A	RHD;RSRP1	intronic	.	.	.	119	176	0.676136	33	34	0.970588	519	986	0.526369	0.000118931	0.000279571
rs2986164	chr1	25295800	G	A	RHD;RSRP1	intronic	.	.	.	119	176	0.676136	34	38	0.894737	519	986	0.526369	0.00554253	0.000279571
.	chr1	25303275	TTCTC	T	.	.	.	.	.	31	162	0.191358	0	40	0	92	986	0.0933063	0.000957069	0.000509841
rs658452	chr1	25307271	C	A	RHD;RSRP1	intronic	.	.	.	20	162	0.123457	0	38	0	39	986	0.0395538	0.0161304	6.23806e-05
rs642255	chr1	25404426	T	G	RHCE	intronic	.	.	.	46	172	0.267442	23	44	0.522727	537	986	0.544625	0.00189873	3.13388e-06
rs74326094	chr1	25512527	G	A	MACO1;LDLRAP1	intergenic	.	.	.	40	178	0.224719	20	46	0.434783	442	986	0.448276	0.00815388	2.05241e-06
rs151202830	chr1	25643253	A	AATTT	MAN1C1	intronic	.	.	.	29	194	0.149485	14	46	0.304348	214	986	0.217039	0.0187846	0.0328611
rs532670642	chr1	25666937	T	C	MAN1C1	intronic	.	.	.	4	194	0.0206186	5	34	0.147059	5	986	0.00507099	0.00450991	0.045278
rs3754151	chr1	25700573	T	G	MAN1C1	intronic	.	.	.	32	194	0.164948	1	46	0.0217391	74	986	0.0750507	0.00805664	0.00018001
.	chr1	25726893	TA	T	.	.	.	.	.	44	194	0.226804	2	36	0.0555556	80	986	0.0811359	0.0212838	1.2004e-06
rs61774963	chr1	25755450	T	C	MAN1C1	intronic	.	.	.	3	194	0.0154639	4	46	0.0869565	55	986	0.0557809	0.0267735	0.0166615
rs41284315	chr1	25871146	G	A	PAQR7	UTR5	.	.	.	1	194	0.00515464	3	46	0.0652174	31	986	0.0314402	0.0230554	0.0485443
.	chr1	25955751	GAGGA	G	.	.	.	.	.	51	102	0.5	35	44	0.795455	648	986	0.657201	0.000920756	0.00225403
rs11247837	chr1	25977059	G	C	PAFAH2	intronic	.	.	.	107	188	0.569149	29	38	0.763158	646	986	0.655172	0.0293753	0.0253248
rs11247843	chr1	26012014	C	G	PAFAH2;EXTL1	intergenic	.	.	.	137	188	0.728723	33	36	0.916667	985	986	0.998986	0.0179329	7.24531e-07
rs12733981	chr1	26183948	G	A	CNKSR1	intronic	.	.	.	2	62	0.0322581	20	40	0.5	339	986	0.343813	4.3793e-07	8.96122e-07
rs11430445	chr1	26308275	A	AAAAAG	UBXN11	intronic	.	.	.	81	170	0.476471	41	46	0.891304	789	986	0.800203	1.45392e-06	1.86819e-06
rs77839514	chr1	26383926	T	C	ZNF683;LIN28A	intergenic	.	.	.	8	194	0.0412371	5	32	0.15625	88	986	0.0892495	0.0233378	0.0218067
rs11247941	chr1	26384884	A	G	ZNF683;LIN28A	intergenic	.	.	.	8	194	0.0412371	5	38	0.131579	87	986	0.0882353	0.0429679	0.0294326
rs77533714	chr1	26396653	A	G	ZNF683;LIN28A	intergenic	.	.	.	54	194	0.278351	16	30	0.533333	359	986	0.364097	0.00984299	0.0259952
rs79393265	chr1	26396654	T	C	ZNF683;LIN28A	intergenic	.	.	.	54	194	0.278351	16	32	0.5	359	986	0.364097	0.0216584	0.0259952
rs187653629	chr1	26508959	A	G	HMGN2;RPS6KA1	intergenic	.	.	.	31	172	0.180233	13	32	0.40625	258	986	0.261663	0.00858706	0.0220695
rs6662955	chr1	26514680	G	A	HMGN2;RPS6KA1	intergenic	.	.	.	174	194	0.896907	36	46	0.782609	829	986	0.840771	0.0464843	0.047616
rs76288018	chr1	26558168	C	T	RPS6KA1	intronic	.	.	.	2	194	0.0103093	4	46	0.0869565	41	986	0.0415822	0.0133628	0.0340802
rs282178	chr1	26573196	C	A	RPS6KA1	intronic	.	.	.	31	194	0.159794	14	46	0.304348	228	986	0.231237	0.0343442	0.028979
rs12034233	chr1	26647427	G	A	RPS6KA1;LOC101928728	intergenic	.	.	.	9	28	0.321429	28	46	0.608696	531	986	0.53854	0.0301249	0.032959
rs34939311	chr1	26662679	C	CT	RPS6KA1;LOC101928728	intergenic	.	.	.	49	162	0.302469	26	44	0.590909	578	986	0.586207	0.000687269	2.38903e-06
.	chr1	26735116	AT	A	.	.	.	.	.	28	194	0.14433	1	40	0.025	88	986	0.0892495	0.0355653	0.0243303
rs11542704	chr1	26863833	C	T	SFN	exonic	synonymous SNV	.	.	1	194	0.00515464	3	46	0.0652174	37	986	0.0375254	0.0230554	0.0135491
rs35581340	chr1	26896349	G	A	GPATCH3	intronic	.	.	.	1	194	0.00515464	3	44	0.0681818	39	986	0.0395538	0.0207533	0.00898074
rs35427438	chr1	26976355	C	T	KDF1;TRNP1	intergenic	.	.	.	2	194	0.0103093	4	44	0.0909091	49	986	0.0496957	0.0116474	0.0107468
rs71514284	chr1	26976543	T	C	KDF1;TRNP1	intergenic	.	.	.	2	194	0.0103093	4	46	0.0869565	49	986	0.0496957	0.0133628	0.0107468
rs12737292	chr1	26980334	G	A	KDF1;TRNP1	intergenic	.	.	.	2	194	0.0103093	4	46	0.0869565	49	986	0.0496957	0.0133628	0.0107468
rs35271792	chr1	26982465	T	C	KDF1;TRNP1	intergenic	.	.	.	2	194	0.0103093	4	46	0.0869565	49	986	0.0496957	0.0133628	0.0107468
rs7555729	chr1	26982540	C	T	KDF1;TRNP1	intergenic	.	.	.	2	194	0.0103093	4	44	0.0909091	49	986	0.0496957	0.0116474	0.0107468
rs34533568	chr1	26984148	G	A	KDF1;TRNP1	intergenic	.	.	.	2	194	0.0103093	4	46	0.0869565	48	986	0.0486815	0.0133628	0.0106231
rs34890754	chr1	26985020	T	C	KDF1;TRNP1	intergenic	.	.	.	2	194	0.0103093	4	44	0.0909091	49	986	0.0496957	0.0116474	0.0107468
rs34370737	chr1	26985113	C	T	KDF1;TRNP1	intergenic	.	.	.	2	194	0.0103093	4	46	0.0869565	49	986	0.0496957	0.0133628	0.0107468
rs34167355	chr1	26987781	G	C	KDF1;TRNP1	intergenic	.	.	.	2	194	0.0103093	4	46	0.0869565	49	986	0.0496957	0.0133628	0.0107468
rs57215361	chr1	26988323	A	G	KDF1;TRNP1	intergenic	.	.	.	2	194	0.0103093	4	46	0.0869565	49	986	0.0496957	0.0133628	0.0107468
rs12750643	chr1	26991003	T	C	KDF1;TRNP1	intergenic	.	.	.	2	194	0.0103093	4	46	0.0869565	48	986	0.0486815	0.0133628	0.0106231
rs12726806	chr1	26991061	C	T	KDF1;TRNP1	intergenic	.	.	.	2	194	0.0103093	4	46	0.0869565	49	986	0.0496957	0.0133628	0.0107468
rs35859457	chr1	26993386	C	T	TRNP1	upstream	.	.	.	2	194	0.0103093	7	46	0.152174	48	986	0.0486815	0.000168473	0.0106231
rs4077651	chr1	26994323	C	G	TRNP1	exonic	synonymous SNV	.	.	2	194	0.0103093	4	46	0.0869565	48	986	0.0486815	0.0133628	0.0106231
rs74062562	chr1	26994920	T	C	TRNP1	intronic	.	.	.	2	194	0.0103093	4	46	0.0869565	48	986	0.0486815	0.0133628	0.0106231
rs6658653	chr1	26999041	T	C	TRNP1	intronic	.	.	.	2	194	0.0103093	4	46	0.0869565	48	986	0.0486815	0.0133628	0.0106231
rs71638504	chr1	27001331	G	A	TRNP1	downstream	.	.	.	2	194	0.0103093	4	46	0.0869565	52	986	0.0527383	0.0133628	0.00733726
rs36092677	chr1	27001701	A	G	TRNP1	downstream	.	.	.	2	194	0.0103093	4	46	0.0869565	53	986	0.0537525	0.0133628	0.00480249
rs35308549	chr1	27003177	C	T	TRNP1;TENT5B	intergenic	.	.	.	2	194	0.0103093	4	46	0.0869565	52	986	0.0527383	0.0133628	0.00733726
.	chr1	27004859	GAGA	G	.	.	.	.	.	2	194	0.0103093	4	46	0.0869565	52	986	0.0527383	0.0133628	0.00733726
rs74958392	chr1	27005274	G	T	TENT5B	UTR3	.	.	.	2	194	0.0103093	4	46	0.0869565	55	986	0.0557809	0.0133628	0.00502033
rs61737590	chr1	27005975	T	C	TENT5B	exonic	nonsynonymous SNV	.	.	2	194	0.0103093	4	46	0.0869565	56	986	0.0567951	0.0133628	0.00320314
rs12755215	chr1	27007131	G	A	TENT5B	intronic	.	.	.	2	194	0.0103093	3	44	0.0681818	55	986	0.0557809	0.0451404	0.00502033
rs114324038	chr1	27007659	T	C	TENT5B	intronic	.	.	.	2	194	0.0103093	4	46	0.0869565	55	986	0.0557809	0.0133628	0.00502033
.	chr1	27008858	TC	T	.	.	.	.	.	2	194	0.0103093	4	46	0.0869565	55	986	0.0557809	0.0133628	0.00502033
rs35810604	chr1	27012614	C	T	TENT5B	exonic	synonymous SNV	.	.	2	194	0.0103093	4	46	0.0869565	55	986	0.0557809	0.0133628	0.00502033
rs386366564	chr1	27036495	C	CAAA	TENT5B;SLC9A1	intergenic	.	.	.	146	192	0.760417	37	38	0.973684	405	986	0.410751	0.00158138	2.67158e-06
rs386366567	chr1	27043004	C	CTTTT	TENT5B;SLC9A1	intergenic	.	.	.	120	194	0.618557	40	46	0.869565	930	986	0.943205	0.000873306	1.98453e-06
rs397933893	chr1	27055747	C	CAA	TENT5B;SLC9A1	intergenic	.	.	.	149	194	0.768041	43	44	0.977273	960	986	0.973631	0.000556032	1.33199e-06
rs397825549	chr1	27093787	C	CT	TENT5B;SLC9A1	intergenic	.	.	.	140	186	0.752688	39	42	0.928571	904	986	0.916836	0.0117878	1.14515e-06
rs145992739	chr1	27105341	C	T	SLC9A1	intronic	.	.	.	1	194	0.00515464	3	46	0.0652174	42	986	0.0425963	0.0230554	0.00584435
.	chr1	27117999	TC	T	.	.	.	.	.	1	194	0.00515464	3	46	0.0652174	42	986	0.0425963	0.0230554	0.00584435
rs148338595	chr1	27123110	T	A	SLC9A1	intronic	.	.	.	1	194	0.00515464	3	46	0.0652174	36	986	0.0365112	0.0230554	0.0212955
rs150858666	chr1	27197154	C	T	SLC9A1;WDTC1	intergenic	.	.	.	1	194	0.00515464	3	46	0.0652174	43	986	0.0436105	0.0230554	0.00590926
rs148168271	chr1	27205079	G	A	SLC9A1;WDTC1	intergenic	.	.	.	2	194	0.0103093	3	34	0.0882353	43	986	0.0436105	0.0246915	0.0231178
rs115536697	chr1	27205298	A	T	SLC9A1;WDTC1	intergenic	.	.	.	2	194	0.0103093	3	46	0.0652174	43	986	0.0436105	0.0498524	0.0231178
rs147672634	chr1	27207537	A	G	SLC9A1;WDTC1	intergenic	.	.	.	2	194	0.0103093	3	46	0.0652174	43	986	0.0436105	0.0498524	0.0231178
rs74459947	chr1	27212703	T	C	SLC9A1;WDTC1	intergenic	.	.	.	4	194	0.0206186	4	46	0.0869565	54	986	0.0547667	0.0460119	0.0450634
rs145209848	chr1	27212975	G	A	SLC9A1;WDTC1	intergenic	.	.	.	4	194	0.0206186	5	46	0.108696	56	986	0.0567951	0.0145008	0.0322692
rs140692534	chr1	27215616	C	T	SLC9A1;WDTC1	intergenic	.	.	.	2	194	0.0103093	4	46	0.0869565	52	986	0.0527383	0.0133628	0.00733726
.	chr1	27221706	CAG	C	.	.	.	.	.	2	194	0.0103093	4	46	0.0869565	51	986	0.0517241	0.0133628	0.00716074
.	chr1	27226575	AG	A	.	.	.	.	.	2	194	0.0103093	4	46	0.0869565	52	986	0.0527383	0.0133628	0.00733726
rs147810594	chr1	27230144	A	T	SLC9A1;WDTC1	intergenic	.	.	.	2	194	0.0103093	4	46	0.0869565	52	986	0.0527383	0.0133628	0.00733726
rs114327478	chr1	27233239	C	G	SLC9A1;WDTC1	intergenic	.	.	.	2	194	0.0103093	4	46	0.0869565	52	986	0.0527383	0.0133628	0.00733726
rs141830541	chr1	27239479	G	T	WDTC1	intronic	.	.	.	2	194	0.0103093	4	40	0.1	52	986	0.0527383	0.00861951	0.00733726
rs116695353	chr1	27239852	T	G	WDTC1	intronic	.	.	.	2	194	0.0103093	4	46	0.0869565	53	986	0.0537525	0.0133628	0.00480249
rs143968757	chr1	27243325	G	A	WDTC1	intronic	.	.	.	2	194	0.0103093	4	46	0.0869565	53	986	0.0537525	0.0133628	0.00480249
rs143846120	chr1	27243912	G	A	WDTC1	intronic	.	.	.	2	194	0.0103093	4	46	0.0869565	52	986	0.0527383	0.0133628	0.00733726
.	chr1	27244318	CTCTT	C	.	.	.	.	.	2	194	0.0103093	4	46	0.0869565	53	986	0.0537525	0.0133628	0.00480249
rs79409768	chr1	27246516	G	A	WDTC1	intronic	.	.	.	2	194	0.0103093	4	46	0.0869565	52	986	0.0527383	0.0133628	0.00733726
rs114698457	chr1	27246604	C	A	WDTC1	intronic	.	.	.	2	194	0.0103093	4	46	0.0869565	52	986	0.0527383	0.0133628	0.00733726
rs142381574	chr1	27252034	C	G	WDTC1	intronic	.	.	.	2	194	0.0103093	4	46	0.0869565	52	986	0.0527383	0.0133628	0.00733726
rs199608954	chr1	27254113	C	CA	WDTC1	intronic	.	.	.	2	194	0.0103093	4	44	0.0909091	53	986	0.0537525	0.0116474	0.00480249
.	chr1	27259323	CTTTTTTTTTT	C	.	.	.	.	.	2	194	0.0103093	4	40	0.1	55	986	0.0557809	0.00861951	0.00502033
rs116555147	chr1	27260074	C	G	WDTC1	intronic	.	.	.	2	194	0.0103093	4	46	0.0869565	52	986	0.0527383	0.0133628	0.00733726
rs7521203	chr1	27261682	T	C	WDTC1	intronic	.	.	.	2	194	0.0103093	4	46	0.0869565	53	986	0.0537525	0.0133628	0.00480249
rs114237439	chr1	27265903	C	T	WDTC1	intronic	.	.	.	2	194	0.0103093	4	46	0.0869565	53	986	0.0537525	0.0133628	0.00480249
rs75775421	chr1	27272493	C	T	WDTC1	intronic	.	.	.	2	194	0.0103093	4	46	0.0869565	52	986	0.0527383	0.0133628	0.00733726
rs17340628	chr1	27274673	G	C	WDTC1	intronic	.	.	.	2	194	0.0103093	4	46	0.0869565	53	986	0.0537525	0.0133628	0.00480249
.	chr1	27276710	GA	G	.	.	.	.	.	2	194	0.0103093	4	46	0.0869565	52	986	0.0527383	0.0133628	0.00733726
rs74735032	chr1	27277650	A	G	WDTC1	intronic	.	.	.	2	194	0.0103093	4	46	0.0869565	54	986	0.0547667	0.0133628	0.00483245
rs144911819	chr1	27288362	T	A	WDTC1	intronic	.	.	.	2	194	0.0103093	4	46	0.0869565	57	986	0.0578093	0.0133628	0.00326815
rs562844246	chr1	27289004	C	T	WDTC1	intronic	.	.	.	2	194	0.0103093	5	44	0.113636	53	986	0.0537525	0.00276888	0.00480249
rs116355033	chr1	27290549	A	C	WDTC1	intronic	.	.	.	2	194	0.0103093	4	46	0.0869565	53	986	0.0537525	0.0133628	0.00480249
rs35845132	chr1	27293435	T	TA	WDTC1	intronic	.	.	.	145	192	0.755208	38	42	0.904762	587	986	0.595335	0.0383583	2.18989e-05
rs116183017	chr1	27293683	G	A	WDTC1	intronic	.	.	.	2	194	0.0103093	4	46	0.0869565	52	986	0.0527383	0.0133628	0.00733726
rs17340642	chr1	27294463	G	A	WDTC1	intronic	.	.	.	2	194	0.0103093	4	46	0.0869565	53	986	0.0537525	0.0133628	0.00480249
rs79552724	chr1	27299016	A	C	WDTC1	intronic	.	.	.	2	194	0.0103093	4	46	0.0869565	52	986	0.0527383	0.0133628	0.00733726
rs4078440	chr1	27301718	G	A	WDTC1	intronic	.	.	.	2	194	0.0103093	4	46	0.0869565	52	986	0.0527383	0.0133628	0.00733726
rs7543784	chr1	27312292	G	A	WDTC1;TMEM222	intergenic	.	.	.	2	194	0.0103093	4	46	0.0869565	52	986	0.0527383	0.0133628	0.00733726
rs78398091	chr1	27313505	A	G	WDTC1;TMEM222	intergenic	.	.	.	2	194	0.0103093	4	46	0.0869565	52	986	0.0527383	0.0133628	0.00733726
rs149475505	chr1	27315331	G	A	WDTC1;TMEM222	intergenic	.	.	.	2	194	0.0103093	4	46	0.0869565	52	986	0.0527383	0.0133628	0.00733726
rs114012193	chr1	27317371	G	A	WDTC1;TMEM222	intergenic	.	.	.	2	194	0.0103093	4	46	0.0869565	52	986	0.0527383	0.0133628	0.00733726
rs80088173	chr1	27325296	A	G	ACTG1P20	ncRNA_exonic	.	.	.	2	194	0.0103093	4	46	0.0869565	51	986	0.0517241	0.0133628	0.00716074
rs146291299	chr1	27327449	C	T	TMEM222	intronic	.	.	.	2	194	0.0103093	4	46	0.0869565	51	986	0.0517241	0.0133628	0.00716074
rs114683822	chr1	27329129	C	T	TMEM222	intronic	.	.	.	2	194	0.0103093	4	46	0.0869565	51	986	0.0517241	0.0133628	0.00716074
rs4478835	chr1	27332218	G	A	TMEM222	intronic	.	.	.	4	194	0.0206186	4	46	0.0869565	57	986	0.0578093	0.0460119	0.0322237
rs41291078	chr1	27333146	G	A	TMEM222	intronic	.	.	.	2	194	0.0103093	4	46	0.0869565	51	986	0.0517241	0.0133628	0.00716074
rs6663062	chr1	27334240	G	C	TMEM222	exonic	synonymous SNV	.	.	2	194	0.0103093	4	46	0.0869565	51	986	0.0517241	0.0133628	0.00716074
rs6690931	chr1	27334740	C	T	TMEM222	intronic	.	.	.	2	194	0.0103093	4	46	0.0869565	51	986	0.0517241	0.0133628	0.00716074
rs12023409	chr1	27340525	C	T	TMEM222;SYTL1	intergenic	.	.	.	170	194	0.876289	46	46	1	963	986	0.976673	0.00600729	6.24818e-07
rs143727774	chr1	27340581	C	T	TMEM222;SYTL1	intergenic	.	.	.	2	194	0.0103093	4	46	0.0869565	51	986	0.0517241	0.0133628	0.00716074
rs139367161	chr1	27340922	G	A	TMEM222;SYTL1	intergenic	.	.	.	2	194	0.0103093	4	46	0.0869565	51	986	0.0517241	0.0133628	0.00716074
rs45559839	chr1	27343133	C	T	SYTL1	intronic	.	.	.	2	194	0.0103093	4	46	0.0869565	51	986	0.0517241	0.0133628	0.00716074
rs116777243	chr1	27345709	G	A	SYTL1	intronic	.	.	.	2	194	0.0103093	4	46	0.0869565	51	986	0.0517241	0.0133628	0.00716074
rs145962094	chr1	27347079	G	A	SYTL1	intronic	.	.	.	2	194	0.0103093	4	46	0.0869565	51	986	0.0517241	0.0133628	0.00716074
.	chr1	27349367	GGCTC	G	.	.	.	.	.	2	194	0.0103093	4	46	0.0869565	53	986	0.0537525	0.0133628	0.00480249
rs145411679	chr1	27349798	G	C	SYTL1	intronic	.	.	.	2	194	0.0103093	4	46	0.0869565	51	986	0.0517241	0.0133628	0.00716074
rs75144314	chr1	27351617	C	G	SYTL1	intronic	.	.	.	2	194	0.0103093	4	46	0.0869565	51	986	0.0517241	0.0133628	0.00716074
rs111568119	chr1	27357124	G	A	MAP3K6	intronic	.	.	.	3	194	0.0154639	5	46	0.108696	51	986	0.0517241	0.00753523	0.0235762
rs45616532	chr1	27359823	T	C	MAP3K6	intronic	.	.	.	5	194	0.0257732	5	46	0.108696	69	986	0.0699797	0.0248135	0.0219035
rs150814911	chr1	27360610	C	T	MAP3K6	intronic	.	.	.	3	194	0.0154639	5	46	0.108696	50	986	0.0507099	0.00753523	0.0346227
rs184132149	chr1	27368111	C	A	FCN3	downstream	.	.	.	2	194	0.0103093	3	46	0.0652174	0	986	0	0.0498524	0.0269131
rs2474294	chr1	27432541	G	A	WASF2	intronic	.	.	.	142	194	0.731959	43	46	0.934783	852	986	0.864097	0.00289571	1.30419e-05
rs68166666	chr1	27477911	T	A	WASF2	intronic	.	.	.	14	180	0.0777778	8	40	0.2	167	986	0.169371	0.0360079	0.00112499
.	chr1	27866982	TA	T	.	.	.	.	.	30	194	0.154639	0	30	0	80	986	0.0811359	0.0179611	0.00265494
rs72658316	chr1	28038438	T	G	EYA3	intronic	.	.	.	28	194	0.14433	0	32	0	248	986	0.251521	0.0178488	0.00110597
rs2985113	chr1	28096774	G	A	EYA3;PTAFR	intergenic	.	.	.	73	172	0.424419	30	46	0.652174	572	986	0.580122	0.00760038	0.000173688
.	chr1	28212272	CTTTTTTT	C	.	.	.	.	.	52	194	0.268041	14	28	0.5	786	986	0.79716	0.0156308	2.51396e-06
.	chr1	28378579	CCTT	C	.	.	.	.	.	51	194	0.262887	5	42	0.119048	339	986	0.343813	0.047711	0.0299476
rs10915200	chr1	28846956	C	T	OPRD1	intronic	.	.	.	14	82	0.170732	28	46	0.608696	437	986	0.443205	1.18045e-06	2.32564e-06
rs10915201	chr1	28846958	T	C	OPRD1	intronic	.	.	.	14	86	0.162791	28	46	0.608696	437	986	0.443205	3.79899e-07	2.12555e-06
rs10915202	chr1	28846972	C	T	OPRD1	intronic	.	.	.	15	104	0.144231	26	44	0.590909	446	986	0.452333	1.41605e-06	2.0377e-06
rs797406	chr1	28847031	G	T	OPRD1	intronic	.	.	.	7	138	0.0507246	25	40	0.625	446	986	0.452333	4.29786e-07	1.78499e-06
rs11398608	chr1	29067664	T	TA	EPB41	intronic	.	.	.	149	194	0.768041	42	44	0.954545	598	986	0.606491	0.00311676	1.4331e-05
rs139933538	chr1	29143769	T	TTC	TMEM200B;SRSF4	intergenic	.	.	.	122	194	0.628866	38	44	0.863636	860	986	0.872211	0.00234334	1.54826e-06
rs6701953	chr1	29269221	T	A	PTPRU	intronic	.	.	.	56	164	0.341463	15	26	0.576923	592	986	0.600406	0.0285491	2.4247e-06
rs12042892	chr1	29368351	G	C	LINC01756;LINC01648	intergenic	.	.	.	2	194	0.0103093	5	46	0.108696	51	986	0.0517241	0.00330482	0.00716074
rs6702066	chr1	29384759	T	C	LINC01756;LINC01648	intergenic	.	.	.	4	194	0.0206186	5	46	0.108696	69	986	0.0699797	0.0145008	0.00814433
rs9426428	chr1	29386471	T	G	LINC01756;LINC01648	intergenic	.	.	.	3	194	0.0154639	5	46	0.108696	61	986	0.0618661	0.00753523	0.00533599
rs12561934	chr1	29388693	C	T	LINC01756;LINC01648	intergenic	.	.	.	3	194	0.0154639	5	46	0.108696	48	986	0.0486815	0.00753523	0.0338406
rs12025204	chr1	29389224	T	C	LINC01756;LINC01648	intergenic	.	.	.	4	194	0.0206186	7	46	0.152174	59	986	0.0598377	0.00112421	0.0228405
rs10915261	chr1	29390366	C	T	LINC01756;LINC01648	intergenic	.	.	.	3	194	0.0154639	5	46	0.108696	47	986	0.0476673	0.00753523	0.048784
rs742800	chr1	29391679	G	T	LINC01756;LINC01648	intergenic	.	.	.	4	194	0.0206186	5	46	0.108696	67	986	0.0679513	0.0145008	0.00788047
rs139367516	chr1	29537045	C	CA	LINC01756;LINC01648	intergenic	.	.	.	111	194	0.572165	37	46	0.804348	838	986	0.849899	0.00388934	1.47074e-06
rs4078349	chr1	29559291	A	G	LINC01756;LINC01648	intergenic	.	.	.	88	182	0.483516	28	38	0.736842	567	986	0.575051	0.00681157	0.0230563
rs537001669	chr1	29595290	A	G	LINC01756;LINC01648	intergenic	.	.	.	96	194	0.494845	24	34	0.705882	575	986	0.583164	0.0259134	0.0263037
.	chr1	29700491	CTATTCTATTG	C	.	.	.	.	.	16	192	0.0833333	8	34	0.235294	429	986	0.435091	0.0144189	3.00804e-06
rs16832910	chr1	29787572	C	T	LINC01756;LINC01648	intergenic	.	.	.	32	194	0.164948	14	46	0.304348	233	986	0.236308	0.0378957	0.0303643
rs11802254	chr1	29798870	A	G	LINC01756;LINC01648	intergenic	.	.	.	31	194	0.159794	15	46	0.326087	230	986	0.233266	0.0201788	0.0233128
rs4949467	chr1	29798934	G	C	LINC01756;LINC01648	intergenic	.	.	.	31	194	0.159794	15	46	0.326087	230	986	0.233266	0.0201788	0.0233128
rs4949468	chr1	29799053	C	T	LINC01756;LINC01648	intergenic	.	.	.	31	194	0.159794	15	46	0.326087	230	986	0.233266	0.0201788	0.0233128
rs4949469	chr1	29799222	G	A	LINC01756;LINC01648	intergenic	.	.	.	31	194	0.159794	15	46	0.326087	230	986	0.233266	0.0201788	0.0233128
.	chr1	29843121	GA	G	.	.	.	.	.	4	144	0.0277778	11	34	0.323529	204	986	0.206897	2.18252e-06	1.48505e-06
rs4949228	chr1	29877792	G	C	LINC01756;LINC01648	intergenic	.	.	.	42	194	0.216495	17	32	0.53125	557	986	0.564909	0.000409554	2.09317e-06
rs78572728	chr1	29899051	G	GA	LINC01756;LINC01648	intergenic	.	.	.	95	186	0.510753	33	46	0.717391	779	986	0.790061	0.0130374	2.38069e-06
rs4478859	chr1	29930623	C	T	LINC01756;LINC01648	intergenic	.	.	.	160	194	0.824742	31	46	0.673913	716	986	0.726166	0.0399859	0.00396055
rs267655	chr1	29934331	A	T	LINC01756;LINC01648	intergenic	.	.	.	14	194	0.0721649	11	46	0.23913	137	986	0.138945	0.00228385	0.00950828
rs658840	chr1	30372190	C	T	LINC01648;MATN1	intergenic	.	.	.	32	78	0.410256	3	46	0.0652174	131	986	0.13286	2.287e-05	6.47341e-07
rs674195	chr1	30373657	G	C	LINC01648;MATN1	intergenic	.	.	.	35	102	0.343137	3	46	0.0652174	135	986	0.136917	0.000202855	9.05657e-07
rs674776	chr1	30373841	G	A	LINC01648;MATN1	intergenic	.	.	.	35	104	0.336538	3	46	0.0652174	136	986	0.137931	0.000228726	3.12479e-06
rs12022631	chr1	30376104	C	T	LINC01648;MATN1	intergenic	.	.	.	2	76	0.0263158	37	44	0.840909	789	986	0.800203	5.40536e-07	7.73185e-07
.	chr1	30377562	GACACC	G	.	.	.	.	.	22	70	0.314286	42	46	0.913043	854	986	0.866126	1.30156e-06	4.82947e-07
rs6704487	chr1	30378068	T	C	LINC01648;MATN1	intergenic	.	.	.	2	74	0.027027	39	46	0.847826	792	986	0.803245	3.151e-07	1.16473e-06
.	chr1	30380996	AAAG	A	.	.	.	.	.	31	104	0.298077	3	46	0.0652174	136	986	0.137931	0.00131685	7.74182e-05
rs1329111	chr1	30381116	T	C	LINC01648;MATN1	intergenic	.	.	.	2	80	0.025	38	46	0.826087	791	986	0.802231	2.46371e-07	1.58678e-06
rs1329112	chr1	30381222	T	C	LINC01648;MATN1	intergenic	.	.	.	2	76	0.0263158	38	46	0.826087	789	986	0.800203	8.16522e-07	7.73185e-07
rs6425964	chr1	30381693	T	C	LINC01648;MATN1	intergenic	.	.	.	31	104	0.298077	38	46	0.826087	791	986	0.802231	1.03118e-06	1.81192e-06
rs750149	chr1	30383032	T	C	LINC01648;MATN1	intergenic	.	.	.	5	80	0.0625	38	46	0.826087	791	986	0.802231	4.75285e-07	1.52963e-06
rs1077847	chr1	30383711	G	A	LINC01648;MATN1	intergenic	.	.	.	40	112	0.357143	3	44	0.0681818	137	986	0.138945	0.000136234	9.4192e-07
rs147235658	chr1	30384036	G	C	LINC01648;MATN1	intergenic	.	.	.	32	104	0.307692	3	46	0.0652174	136	986	0.137931	0.000773785	4.1775e-05
rs16833653	chr1	30384451	C	T	LINC01648;MATN1	intergenic	.	.	.	40	114	0.350877	3	46	0.0652174	136	986	0.137931	0.000132504	1.13889e-06
rs72887900	chr1	30384538	T	C	LINC01648;MATN1	intergenic	.	.	.	42	120	0.35	3	46	0.0652174	136	986	0.137931	0.00014822	1.13629e-06
rs873268	chr1	30384603	A	C	LINC01648;MATN1	intergenic	.	.	.	37	108	0.342593	38	46	0.826087	791	986	0.802231	4.22429e-07	1.41277e-06
rs873266	chr1	30384882	T	G	LINC01648;MATN1	intergenic	.	.	.	1	112	0.00892857	35	46	0.76087	655	986	0.6643	1.18946e-06	2.11985e-06
rs72889503	chr1	30384919	G	A	LINC01648;MATN1	intergenic	.	.	.	41	118	0.347458	3	46	0.0652174	136	986	0.137931	0.000142909	1.80347e-06
rs1887916	chr1	30385403	C	A	LINC01648;MATN1	intergenic	.	.	.	40	112	0.357143	38	46	0.826087	791	986	0.802231	1.45711e-06	2.12018e-06
rs10915097	chr1	30386270	T	G	LINC01648;MATN1	intergenic	.	.	.	2	76	0.0263158	36	44	0.818182	785	986	0.796146	3.9184e-07	9.42139e-07
rs10799103	chr1	30388969	C	G	LINC01648;MATN1	intergenic	.	.	.	28	140	0.2	35	46	0.76087	657	986	0.666329	5.6731e-07	1.95539e-06
rs4949262	chr1	30389614	C	T	LINC01648;MATN1	intergenic	.	.	.	16	128	0.125	35	46	0.76087	657	986	0.666329	1.02248e-06	1.93457e-06
rs587527	chr1	30389773	A	G	LINC01648;MATN1	intergenic	.	.	.	36	110	0.327273	38	46	0.826087	792	986	0.803245	1.18701e-06	1.84222e-06
rs641564	chr1	30389957	C	A	LINC01648;MATN1	intergenic	.	.	.	23	96	0.239583	38	46	0.826087	792	986	0.803245	5.26269e-07	1.50785e-06
rs626454	chr1	30391067	A	T	LINC01648;MATN1	intergenic	.	.	.	41	112	0.366071	3	46	0.0652174	135	986	0.136917	6.62083e-05	8.77177e-07
rs651859	chr1	30392634	A	G	LINC01648;MATN1	intergenic	.	.	.	27	86	0.313953	3	46	0.0652174	135	986	0.136917	0.000928004	5.83918e-05
rs12026398	chr1	30393237	T	C	LINC01648;MATN1	intergenic	.	.	.	37	108	0.342593	3	46	0.0652174	135	986	0.136917	0.000223497	2.09521e-06
rs675622	chr1	30393498	C	T	LINC01648;MATN1	intergenic	.	.	.	23	76	0.302632	38	46	0.826087	793	986	0.80426	1.90889e-06	1.54064e-06
rs12146122	chr1	30393567	G	A	LINC01648;MATN1	intergenic	.	.	.	33	128	0.257812	35	46	0.76087	657	986	0.666329	1.2431e-06	2.63784e-06
rs6425974	chr1	30394257	A	G	LINC01648;MATN1	intergenic	.	.	.	20	128	0.15625	35	46	0.76087	657	986	0.666329	6.63764e-07	1.86464e-06
rs9660594	chr1	30454157	T	G	LINC01648;MATN1	intergenic	.	.	.	6	6	1	22	46	0.478261	404	986	0.409736	0.0251166	0.00487811
rs57217128	chr1	30495903	G	C	LINC01648;MATN1	intergenic	.	.	.	37	182	0.203297	17	44	0.386364	348	986	0.352941	0.0170202	7.15245e-05
rs58672697	chr1	30495906	T	A	LINC01648;MATN1	intergenic	.	.	.	37	184	0.201087	17	44	0.386364	348	986	0.352941	0.0165997	3.81238e-05
rs77017820	chr1	30495959	T	C	LINC01648;MATN1	intergenic	.	.	.	21	180	0.116667	19	46	0.413043	354	986	0.359026	1.47267e-05	2.30771e-06
rs201406830	chr1	30498767	T	C	LINC01648;MATN1	intergenic	.	.	.	17	82	0.207317	19	46	0.413043	355	986	0.360041	0.0232994	0.00528518
rs16833790	chr1	30507284	A	G	LINC01648;MATN1	intergenic	.	.	.	23	194	0.118557	11	44	0.25	186	986	0.188641	0.0321265	0.0180621
rs12047607	chr1	30568676	C	T	LINC01648;MATN1	intergenic	.	.	.	14	128	0.109375	15	46	0.326087	219	986	0.22211	0.0020149	0.0025191
.	chr1	30594349	AAGGGAAGGGAGGG	A	.	.	.	.	.	38	190	0.2	14	32	0.4375	301	986	0.305274	0.00602284	0.00293157
rs141202479	chr1	30683363	T	TTTTC	LINC01648;MATN1	intergenic	.	.	.	22	174	0.126437	13	44	0.295455	253	986	0.256592	0.0105951	0.000144856
rs7551865	chr1	30717654	G	T	MATN1	intronic	.	.	.	16	188	0.0851064	8	34	0.235294	469	986	0.475659	0.0160698	2.49925e-06
rs2889675	chr1	30791608	C	G	LAPTM5;LINC01778	intergenic	.	.	.	14	84	0.166667	17	28	0.607143	300	986	0.30426	1.86395e-05	0.00833959
rs144941443	chr1	30800125	G	GGAAAGAAAGAGAAA	LAPTM5;LINC01778	intergenic	.	.	.	5	76	0.0657895	16	38	0.421053	443	986	0.44929	1.04622e-05	7.88445e-07
rs2377659	chr1	30894323	G	A	SDC3	intronic	.	.	.	33	100	0.33	29	46	0.630435	508	986	0.515213	0.00106147	0.000486638
rs12725170	chr1	30894601	G	A	SDC3	intronic	.	.	.	8	160	0.05	8	38	0.210526	103	986	0.104462	0.0036557	0.0301738
rs4998238	chr1	30910353	A	G	SDC3;PUM1	intergenic	.	.	.	24	194	0.123711	13	46	0.282609	186	986	0.188641	0.0117414	0.0310117
.	chr1	31008398	GA	G	.	.	.	.	.	39	194	0.201031	16	46	0.347826	271	986	0.274848	0.0494538	0.0324674
rs77513534	chr1	31023455	C	T	PUM1	intronic	.	.	.	20	194	0.103093	0	44	0	59	986	0.0598377	0.0298719	0.0394496
.	chr1	31035395	GA	G	.	.	.	.	.	26	194	0.134021	13	44	0.295455	221	986	0.224138	0.0131699	0.00493818
rs200465790	chr1	31042323	T	TAAAC	PUM1	intronic	.	.	.	20	194	0.103093	11	44	0.25	190	986	0.192698	0.0135373	0.00205094
rs113385930	chr1	31080729	C	T	PUM1;NKAIN1	intergenic	.	.	.	17	180	0.0944444	10	40	0.25	192	986	0.194726	0.0136484	0.0009713
rs111234722	chr1	31080733	A	G	PUM1;NKAIN1	intergenic	.	.	.	17	180	0.0944444	10	40	0.25	192	986	0.194726	0.0136484	0.0009713
rs6695091	chr1	31102026	T	C	PUM1;NKAIN1	intergenic	.	.	.	13	194	0.0670103	8	40	0.2	115	986	0.116633	0.0134921	0.0431874
rs883300	chr1	31102599	C	A	PUM1;NKAIN1	intergenic	.	.	.	12	194	0.0618557	8	46	0.173913	110	986	0.111562	0.0317988	0.0387115
rs66935851	chr1	31103015	T	C	PUM1;NKAIN1	intergenic	.	.	.	12	194	0.0618557	8	46	0.173913	109	986	0.110548	0.0317988	0.0388766
rs6425705	chr1	31104349	T	C	PUM1;NKAIN1	intergenic	.	.	.	13	194	0.0670103	8	44	0.181818	115	986	0.116633	0.0332898	0.0431874
rs6425706	chr1	31104385	A	G	PUM1;NKAIN1	intergenic	.	.	.	13	194	0.0670103	8	46	0.173913	115	986	0.116633	0.0369785	0.0431874
rs12239219	chr1	31104929	C	T	PUM1;NKAIN1	intergenic	.	.	.	12	194	0.0618557	8	46	0.173913	110	986	0.111562	0.0317988	0.0387115
rs72659235	chr1	31105811	A	G	PUM1;NKAIN1	intergenic	.	.	.	13	194	0.0670103	8	46	0.173913	115	986	0.116633	0.0369785	0.0431874
.	chr1	31107113	CTATT	C	.	.	.	.	.	11	194	0.056701	8	46	0.173913	113	986	0.114604	0.0142071	0.0146705
rs72889403	chr1	31107314	T	C	PUM1;NKAIN1	intergenic	.	.	.	13	194	0.0670103	8	44	0.181818	115	986	0.116633	0.0332898	0.0431874
rs56313216	chr1	31107735	A	C	PUM1;NKAIN1	intergenic	.	.	.	13	194	0.0670103	8	46	0.173913	115	986	0.116633	0.0369785	0.0431874
rs56158538	chr1	31107761	G	A	PUM1;NKAIN1	intergenic	.	.	.	12	194	0.0618557	8	46	0.173913	110	986	0.111562	0.0317988	0.0387115
.	chr1	31108112	CT	C	.	.	.	.	.	16	194	0.0824742	8	42	0.190476	184	986	0.186613	0.0477963	0.0002251
rs6425708	chr1	31108866	A	C	PUM1;NKAIN1	intergenic	.	.	.	13	194	0.0670103	8	46	0.173913	116	986	0.117647	0.0369785	0.0432974
rs56335129	chr1	31109825	G	T	PUM1;NKAIN1	intergenic	.	.	.	8	194	0.0412371	8	42	0.190476	94	986	0.0953347	0.00228235	0.0116765
rs10798823	chr1	31110497	A	G	PUM1;NKAIN1	intergenic	.	.	.	13	194	0.0670103	8	46	0.173913	115	986	0.116633	0.0369785	0.0431874
rs10914272	chr1	31111198	C	A	PUM1;NKAIN1	intergenic	.	.	.	13	194	0.0670103	8	44	0.181818	115	986	0.116633	0.0332898	0.0431874
rs6656986	chr1	31111402	A	G	PUM1;NKAIN1	intergenic	.	.	.	13	194	0.0670103	8	46	0.173913	115	986	0.116633	0.0369785	0.0431874
rs6659624	chr1	31111436	T	C	PUM1;NKAIN1	intergenic	.	.	.	13	194	0.0670103	8	46	0.173913	115	986	0.116633	0.0369785	0.0431874
rs9662681	chr1	31113581	T	A	PUM1;NKAIN1	intergenic	.	.	.	12	194	0.0618557	8	38	0.210526	117	986	0.118661	0.00716924	0.0227165
rs12057917	chr1	31114983	T	G	PUM1;NKAIN1	intergenic	.	.	.	13	194	0.0670103	8	32	0.25	116	986	0.117647	0.00368487	0.0432974
rs68087759	chr1	31115539	T	C	PUM1;NKAIN1	intergenic	.	.	.	12	194	0.0618557	8	46	0.173913	110	986	0.111562	0.0317988	0.0387115
rs34082040	chr1	31116349	A	ACTT	PUM1;NKAIN1	intergenic	.	.	.	13	194	0.0670103	8	46	0.173913	116	986	0.117647	0.0369785	0.0432974
rs190116218	chr1	31117665	T	A	PUM1;NKAIN1	intergenic	.	.	.	6	194	0.0309278	7	42	0.166667	102	986	0.103448	0.00263784	0.000589988
rs28540065	chr1	31118646	C	T	PUM1;NKAIN1	intergenic	.	.	.	2	194	0.0103093	3	46	0.0652174	47	986	0.0476673	0.0498524	0.0162067
rs59845862	chr1	31119212	G	A	PUM1;NKAIN1	intergenic	.	.	.	13	194	0.0670103	8	46	0.173913	116	986	0.117647	0.0369785	0.0432974
rs4245633	chr1	31120793	C	T	PUM1;NKAIN1	intergenic	.	.	.	13	194	0.0670103	8	46	0.173913	115	986	0.116633	0.0369785	0.0431874
rs4442410	chr1	31121205	A	T	PUM1;NKAIN1	intergenic	.	.	.	13	194	0.0670103	8	46	0.173913	116	986	0.117647	0.0369785	0.0432974
.	chr1	31122759	CA	C	.	.	.	.	.	13	194	0.0670103	8	46	0.173913	117	986	0.118661	0.0369785	0.0334174
rs12062017	chr1	31129342	A	G	PUM1;NKAIN1	intergenic	.	.	.	13	194	0.0670103	8	46	0.173913	116	986	0.117647	0.0369785	0.0432974
.	chr1	31129925	CAAAAAAAAAAAAAAAA	C	.	.	.	.	.	12	192	0.0625	8	26	0.307692	117	986	0.118661	0.000672521	0.0225229
rs1538000	chr1	31130053	A	G	PUM1;NKAIN1	intergenic	.	.	.	13	194	0.0670103	8	44	0.181818	116	986	0.117647	0.0332898	0.0432974
rs6688589	chr1	31130572	A	G	PUM1;NKAIN1	intergenic	.	.	.	13	194	0.0670103	8	46	0.173913	116	986	0.117647	0.0369785	0.0432974
rs6691244	chr1	31130688	T	C	PUM1;NKAIN1	intergenic	.	.	.	13	194	0.0670103	8	46	0.173913	116	986	0.117647	0.0369785	0.0432974
.	chr1	31130813	GTTTTTTT	G	.	.	.	.	.	10	194	0.0515464	7	46	0.152174	102	986	0.103448	0.0255081	0.0225194
rs112626273	chr1	31131363	T	C	PUM1;NKAIN1	intergenic	.	.	.	13	194	0.0670103	8	44	0.181818	116	986	0.117647	0.0332898	0.0432974
rs12067573	chr1	31132165	T	C	PUM1;NKAIN1	intergenic	.	.	.	13	194	0.0670103	8	30	0.266667	116	986	0.117647	0.00244939	0.0432974
rs6695739	chr1	31132944	A	G	PUM1;NKAIN1	intergenic	.	.	.	13	194	0.0670103	9	46	0.195652	116	986	0.117647	0.0185433	0.0432974
rs2185419	chr1	31133936	C	A	PUM1;NKAIN1	intergenic	.	.	.	13	194	0.0670103	9	46	0.195652	115	986	0.116633	0.0185433	0.0431874
rs67890220	chr1	31135516	G	A	PUM1;NKAIN1	intergenic	.	.	.	13	194	0.0670103	9	46	0.195652	116	986	0.117647	0.0185433	0.0432974
rs12564561	chr1	31136527	A	G	PUM1;NKAIN1	intergenic	.	.	.	13	194	0.0670103	9	46	0.195652	116	986	0.117647	0.0185433	0.0432974
rs2095991	chr1	31136977	T	C	PUM1;NKAIN1	intergenic	.	.	.	13	194	0.0670103	9	46	0.195652	115	986	0.116633	0.0185433	0.0431874
rs2095992	chr1	31137005	A	G	PUM1;NKAIN1	intergenic	.	.	.	13	194	0.0670103	9	46	0.195652	115	986	0.116633	0.0185433	0.0431874
rs10914292	chr1	31140280	C	A	PUM1;NKAIN1	intergenic	.	.	.	10	194	0.0515464	7	44	0.159091	119	986	0.12069	0.0208332	0.00357754
rs67015621	chr1	31141380	C	G	PUM1;NKAIN1	intergenic	.	.	.	13	194	0.0670103	9	46	0.195652	116	986	0.117647	0.0185433	0.0432974
rs10914294	chr1	31143887	G	A	PUM1;NKAIN1	intergenic	.	.	.	13	194	0.0670103	9	46	0.195652	115	986	0.116633	0.0185433	0.0431874
rs12077183	chr1	31144166	T	C	PUM1;NKAIN1	intergenic	.	.	.	13	194	0.0670103	9	44	0.204545	115	986	0.116633	0.00865966	0.0431874
.	chr1	31146476	AT	A	.	.	.	.	.	13	194	0.0670103	9	46	0.195652	115	986	0.116633	0.0185433	0.0431874
rs145108358	chr1	31149498	T	C	PUM1;NKAIN1	intergenic	.	.	.	13	194	0.0670103	9	44	0.204545	115	986	0.116633	0.00865966	0.0431874
rs7553014	chr1	31149860	A	G	PUM1;NKAIN1	intergenic	.	.	.	13	194	0.0670103	9	46	0.195652	115	986	0.116633	0.0185433	0.0431874
.	chr1	31153832	AC	A	.	.	.	.	.	11	194	0.056701	8	44	0.181818	251	986	0.254564	0.0112111	1.76604e-06
rs116706538	chr1	31155539	T	C	PUM1;NKAIN1	intergenic	.	.	.	12	194	0.0618557	9	46	0.195652	113	986	0.114604	0.00782171	0.0296005
.	chr1	31251976	AAT	A	.	.	.	.	.	42	192	0.21875	20	44	0.454545	360	986	0.365112	0.00222949	8.46876e-05
rs140443791	chr1	31260874	A	AAAG	SNRNP40	intronic	.	.	.	131	194	0.675258	22	44	0.5	743	986	0.75355	0.0362832	0.0251867
rs10623063	chr1	31288666	C	CCTTT	SNRNP40	intronic	.	.	.	70	194	0.360825	23	38	0.605263	897	986	0.909736	0.00643544	1.87845e-06
.	chr1	31298377	GT	G	.	.	.	.	.	132	194	0.680412	22	44	0.5	822	986	0.833671	0.0350843	3.30209e-06
rs10645207	chr1	31370103	C	CA	FABP3	intronic	.	.	.	66	194	0.340206	24	44	0.545455	871	986	0.883367	0.0154679	2.42842e-06
rs4494186	chr1	31385000	G	A	FABP3;SERINC2	intergenic	.	.	.	39	180	0.216667	19	36	0.527778	380	986	0.385396	0.000317893	9.91554e-06
rs937786	chr1	31385022	G	A	FABP3;SERINC2	intergenic	.	.	.	39	182	0.214286	19	38	0.5	371	986	0.376268	0.000893485	2.10594e-05
.	chr1	31387640	AGAC	A	.	.	.	.	.	7	176	0.0397727	8	32	0.25	177	986	0.179513	0.000402353	1.60597e-06
rs59756989	chr1	31493239	T	C	SERINC2;LDC1P	intergenic	.	.	.	192	194	0.989691	41	46	0.891304	943	986	0.956389	0.00330482	0.0231178
rs12568131	chr1	31558026	C	T	LINC01226;TINAGL1	intergenic	.	.	.	59	150	0.393333	27	38	0.710526	619	986	0.627789	0.000518105	1.73664e-06
.	chr1	31574279	GTGCACAAA	G	.	.	.	.	.	82	194	0.42268	11	44	0.25	327	986	0.331643	0.0400205	0.0166823
rs12750545	chr1	31578967	C	T	TINAGL1	intronic	.	.	.	4	14	0.285714	28	30	0.933333	986	986	1	2.11679e-05	5.88768e-08
rs12750558	chr1	31578994	C	G	TINAGL1	intronic	.	.	.	4	14	0.285714	24	26	0.923077	986	986	1	5.99407e-05	5.88768e-08
rs28402919	chr1	31579006	G	C	TINAGL1	intronic	.	.	.	2	100	0.02	16	30	0.533333	748	986	0.758621	1.16517e-07	2.10246e-06
rs28520749	chr1	31579008	G	A	TINAGL1	intronic	.	.	.	2	14	0.142857	16	30	0.533333	550	986	0.557809	0.0210314	0.00215456
rs652596	chr1	31916378	C	G	PTP4A2	intronic	.	.	.	10	186	0.0537634	8	46	0.173913	135	986	0.136917	0.0119454	0.000949944
rs112700737	chr1	32088042	C	T	TMEM39B	intronic	.	.	.	11	194	0.056701	8	34	0.235294	7	986	0.00709939	0.00249022	2.00697e-05
rs10737362	chr1	32166783	G	A	KPNA6	intronic	.	.	.	171	194	0.881443	46	46	1	984	986	0.997972	0.00997904	7.49921e-07
rs10656936	chr1	32259289	T	TAAAA	LCK	intronic	.	.	.	144	186	0.774194	44	44	1	944	986	0.957404	6.02747e-05	1.08053e-06
.	chr1	32416453	CT	C	.	.	.	.	.	38	194	0.195876	0	44	0	54	986	0.0547667	0.000366257	1.1869e-06
rs34023445	chr1	32660588	A	ATT	RBBP4	intronic	.	.	.	156	194	0.804124	44	46	0.956522	948	986	0.96146	0.0138261	1.22821e-06
.	chr1	32691568	AGT	A	.	.	.	.	.	160	194	0.824742	44	46	0.956522	955	986	0.96856	0.021942	6.0865e-07
rs142288719	chr1	32746244	A	AAAG	KIAA1522	intronic	.	.	.	156	192	0.8125	43	44	0.977273	960	986	0.973631	0.00481186	6.71934e-07
rs146827451	chr1	32882766	G	GGA	FNDC5;HPCA	intergenic	.	.	.	175	194	0.902062	46	46	1	986	986	1	0.0288739	4.84897e-07
.	chr1	33087134	AT	A	.	.	.	.	.	35	194	0.180412	0	46	0	122	986	0.123732	0.000683508	0.0375523
rs112083521	chr1	33164651	C	T	TRIM62	intronic	.	.	.	1	194	0.00515464	3	46	0.0652174	34	986	0.0344828	0.0230554	0.0206347
rs34193533	chr1	33279646	C	CTT	ZNF362	intronic	.	.	.	90	194	0.463918	35	46	0.76087	607	986	0.615619	0.000280191	0.000118288
rs373812572	chr1	33328378	A	AT	PHC2	intronic	.	.	.	74	192	0.385417	26	42	0.619048	600	986	0.608519	0.00920724	3.24846e-06
rs10798953	chr1	33471534	T	C	PHC2;ZSCAN20	intergenic	.	.	.	156	194	0.804124	30	46	0.652174	714	986	0.724138	0.0317791	0.0203958
rs6694933	chr1	33472355	C	T	ZSCAN20	upstream	.	.	.	38	194	0.195876	3	46	0.0652174	128	986	0.129817	0.0474805	0.0232735
rs10493052	chr1	33480084	C	A	ZSCAN20	intronic	.	.	.	38	194	0.195876	3	46	0.0652174	130	986	0.131846	0.0474805	0.0242821
rs10914734	chr1	33480950	C	A	ZSCAN20	intronic	.	.	.	156	194	0.804124	30	46	0.652174	716	986	0.726166	0.0317791	0.0252405
rs651972	chr1	33631155	G	A	CSMD2	intronic	.	.	.	4	194	0.0206186	4	46	0.0869565	80	986	0.0811359	0.0460119	0.00121325
rs139273144	chr1	33708591	C	CTTATTATTATTA	CSMD2	intronic	.	.	.	70	194	0.360825	9	46	0.195652	746	986	0.756592	0.036332	2.48922e-06
rs580682	chr1	33742798	G	T	CSMD2	intronic	.	.	.	111	194	0.572165	18	46	0.391304	481	986	0.48783	0.0325418	0.0340005
rs187808496	chr1	33833160	C	A	CSMD2	intronic	.	.	.	75	158	0.474684	29	42	0.690476	653	986	0.662272	0.0150235	1.0787e-05
.	chr1	33833164	TA	T	.	.	.	.	.	73	156	0.467949	29	42	0.690476	655	986	0.6643	0.014366	4.00645e-06
rs79417278	chr1	33833196	C	A	CSMD2	intronic	.	.	.	73	154	0.474026	31	44	0.704545	664	986	0.673428	0.00977798	5.08558e-06
rs78392058	chr1	33834092	C	T	CSMD2	intronic	.	.	.	4	92	0.0434783	32	46	0.695652	509	986	0.516227	9.46574e-07	1.80632e-06
.	chr1	33864965	GA	G	.	.	.	.	.	2	188	0.0106383	7	40	0.175	478	986	0.484787	8.7576e-05	2.29859e-06
rs2618776	chr1	34169636	T	A	C1orf94	intronic	.	.	.	62	194	0.319588	16	26	0.615385	821	986	0.832657	0.00435899	2.15151e-06
rs28820324	chr1	34251736	G	C	C1orf94;MIR552	intergenic	.	.	.	65	132	0.492424	31	42	0.738095	794	986	0.805274	0.0071613	1.51924e-06
rs28796650	chr1	34251737	G	A	C1orf94;MIR552	intergenic	.	.	.	65	136	0.477941	31	42	0.738095	794	986	0.805274	0.00428899	1.37985e-06
rs370223661	chr1	34252628	T	C	C1orf94;MIR552	intergenic	.	.	.	4	104	0.0384615	16	32	0.5	168	986	0.170385	1.23847e-07	0.000108316
rs9661789	chr1	34256501	T	C	C1orf94;MIR552	intergenic	.	.	.	6	70	0.0857143	32	40	0.8	798	986	0.809331	7.34974e-07	1.4947e-06
rs72652004	chr1	34306846	T	C	C1orf94;MIR552	intergenic	.	.	.	46	194	0.237113	4	46	0.0869565	132	986	0.133874	0.025774	0.000598087
rs10628776	chr1	34323848	C	CTCTT	C1orf94;MIR552	intergenic	.	.	.	45	146	0.308219	27	38	0.710526	621	986	0.629817	1.05556e-05	2.22545e-06
rs61166066	chr1	34531119	G	T	C1orf94;MIR552	intergenic	.	.	.	28	194	0.14433	1	46	0.0217391	87	986	0.0882353	0.0215929	0.0234831
rs72654160	chr1	34562511	C	T	C1orf94;MIR552	intergenic	.	.	.	27	194	0.139175	1	46	0.0217391	80	986	0.0811359	0.021829	0.0135447
rs140810645	chr1	34576936	C	CAAAT	C1orf94;MIR552	intergenic	.	.	.	20	194	0.103093	10	46	0.217391	174	986	0.176471	0.0464843	0.0108385
rs12739323	chr1	34588601	A	T	C1orf94;MIR552	intergenic	.	.	.	20	194	0.103093	10	46	0.217391	167	986	0.169371	0.0464843	0.0234204
rs666919	chr1	34732757	G	T	MIR552;GJB5	intergenic	.	.	.	168	194	0.865979	30	46	0.652174	781	986	0.792089	0.00186984	0.0174211
rs498962	chr1	34737634	G	T	MIR552;GJB5	intergenic	.	.	.	89	194	0.458763	13	46	0.282609	362	986	0.36714	0.0319605	0.0189806
rs6425916	chr1	34740141	G	T	MIR552;GJB5	intergenic	.	.	.	89	194	0.458763	13	46	0.282609	362	986	0.36714	0.0319605	0.0189806
rs11535686	chr1	34741560	C	T	MIR552;GJB5	intergenic	.	.	.	89	194	0.458763	13	46	0.282609	362	986	0.36714	0.0319605	0.0189806
rs11560826	chr1	34741640	G	A	MIR552;GJB5	intergenic	.	.	.	88	194	0.453608	11	44	0.25	360	986	0.365112	0.01714	0.023348
rs11535685	chr1	34741984	C	T	MIR552;GJB5	intergenic	.	.	.	87	194	0.448454	13	46	0.282609	361	986	0.366126	0.0463249	0.0352536
rs9331222	chr1	34751372	A	C	MIR552;GJB5	intergenic	.	.	.	91	194	0.469072	31	46	0.673913	540	986	0.547667	0.0140363	0.0490323
rs9426014	chr1	34782639	G	C	GJB3	intronic	.	.	.	30	194	0.154639	14	46	0.304348	220	986	0.223124	0.0319465	0.0343717
.	chr1	34784206	GGA	G	.	.	.	.	.	30	194	0.154639	14	46	0.304348	220	986	0.223124	0.0319465	0.0343717
rs117095350	chr1	34806586	G	A	GJA4;SMIM12	intergenic	.	.	.	4	194	0.0206186	4	46	0.0869565	4	986	0.0040568	0.0460119	0.0287889
rs117662615	chr1	34809239	C	T	GJA4;SMIM12	intergenic	.	.	.	4	194	0.0206186	4	46	0.0869565	4	986	0.0040568	0.0460119	0.0287889
rs140633396	chr1	34809512	T	G	GJA4;SMIM12	intergenic	.	.	.	4	194	0.0206186	4	46	0.0869565	4	986	0.0040568	0.0460119	0.0287889
rs78784088	chr1	34810198	T	C	GJA4;SMIM12	intergenic	.	.	.	4	194	0.0206186	4	46	0.0869565	4	986	0.0040568	0.0460119	0.0287889
.	chr1	34810411	AT	A	.	.	.	.	.	26	194	0.134021	14	46	0.304348	222	986	0.225152	0.00825695	0.00376711
rs598981	chr1	34816458	A	C	GJA4;SMIM12	intergenic	.	.	.	26	194	0.134021	15	44	0.340909	223	986	0.226166	0.00311973	0.00375682
rs74497682	chr1	34816778	C	G	GJA4;SMIM12	intergenic	.	.	.	4	194	0.0206186	4	46	0.0869565	4	986	0.0040568	0.0460119	0.0287889
rs620788	chr1	34821907	C	T	GJA4;SMIM12	intergenic	.	.	.	26	194	0.134021	15	46	0.326087	223	986	0.226166	0.00387554	0.00375682
rs734946	chr1	34827807	A	T	GJA4;SMIM12	intergenic	.	.	.	26	194	0.134021	15	46	0.326087	223	986	0.226166	0.00387554	0.00375682
rs479289	chr1	34829719	A	G	GJA4;SMIM12	intergenic	.	.	.	26	194	0.134021	15	46	0.326087	223	986	0.226166	0.00387554	0.00375682
rs28479711	chr1	34832373	T	C	GJA4;SMIM12	intergenic	.	.	.	26	194	0.134021	15	46	0.326087	223	986	0.226166	0.00387554	0.00375682
rs28490290	chr1	34832503	C	T	GJA4;SMIM12	intergenic	.	.	.	26	194	0.134021	15	46	0.326087	223	986	0.226166	0.00387554	0.00375682
rs6683760	chr1	34835625	A	G	GJA4;SMIM12	intergenic	.	.	.	89	194	0.458763	29	46	0.630435	536	986	0.543611	0.0484322	0.0335925
.	chr1	34835695	GA	G	.	.	.	.	.	89	194	0.458763	29	46	0.630435	536	986	0.543611	0.0484322	0.0335925
rs6689081	chr1	34835978	T	C	GJA4;SMIM12	intergenic	.	.	.	89	194	0.458763	29	46	0.630435	536	986	0.543611	0.0484322	0.0335925
rs6689092	chr1	34836025	T	C	GJA4;SMIM12	intergenic	.	.	.	89	194	0.458763	29	46	0.630435	536	986	0.543611	0.0484322	0.0335925
rs6673981	chr1	34836076	C	T	GJA4;SMIM12	intergenic	.	.	.	89	194	0.458763	29	46	0.630435	536	986	0.543611	0.0484322	0.0335925
rs6689367	chr1	34836260	T	C	GJA4;SMIM12	intergenic	.	.	.	89	194	0.458763	29	46	0.630435	536	986	0.543611	0.0484322	0.0335925
rs6697864	chr1	34836353	G	A	GJA4;SMIM12	intergenic	.	.	.	89	194	0.458763	29	46	0.630435	536	986	0.543611	0.0484322	0.0335925
rs12135258	chr1	34837607	T	C	GJA4;SMIM12	intergenic	.	.	.	38	194	0.195876	17	46	0.369565	296	986	0.300203	0.0182081	0.00297777
rs11264141	chr1	34837882	C	T	GJA4;SMIM12	intergenic	.	.	.	89	194	0.458763	29	46	0.630435	536	986	0.543611	0.0484322	0.0335925
rs6695826	chr1	34837909	T	C	GJA4;SMIM12	intergenic	.	.	.	89	194	0.458763	29	46	0.630435	536	986	0.543611	0.0484322	0.0335925
rs6693844	chr1	34838540	A	G	GJA4;SMIM12	intergenic	.	.	.	89	194	0.458763	29	46	0.630435	536	986	0.543611	0.0484322	0.0335925
rs12239410	chr1	34838780	C	A	GJA4;SMIM12	intergenic	.	.	.	38	194	0.195876	17	46	0.369565	296	986	0.300203	0.0182081	0.00297777
.	chr1	34839123	AGAGAGAGAGAGAGAGG	A	.	.	.	.	.	25	190	0.131579	17	40	0.425	424	986	0.43002	6.1289e-05	2.84749e-06
rs141471994	chr1	34839168	G	C	GJA4;SMIM12	intergenic	.	.	.	29	168	0.172619	16	44	0.363636	294	986	0.298174	0.0116715	0.000767
rs12127690	chr1	34839668	C	G	GJA4;SMIM12	intergenic	.	.	.	37	194	0.190722	17	46	0.369565	295	986	0.299189	0.0171036	0.00215777
rs12127790	chr1	34840026	C	T	GJA4;SMIM12	intergenic	.	.	.	30	194	0.154639	17	46	0.369565	280	986	0.283976	0.00181665	0.000117244
rs61776307	chr1	34840956	G	C	GJA4;SMIM12	intergenic	.	.	.	37	194	0.190722	17	46	0.369565	302	986	0.306288	0.0171036	0.000951305
rs4271177	chr1	34842078	C	T	GJA4;SMIM12	intergenic	.	.	.	78	194	0.402062	28	46	0.608696	515	986	0.522312	0.0132994	0.00277285
rs11264212	chr1	34842415	G	T	GJA4;SMIM12	intergenic	.	.	.	86	194	0.443299	28	46	0.608696	533	986	0.540568	0.0495474	0.0147052
rs72657942	chr1	34863757	A	G	SMIM12;DLGAP3	intergenic	.	.	.	1	194	0.00515464	3	46	0.0652174	29	986	0.0294118	0.0230554	0.0467669
rs550627624	chr1	34899090	T	C	DLGAP3	intronic	.	.	.	44	194	0.226804	13	30	0.433333	295	986	0.299189	0.023174	0.045768
.	chr1	35360943	AT	A	.	.	.	.	.	22	194	0.113402	0	42	0	270	986	0.273834	0.0171927	2.76022e-06
rs67912614	chr1	36127053	G	A	COL8A2;TRAPPC3	intergenic	.	.	.	4	142	0.028169	5	46	0.108696	113	986	0.114604	0.0408707	0.00060701
rs574837843	chr1	36243803	C	CG	THRAP3	intronic	.	.	.	120	176	0.681818	46	46	1	986	986	1	1.66286e-06	1.24929e-06
.	chr1	36260821	CA	C	.	.	.	.	.	31	194	0.159794	0	30	0	94	986	0.0953347	0.0187925	0.0104638
rs60389557	chr1	36446085	T	C	OSCP1	intronic	.	.	.	31	194	0.159794	10	28	0.357143	89	986	0.0902637	0.018346	0.00592621
rs34836536	chr1	36549391	G	GC	CSF3R;GRIK3	intergenic	.	.	.	42	156	0.269231	18	36	0.5	364	986	0.369168	0.00955164	0.0151706
rs72665859	chr1	36688507	G	A	CSF3R;GRIK3	intergenic	.	.	.	1	126	0.00793651	6	28	0.214286	226	986	0.229209	0.000137079	1.671e-06
.	chr1	36688983	GGGAA	G	.	.	.	.	.	20	150	0.133333	13	34	0.382353	321	986	0.325558	0.00200848	2.12725e-06
rs602356	chr1	36697371	A	C	CSF3R;GRIK3	intergenic	.	.	.	18	180	0.1	15	46	0.326087	203	986	0.205882	0.000343957	0.000594382
rs140187309	chr1	36724992	C	CTTTTTTTTT	CSF3R;GRIK3	intergenic	.	.	.	130	188	0.691489	38	42	0.904762	787	986	0.798174	0.00378035	0.00197017
rs6426006	chr1	37057036	G	T	GRIK3;MIR4255	intergenic	.	.	.	33	160	0.20625	15	40	0.375	529	986	0.536511	0.037188	2.45923e-06
rs202023532	chr1	37057040	G	T	GRIK3;MIR4255	intergenic	.	.	.	36	158	0.227848	17	40	0.425	535	986	0.542596	0.0162699	2.00426e-06
rs6690521	chr1	37057044	G	T	GRIK3;MIR4255	intergenic	.	.	.	35	154	0.227273	16	42	0.380952	559	986	0.566937	0.0496477	2.41188e-06
.	chr1	37103284	AGAG	A	.	.	.	.	.	9	144	0.0625	6	34	0.176471	123	986	0.124746	0.0425995	0.0266013
rs215849	chr1	37211991	C	G	MIR4255;LINC01137	intergenic	.	.	.	8	188	0.0425532	13	46	0.282609	224	986	0.227181	8.56779e-06	2.14596e-06
rs12037084	chr1	37335510	C	T	MIR4255;LINC01137	intergenic	.	.	.	138	180	0.766667	28	30	0.933333	830	986	0.841785	0.0499804	0.0172848
.	chr1	37442579	CCTGT	C	.	.	.	.	.	22	124	0.177419	17	40	0.425	401	986	0.406694	0.00248502	3.07736e-06
rs72657757	chr1	37442876	G	C	MIR4255;LINC01137	intergenic	.	.	.	19	128	0.148438	14	46	0.304348	250	986	0.25355	0.0280731	0.00826289
.	chr1	37442996	CTGTCTG	C	.	.	.	.	.	27	194	0.139175	13	40	0.325	241	986	0.244422	0.00947366	0.00101599
.	chr1	38225375	ATG	A	.	.	.	.	.	9	94	0.0957447	23	38	0.605263	573	986	0.581136	4.84396e-07	1.25022e-06
.	chr1	38225448	CTGTGTGTATGTGTCTG	C	.	.	.	.	.	31	174	0.178161	15	38	0.394737	277	986	0.280933	0.0078602	0.00505777
rs140051873	chr1	38267648	T	TTCCC	LINC01343;LINC01685	intergenic	.	.	.	76	152	0.5	36	42	0.857143	846	986	0.858012	3.30146e-05	2.03378e-06
rs375956546	chr1	38267691	C	CCCTTCCTCCTT	LINC01343;LINC01685	intergenic	.	.	.	30	116	0.258621	25	36	0.694444	556	986	0.563895	5.95441e-06	1.72436e-06
rs201817672	chr1	38295137	T	TGC	LINC01343;LINC01685	intergenic	.	.	.	2	194	0.0103093	3	40	0.075	427	986	0.433063	0.0363102	2.77554e-06
rs1034090	chr1	38301636	C	A	LINC01343;LINC01685	intergenic	.	.	.	17	194	0.0876289	9	44	0.204545	150	986	0.15213	0.0330844	0.0177628
.	chr1	38341201	CTTTCTTTCTT	C	.	.	.	.	.	26	140	0.185714	18	40	0.45	532	986	0.539554	0.00139283	2.10008e-06
rs149720986	chr1	38341228	T	A	LINC01343;LINC01685	intergenic	.	.	.	26	118	0.220339	18	44	0.409091	532	986	0.539554	0.0277841	2.20763e-06
rs2040073	chr1	38363552	C	T	LINC01343;LINC01685	intergenic	.	.	.	59	194	0.304124	22	46	0.478261	387	986	0.392495	0.0364863	0.0231691
rs2840561	chr1	38369071	C	A	LINC01343;LINC01685	intergenic	.	.	.	135	194	0.695876	22	42	0.52381	598	986	0.606491	0.0462383	0.0190086
rs2798797	chr1	38369073	C	T	LINC01343;LINC01685	intergenic	.	.	.	135	194	0.695876	22	42	0.52381	598	986	0.606491	0.0462383	0.0190086
rs12726098	chr1	38369805	C	T	LINC01343;LINC01685	intergenic	.	.	.	16	194	0.0824742	11	46	0.23913	138	986	0.139959	0.00706911	0.0351119
rs9326127	chr1	38425338	A	G	LINC01343;LINC01685	intergenic	.	.	.	112	162	0.691358	39	46	0.847826	830	986	0.841785	0.0397709	1.29964e-05
rs11374483	chr1	38434729	A	AG	LINC01343;LINC01685	intergenic	.	.	.	97	194	0.5	14	44	0.318182	414	986	0.419878	0.0308025	0.047343
.	chr1	38464087	GCAAA	G	.	.	.	.	.	66	192	0.34375	24	46	0.521739	424	986	0.43002	0.0286949	0.0305495
rs6683413	chr1	38608299	G	T	LINC01685;RRAGC	intergenic	.	.	.	2	194	0.0103093	3	46	0.0652174	41	986	0.0415822	0.0498524	0.0340802
rs55796681	chr1	38610415	G	A	LINC01685;RRAGC	intergenic	.	.	.	2	194	0.0103093	3	46	0.0652174	37	986	0.0375254	0.0498524	0.0495214
rs72670917	chr1	38611488	G	C	LINC01685;RRAGC	intergenic	.	.	.	4	194	0.0206186	4	46	0.0869565	58	986	0.0588235	0.0460119	0.032763
rs72670919	chr1	38611882	A	G	LINC01685;RRAGC	intergenic	.	.	.	4	194	0.0206186	4	46	0.0869565	58	986	0.0588235	0.0460119	0.032763
rs75466349	chr1	38611954	C	T	LINC01685;RRAGC	intergenic	.	.	.	4	194	0.0206186	4	46	0.0869565	58	986	0.0588235	0.0460119	0.032763
rs72670920	chr1	38611972	C	A	LINC01685;RRAGC	intergenic	.	.	.	4	194	0.0206186	4	46	0.0869565	58	986	0.0588235	0.0460119	0.032763
rs56042036	chr1	38612242	G	A	LINC01685;RRAGC	intergenic	.	.	.	4	194	0.0206186	4	46	0.0869565	58	986	0.0588235	0.0460119	0.032763
rs3011196	chr1	38613117	T	C	LINC01685;RRAGC	intergenic	.	.	.	4	194	0.0206186	4	46	0.0869565	62	986	0.0628803	0.0460119	0.0160979
.	chr1	38613150	TTGCAGGAAC	T	.	.	.	.	.	4	194	0.0206186	4	46	0.0869565	62	986	0.0628803	0.0460119	0.0160979
rs4970608	chr1	38619607	G	T	LINC01685;RRAGC	intergenic	.	.	.	43	194	0.221649	4	46	0.0869565	143	986	0.14503	0.0396855	0.0095644
.	chr1	38621319	TCACA	TCACACACA	.	.	.	.	.	2	194	0.0103093	3	42	0.0714286	61	986	0.0618661	0.0406231	0.0014128
rs67038721	chr1	38622252	C	T	LINC01685;RRAGC	intergenic	.	.	.	4	194	0.0206186	4	46	0.0869565	62	986	0.0628803	0.0460119	0.0160979
rs72656105	chr1	38643064	A	G	LINC01685;RRAGC	intergenic	.	.	.	4	194	0.0206186	4	46	0.0869565	62	986	0.0628803	0.0460119	0.0160979
rs56193093	chr1	38647141	C	T	LINC01685;RRAGC	intergenic	.	.	.	4	194	0.0206186	4	46	0.0869565	63	986	0.0638945	0.0460119	0.0162837
rs112290444	chr1	38647676	A	G	LINC01685;RRAGC	intergenic	.	.	.	19	194	0.0979381	8	36	0.222222	209	986	0.211968	0.0463964	0.000139689
rs12238975	chr1	38652089	C	T	LINC01685;RRAGC	intergenic	.	.	.	31	194	0.159794	14	46	0.304348	251	986	0.254564	0.0343442	0.00423476
rs12239044	chr1	38652507	A	G	LINC01685;RRAGC	intergenic	.	.	.	32	194	0.164948	15	46	0.326087	253	986	0.256592	0.0215585	0.005859
rs56204034	chr1	38655559	A	C	LINC01685;RRAGC	intergenic	.	.	.	32	194	0.164948	15	46	0.326087	254	986	0.257606	0.0215585	0.00583788
rs2184052	chr1	38655748	T	C	LINC01685;RRAGC	intergenic	.	.	.	130	194	0.670103	38	46	0.826087	757	986	0.767748	0.0482176	0.00482863
rs1555777	chr1	38657214	T	G	LINC01685;RRAGC	intergenic	.	.	.	129	194	0.664948	38	46	0.826087	749	986	0.759635	0.0335618	0.00690035
rs10890321	chr1	38658982	T	A	LINC01685;RRAGC	intergenic	.	.	.	129	194	0.664948	38	46	0.826087	748	986	0.758621	0.0335618	0.00893479
rs4970612	chr1	38659718	C	T	LINC01685;RRAGC	intergenic	.	.	.	129	194	0.664948	38	46	0.826087	748	986	0.758621	0.0335618	0.00893479
rs1930557	chr1	38660023	C	A	LINC01685;RRAGC	intergenic	.	.	.	128	194	0.659794	38	46	0.826087	736	986	0.74645	0.0327468	0.0164067
rs1971467	chr1	38661799	G	T	LINC01685;RRAGC	intergenic	.	.	.	130	194	0.670103	38	46	0.826087	755	986	0.76572	0.0482176	0.0063934
rs4111953	chr1	38662929	G	A	LINC01685;RRAGC	intergenic	.	.	.	18	194	0.0927835	11	46	0.23913	172	986	0.174442	0.0107832	0.00380295
rs6687438	chr1	38663623	T	C	LINC01685;RRAGC	intergenic	.	.	.	33	194	0.170103	17	46	0.369565	270	986	0.273834	0.00449215	0.00218928
rs10789460	chr1	38666283	C	T	LINC01685;RRAGC	intergenic	.	.	.	130	194	0.670103	38	46	0.826087	756	986	0.766734	0.0482176	0.00628481
rs6665540	chr1	38667627	G	A	LINC01685;RRAGC	intergenic	.	.	.	33	194	0.170103	17	46	0.369565	270	986	0.273834	0.00449215	0.00218928
rs12563673	chr1	38668539	A	T	LINC01685;RRAGC	intergenic	.	.	.	33	194	0.170103	17	46	0.369565	265	986	0.268763	0.00449215	0.00371838
rs6600435	chr1	38668970	C	T	LINC01685;RRAGC	intergenic	.	.	.	33	194	0.170103	17	46	0.369565	270	986	0.273834	0.00449215	0.00218928
rs11211102	chr1	38673549	G	A	LINC01685;RRAGC	intergenic	.	.	.	34	194	0.175258	17	46	0.369565	272	986	0.275862	0.00810338	0.00306387
rs34038711	chr1	38676650	C	CG	LINC01685;RRAGC	intergenic	.	.	.	36	194	0.185567	16	44	0.363636	283	986	0.287018	0.0146816	0.00344626
rs9662340	chr1	38676983	G	T	LINC01685;RRAGC	intergenic	.	.	.	37	194	0.190722	18	46	0.391304	284	986	0.288032	0.00588196	0.00475275
rs7551194	chr1	38680229	C	T	LINC01685;RRAGC	intergenic	.	.	.	31	194	0.159794	18	46	0.391304	257	986	0.260649	0.000981399	0.00248419
rs12048126	chr1	38713782	G	A	LINC01685;RRAGC	intergenic	.	.	.	27	194	0.139175	13	44	0.295455	84	986	0.0851927	0.0232619	0.022266
rs9787188	chr1	38770619	C	T	LINC01685;RRAGC	intergenic	.	.	.	1	178	0.00561798	19	44	0.431818	267	986	0.270791	3.47961e-07	1.64114e-06
rs9787243	chr1	38770627	A	G	LINC01685;RRAGC	intergenic	.	.	.	2	178	0.011236	19	44	0.431818	267	986	0.270791	9.00154e-07	2.71939e-06
rs55665869	chr1	38787190	C	G	LINC01685;RRAGC	intergenic	.	.	.	8	194	0.0412371	6	46	0.130435	87	986	0.0882353	0.0318188	0.0294326
.	chr1	38853747	CA	C	.	.	.	.	.	46	194	0.237113	0	28	0	131	986	0.13286	0.00184681	0.000396929
rs12027156	chr1	38922419	A	G	RHBDL2	intronic	.	.	.	6	20	0.3	45	46	0.978261	925	986	0.938134	3.05669e-07	2.96694e-07
rs12567504	chr1	38948327	G	A	RHBDL2;AKIRIN1	intergenic	.	.	.	74	166	0.445783	29	40	0.725	563	986	0.570994	0.00245169	0.00309409
.	chr1	39021173	CCCTCCCTCCCTT	C	.	.	.	.	.	30	126	0.238095	18	32	0.5625	472	986	0.478702	0.000933435	2.47316e-06
.	chr1	39035166	TC	T	.	.	.	.	.	160	194	0.824742	45	46	0.978261	968	986	0.981744	0.00488367	1.20166e-06
rs7522776	chr1	39036348	T	C	NDUFS5;MACF1	intergenic	.	.	.	116	194	0.597938	15	40	0.375	961	986	0.974645	0.0137283	2.13925e-06
rs260979	chr1	39078632	C	T	NDUFS5;MACF1	intergenic	.	.	.	69	190	0.363158	17	30	0.566667	633	986	0.641988	0.043695	3.56402e-06
rs114333084	chr1	39100915	C	T	MACF1	intronic	.	.	.	40	194	0.206186	17	46	0.369565	285	986	0.289047	0.0325075	0.0177025
rs3121896	chr1	39286471	C	T	MACF1	intronic	.	.	.	167	194	0.860825	45	46	0.978261	958	986	0.971602	0.021829	9.31885e-07
rs6675645	chr1	39342553	G	T	MACF1	intronic	.	.	.	165	194	0.850515	44	44	1	985	986	0.998986	0.00356569	4.05724e-07
rs556193947	chr1	39377600	G	GT	MACF1	intronic	.	.	.	4	194	0.0206186	4	46	0.0869565	3	986	0.0030426	0.0460119	0.0164892
rs532710840	chr1	39504899	T	G	BMP8A	intronic	.	.	.	8	194	0.0412371	5	34	0.147059	92	986	0.0933063	0.0291169	0.0159636
rs552805189	chr1	39504900	T	C	BMP8A	intronic	.	.	.	8	194	0.0412371	6	34	0.176471	92	986	0.0933063	0.00882133	0.0159636
rs1180326	chr1	39510404	C	T	BMP8A	intronic	.	.	.	4	168	0.0238095	16	40	0.4	295	986	0.299189	1.92159e-07	1.45677e-06
rs41267043	chr1	39516068	G	A	OXCT2P1	ncRNA_exonic	.	.	.	8	102	0.0784314	12	36	0.333333	211	986	0.213996	0.000531758	0.000648895
rs783835	chr1	39516483	T	C	OXCT2P1	ncRNA_exonic	.	.	.	67	96	0.697917	32	36	0.888889	802	986	0.813387	0.0251161	0.010103
rs709213	chr1	39518048	C	T	BMP8A	intronic	.	.	.	35	194	0.180412	0	40	0	21	986	0.0212982	0.00115284	3.11755e-07
rs183803050	chr1	39582196	C	T	PABPC4;HEYL	intergenic	.	.	.	4	194	0.0206186	4	46	0.0869565	3	986	0.0030426	0.0460119	0.0164892
rs113763288	chr1	39684198	C	G	HPCAL4	intronic	.	.	.	38	104	0.365385	31	44	0.704545	814	986	0.825558	0.000260702	1.16589e-06
rs113459798	chr1	39684203	C	T	HPCAL4	intronic	.	.	.	1	160	0.00625	15	26	0.576923	346	986	0.350913	1.30688e-07	2.78895e-06
rs7549005	chr1	39698880	A	G	HPCAL4;PPIE	intergenic	.	.	.	89	194	0.458763	11	42	0.261905	331	986	0.3357	0.0245797	0.00134696
rs230315	chr1	39766478	C	T	BMP8B	intronic	.	.	.	18	134	0.134328	28	40	0.7	583	986	0.591278	8.57157e-07	2.00673e-06
rs113039759	chr1	39785174	C	T	BMP8B	intronic	.	.	.	4	92	0.0434783	23	44	0.522727	400	986	0.40568	7.29251e-07	1.51775e-06
rs71518431	chr1	39813571	A	T	LOC101929536;TRIT1	intergenic	.	.	.	84	194	0.43299	19	30	0.633333	847	986	0.859026	0.0492796	1.84981e-06
rs6600301	chr1	39828514	A	C	LOC101929536;TRIT1	intergenic	.	.	.	67	194	0.345361	25	46	0.543478	430	986	0.436105	0.0177429	0.0210023
rs3768308	chr1	39846071	A	G	TRIT1	intronic	.	.	.	1	194	0.00515464	3	46	0.0652174	36	986	0.0365112	0.0230554	0.0212955
rs11206993	chr1	39849596	G	A	TRIT1	intronic	.	.	.	1	194	0.00515464	3	46	0.0652174	36	986	0.0365112	0.0230554	0.0212955
.	chr1	39851948	TA	T	.	.	.	.	.	31	194	0.159794	0	44	0	58	986	0.0588235	0.0020181	9.06578e-06
rs61779838	chr1	39856044	T	C	TRIT1	intronic	.	.	.	1	194	0.00515464	3	46	0.0652174	36	986	0.0365112	0.0230554	0.0212955
rs56142951	chr1	39858981	A	G	TRIT1	intronic	.	.	.	1	194	0.00515464	3	46	0.0652174	36	986	0.0365112	0.0230554	0.0212955
rs10489534	chr1	39860092	G	T	TRIT1	intronic	.	.	.	1	194	0.00515464	3	46	0.0652174	36	986	0.0365112	0.0230554	0.0212955
rs11581557	chr1	39862786	A	C	TRIT1	intronic	.	.	.	1	194	0.00515464	3	46	0.0652174	36	986	0.0365112	0.0230554	0.0212955
rs6686137	chr1	39864709	C	A	TRIT1	intronic	.	.	.	1	194	0.00515464	3	46	0.0652174	36	986	0.0365112	0.0230554	0.0212955
rs28373757	chr1	39867306	T	C	TRIT1	intronic	.	.	.	1	194	0.00515464	3	46	0.0652174	36	986	0.0365112	0.0230554	0.0212955
rs11584246	chr1	39867851	A	G	TRIT1	intronic	.	.	.	1	194	0.00515464	3	46	0.0652174	36	986	0.0365112	0.0230554	0.0212955
rs12040426	chr1	39881339	T	C	TRIT1	intronic	.	.	.	1	194	0.00515464	3	46	0.0652174	35	986	0.035497	0.0230554	0.0206089
rs6677742	chr1	39882348	T	C	TRIT1	intronic	.	.	.	1	194	0.00515464	3	46	0.0652174	36	986	0.0365112	0.0230554	0.0212955
rs12041291	chr1	39888152	A	G	TRIT1;MYCL	intergenic	.	.	.	1	194	0.00515464	3	46	0.0652174	36	986	0.0365112	0.0230554	0.0212955
rs80342257	chr1	39889301	T	C	TRIT1;MYCL	intergenic	.	.	.	1	194	0.00515464	3	44	0.0681818	36	986	0.0365112	0.0207533	0.0212955
rs61781273	chr1	39889650	G	A	TRIT1;MYCL	intergenic	.	.	.	1	194	0.00515464	3	46	0.0652174	35	986	0.035497	0.0230554	0.0206089
rs12095975	chr1	40007022	T	C	MFSD2A;CAP1	intergenic	.	.	.	9	194	0.0463918	7	46	0.152174	3	986	0.0030426	0.0175931	1.04128e-05
.	chr1	40022349	ATTTTTTTTTTTTTTT	A	.	.	.	.	.	14	192	0.0729167	9	34	0.264706	946	986	0.959432	0.00248911	1.26491e-06
rs370572499	chr1	40370721	G	A	COL9A2;SMAP2	intergenic	.	.	.	18	126	0.142857	17	44	0.386364	365	986	0.370183	0.00107965	2.16481e-06
rs138930693	chr1	40474988	A	C	ZFP69B;ZFP69	intergenic	.	.	.	16	194	0.0824742	9	36	0.25	234	986	0.237323	0.00676472	3.07609e-06
rs11446084	chr1	40733019	C	CT	NFYC	intronic	.	.	.	107	194	0.551546	39	46	0.847826	793	986	0.80426	0.000175215	1.97676e-06
.	chr1	40779406	AG	A	.	.	.	.	.	113	194	0.582474	32	42	0.761905	735	986	0.745436	0.0357623	1.07884e-05
rs76356035	chr1	40790541	A	G	KCNQ4	intronic	.	.	.	12	194	0.0618557	9	46	0.195652	135	986	0.136917	0.00782171	0.00279646
rs74927591	chr1	40802853	C	T	KCNQ4	intronic	.	.	.	11	194	0.056701	11	46	0.23913	115	986	0.116633	0.000577536	0.0109751
rs12139805	chr1	40805481	T	G	KCNQ4	intronic	.	.	.	26	194	0.134021	14	46	0.304348	197	986	0.199797	0.00825695	0.0348731
rs1571285	chr1	40806296	C	T	KCNQ4	intronic	.	.	.	26	194	0.134021	14	46	0.304348	197	986	0.199797	0.00825695	0.0348731
rs3070274	chr1	40806699	G	GAGA	KCNQ4	intronic	.	.	.	164	194	0.845361	31	46	0.673913	757	986	0.767748	0.0112529	0.0174986
rs878042	chr1	40810516	A	G	KCNQ4	intronic	.	.	.	164	194	0.845361	31	46	0.673913	762	986	0.772819	0.0112529	0.0276247
rs72661510	chr1	40811877	C	G	KCNQ4	intronic	.	.	.	14	194	0.0721649	10	46	0.217391	142	986	0.144016	0.0107355	0.00532943
rs28626699	chr1	40944874	G	A	CITED4;CTPS1	intergenic	.	.	.	36	186	0.193548	18	42	0.428571	351	986	0.355984	0.00227167	1.26856e-05
.	chr1	40987614	GT	G	.	.	.	.	.	190	194	0.979381	42	46	0.913043	932	986	0.945233	0.0460119	0.0450634
rs60864340	chr1	41053119	T	TGTTGGTCAGGCTGGTCTCGAACTCCCGACCTTG	SCMH1	intronic	.	.	.	38	142	0.267606	39	46	0.847826	653	986	0.662272	7.44241e-07	2.20484e-06
.	chr1	41091038	CAAAAA	C	.	.	.	.	.	43	194	0.221649	3	42	0.0714286	985	986	0.998986	0.0301913	1.71711e-06
rs4406620	chr1	41327093	A	G	SCMH1;FOXO6	intergenic	.	.	.	26	188	0.138298	1	46	0.0217391	216	986	0.219067	0.0356246	0.0136047
rs57713851	chr1	41426351	A	G	FOXO6;EDN2	intergenic	.	.	.	142	174	0.816092	6	30	0.2	895	986	0.907708	1.40948e-07	0.000724749
rs72667673	chr1	41470743	A	G	FOXO6;EDN2	intergenic	.	.	.	1	194	0.00515464	4	44	0.0909091	36	986	0.0365112	0.00449526	0.0212955
rs4660544	chr1	41531200	T	C	HIVEP3	intronic	.	.	.	63	172	0.366279	21	32	0.65625	479	986	0.485801	0.00307226	0.00376134
rs11210503	chr1	41635463	A	G	HIVEP3	intronic	.	.	.	39	130	0.3	23	44	0.522727	512	986	0.51927	0.0105598	3.89768e-06
rs76471876	chr1	41639061	G	A	HIVEP3	intronic	.	.	.	3	194	0.0154639	4	46	0.0869565	57	986	0.0578093	0.0267735	0.0113463
rs79570899	chr1	41699147	C	T	HIVEP3	intronic	.	.	.	2	194	0.0103093	3	46	0.0652174	54	986	0.0547667	0.0498524	0.00483245
rs35136615	chr1	41812921	C	CT	HIVEP3	intronic	.	.	.	64	194	0.329897	22	42	0.52381	420	986	0.425963	0.0217581	0.0133232
rs783312	chr1	41854973	T	C	HIVEP3	intronic	.	.	.	3	108	0.0277778	14	34	0.411765	551	986	0.558824	7.33266e-08	2.2967e-06
rs6664790	chr1	41885734	T	C	HIVEP3	intronic	.	.	.	104	150	0.693333	43	46	0.934783	808	986	0.819473	0.000731886	0.000581245
rs6662136	chr1	41885764	A	C	HIVEP3	intronic	.	.	.	55	102	0.539216	43	46	0.934783	808	986	0.819473	1.28172e-06	1.05747e-06
rs348136	chr1	41989990	C	A	HIVEP3;NONE	intergenic	.	.	.	3	118	0.0254237	26	42	0.619048	541	986	0.548682	7.71428e-07	2.29791e-06
rs12741820	chr1	41990142	G	T	HIVEP3;NONE	intergenic	.	.	.	22	140	0.157143	21	46	0.456522	402	986	0.407708	8.25864e-05	2.49476e-06
rs12144465	chr1	41991922	G	C	HIVEP3;NONE	intergenic	.	.	.	9	184	0.048913	8	46	0.173913	173	986	0.175456	0.00828076	3.85836e-06
rs348133	chr1	41991927	A	G	HIVEP3;NONE	intergenic	.	.	.	72	172	0.418605	32	44	0.727273	716	986	0.726166	0.000325483	2.15535e-06
rs12069682	chr1	42065003	C	G	HIVEP3;GUCA2B	intergenic	.	.	.	31	160	0.19375	19	44	0.431818	379	986	0.384381	0.00251937	4.79495e-06
rs12096390	chr1	42065039	T	G	HIVEP3;GUCA2B	intergenic	.	.	.	54	192	0.28125	19	42	0.452381	384	986	0.389452	0.0421778	0.00429795
rs6681444	chr1	42089550	T	C	HIVEP3;GUCA2B	intergenic	.	.	.	79	180	0.438889	29	46	0.630435	583	986	0.591278	0.0216447	0.000164064
rs6678972	chr1	42089609	A	G	HIVEP3;GUCA2B	intergenic	.	.	.	83	182	0.456044	29	46	0.630435	581	986	0.589249	0.0469847	0.00108491
rs397719223	chr1	42112471	C	CA	NONE;GUCA2B	intergenic	.	.	.	136	194	0.701031	42	46	0.913043	616	986	0.624746	0.00245573	0.0497495
rs201345394	chr1	42254677	A	G	FOXJ3	intronic	.	.	.	30	158	0.189873	23	40	0.575	719	986	0.729209	4.02181e-06	2.24703e-06
rs202106526	chr1	42254678	A	G	FOXJ3	intronic	.	.	.	30	158	0.189873	23	42	0.547619	719	986	0.729209	1.74911e-05	2.24703e-06
rs200440265	chr1	42254679	T	C	FOXJ3	intronic	.	.	.	30	158	0.189873	23	42	0.547619	719	986	0.729209	1.74911e-05	2.24703e-06
rs343398	chr1	42254699	T	C	FOXJ3	intronic	.	.	.	13	110	0.118182	28	46	0.608696	721	986	0.731237	1.7477e-06	1.81593e-06
rs10660267	chr1	42257737	C	CAA	FOXJ3	intronic	.	.	.	143	194	0.737113	35	36	0.972222	552	986	0.559838	0.000871395	4.68414e-06
.	chr1	42546458	GAT	G	.	.	.	.	.	52	194	0.268041	20	42	0.47619	351	986	0.355984	0.00999301	0.0202444
rs7516731	chr1	42605626	A	G	CCDC30	intronic	.	.	.	194	194	1	43	46	0.934783	965	986	0.978702	0.00667171	0.0357819
.	chr1	42613241	CTTTAT	C	.	.	.	.	.	138	194	0.71134	25	46	0.543478	618	986	0.626775	0.0350858	0.027005
rs10789418	chr1	42615360	T	C	CCDC30	intronic	.	.	.	194	194	1	43	46	0.934783	964	986	0.977688	0.00667171	0.0368794
rs2147311	chr1	42636835	A	G	CCDC30	intronic	.	.	.	194	194	1	41	44	0.931818	963	986	0.976673	0.00596943	0.0226683
rs9787140	chr1	42647242	G	A	CCDC30	intronic	.	.	.	194	194	1	42	46	0.913043	964	986	0.977688	0.00121048	0.0368794
rs988783	chr1	42652510	G	T	CCDC30	intronic	.	.	.	194	194	1	42	46	0.913043	963	986	0.976673	0.00121048	0.0226683
rs2208926	chr1	42684072	C	A	YBX1	intronic	.	.	.	194	194	1	42	46	0.913043	964	986	0.977688	0.00121048	0.0368794
rs11210704	chr1	42728219	T	G	YBX1;CLDN19	intergenic	.	.	.	113	194	0.582474	19	46	0.413043	466	986	0.472617	0.0476768	0.00589489
rs7556578	chr1	42729094	C	T	YBX1;CLDN19	intergenic	.	.	.	113	194	0.582474	19	46	0.413043	467	986	0.473631	0.0476768	0.00595359
rs11210706	chr1	42730883	A	G	YBX1;CLDN19	intergenic	.	.	.	113	194	0.582474	19	46	0.413043	469	986	0.475659	0.0476768	0.00748503
rs10789426	chr1	42731831	G	A	YBX1;CLDN19	intergenic	.	.	.	113	194	0.582474	14	40	0.35	466	986	0.472617	0.00879198	0.00589489
rs7548008	chr1	42736424	A	G	CLDN19	intronic	.	.	.	113	194	0.582474	19	46	0.413043	466	986	0.472617	0.0476768	0.00589489
rs11210710	chr1	42744270	G	T	CLDN19;P3H1	intergenic	.	.	.	113	194	0.582474	19	46	0.413043	469	986	0.475659	0.0476768	0.00748503
rs4660661	chr1	42744304	A	G	CLDN19;P3H1	intergenic	.	.	.	194	194	1	42	46	0.913043	963	986	0.976673	0.00121048	0.0226683
rs1018572	chr1	42749900	A	G	P3H1	intronic	.	.	.	194	194	1	42	46	0.913043	965	986	0.978702	0.00121048	0.0357819
rs2816593	chr1	42762518	T	A	P3H1	intronic	.	.	.	194	194	1	42	46	0.913043	965	986	0.978702	0.00121048	0.0357819
rs2760073	chr1	42768751	G	A	C1orf50	intronic	.	.	.	193	194	0.994845	42	46	0.913043	956	986	0.969574	0.0051907	0.0469406
rs4660666	chr1	42769351	A	G	C1orf50	intronic	.	.	.	139	194	0.716495	24	46	0.521739	613	986	0.621704	0.0139613	0.0140967
rs4660232	chr1	42769359	G	A	C1orf50	intronic	.	.	.	139	194	0.716495	24	46	0.521739	614	986	0.622718	0.0139613	0.0140996
rs2760074	chr1	42771951	C	T	C1orf50	intronic	.	.	.	139	194	0.716495	24	46	0.521739	613	986	0.621704	0.0139613	0.0140967
rs2760075	chr1	42773724	G	A	C1orf50	intronic	.	.	.	139	194	0.716495	24	46	0.521739	613	986	0.621704	0.0139613	0.0140967
rs1570431	chr1	42779653	A	G	LOC105378683	ncRNA_intronic	.	.	.	139	194	0.716495	24	46	0.521739	612	986	0.62069	0.0139613	0.0113669
rs1570433	chr1	42779865	C	T	LOC105378683	ncRNA_intronic	.	.	.	139	194	0.716495	24	46	0.521739	612	986	0.62069	0.0139613	0.0113669
rs2760076	chr1	42781521	T	C	LOC105378683	ncRNA_intronic	.	.	.	139	194	0.716495	25	46	0.543478	622	986	0.630832	0.0335062	0.0264957
rs2816596	chr1	42782638	A	G	LOC105378683	ncRNA_intronic	.	.	.	139	194	0.716495	24	46	0.521739	613	986	0.621704	0.0139613	0.0140967
rs2816597	chr1	42784154	T	C	LOC105378683	ncRNA_intronic	.	.	.	139	194	0.716495	24	46	0.521739	613	986	0.621704	0.0139613	0.0140967
rs2760077	chr1	42786520	A	G	TMEM269	intronic	.	.	.	139	194	0.716495	24	46	0.521739	611	986	0.619675	0.0139613	0.0113063
rs2014272	chr1	42788582	G	T	TMEM269	intronic	.	.	.	139	194	0.716495	24	46	0.521739	611	986	0.619675	0.0139613	0.0113063
rs2760078	chr1	42791468	G	A	TMEM269	intronic	.	.	.	139	194	0.716495	24	46	0.521739	610	986	0.618661	0.0139613	0.0113043
rs2760079	chr1	42795044	G	A	TMEM269	intronic	.	.	.	194	194	1	42	46	0.913043	965	986	0.978702	0.00121048	0.0357819
rs2760081	chr1	42797002	A	G	TMEM269	intronic	.	.	.	138	194	0.71134	24	46	0.521739	613	986	0.621704	0.0219259	0.0179489
rs2816601	chr1	42801830	G	T	TMEM269;SVBP	intergenic	.	.	.	138	194	0.71134	24	46	0.521739	613	986	0.621704	0.0219259	0.0179489
rs2760084	chr1	42802143	C	T	TMEM269;SVBP	intergenic	.	.	.	138	194	0.71134	24	46	0.521739	613	986	0.621704	0.0219259	0.0179489
rs323718	chr1	42809885	A	T	SVBP	intronic	.	.	.	138	194	0.71134	24	46	0.521739	612	986	0.62069	0.0219259	0.0178517
rs323717	chr1	42810303	G	A	SVBP	intronic	.	.	.	136	194	0.701031	24	46	0.521739	606	986	0.614604	0.0242409	0.0229738
rs323716	chr1	42811641	T	C	SVBP	intronic	.	.	.	137	194	0.706186	24	46	0.521739	616	986	0.624746	0.0227822	0.0335267
rs323714	chr1	42813423	T	C	SVBP	intronic	.	.	.	137	194	0.706186	24	46	0.521739	614	986	0.622718	0.0227822	0.0276407
rs13374373	chr1	42817988	G	A	ERMAP	intronic	.	.	.	57	194	0.293814	22	46	0.478261	376	986	0.381339	0.0227822	0.0224291
rs6658712	chr1	42819873	C	T	ERMAP	intronic	.	.	.	58	194	0.298969	22	46	0.478261	384	986	0.389452	0.0242409	0.0185442
rs12065700	chr1	42820716	T	C	ERMAP	intronic	.	.	.	57	194	0.293814	22	46	0.478261	376	986	0.381339	0.0227822	0.0224291
rs13374802	chr1	42822223	G	A	ERMAP	intronic	.	.	.	58	194	0.298969	22	46	0.478261	384	986	0.389452	0.0242409	0.0185442
rs6658001	chr1	42827135	G	A	ERMAP	intronic	.	.	.	57	194	0.293814	22	46	0.478261	377	986	0.382353	0.0227822	0.0223982
rs11580112	chr1	42832396	T	C	ERMAP	intronic	.	.	.	74	194	0.381443	25	46	0.543478	489	986	0.495943	0.0477236	0.00361833
rs10890225	chr1	42913437	T	C	LOC339539;SLC2A1	intergenic	.	.	.	72	194	0.371134	20	34	0.588235	603	986	0.611562	0.0225704	2.50742e-06
rs12735957	chr1	42987351	G	A	SLC2A1-AS1;FAM183A	intergenic	.	.	.	86	178	0.483146	26	36	0.722222	573	986	0.581136	0.0102597	0.0171118
.	chr1	43186610	CAAAAAAA	C	.	.	.	.	.	15	186	0.0806452	6	26	0.230769	555	986	0.56288	0.0283321	3.01469e-06
rs56783996	chr1	43200499	G	A	CFAP57	intronic	.	.	.	5	188	0.0265957	9	46	0.195652	66	986	0.0669371	0.000198863	0.0301334
rs6143204	chr1	43308457	A	AGGGATTGGGGACTCAGGTTTGGGTACCAGGACAGTGGAGTGG	TIE1	intronic	.	.	.	7	192	0.0364583	24	38	0.631579	561	986	0.568966	8.06634e-07	2.86127e-06
rs2842186	chr1	43569422	A	G	PTPRF	intronic	.	.	.	36	194	0.185567	15	46	0.326087	250	986	0.25355	0.0451127	0.0440241
rs10789436	chr1	43575295	T	G	PTPRF	intronic	.	.	.	160	194	0.824742	31	46	0.673913	743	986	0.75355	0.0399859	0.0331209
rs663618	chr1	43577434	T	C	PTPRF	intronic	.	.	.	160	194	0.824742	31	46	0.673913	743	986	0.75355	0.0399859	0.0331209
rs2004899	chr1	43579794	A	G	PTPRF	intronic	.	.	.	160	194	0.824742	31	46	0.673913	742	986	0.752535	0.0399859	0.033058
rs3838475	chr1	43582576	C	CG	PTPRF	intronic	.	.	.	160	194	0.824742	31	46	0.673913	743	986	0.75355	0.0399859	0.0331209
rs3791137	chr1	43584333	G	A	PTPRF	intronic	.	.	.	160	194	0.824742	31	46	0.673913	742	986	0.752535	0.0399859	0.033058
rs3791138	chr1	43584356	A	C	PTPRF	intronic	.	.	.	160	194	0.824742	31	46	0.673913	742	986	0.752535	0.0399859	0.033058
rs3828150	chr1	43585185	T	C	PTPRF	intronic	.	.	.	160	194	0.824742	31	46	0.673913	743	986	0.75355	0.0399859	0.0331209
rs10890261	chr1	43586706	T	G	PTPRF	intronic	.	.	.	160	194	0.824742	31	46	0.673913	742	986	0.752535	0.0399859	0.033058
rs573350	chr1	43592279	T	C	PTPRF	intronic	.	.	.	160	194	0.824742	31	46	0.673913	741	986	0.751521	0.0399859	0.0331571
rs674725	chr1	43596124	C	T	PTPRF	intronic	.	.	.	160	194	0.824742	31	46	0.673913	743	986	0.75355	0.0399859	0.0331209
rs631248	chr1	43605550	G	A	PTPRF	exonic	synonymous SNV	.	.	160	194	0.824742	31	46	0.673913	729	986	0.739351	0.0399859	0.010787
rs539096	chr1	43606749	A	G	PTPRF	intronic	.	.	.	159	194	0.819588	31	46	0.673913	734	986	0.744422	0.0419421	0.0278087
rs519669	chr1	43609834	G	C	PTPRF	intronic	.	.	.	160	194	0.824742	31	46	0.673913	734	986	0.744422	0.0399859	0.0170962
rs588657	chr1	43614741	T	C	PTPRF	intronic	.	.	.	157	194	0.809278	30	46	0.652174	702	986	0.711968	0.0289303	0.00475275
rs34004799	chr1	43614872	A	AT	PTPRF	intronic	.	.	.	157	194	0.809278	30	46	0.652174	708	986	0.718053	0.0289303	0.00780021
rs513373	chr1	43615718	T	C	PTPRF	intronic	.	.	.	157	194	0.809278	30	46	0.652174	709	986	0.719067	0.0289303	0.00980124
rs516790	chr1	43616041	T	G	PTPRF	intronic	.	.	.	157	194	0.809278	30	46	0.652174	709	986	0.719067	0.0289303	0.00980124
rs516921	chr1	43616091	T	G	PTPRF	intronic	.	.	.	165	194	0.850515	30	46	0.652174	757	986	0.767748	0.0053072	0.0102263
rs517849	chr1	43616202	A	C	PTPRF	intronic	.	.	.	157	194	0.809278	30	46	0.652174	708	986	0.718053	0.0289303	0.00780021
rs667676	chr1	43616545	G	A	PTPRF	intronic	.	.	.	158	194	0.814433	30	46	0.652174	708	986	0.718053	0.0269926	0.00573176
rs571862	chr1	43617439	C	T	PTPRF	intronic	.	.	.	157	194	0.809278	30	46	0.652174	708	986	0.718053	0.0289303	0.00780021
rs641365	chr1	43617836	T	C	PTPRF	exonic	synonymous SNV	.	.	157	194	0.809278	30	46	0.652174	707	986	0.717039	0.0289303	0.00773064
rs641351	chr1	43617848	G	A	PTPRF	exonic	synonymous SNV	.	.	157	194	0.809278	30	46	0.652174	707	986	0.717039	0.0289303	0.00773064
rs1143701	chr1	43619068	C	T	PTPRF	exonic	synonymous SNV	.	.	157	194	0.809278	30	46	0.652174	708	986	0.718053	0.0289303	0.00780021
rs568639	chr1	43620409	T	C	PTPRF	intronic	.	.	.	157	194	0.809278	30	46	0.652174	709	986	0.719067	0.0289303	0.00980124
rs643445	chr1	43623961	A	G	PTPRF	downstream	.	.	.	157	194	0.809278	30	46	0.652174	708	986	0.718053	0.0289303	0.00780021
rs559575	chr1	43624269	A	G	PTPRF	downstream	.	.	.	157	194	0.809278	30	46	0.652174	708	986	0.718053	0.0289303	0.00780021
rs531459	chr1	43625004	T	C	PTPRF;KDM4A	intergenic	.	.	.	157	194	0.809278	30	46	0.652174	708	986	0.718053	0.0289303	0.00780021
rs628342	chr1	43625065	C	T	PTPRF;KDM4A	intergenic	.	.	.	157	194	0.809278	30	46	0.652174	708	986	0.718053	0.0289303	0.00780021
rs2970609	chr1	43631843	C	G	PTPRF;KDM4A	intergenic	.	.	.	157	194	0.809278	30	46	0.652174	708	986	0.718053	0.0289303	0.00780021
rs56201009	chr1	43633075	A	G	PTPRF;KDM4A	intergenic	.	.	.	156	194	0.804124	30	46	0.652174	711	986	0.721095	0.0317791	0.0163273
rs386366821	chr1	43633233	G	GAAA	PTPRF;KDM4A	intergenic	.	.	.	157	194	0.809278	30	46	0.652174	708	986	0.718053	0.0289303	0.00780021
rs585711	chr1	43634192	G	T	PTPRF;KDM4A	intergenic	.	.	.	157	194	0.809278	30	46	0.652174	708	986	0.718053	0.0289303	0.00780021
rs585652	chr1	43634239	T	C	PTPRF;KDM4A	intergenic	.	.	.	157	194	0.809278	30	46	0.652174	708	986	0.718053	0.0289303	0.00780021
rs664728	chr1	43636043	A	T	PTPRF;KDM4A	intergenic	.	.	.	157	194	0.809278	30	46	0.652174	708	986	0.718053	0.0289303	0.00780021
rs664336	chr1	43636129	A	G	PTPRF;KDM4A	intergenic	.	.	.	157	194	0.809278	30	46	0.652174	708	986	0.718053	0.0289303	0.00780021
rs530201	chr1	43636586	T	C	PTPRF;KDM4A	intergenic	.	.	.	157	194	0.809278	30	46	0.652174	708	986	0.718053	0.0289303	0.00780021
rs2970606	chr1	43637827	A	G	PTPRF;KDM4A	intergenic	.	.	.	157	194	0.809278	30	46	0.652174	705	986	0.71501	0.0289303	0.00610439
rs564318	chr1	43638043	G	A	PTPRF;KDM4A	intergenic	.	.	.	157	194	0.809278	30	46	0.652174	705	986	0.71501	0.0289303	0.00610439
rs12080079	chr1	43638903	G	T	PTPRF;KDM4A	intergenic	.	.	.	157	194	0.809278	30	46	0.652174	705	986	0.71501	0.0289303	0.00610439
rs486883	chr1	43639333	C	T	PTPRF;KDM4A	intergenic	.	.	.	157	194	0.809278	30	46	0.652174	705	986	0.71501	0.0289303	0.00610439
rs649504	chr1	43640277	T	C	PTPRF;KDM4A	intergenic	.	.	.	157	194	0.809278	30	46	0.652174	705	986	0.71501	0.0289303	0.00610439
rs574736	chr1	43640595	C	T	PTPRF;KDM4A	intergenic	.	.	.	157	194	0.809278	30	46	0.652174	705	986	0.71501	0.0289303	0.00610439
rs636547	chr1	43640845	C	A	PTPRF;KDM4A	intergenic	.	.	.	157	194	0.809278	30	46	0.652174	705	986	0.71501	0.0289303	0.00610439
rs581005	chr1	43641315	G	T	PTPRF;KDM4A	intergenic	.	.	.	157	194	0.809278	30	46	0.652174	705	986	0.71501	0.0289303	0.00610439
rs6429630	chr1	43642106	T	C	PTPRF;KDM4A	intergenic	.	.	.	157	194	0.809278	29	44	0.659091	704	986	0.713996	0.0419775	0.00605023
rs694197	chr1	43642285	C	T	PTPRF;KDM4A	intergenic	.	.	.	157	194	0.809278	30	46	0.652174	704	986	0.713996	0.0289303	0.00605023
rs483679	chr1	43642448	T	A	PTPRF;KDM4A	intergenic	.	.	.	157	194	0.809278	30	46	0.652174	704	986	0.713996	0.0289303	0.00605023
rs594293	chr1	43643528	A	G	PTPRF;KDM4A	intergenic	.	.	.	157	194	0.809278	30	46	0.652174	704	986	0.713996	0.0289303	0.00605023
rs541550	chr1	43644145	G	T	PTPRF;KDM4A	intergenic	.	.	.	156	194	0.804124	27	42	0.642857	663	986	0.672414	0.0394902	0.000232081
rs609171	chr1	43644545	A	C	PTPRF;KDM4A	intergenic	.	.	.	157	194	0.809278	30	46	0.652174	705	986	0.71501	0.0289303	0.00610439
rs620851	chr1	43644818	A	G	PTPRF;KDM4A	intergenic	.	.	.	157	194	0.809278	30	46	0.652174	704	986	0.713996	0.0289303	0.00605023
rs623965	chr1	43645516	A	G	PTPRF;KDM4A	intergenic	.	.	.	157	194	0.809278	30	46	0.652174	704	986	0.713996	0.0289303	0.00605023
rs72883034	chr1	43646708	T	C	PTPRF;KDM4A	intergenic	.	.	.	157	194	0.809278	30	46	0.652174	704	986	0.713996	0.0289303	0.00605023
rs602753	chr1	43647485	G	A	PTPRF;KDM4A	intergenic	.	.	.	157	194	0.809278	28	44	0.636364	705	986	0.71501	0.0165641	0.00610439
rs1314923	chr1	43647770	T	C	PTPRF;KDM4A	intergenic	.	.	.	157	194	0.809278	30	46	0.652174	705	986	0.71501	0.0289303	0.00610439
rs617521	chr1	43648528	G	T	PTPRF;KDM4A	intergenic	.	.	.	157	194	0.809278	30	46	0.652174	705	986	0.71501	0.0289303	0.00610439
rs513862	chr1	43648734	A	T	PTPRF;KDM4A	intergenic	.	.	.	157	194	0.809278	30	46	0.652174	705	986	0.71501	0.0289303	0.00610439
.	chr1	43648990	AT	A	.	.	.	.	.	157	194	0.809278	30	46	0.652174	705	986	0.71501	0.0289303	0.00610439
rs519357	chr1	43649351	A	G	KDM4A	upstream	.	.	.	157	194	0.809278	30	46	0.652174	705	986	0.71501	0.0289303	0.00610439
rs631758	chr1	43649383	A	C	KDM4A	upstream	.	.	.	157	194	0.809278	30	46	0.652174	705	986	0.71501	0.0289303	0.00610439
rs559481	chr1	43658195	A	G	KDM4A	intronic	.	.	.	165	194	0.850515	30	42	0.714286	757	986	0.767748	0.0435416	0.0102263
rs1973512	chr1	43662376	A	G	KDM4A	intronic	.	.	.	157	194	0.809278	30	46	0.652174	705	986	0.71501	0.0289303	0.00610439
.	chr1	43703394	AT	A	.	.	.	.	.	26	194	0.134021	0	42	0	280	986	0.283976	0.00609635	6.27723e-06
rs917294	chr1	43783814	A	G	ST3GAL3	intronic	.	.	.	159	194	0.819588	31	46	0.673913	738	986	0.748479	0.0419421	0.0344886
rs37465	chr1	43817600	T	C	ST3GAL3	intronic	.	.	.	4	40	0.1	11	26	0.423077	473	986	0.479716	0.00541655	8.53394e-07
rs37452	chr1	43831901	A	C	ST3GAL3	intronic	.	.	.	155	194	0.798969	30	46	0.652174	676	986	0.685598	0.0494538	0.0014128
rs3011217	chr1	43837594	A	G	ST3GAL3	intronic	.	.	.	155	194	0.798969	30	46	0.652174	676	986	0.685598	0.0494538	0.0014128
[truncated: 117,169 more rows]
