# Supplementary material for: Genome diversity in Ukraine
Source: Gigascience. 2021 Jan 13;10(1):giaa159. doi: 10.1093/gigascience/giaa159 (PMC7804371; doi:10.1093/gigascience/giaa159)
Supplement: giaa159_Supplemental_Files [file giaa159_supplemental_files.zip › Table S6_all_differentiative.xlsx]

## Sheet: diff_stats_all
ID	Chr	Position	Ref	Alt	Gene	Region	Type	Associated medical condition	Clinvar Classification	Ukr_altFreq	Rus_altFreq	1000g_eur_altFreq	FET vs. EUR (p-value)	FET vs. RUS (p-value)
rs77526109	chr1	46314335	C	A	UQCRH	intronic	.	.	.	0.1804	0.0833333	0.1173	0.0197019	0.0444512
rs12044513	chr1	46397530	G	A	FAAH	intronic	.	.	.	0.2062	0.0833333	0.1143	0.000714211	0.0140003
rs79184752	chr1	46477474	G	A	LINC01398;DMBX1	intergenic	.	.	.	0.1701	0.280488	0.1143	0.0337168	0.0487696
rs746879	chr1	46516637	T	C	DMBX1	downstream	.	.	.	0.02577	0.136364	0.0606	0.0457475	0.00646023
rs33998070	chr1	46532413	G	C	TMEM275	UTR3	.	.	.	0.5361	0.392857	0.4563	0.0377194	0.0363549
rs2404609	chr1	46536541	G	A	TMEM275;MKNK1-AS1	intergenic	.	.	.	0.5361	0.392857	0.4543	0.0372899	0.0363549
rs12736095	chr1	46541176	G	A	MKNK1-AS1	ncRNA_intronic	.	.	.	0.5361	0.392857	0.4533	0.0310751	0.0363549
rs12567025	chr1	47187200	T	C	PDZK1IP1	intronic	.	.	.	0.04639	0.333333	0.2187	2.51759e-06	3.12788e-07
rs12122537	chr1	47418910	A	G	LINC01389	ncRNA_intronic	.	.	.	0.2474	0.369048	0.3569	0.00266861	0.0434703
rs12125594	chr1	47421129	T	G	LINC01389	ncRNA_intronic	.	.	.	0.2474	0.369048	0.3569	0.00266861	0.0434703
rs12758902	chr1	47421513	G	C	LINC01389	ncRNA_intronic	.	.	.	0.2474	0.369048	0.3569	0.00266861	0.0434703
rs7525184	chr1	47425689	C	T	LINC01389	ncRNA_intronic	.	.	.	0.2474	0.369048	0.3569	0.00266861	0.0434703
rs2405916	chr1	47428282	G	C	LINC01389	ncRNA_intronic	.	.	.	0.2474	0.369048	0.3569	0.00266861	0.0434703
rs2405915	chr1	47428903	C	T	LINC01389	ncRNA_intronic	.	.	.	0.2474	0.369048	0.3569	0.00266861	0.0434703
rs12727576	chr1	47430100	C	G	LINC01389	ncRNA_intronic	.	.	.	0.2371	0.369048	0.3539	0.00147267	0.0287279
rs7552140	chr1	47445039	C	T	FOXD2;TRABD2B	intergenic	.	.	.	0.6546	0.52381	0.5487	0.005296	0.04461
rs557851	chr1	47453170	A	G	FOXD2;TRABD2B	intergenic	.	.	.	0.3093	0.452381	0.4245	0.00227857	0.0284527
rs1680020	chr1	47453748	T	C	FOXD2;TRABD2B	intergenic	.	.	.	0.3093	0.440476	0.4225	0.00288668	0.0402456
rs71502303	chr1	47454527	G	T	FOXD2;TRABD2B	intergenic	.	.	.	0.1856	0.309524	0.2773	0.00682999	0.0280174
rs10218615	chr1	47457306	C	G	FOXD2;TRABD2B	intergenic	.	.	.	0.1856	0.309524	0.2773	0.00682999	0.0280174
rs497606	chr1	47458603	C	T	FOXD2;TRABD2B	intergenic	.	.	.	0.2371	0.428571	0.3628	0.000499044	0.00165762
rs527551	chr1	47460641	T	C	FOXD2;TRABD2B	intergenic	.	.	.	0.3144	0.452381	0.4264	0.00298207	0.029899
rs580977	chr1	47462212	G	C	FOXD2;TRABD2B	intergenic	.	.	.	0.232	0.428571	0.3638	0.00026582	0.00146043
rs11588964	chr1	47462423	T	C	FOXD2;TRABD2B	intergenic	.	.	.	0.1856	0.309524	0.2783	0.00684598	0.0280174
rs524158	chr1	47467422	G	T	FOXD2;TRABD2B	intergenic	.	.	.	0.3144	0.452381	0.4274	0.00295549	0.029899
rs2098	chr1	47467566	G	T	FOXD2;TRABD2B	intergenic	.	.	.	0.1856	0.309524	0.2773	0.00682999	0.0280174
rs2097	chr1	47467691	G	A	FOXD2;TRABD2B	intergenic	.	.	.	0.1856	0.309524	0.2783	0.00684598	0.0280174
rs538286	chr1	47469757	T	C	FOXD2;TRABD2B	intergenic	.	.	.	0.3144	0.452381	0.4284	0.00293649	0.029899
rs505399	chr1	47471024	T	C	FOXD2;TRABD2B	intergenic	.	.	.	0.3144	0.452381	0.4284	0.00293649	0.029899
rs7514213	chr1	47471860	C	T	FOXD2;TRABD2B	intergenic	.	.	.	0.1856	0.309524	0.2783	0.00684598	0.0280174
rs10789509	chr1	47472457	T	C	FOXD2;TRABD2B	intergenic	.	.	.	0.1856	0.309524	0.2793	0.00537765	0.0280174
rs11211537	chr1	47473369	C	G	FOXD2;TRABD2B	intergenic	.	.	.	0.1856	0.309524	0.2793	0.00537765	0.0280174
rs12734003	chr1	47536424	C	G	FOXD2;TRABD2B	intergenic	.	.	.	0.5	0.642857	0.6064	0.00606175	0.0356902
rs11211588	chr1	47683187	A	T	FOXD2;TRABD2B	intergenic	.	.	.	0.5515	0.404762	0.6372	0.0258403	0.0268818
rs1249089	chr1	47684637	T	C	FOXD2;TRABD2B	intergenic	.	.	.	0.4485	0.595238	0.3628	0.0258403	0.0268818
rs114282973	chr1	47700815	C	T	FOXD2;TRABD2B	intergenic	.	.	.	0.1289	0.238095	0.0537	0.000374813	0.0324639
rs72690352	chr1	47720219	T	A	FOXD2;TRABD2B	intergenic	.	.	.	0.1753	0.0595238	0.1193	0.0364676	0.0134203
rs35834606	chr1	47767433	A	G	TRABD2B	intronic	.	.	.	0.1959	0.0714286	0.1183	0.00391446	0.0113759
rs3850880	chr1	47767721	G	C	TRABD2B	intronic	.	.	.	0.634	0.47619	0.5338	0.0106652	0.0169993
rs12409901	chr1	47874318	T	C	TRABD2B	intronic	.	.	.	0.201	0.357143	0.327	0.000334109	0.00675142
rs570032	chr1	48076424	G	A	TRABD2B;SKINT1L	intergenic	.	.	.	0.5052	0.654762	0.6103	0.0060582	0.0255545
rs540529	chr1	48076489	C	G	TRABD2B;SKINT1L	intergenic	.	.	.	0.5052	0.654762	0.6133	0.00470586	0.0255545
rs592072	chr1	48077486	C	T	TRABD2B;SKINT1L	intergenic	.	.	.	0.5722	0.77381	0.666	0.0120953	0.00172476
rs520072	chr1	48078417	C	T	TRABD2B;SKINT1L	intergenic	.	.	.	0.5361	0.702381	0.6203	0.0272166	0.0116301
rs653364	chr1	48079665	C	G	TRABD2B;SKINT1L	intergenic	.	.	.	0.5464	0.702381	0.6332	0.0214226	0.0168013
rs638965	chr1	48080523	T	C	TRABD2B;SKINT1L	intergenic	.	.	.	0.5412	0.702381	0.6223	0.0332112	0.0165522
rs638362	chr1	48080706	T	C	TRABD2B;SKINT1L	intergenic	.	.	.	0.5722	0.75	0.6581	0.0240789	0.00477273
rs638354	chr1	48080707	T	C	TRABD2B;SKINT1L	intergenic	.	.	.	0.5722	0.75	0.6581	0.0240789	0.00477273
rs473644	chr1	48081794	G	C	TRABD2B;SKINT1L	intergenic	.	.	.	0.5722	0.77381	0.665	0.0123808	0.00172476
rs531932	chr1	48083560	A	G	TRABD2B;SKINT1L	intergenic	.	.	.	0.5567	0.75	0.6501	0.013039	0.00301438
rs17428691	chr1	48101445	G	A	SKINT1L	downstream	.	.	.	0.1701	0.0595238	0.1143	0.0337168	0.0132475
rs17468958	chr1	48101790	G	C	SKINT1L	ncRNA_exonic	.	.	.	0.1701	0.0595238	0.1123	0.0243658	0.0132475
rs72694368	chr1	48123707	A	G	SKINT1L	ncRNA_intronic	.	.	.	0.1804	0.0595238	0.1203	0.0281816	0.00855818
rs214179	chr1	48137366	C	G	SKINT1L	ncRNA_intronic	.	.	.	0.2938	0.464286	0.505	2.26736e-06	0.00880612
rs11205444	chr1	48139025	G	A	SKINT1L	ncRNA_intronic	.	.	.	0.09794	0.202381	0.1521	0.0490321	0.020564
rs12130469	chr1	48142214	G	A	SKINT1L	ncRNA_intronic	.	.	.	0.09794	0.202381	0.1521	0.0490321	0.020564
rs12566599	chr1	48143058	T	A	SKINT1L	ncRNA_intronic	.	.	.	0.09794	0.202381	0.1521	0.0490321	0.020564
rs12118572	chr1	48144878	C	A	SKINT1L	ncRNA_intronic	.	.	.	0.09794	0.202381	0.1521	0.0490321	0.020564
rs72694375	chr1	48148241	G	A	SKINT1L	ncRNA_intronic	.	.	.	0.1753	0.0595238	0.1213	0.0497366	0.0134203
rs12132019	chr1	48190859	A	G	SKINT1L;SLC5A9	intergenic	.	.	.	0.09794	0.202381	0.1541	0.0390544	0.020564
rs72694399	chr1	48199710	G	C	SKINT1L;SLC5A9	intergenic	.	.	.	0.09794	0.202381	0.1541	0.0390544	0.020564
rs75314578	chr1	48199711	A	T	SKINT1L;SLC5A9	intergenic	.	.	.	0.09794	0.202381	0.1541	0.0390544	0.020564
rs2798127	chr1	48485705	T	A	SPATA6;AGBL4	intergenic	.	.	.	0.2371	0.119048	0.169	0.0265574	0.0235849
rs4926733	chr1	48503918	A	G	SPATA6;AGBL4	intergenic	.	.	.	0.8196	0.916667	0.8817	0.0201292	0.0444512
rs61143005	chr1	48550324	C	T	AGBL4	intronic	.	.	.	0.01546	0.125	0.0746	0.000977447	0.00437329
rs72679366	chr1	48551741	A	G	AGBL4	intronic	.	.	.	0.01546	0.125	0.0746	0.000977447	0.00437329
rs67696369	chr1	48553292	T	C	AGBL4	intronic	.	.	.	0.01546	0.125	0.0746	0.000977447	0.00437329
rs56068126	chr1	48555151	T	C	AGBL4	intronic	.	.	.	0.01546	0.125	0.0746	0.000977447	0.00437329
rs55933896	chr1	48555350	A	G	AGBL4	intronic	.	.	.	0.01546	0.125	0.0746	0.000977447	0.00437329
rs67281393	chr1	48557142	G	A	AGBL4	intronic	.	.	.	0.01546	0.125	0.0736	0.000954759	0.00437329
rs66545619	chr1	48561702	A	G	AGBL4	intronic	.	.	.	0.01546	0.125	0.0736	0.000954759	0.00437329
rs17364614	chr1	48570431	G	A	AGBL4	intronic	.	.	.	0.02577	0.130952	0.0775	0.00642999	0.00121642
rs17373183	chr1	48571545	C	T	AGBL4	intronic	.	.	.	0.02577	0.130952	0.0785	0.00652435	0.00121642
rs72679370	chr1	48573917	A	T	AGBL4	intronic	.	.	.	0.01031	0.075	0.0626	0.00120267	0.0363102
rs72679388	chr1	48594859	G	A	AGBL4	intronic	.	.	.	0.08763	0.190476	0.17	0.00307772	0.0247152
rs12127450	chr1	48601342	T	C	AGBL4	intronic	.	.	.	0.09278	0.202381	0.17	0.00611504	0.0171663
rs537560515	chr1	48953576	T	C	AGBL4	intronic	.	.	.	0.01031	0.075	0.001	0.0449982	0.0363102
rs534642364	chr1	49678858	T	G	AGBL4	intronic	.	.	.	0.01031	0.075	0.001	0.0449982	0.0363102
rs2134456	chr1	50337914	G	T	ELAVL4;DMRTA2	intergenic	.	.	.	0.3711	0.511905	0.4732	0.00860971	0.0339516
rs12089414	chr1	50339096	G	A	ELAVL4;DMRTA2	intergenic	.	.	.	0.3711	0.511905	0.4751	0.00693645	0.0339516
rs11205708	chr1	50339980	G	T	ELAVL4;DMRTA2	intergenic	.	.	.	0.3711	0.511905	0.4751	0.00693645	0.0339516
rs1532738	chr1	50341757	G	T	ELAVL4;DMRTA2	intergenic	.	.	.	0.6289	0.488095	0.5249	0.00693645	0.0339516
rs17386024	chr1	50342532	G	A	ELAVL4;DMRTA2	intergenic	.	.	.	0.3711	0.511905	0.4732	0.00860971	0.0339516
rs11205709	chr1	50343622	G	C	ELAVL4;DMRTA2	intergenic	.	.	.	0.6289	0.488095	0.5249	0.00693645	0.0339516
rs1393635	chr1	50346167	G	T	ELAVL4;DMRTA2	intergenic	.	.	.	0.6289	0.488095	0.5239	0.00688446	0.0339516
rs1393634	chr1	50346233	T	C	ELAVL4;DMRTA2	intergenic	.	.	.	0.6289	0.488095	0.5239	0.00688446	0.0339516
rs7518971	chr1	50346614	G	A	ELAVL4;DMRTA2	intergenic	.	.	.	0.3711	0.511905	0.4742	0.00859715	0.0339516
rs9436450	chr1	50347721	A	T	ELAVL4;DMRTA2	intergenic	.	.	.	0.6289	0.488095	0.5229	0.00684579	0.0339516
rs2884049	chr1	50347761	G	A	ELAVL4;DMRTA2	intergenic	.	.	.	0.3711	0.511905	0.4751	0.00693645	0.0339516
rs1393632	chr1	50348343	C	T	ELAVL4;DMRTA2	intergenic	.	.	.	0.6289	0.488095	0.5229	0.00684579	0.0339516
rs61784245	chr1	50348436	G	C	ELAVL4;DMRTA2	intergenic	.	.	.	0.3711	0.511905	0.4751	0.00693645	0.0339516
rs61784246	chr1	50348440	C	A	ELAVL4;DMRTA2	intergenic	.	.	.	0.3711	0.511905	0.4751	0.00693645	0.0339516
rs1110220	chr1	50349725	A	G	ELAVL4;DMRTA2	intergenic	.	.	.	0.3711	0.511905	0.4751	0.00693645	0.0339516
rs1109337	chr1	50350718	G	A	ELAVL4;DMRTA2	intergenic	.	.	.	0.3711	0.511905	0.4751	0.00693645	0.0339516
rs1109338	chr1	50350812	C	T	ELAVL4;DMRTA2	intergenic	.	.	.	0.3711	0.511905	0.4751	0.00693645	0.0339516
rs2005544	chr1	50350904	T	C	ELAVL4;DMRTA2	intergenic	.	.	.	0.3763	0.511905	0.4761	0.0108163	0.0466293
rs2356870	chr1	50351305	T	C	ELAVL4;DMRTA2	intergenic	.	.	.	0.3711	0.511905	0.4761	0.00688446	0.0339516
rs2356871	chr1	50351307	T	C	ELAVL4;DMRTA2	intergenic	.	.	.	0.3711	0.511905	0.4761	0.00688446	0.0339516
rs113640950	chr1	50351313	C	G	ELAVL4;DMRTA2	intergenic	.	.	.	0.3711	0.511905	0.4761	0.00688446	0.0339516
rs1109340	chr1	50351847	A	G	ELAVL4;DMRTA2	intergenic	.	.	.	0.3711	0.511905	0.4751	0.00693645	0.0339516
rs17386190	chr1	50352280	T	C	ELAVL4;DMRTA2	intergenic	.	.	.	0.3711	0.511905	0.4751	0.00693645	0.0339516
rs57062342	chr1	50352369	A	G	ELAVL4;DMRTA2	intergenic	.	.	.	0.3711	0.511905	0.4751	0.00693645	0.0339516
rs1875641	chr1	50352415	G	A	ELAVL4;DMRTA2	intergenic	.	.	.	0.6289	0.488095	0.5229	0.00684579	0.0339516
rs4301669	chr1	50353413	A	G	ELAVL4;DMRTA2	intergenic	.	.	.	0.3711	0.511905	0.4761	0.00688446	0.0339516
rs11804849	chr1	50353440	C	G	ELAVL4;DMRTA2	intergenic	.	.	.	0.3711	0.5	0.4761	0.00688446	0.0476532
rs11811316	chr1	50353873	G	A	ELAVL4;DMRTA2	intergenic	.	.	.	0.3711	0.511905	0.4751	0.00693645	0.0339516
rs11205714	chr1	50354749	A	T	ELAVL4;DMRTA2	intergenic	.	.	.	0.3711	0.511905	0.4751	0.00693645	0.0339516
rs35063572	chr1	50354852	G	A	ELAVL4;DMRTA2	intergenic	.	.	.	0.3711	0.511905	0.4751	0.00693645	0.0339516
rs12569137	chr1	50354889	G	A	ELAVL4;DMRTA2	intergenic	.	.	.	0.3711	0.511905	0.4751	0.00693645	0.0339516
rs12569139	chr1	50354951	G	A	ELAVL4;DMRTA2	intergenic	.	.	.	0.3711	0.511905	0.4751	0.00693645	0.0339516
rs61780657	chr1	50355631	C	T	ELAVL4;DMRTA2	intergenic	.	.	.	0.3711	0.511905	0.4742	0.00859715	0.0339516
rs59559528	chr1	50355710	G	A	ELAVL4;DMRTA2	intergenic	.	.	.	0.3711	0.511905	0.4742	0.00859715	0.0339516
rs58872976	chr1	50356075	G	C	ELAVL4;DMRTA2	intergenic	.	.	.	0.3711	0.511905	0.4742	0.00859715	0.0339516
rs1875640	chr1	50356214	C	G	ELAVL4;DMRTA2	intergenic	.	.	.	0.3711	0.511905	0.4742	0.00859715	0.0339516
rs1875639	chr1	50356331	T	G	ELAVL4;DMRTA2	intergenic	.	.	.	0.3711	0.511905	0.4742	0.00859715	0.0339516
rs4082671	chr1	50356427	T	C	ELAVL4;DMRTA2	intergenic	.	.	.	0.3711	0.511905	0.4742	0.00859715	0.0339516
rs6680349	chr1	50356692	G	A	ELAVL4;DMRTA2	intergenic	.	.	.	0.3711	0.511905	0.4742	0.00859715	0.0339516
rs3862267	chr1	50356893	T	C	ELAVL4;DMRTA2	intergenic	.	.	.	0.3711	0.511905	0.4742	0.00859715	0.0339516
rs3897206	chr1	50357048	T	C	ELAVL4;DMRTA2	intergenic	.	.	.	0.3711	0.511905	0.4742	0.00859715	0.0339516
rs11576814	chr1	50357201	G	A	ELAVL4;DMRTA2	intergenic	.	.	.	0.3608	0.511905	0.4742	0.00331842	0.0236112
rs2653891	chr1	50357208	G	A	ELAVL4;DMRTA2	intergenic	.	.	.	0.6289	0.488095	0.5239	0.00688446	0.0339516
rs11577207	chr1	50357293	G	A	ELAVL4;DMRTA2	intergenic	.	.	.	0.3711	0.511905	0.4742	0.00859715	0.0339516
rs17382178	chr1	50357374	C	T	ELAVL4;DMRTA2	intergenic	.	.	.	0.3711	0.511905	0.4742	0.00859715	0.0339516
rs17382199	chr1	50357559	T	C	ELAVL4;DMRTA2	intergenic	.	.	.	0.3711	0.511905	0.4742	0.00859715	0.0339516
rs12034018	chr1	50382164	A	G	ELAVL4;DMRTA2	intergenic	.	.	.	0.5825	0.378049	0.4294	7.55693e-05	0.00236413
rs550873441	chr1	50925571	T	C	FAF1	intronic	.	.	.	0.02062	0.125	0.002	0.00672146	0.00858929
rs140827753	chr1	51022919	T	C	CDKN2C;MIR4421	intergenic	.	.	.	0.03093	0.0952381	0.004	0.00109609	0.0349065
rs3766794	chr1	53125791	G	A	SLC1A7	intronic	.	.	.	0.09794	0.309524	0.1531	0.04935	2.88762e-05
rs1679965	chr1	53127345	T	A	SLC1A7	intronic	.	.	.	0.4845	0.642857	0.5944	0.00493872	0.018367
rs946591	chr1	53128032	A	G	SLC1A7	intronic	.	.	.	0.4639	0.642857	0.5825	0.00240397	0.00874036
rs1679963	chr1	53128258	C	T	SLC1A7	intronic	.	.	.	0.4639	0.642857	0.5825	0.00240397	0.00874036
rs3766804	chr1	53128533	T	C	SLC1A7	intronic	.	.	.	0.2931	0.157895	0.3867	0.0136649	0.0265607
rs6688627	chr1	53131718	G	A	SLC1A7	intronic	.	.	.	0.4845	0.321429	0.3718	0.00339409	0.0125846
rs6688914	chr1	53131999	G	A	SLC1A7	intronic	.	.	.	0.4794	0.321429	0.3718	0.00445578	0.0175254
rs12076660	chr1	53132415	C	T	SLC1A7	intronic	.	.	.	0.4794	0.321429	0.3718	0.00445578	0.0175254
rs10888767	chr1	53132454	C	T	SLC1A7	intronic	.	.	.	0.4794	0.321429	0.3718	0.00445578	0.0175254
rs12057760	chr1	53133978	G	A	SLC1A7	intronic	.	.	.	0.4845	0.333333	0.3718	0.00339409	0.0250262
rs2404213	chr1	53168373	A	G	SLC1A7;CPT2	intergenic	.	.	.	0.6907	0.5	0.6034	0.0217948	0.00291735
rs185279935	chr1	53208475	A	G	CPT2	intronic	.	.	.	0.01031	0.1	0.001	0.0449982	0.00861951
rs503166	chr1	53553458	A	G	GLIS1	intronic	.	.	.	0.5155	0.654762	0.4006	0.00296301	0.035724
rs525568	chr1	53555471	G	A	GLIS1	intronic	.	.	.	0.5206	0.654762	0.3946	0.00100657	0.0481569
rs525626	chr1	53555493	A	G	GLIS1	intronic	.	.	.	0.5206	0.654762	0.3956	0.00102481	0.0481569
rs11206173	chr1	53560815	A	G	GLIS1	intronic	.	.	.	0.299	0.428571	0.2266	0.0298881	0.0393019
rs529674	chr1	53561207	T	C	GLIS1	intronic	.	.	.	0.299	0.428571	0.2286	0.0373514	0.0393019
rs522441	chr1	53561218	T	G	GLIS1	intronic	.	.	.	0.299	0.428571	0.2286	0.0373514	0.0393019
rs1949943	chr1	53569196	T	C	GLIS1	intronic	.	.	.	0.3351	0.47619	0.2594	0.0301461	0.0311492
rs192898540	chr1	53806782	C	T	NDC1	intronic	.	.	.	0.02577	0.159091	0.008	0.043952	0.0018137
rs182897315	chr1	53820120	T	C	NDC1	intronic	.	.	.	0.02577	0.159091	0.008	0.043952	0.0018137
rs11206224	chr1	53849251	A	C	NDC1;YIPF1	intergenic	.	.	.	0.3866	0.238095	0.3002	0.0198496	0.019134
rs75514548	chr1	53855340	G	A	YIPF1	intronic	.	.	.	0.04639	0.190476	0.0934	0.0289963	0.000335666
rs77313513	chr1	53893357	C	T	DIO1	upstream	.	.	.	0.04124	0.190476	0.0934	0.013514	0.000124891
rs6683426	chr1	54124515	T	C	TCEANC2;CDCP2	intergenic	.	.	.	0.1753	0.0595238	0.2674	0.00612084	0.0134203
rs3766436	chr1	54260760	A	G	SSBP3	intronic	.	.	.	0.4433	0.214286	0.2097	2.20764e-06	0.000260708
rs191991979	chr1	54370884	G	A	SSBP3	intronic	.	.	.	0.01546	0.113636	0.003	0.0491433	0.00635616
rs189874793	chr1	54473749	G	T	SSBP3;ACOT11	intergenic	.	.	.	0.01546	0.0714286	0.003	0.0491433	0.0242154
rs531104751	chr1	54475255	T	C	SSBP3;ACOT11	intergenic	.	.	.	0.01546	0.113636	0.001	0.00754413	0.00635616
rs3753014	chr1	54548922	G	C	ACOT11	intronic	.	.	.	0.08247	0.238095	0.1541	0.00836099	0.000761463
rs72901620	chr1	54551536	C	G	ACOT11	intronic	.	.	.	0.01031	0.113636	0.0437	0.0180481	0.00276888
rs72901621	chr1	54552063	C	T	ACOT11	intronic	.	.	.	0.01031	0.113636	0.0437	0.0180481	0.00276888
rs72901623	chr1	54553543	C	T	ACOT11	intronic	.	.	.	0.01031	0.113636	0.0477	0.0124298	0.00276888
rs12080685	chr1	54557779	G	A	ACOT11	intronic	.	.	.	0.01031	0.113636	0.0467	0.0123289	0.00276888
rs12090964	chr1	54558178	A	G	ACOT11	intronic	.	.	.	0.01031	0.113636	0.0467	0.0123289	0.00276888
rs72901628	chr1	54558803	C	G	ACOT11	intronic	.	.	.	0.01031	0.113636	0.0467	0.0123289	0.00276888
rs12061713	chr1	54559189	C	T	ACOT11	intronic	.	.	.	0.01031	0.0833333	0.0477	0.0124298	0.00390436
rs12061717	chr1	54559255	C	T	ACOT11	intronic	.	.	.	0.01031	0.113636	0.0467	0.0123289	0.00276888
rs683024	chr1	54588832	T	G	ACOT11	intronic	.	.	.	0.7732	0.583333	0.6849	0.0121554	0.00219214
rs12027962	chr1	54607723	G	A	ACOT11	intronic	.	.	.	0.2216	0.369048	0.3052	0.0180345	0.0123716
rs880755	chr1	54796493	C	T	TTC22	intronic	.	.	.	0.2887	0.428571	0.2177	0.0343424	0.026625
rs4927158	chr1	54815858	A	G	LEXM	intronic	.	.	.	0.7448	0.857143	0.6531	0.0144933	0.0411486
rs6700942	chr1	54818481	A	T	LEXM	intronic	.	.	.	0.7371	0.857143	0.6551	0.0227071	0.0294872
rs6688594	chr1	54818522	C	T	LEXM	intronic	.	.	.	0.7423	0.857143	0.6551	0.0178666	0.041085
rs588709	chr1	54818854	A	G	LEXM	intronic	.	.	.	0.2784	0.154762	0.3529	0.043015	0.0321659
rs137897500	chr1	54871301	A	G	DHCR24	intronic	.	.	.	0.03093	0.0952381	0.004	0.00109609	0.0349065
rs144123331	chr1	54919771	G	A	DHCR24;TMEM61	intergenic	.	.	.	0.02577	0.0952381	0.007	0.0249461	0.02491
rs11582713	chr1	54919913	C	T	DHCR24;TMEM61	intergenic	.	.	.	0.2268	0.107143	0.3121	0.0151526	0.0201256
rs553309404	chr1	54927103	A	G	DHCR24;TMEM61	intergenic	.	.	.	0.01031	0.0595238	0.001	0.0449982	0.028029
rs2114580	chr1	54928975	A	G	DHCR24;TMEM61	intergenic	.	.	.	0.6649	0.535714	0.7714	0.00164261	0.0440092
rs7522847	chr1	54929005	A	G	DHCR24;TMEM61	intergenic	.	.	.	0.6649	0.535714	0.7704	0.0022191	0.0440092
rs687489	chr1	54929384	A	G	DHCR24;TMEM61	intergenic	.	.	.	0.6649	0.535714	0.7714	0.00164261	0.0440092
rs688306	chr1	54929516	C	T	DHCR24;TMEM61	intergenic	.	.	.	0.6649	0.535714	0.7714	0.00164261	0.0440092
rs688814	chr1	54929666	G	T	DHCR24;TMEM61	intergenic	.	.	.	0.6649	0.535714	0.7714	0.00164261	0.0440092
rs593489	chr1	54930171	T	C	DHCR24;TMEM61	intergenic	.	.	.	0.6392	0.5	0.7187	0.0276327	0.0335933
rs656688	chr1	54930175	T	A	DHCR24;TMEM61	intergenic	.	.	.	0.6392	0.5	0.7187	0.0276327	0.0335933
rs670777	chr1	54931029	G	T	DHCR24;TMEM61	intergenic	.	.	.	0.6392	0.5	0.7187	0.0276327	0.0335933
rs602995	chr1	54931337	T	C	DHCR24;TMEM61	intergenic	.	.	.	0.6392	0.5	0.7187	0.0276327	0.0335933
rs10788991	chr1	54931396	G	C	DHCR24;TMEM61	intergenic	.	.	.	0.6392	0.5	0.7177	0.0278764	0.0335933
rs604778	chr1	54931733	T	C	DHCR24;TMEM61	intergenic	.	.	.	0.6392	0.5	0.7197	0.0223004	0.0335933
rs685836	chr1	54932061	A	G	DHCR24;TMEM61	intergenic	.	.	.	0.6392	0.5	0.7197	0.0223004	0.0335933
rs689392	chr1	54932851	C	T	DHCR24;TMEM61	intergenic	.	.	.	0.6392	0.5	0.7187	0.0276327	0.0335933
rs672087	chr1	54933037	C	G	DHCR24;TMEM61	intergenic	.	.	.	0.6392	0.47619	0.7187	0.0276327	0.0120847
rs11206473	chr1	54933259	G	A	DHCR24;TMEM61	intergenic	.	.	.	0.3608	0.5	0.2793	0.0220242	0.0335933
rs2780727	chr1	54933449	A	G	DHCR24;TMEM61	intergenic	.	.	.	0.6392	0.5	0.7187	0.0276327	0.0335933
rs674818	chr1	54933614	C	T	DHCR24;TMEM61	intergenic	.	.	.	0.634	0.5	0.7187	0.0178822	0.0459199
rs674831	chr1	54933618	T	C	DHCR24;TMEM61	intergenic	.	.	.	0.6392	0.5	0.7197	0.0223004	0.0335933
rs646268	chr1	54934152	A	G	DHCR24;TMEM61	intergenic	.	.	.	0.6392	0.5	0.7187	0.0276327	0.0335933
rs688014	chr1	54934275	A	C	DHCR24;TMEM61	intergenic	.	.	.	0.6392	0.5	0.7187	0.0276327	0.0335933
rs583171	chr1	54934955	A	G	DHCR24;TMEM61	intergenic	.	.	.	0.6392	0.5	0.7187	0.0276327	0.0335933
rs660646	chr1	54935014	T	C	DHCR24;TMEM61	intergenic	.	.	.	0.6392	0.5	0.7187	0.0276327	0.0335933
rs661466	chr1	54935164	T	A	DHCR24;TMEM61	intergenic	.	.	.	0.6289	0.5	0.7187	0.0140631	0.0476532
rs595722	chr1	54935413	C	T	DHCR24;TMEM61	intergenic	.	.	.	0.2938	0.5	0.7187	2.8953e-06	0.00160338
rs2555789	chr1	54935497	G	A	DHCR24;TMEM61	intergenic	.	.	.	0.6392	0.5	0.7187	0.0276327	0.0335933
rs6673540	chr1	54935755	A	T	DHCR24;TMEM61	intergenic	.	.	.	0.6392	0.5	0.7187	0.0276327	0.0335933
rs597658	chr1	54935840	T	C	DHCR24;TMEM61	intergenic	.	.	.	0.634	0.5	0.7187	0.0178822	0.0459199
rs597730	chr1	54935897	G	A	DHCR24;TMEM61	intergenic	.	.	.	0.634	0.5	0.7187	0.0178822	0.0459199
rs7541287	chr1	54970388	A	G	DHCR24;TMEM61	intergenic	.	.	.	0.4551	0.630952	0.6769	1.66616e-06	0.0103119
rs140607242	chr1	55124252	T	C	USP24	intronic	.	.	.	0.01031	0.0595238	0.0477	0.0124298	0.028029
rs287227	chr1	55190402	G	T	USP24	intronic	.	.	.	0.09794	0.190476	0.167	0.0149005	0.0474454
rs4927206	chr1	55247421	G	A	MIR4422HG;LINC01753	intergenic	.	.	.	0.09278	0.190476	0.167	0.00798333	0.0283804
rs4927207	chr1	55247955	G	A	MIR4422HG;LINC01753	intergenic	.	.	.	0.09278	0.190476	0.167	0.00798333	0.0283804
rs12029058	chr1	55251601	A	G	MIR4422HG;LINC01753	intergenic	.	.	.	0.09794	0.190476	0.1759	0.00516818	0.0474454
rs4927209	chr1	55252794	A	G	MIR4422HG;LINC01753	intergenic	.	.	.	0.09794	0.190476	0.1759	0.00516818	0.0474454
rs12239399	chr1	55253369	A	T	MIR4422HG;LINC01753	intergenic	.	.	.	0.09794	0.190476	0.1769	0.00515963	0.0474454
rs4927210	chr1	55255404	A	T	MIR4422HG;LINC01753	intergenic	.	.	.	0.09794	0.190476	0.1759	0.00516818	0.0474454
rs11206566	chr1	55362039	C	T	MIR4422HG;LINC01753	intergenic	.	.	.	0.1354	0.285714	0.2008	0.0314148	0.00388726
rs2903506	chr1	55438071	C	T	MIR4422HG;LINC01753	intergenic	.	.	.	0.8505	0.738095	0.7783	0.0237062	0.0294315
rs412386	chr1	55463302	G	T	MIR4422HG;LINC01753	intergenic	.	.	.	0.1856	0.297619	0.2594	0.0264328	0.041665
rs188582858	chr1	55483011	A	T	MIR4422HG;LINC01753	intergenic	.	.	.	0.01031	0.0595238	0.001	0.0449982	0.028029
rs356093	chr1	55541844	C	G	MIR4422HG;LINC01753	intergenic	.	.	.	0.7062	0.559524	0.6292	0.0375483	0.0195062
rs356092	chr1	55542130	A	G	MIR4422HG;LINC01753	intergenic	.	.	.	0.7062	0.547619	0.6292	0.0375483	0.0131217
rs378437	chr1	55543797	T	C	MIR4422HG;LINC01753	intergenic	.	.	.	0.8247	0.666667	0.7485	0.0243474	0.00475702
rs356105	chr1	55546599	C	T	MIR4422HG;LINC01753	intergenic	.	.	.	0.6959	0.559524	0.6183	0.0386397	0.0389354
rs76325489	chr1	55552901	G	A	MIR4422HG;LINC01753	intergenic	.	.	.	0.005155	0.047619	0.0408	0.00691705	0.0303619
rs6684891	chr1	55559057	A	G	MIR4422HG;LINC01753	intergenic	.	.	.	0.299	0.440476	0.3767	0.0381034	0.0275183
rs10888932	chr1	55559755	C	T	MIR4422HG;LINC01753	intergenic	.	.	.	0.299	0.440476	0.3748	0.0456775	0.0275183
rs12132839	chr1	55648437	C	G	MIR4422HG;LINC01753	intergenic	.	.	.	0.1907	0.309524	0.2604	0.0411921	0.0418181
rs61776400	chr1	55667758	T	G	MIR4422HG;LINC01753	intergenic	.	.	.	0.3	0.428571	0.3738	0.0457396	0.0494442
rs140962801	chr1	55869863	T	A	MIR4422HG;LINC01753	intergenic	.	.	.	0.02577	0.136364	0.008	0.043952	0.00646023
rs191495902	chr1	56212713	T	C	LINC01755;LINC01767	intergenic	.	.	.	0.01546	0.0909091	0.001	0.00754413	0.0234854
rs2994562	chr1	56332125	A	G	LINC01755;LINC01767	intergenic	.	.	.	0.5052	0.642857	0.6014	0.0122927	0.0366058
rs12129611	chr1	56332238	T	A	LINC01755;LINC01767	intergenic	.	.	.	0.5052	0.642857	0.6004	0.0152762	0.0366058
rs11206788	chr1	56332309	G	C	LINC01755;LINC01767	intergenic	.	.	.	0.5052	0.642857	0.5974	0.0190286	0.0366058
rs34667518	chr1	56332421	A	T	LINC01755;LINC01767	intergenic	.	.	.	0.5052	0.0967742	0.6004	0.0152762	1.22312e-06
rs78634030	chr1	56344617	A	G	LINC01755;LINC01767	intergenic	.	.	.	0.1856	0.0833333	0.1223	0.0216697	0.0309845
rs3005917	chr1	56402604	T	C	LINC01755;LINC01767	intergenic	.	.	.	0.232	0.119048	0.167	0.033189	0.033126
rs3005918	chr1	56405106	G	C	LINC01755;LINC01767	intergenic	.	.	.	0.2216	0.107143	0.1581	0.0298602	0.0289216
rs3005921	chr1	56406936	G	A	LINC01755;LINC01767	intergenic	.	.	.	0.2216	0.107143	0.161	0.0398208	0.0289216
rs3005922	chr1	56407852	G	A	LINC01755;LINC01767	intergenic	.	.	.	0.2216	0.107143	0.161	0.0398208	0.0289216
rs4630156	chr1	56410826	A	G	LINC01755;LINC01767	intergenic	.	.	.	0.2371	0.119048	0.172	0.035328	0.0235849
rs61774570	chr1	56413075	T	C	LINC01755;LINC01767	intergenic	.	.	.	0.2371	0.119048	0.173	0.0357864	0.0235849
rs4636511	chr1	56414400	A	G	LINC01767	upstream	.	.	.	0.232	0.107143	0.166	0.0328671	0.0200501
rs12123484	chr1	56419284	C	G	LINC01767;PLPP3	intergenic	.	.	.	0.232	0.107143	0.164	0.0247608	0.0200501
rs12145828	chr1	56419611	A	G	LINC01767;PLPP3	intergenic	.	.	.	0.232	0.107143	0.167	0.033189	0.0200501
rs7367407	chr1	56420769	T	C	LINC01767;PLPP3	intergenic	.	.	.	0.232	0.107143	0.168	0.0336291	0.0200501
rs7366114	chr1	56420821	C	T	LINC01767;PLPP3	intergenic	.	.	.	0.232	0.107143	0.166	0.0328671	0.0200501
rs7367215	chr1	56421138	A	G	LINC01767;PLPP3	intergenic	.	.	.	0.232	0.107143	0.167	0.033189	0.0200501
rs11206804	chr1	56421962	A	G	LINC01767;PLPP3	intergenic	.	.	.	0.232	0.107143	0.168	0.0336291	0.0200501
rs7367993	chr1	56422494	T	G	LINC01767;PLPP3	intergenic	.	.	.	0.232	0.107143	0.168	0.0336291	0.0200501
rs11206805	chr1	56422954	T	C	LINC01767;PLPP3	intergenic	.	.	.	0.232	0.107143	0.168	0.0336291	0.0200501
rs2780295	chr1	56425640	A	T	LINC01767;PLPP3	intergenic	.	.	.	0.232	0.107143	0.167	0.033189	0.0200501
rs914831	chr1	56425715	A	G	LINC01767;PLPP3	intergenic	.	.	.	0.232	0.107143	0.167	0.033189	0.0200501
rs914832	chr1	56425742	A	G	LINC01767;PLPP3	intergenic	.	.	.	0.232	0.107143	0.167	0.033189	0.0200501
rs34878684	chr1	56426283	C	G	LINC01767;PLPP3	intergenic	.	.	.	0.232	0.107143	0.166	0.0328671	0.0200501
rs914833	chr1	56426388	C	T	LINC01767;PLPP3	intergenic	.	.	.	0.232	0.107143	0.166	0.0328671	0.0200501
rs914834	chr1	56426648	C	T	LINC01767;PLPP3	intergenic	.	.	.	0.232	0.107143	0.166	0.0328671	0.0200501
rs1930758	chr1	56427021	C	G	LINC01767;PLPP3	intergenic	.	.	.	0.232	0.107143	0.164	0.0247608	0.0200501
rs35581516	chr1	56427908	C	T	LINC01767;PLPP3	intergenic	.	.	.	0.2268	0.107143	0.165	0.0412925	0.0201256
rs914838	chr1	56438490	C	T	LINC01767;PLPP3	intergenic	.	.	.	0.9381	0.845238	0.8867	0.0332881	0.0206395
rs2780293	chr1	56439400	A	G	LINC01767;PLPP3	intergenic	.	.	.	0.9742	0.904762	0.9374	0.0466428	0.02491
rs6588628	chr1	56439539	A	G	LINC01767;PLPP3	intergenic	.	.	.	0.9381	0.845238	0.8857	0.025453	0.0206395
rs6588629	chr1	56439670	G	T	LINC01767;PLPP3	intergenic	.	.	.	0.9381	0.845238	0.8867	0.0332881	0.0206395
rs6421495	chr1	56439773	T	A	LINC01767;PLPP3	intergenic	.	.	.	0.933	0.845238	0.8857	0.0477334	0.0259452
rs1999538	chr1	56439884	T	C	LINC01767;PLPP3	intergenic	.	.	.	0.933	0.845238	0.8857	0.0477334	0.0259452
rs7537229	chr1	56440602	G	A	LINC01767;PLPP3	intergenic	.	.	.	0.933	0.845238	0.8857	0.0477334	0.0259452
rs7529440	chr1	56440636	T	C	LINC01767;PLPP3	intergenic	.	.	.	0.933	0.845238	0.8857	0.0477334	0.0259452
rs11799599	chr1	56565183	T	A	PLPP3	intronic	.	.	.	0.2835	0.571429	0.4235	0.000218485	1.20173e-05
rs9730556	chr1	56567438	C	T	PLPP3	intronic	.	.	.	0.2835	0.571429	0.4245	0.00016606	1.20173e-05
rs2065554	chr1	56570374	T	C	PLPP3	intronic	.	.	.	0.2835	0.559524	0.3976	0.00257424	2.17581e-05
rs12566304	chr1	56570684	C	A	PLPP3	intronic	.	.	.	0.2835	0.559524	0.3966	0.00257368	2.17581e-05
rs12410338	chr1	56571886	T	C	PLPP3	intronic	.	.	.	0.5773	0.369048	0.4563	0.002004	0.00168529
rs933001	chr1	56576662	C	T	PLPP3	intronic	.	.	.	0.5773	0.369048	0.4533	0.00153269	0.00168529
rs914830	chr1	56578658	C	T	PLPP3	intronic	.	.	.	0.5825	0.345238	0.4592	0.00154976	0.000388539
rs4264022	chr1	56588208	G	A	PLPP3;LOC101929935	intergenic	.	.	.	0.5825	0.357143	0.4672	0.00337635	0.000660718
rs17408450	chr1	56591643	G	A	PLPP3;LOC101929935	intergenic	.	.	.	0.2784	0.547619	0.3847	0.00412443	3.68807e-05
rs6663578	chr1	56602434	T	C	PLPP3;LOC101929935	intergenic	.	.	.	0.366	0.535714	0.4612	0.0133446	0.0116248
rs11206851	chr1	56602459	G	A	PLPP3;LOC101929935	intergenic	.	.	.	0.366	0.535714	0.4612	0.0133446	0.0116248
rs6696997	chr1	56602491	C	A	PLPP3;LOC101929935	intergenic	.	.	.	0.366	0.535714	0.4612	0.0133446	0.0116248
rs11206852	chr1	56602725	T	C	PLPP3;LOC101929935	intergenic	.	.	.	0.4072	0.559524	0.5268	0.00206177	0.0254556
rs11206853	chr1	56602733	C	A	PLPP3;LOC101929935	intergenic	.	.	.	0.4175	0.583333	0.5278	0.00437896	0.0129083
rs11206854	chr1	56602775	C	A	PLPP3;LOC101929935	intergenic	.	.	.	0.4175	0.583333	0.5278	0.00437896	0.0129083
rs11206855	chr1	56602824	T	C	PLPP3;LOC101929935	intergenic	.	.	.	0.4175	0.583333	0.5278	0.00437896	0.0129083
rs10888983	chr1	56603000	G	A	PLPP3;LOC101929935	intergenic	.	.	.	0.4175	0.583333	0.5278	0.00437896	0.0129083
rs10888984	chr1	56603089	T	C	PLPP3;LOC101929935	intergenic	.	.	.	0.4175	0.583333	0.5298	0.00432931	0.0129083
rs10888985	chr1	56603152	C	G	PLPP3;LOC101929935	intergenic	.	.	.	0.4175	0.583333	0.5278	0.00437896	0.0129083
rs10888986	chr1	56603153	A	G	PLPP3;LOC101929935	intergenic	.	.	.	0.4175	0.583333	0.5278	0.00437896	0.0129083
rs10888987	chr1	56603159	A	G	PLPP3;LOC101929935	intergenic	.	.	.	0.4175	0.583333	0.5268	0.00551768	0.0129083
rs12756265	chr1	56603340	T	C	PLPP3;LOC101929935	intergenic	.	.	.	0.4948	0.345238	0.3917	0.00761743	0.0255545
rs10789032	chr1	56603459	T	C	PLPP3;LOC101929935	intergenic	.	.	.	0.4175	0.583333	0.5288	0.00434657	0.0129083
rs11206856	chr1	56603558	C	T	PLPP3;LOC101929935	intergenic	.	.	.	0.4124	0.571429	0.5	0.0255672	0.0182138
rs12034922	chr1	56603901	T	G	PLPP3;LOC101929935	intergenic	.	.	.	0.4175	0.583333	0.5298	0.00432931	0.0129083
rs2897035	chr1	56603922	A	C	PLPP3;LOC101929935	intergenic	.	.	.	0.4948	0.345238	0.3907	0.00759033	0.0255545
rs12038246	chr1	56603941	A	T	PLPP3;LOC101929935	intergenic	.	.	.	0.4175	0.583333	0.5298	0.00432931	0.0129083
rs12045219	chr1	56603957	C	T	PLPP3;LOC101929935	intergenic	.	.	.	0.3557	0.535714	0.4612	0.00669116	0.0077005
rs11806950	chr1	56604205	A	C	PLPP3;LOC101929935	intergenic	.	.	.	0.4175	0.583333	0.5288	0.00434657	0.0129083
rs11810463	chr1	56604384	C	G	PLPP3;LOC101929935	intergenic	.	.	.	0.4175	0.595238	0.5288	0.00434657	0.00869298
rs11807291	chr1	56604507	A	G	PLPP3;LOC101929935	intergenic	.	.	.	0.4175	0.583333	0.5288	0.00434657	0.0129083
rs11206857	chr1	56604611	A	C	PLPP3;LOC101929935	intergenic	.	.	.	0.4124	0.583333	0.5288	0.00266154	0.00918275
rs12131623	chr1	56604762	T	C	PLPP3;LOC101929935	intergenic	.	.	.	0.4175	0.571429	0.5298	0.00432931	0.0191041
rs12127724	chr1	56604828	G	T	PLPP3;LOC101929935	intergenic	.	.	.	0.4175	0.583333	0.5318	0.00338998	0.0129083
rs12142539	chr1	56604829	C	A	PLPP3;LOC101929935	intergenic	.	.	.	0.4175	0.583333	0.5318	0.00338998	0.0129083
rs12131658	chr1	56604913	T	C	PLPP3;LOC101929935	intergenic	.	.	.	0.4175	0.583333	0.5298	0.00432931	0.0129083
rs12131660	chr1	56604917	T	C	PLPP3;LOC101929935	intergenic	.	.	.	0.4175	0.583333	0.5298	0.00432931	0.0129083
rs11206858	chr1	56604932	G	C	PLPP3;LOC101929935	intergenic	.	.	.	0.4175	0.583333	0.5288	0.00434657	0.0129083
rs11206859	chr1	56604949	A	G	PLPP3;LOC101929935	intergenic	.	.	.	0.4175	0.583333	0.5288	0.00434657	0.0129083
rs11206862	chr1	56605176	T	C	PLPP3;LOC101929935	intergenic	.	.	.	0.3557	0.535714	0.4602	0.00670761	0.0077005
rs10789033	chr1	56605180	G	T	PLPP3;LOC101929935	intergenic	.	.	.	0.4175	0.583333	0.5288	0.00434657	0.0129083
rs59648164	chr1	56605975	A	G	PLPP3;LOC101929935	intergenic	.	.	.	0.3969	0.559524	0.5099	0.00345325	0.0130404
rs12080885	chr1	56606278	T	A	PLPP3;LOC101929935	intergenic	.	.	.	0.4175	0.583333	0.5288	0.00434657	0.0129083
rs12080925	chr1	56606364	T	C	PLPP3;LOC101929935	intergenic	.	.	.	0.4175	0.583333	0.5288	0.00434657	0.0129083
rs2796540	chr1	56606870	G	C	PLPP3;LOC101929935	intergenic	.	.	.	0.4072	0.583333	0.5288	0.00160244	0.00865934
rs2798154	chr1	56606979	A	G	PLPP3;LOC101929935	intergenic	.	.	.	0.4175	0.583333	0.5288	0.00434657	0.0129083
rs2798155	chr1	56606981	C	T	PLPP3;LOC101929935	intergenic	.	.	.	0.4175	0.583333	0.5288	0.00434657	0.0129083
rs6671269	chr1	56607747	G	A	PLPP3;LOC101929935	intergenic	.	.	.	0.4124	0.559524	0.5	0.0255672	0.0262779
rs2796539	chr1	56608361	T	C	PLPP3;LOC101929935	intergenic	.	.	.	0.4175	0.583333	0.5288	0.00434657	0.0129083
rs2404985	chr1	56608724	A	C	PLPP3;LOC101929935	intergenic	.	.	.	0.4175	0.583333	0.5288	0.00434657	0.0129083
rs61772653	chr1	56608877	G	A	PLPP3;LOC101929935	intergenic	.	.	.	0.3557	0.535714	0.4602	0.00670761	0.0077005
rs61772654	chr1	56609012	C	T	PLPP3;LOC101929935	intergenic	.	.	.	0.4175	0.583333	0.5288	0.00434657	0.0129083
rs2798151	chr1	56609270	T	C	PLPP3;LOC101929935	intergenic	.	.	.	0.4175	0.583333	0.5288	0.00434657	0.0129083
rs61772656	chr1	56609357	A	G	PLPP3;LOC101929935	intergenic	.	.	.	0.3557	0.535714	0.4602	0.00670761	0.0077005
rs2796538	chr1	56609370	T	C	PLPP3;LOC101929935	intergenic	.	.	.	0.4175	0.583333	0.5288	0.00434657	0.0129083
rs56342873	chr1	56609725	G	A	PLPP3;LOC101929935	intergenic	.	.	.	0.4124	0.571429	0.501	0.0255214	0.0182138
rs2263426	chr1	56610262	G	A	PLPP3;LOC101929935	intergenic	.	.	.	0.4175	0.583333	0.5288	0.00434657	0.0129083
rs2263427	chr1	56610331	A	G	PLPP3;LOC101929935	intergenic	.	.	.	0.4175	0.583333	0.5288	0.00434657	0.0129083
rs2263428	chr1	56610465	C	T	PLPP3;LOC101929935	intergenic	.	.	.	0.4175	0.583333	0.5288	0.00434657	0.0129083
rs11206868	chr1	56614369	T	C	PLPP3;LOC101929935	intergenic	.	.	.	0.4175	0.583333	0.5288	0.00434657	0.0129083
rs10888991	chr1	56614590	A	C	PLPP3;LOC101929935	intergenic	.	.	.	0.4124	0.571429	0.5	0.0255672	0.0182138
rs11206869	chr1	56614801	A	G	PLPP3;LOC101929935	intergenic	.	.	.	0.3557	0.535714	0.4602	0.00670761	0.0077005
rs12133591	chr1	56615386	G	C	PLPP3;LOC101929935	intergenic	.	.	.	0.4175	0.583333	0.5288	0.00434657	0.0129083
rs61774285	chr1	56616353	C	T	PLPP3;LOC101929935	intergenic	.	.	.	0.3918	0.547619	0.4811	0.0208608	0.0181449
rs1986660	chr1	56617019	G	A	PLPP3;LOC101929935	intergenic	.	.	.	0.3557	0.535714	0.4602	0.00670761	0.0077005
rs2404986	chr1	56618482	T	C	PLPP3;LOC101929935	intergenic	.	.	.	0.3918	0.547619	0.4801	0.0252644	0.0181449
rs12121876	chr1	56618800	C	T	PLPP3;LOC101929935	intergenic	.	.	.	0.4124	0.571429	0.503	0.0208962	0.0182138
rs11206870	chr1	56619262	T	C	PLPP3;LOC101929935	intergenic	.	.	.	0.4948	0.345238	0.3926	0.0076689	0.0255545
rs12756787	chr1	56619979	C	G	PLPP3;LOC101929935	intergenic	.	.	.	0.4948	0.345238	0.3926	0.0076689	0.0255545
rs11206871	chr1	56620931	A	G	PLPP3;LOC101929935	intergenic	.	.	.	0.3557	0.535714	0.4592	0.00680504	0.0077005
rs11206872	chr1	56621545	G	A	PLPP3;LOC101929935	intergenic	.	.	.	0.3918	0.547619	0.4801	0.0252644	0.0181449
rs11206873	chr1	56621849	T	C	PLPP3;LOC101929935	intergenic	.	.	.	0.4948	0.345238	0.3926	0.0076689	0.0255545
rs4568857	chr1	56622749	A	C	PLPP3;LOC101929935	intergenic	.	.	.	0.4124	0.571429	0.503	0.0208962	0.0182138
rs2404987	chr1	56622932	T	C	PLPP3;LOC101929935	intergenic	.	.	.	0.3918	0.547619	0.4801	0.0252644	0.0181449
rs11206875	chr1	56623541	G	A	PLPP3;LOC101929935	intergenic	.	.	.	0.4948	0.345238	0.3926	0.0076689	0.0255545
rs11206879	chr1	56628859	A	C	LOC101929935	ncRNA_intronic	.	.	.	0.4948	0.345238	0.3926	0.0076689	0.0255545
rs12046428	chr1	56629528	G	A	LOC101929935	ncRNA_intronic	.	.	.	0.3557	0.535714	0.4592	0.00680504	0.0077005
rs61774287	chr1	56632291	G	A	LOC101929935	ncRNA_intronic	.	.	.	0.3557	0.535714	0.4592	0.00680504	0.0077005
rs12021851	chr1	56635101	T	G	LOC101929935	ncRNA_intronic	.	.	.	0.3557	0.535714	0.4592	0.00680504	0.0077005
rs4548471	chr1	56635214	T	C	LOC101929935	ncRNA_intronic	.	.	.	0.3557	0.535714	0.4592	0.00680504	0.0077005
rs12032999	chr1	56635352	C	T	LOC101929935	ncRNA_intronic	.	.	.	0.3557	0.535714	0.4592	0.00680504	0.0077005
rs7511827	chr1	56636037	T	A	LOC101929935	ncRNA_intronic	.	.	.	0.4948	0.345238	0.3936	0.0096492	0.0255545
rs11206884	chr1	56637689	T	C	LOC101929935	ncRNA_intronic	.	.	.	0.3557	0.535714	0.4583	0.00840314	0.0077005
rs2404992	chr1	56638155	C	T	LOC101929935	ncRNA_intronic	.	.	.	0.3608	0.535714	0.4622	0.00853845	0.00797531
rs2404993	chr1	56638292	T	C	LOC101929935	ncRNA_intronic	.	.	.	0.3608	0.535714	0.4622	0.00853845	0.00797531
rs10789036	chr1	56640655	G	A	LOC101929935	ncRNA_intronic	.	.	.	0.4021	0.571429	0.5278	0.0011993	0.0124591
rs10889001	chr1	56640676	G	C	LOC101929935	ncRNA_intronic	.	.	.	0.4536	0.321429	0.3529	0.00828833	0.0467732
rs7519509	chr1	56642470	C	T	LOC101929935	ncRNA_intronic	.	.	.	0.4021	0.571429	0.5278	0.0011993	0.0124591
rs12757089	chr1	56643149	A	G	LOC101929935	ncRNA_intronic	.	.	.	0.4536	0.321429	0.3529	0.00828833	0.0467732
rs4584419	chr1	56643987	T	C	LOC101929935	ncRNA_intronic	.	.	.	0.4021	0.571429	0.5278	0.0011993	0.0124591
rs59223968	chr1	56644431	C	T	LOC101929935	ncRNA_intronic	.	.	.	0.3557	0.488095	0.497	0.000281214	0.0452468
rs61772962	chr1	56645496	C	G	PRKAA2	intronic	.	.	.	0.3402	0.47619	0.4652	0.00113813	0.0433248
rs11206885	chr1	56646019	G	A	PRKAA2	intronic	.	.	.	0.3557	0.488095	0.497	0.000281214	0.0452468
rs4551620	chr1	56646433	A	G	PRKAA2	intronic	.	.	.	0.3557	0.488095	0.497	0.000281214	0.0452468
rs4451572	chr1	56646959	A	T	PRKAA2	intronic	.	.	.	0.4536	0.321429	0.3449	0.00387094	0.0467732
rs12405291	chr1	56648136	A	G	PRKAA2	intronic	.	.	.	0.4536	0.321429	0.3449	0.00387094	0.0467732
rs10749708	chr1	56648334	C	A	PRKAA2	intronic	.	.	.	0.3557	0.488095	0.497	0.000281214	0.0452468
rs10889002	chr1	56648790	C	T	PRKAA2	intronic	.	.	.	0.4536	0.321429	0.3449	0.00387094	0.0467732
rs2404718	chr1	56648829	G	A	PRKAA2	intronic	.	.	.	0.3557	0.488095	0.497	0.000281214	0.0452468
rs10749709	chr1	56648998	C	T	PRKAA2	intronic	.	.	.	0.4536	0.321429	0.3449	0.00387094	0.0467732
rs7547486	chr1	56650158	G	A	PRKAA2	intronic	.	.	.	0.3557	0.488095	0.497	0.000281214	0.0452468
rs10889003	chr1	56650413	T	C	PRKAA2	intronic	.	.	.	0.4536	0.321429	0.3459	0.00393487	0.0467732
rs12073311	chr1	56650926	T	C	PRKAA2	intronic	.	.	.	0.3557	0.488095	0.497	0.000281214	0.0452468
rs12403897	chr1	56650978	G	C	PRKAA2	intronic	.	.	.	0.3814	0.25	0.2843	0.00701128	0.0389704
rs11206888	chr1	56651284	T	G	PRKAA2	intronic	.	.	.	0.3557	0.488095	0.497	0.000281214	0.0452468
rs10789038	chr1	56651444	A	G	PRKAA2	intronic	.	.	.	0.3557	0.488095	0.497	0.000281214	0.0452468
rs11206889	chr1	56651575	C	T	PRKAA2	intronic	.	.	.	0.3557	0.488095	0.497	0.000281214	0.0452468
rs10889006	chr1	56652640	G	T	PRKAA2	intronic	.	.	.	0.3557	0.488095	0.497	0.000281214	0.0452468
rs12402675	chr1	56652759	G	C	PRKAA2	intronic	.	.	.	0.4536	0.321429	0.3439	0.00378793	0.0467732
rs6588641	chr1	56653135	A	T	PRKAA2	intronic	.	.	.	0.3557	0.488095	0.497	0.000281214	0.0452468
rs11206890	chr1	56654249	T	C	PRKAA2	intronic	.	.	.	0.3557	0.488095	0.497	0.000281214	0.0452468
rs11206891	chr1	56655081	A	G	PRKAA2	intronic	.	.	.	0.4536	0.321429	0.3449	0.00387094	0.0467732
rs4912408	chr1	56656210	G	A	PRKAA2	intronic	.	.	.	0.4536	0.321429	0.3449	0.00387094	0.0467732
rs2143749	chr1	56656794	C	G	PRKAA2	intronic	.	.	.	0.4536	0.321429	0.3449	0.00387094	0.0467732
rs2746353	chr1	56657977	C	T	PRKAA2	intronic	.	.	.	0.6443	0.511905	0.503	0.000281214	0.0452468
rs12738355	chr1	56659087	A	G	PRKAA2	intronic	.	.	.	0.6443	0.511905	0.504	0.000282385	0.0452468
rs12759063	chr1	56659241	T	C	PRKAA2	intronic	.	.	.	0.4536	0.321429	0.3459	0.00393487	0.0467732
rs4561065	chr1	56659305	G	A	PRKAA2	intronic	.	.	.	0.4536	0.309524	0.3459	0.00393487	0.0332812
rs2796527	chr1	56662230	A	G	PRKAA2	intronic	.	.	.	0.6443	0.511905	0.504	0.000282385	0.0452468
rs12134054	chr1	56664031	A	G	PRKAA2	intronic	.	.	.	0.4536	0.321429	0.3459	0.00393487	0.0467732
rs2796523	chr1	56664174	A	G	PRKAA2	intronic	.	.	.	0.6443	0.511905	0.504	0.000282385	0.0452468
rs2746345	chr1	56664766	G	A	PRKAA2	intronic	.	.	.	0.6443	0.511905	0.504	0.000282385	0.0452468
rs2796517	chr1	56665597	C	G	PRKAA2	intronic	.	.	.	0.6443	0.511905	0.503	0.000281214	0.0452468
rs6588645	chr1	56668027	A	G	PRKAA2	intronic	.	.	.	0.4536	0.321429	0.3459	0.00393487	0.0467732
rs11206894	chr1	56670777	G	A	PRKAA2	intronic	.	.	.	0.4536	0.321429	0.3459	0.00393487	0.0467732
rs6676950	chr1	56672452	A	G	PRKAA2	intronic	.	.	.	0.4536	0.321429	0.3459	0.00393487	0.0467732
rs6688242	chr1	56672628	G	A	PRKAA2	intronic	.	.	.	0.4536	0.309524	0.3459	0.00393487	0.0332812
rs2796542	chr1	56672650	A	G	PRKAA2	intronic	.	.	.	0.5412	0.678571	0.6252	0.027001	0.034922
rs6688263	chr1	56672686	G	A	PRKAA2	intronic	.	.	.	0.4536	0.321429	0.3459	0.00393487	0.0467732
rs2051040	chr1	56677082	C	T	PRKAA2	intronic	.	.	.	0.4536	0.321429	0.3459	0.00393487	0.0467732
rs7419053	chr1	56692620	G	A	PRKAA2	intronic	.	.	.	0.3402	0.47619	0.4612	0.00150172	0.0433248
rs1418442	chr1	56693463	T	C	PRKAA2	intronic	.	.	.	0.3402	0.47619	0.4592	0.00192935	0.0433248
rs7545066	chr1	56698199	A	G	PRKAA2	intronic	.	.	.	0.3402	0.47619	0.4622	0.00148597	0.0433248
rs11589368	chr1	56699654	G	A	PRKAA2	intronic	.	.	.	0.3402	0.47619	0.4612	0.00150172	0.0433248
rs932447	chr1	56704556	T	C	PRKAA2	intronic	.	.	.	0.3402	0.47619	0.4622	0.00148597	0.0433248
rs4912411	chr1	56711571	C	A	PRKAA2	UTR3	.	.	.	0.4639	0.321429	0.3469	0.00178443	0.0340612
rs6663750	chr1	56712635	C	T	PRKAA2	UTR3	.	.	.	0.4588	0.321429	0.3479	0.00388362	0.034922
rs997191	chr1	56715648	A	G	PRKAA2	downstream	.	.	.	0.2835	0.166667	0.2008	0.0108886	0.0488041
rs115248419	chr1	56764183	A	G	FYB2	intronic	.	.	.	0.005155	0.0595238	0.0338	0.0233523	0.0105327
rs7529848	chr1	56778214	A	G	FYB2	intronic	.	.	.	0.04639	0.119048	0.1004	0.0164935	0.0374647
rs115552649	chr1	56784391	A	G	FYB2	intronic	.	.	.	0.005155	0.0595238	0.0308	0.0346493	0.0105327
rs11206916	chr1	56784623	A	G	FYB2	intronic	.	.	.	0.07732	0.166667	0.1392	0.0164282	0.0324789
rs6658389	chr1	56786821	C	T	FYB2	intronic	.	.	.	0.0567	0.142857	0.1223	0.0052607	0.0300894
rs12083007	chr1	56787464	C	A	FYB2	intronic	.	.	.	0.03608	0.130952	0.0875	0.0109608	0.00616221
rs10889016	chr1	56787768	A	T	FYB2	intronic	.	.	.	0.07732	0.166667	0.1392	0.0164282	0.0324789
rs11800356	chr1	56791673	G	A	FYB2	intronic	.	.	.	0.02062	0.0833333	0.0666	0.0092943	0.0202871
rs555990994	chr1	56819166	C	A	FYB2	intronic	.	.	.	0.03608	0.15	0.007	0.00212612	0.0118125
rs140864959	chr1	56992521	G	A	C8B;DAB1	intergenic	.	.	.	0.02577	0.0833333	0.003	0.00269795	0.0487066
rs76846298	chr1	57124824	A	G	DAB1	intronic	.	.	.	0.01546	0.0714286	0.0527	0.0187503	0.0242154
rs6703985	chr1	57154352	G	T	DAB1	intronic	.	.	.	0.4485	0.583333	0.5656	0.00253876	0.0497691
rs185158289	chr1	57357619	C	T	DAB1	intronic	.	.	.	0.03093	0.15	0.004	0.00109609	0.00729523
rs12744308	chr1	57756315	C	T	DAB1	intronic	.	.	.	0.03608	0.113636	0.007	0.00212612	0.0495045
rs138494547	chr1	57969453	G	A	DAB1	intronic	.	.	.	0.02577	0.125	0.007	0.0249461	0.0149976
rs1998739	chr1	58023771	A	G	DAB1	intronic	.	.	.	0.09794	0.214286	0.1889	0.0016812	0.0121072
rs1237207	chr1	58335891	T	C	DAB1;OMA1	intergenic	.	.	.	0.2835	0.464286	0.2078	0.0197843	0.00553607
rs232825	chr1	58582436	A	G	TACSTD2;MYSM1	intergenic	.	.	.	0.06522	0.22619	0.2455	1.96948e-06	0.000310219
rs11207271	chr1	58596818	A	G	TACSTD2;MYSM1	intergenic	.	.	.	0.07216	0.309524	0.3748	2.8953e-06	9.95754e-07
rs12723424	chr1	58753449	T	C	MYSM1;JUN	intergenic	.	.	.	0.005155	0.0681818	0.0338	0.0233523	0.0207533
rs12752760	chr1	58755672	C	T	MYSM1;JUN	intergenic	.	.	.	0.005155	0.0681818	0.0338	0.0233523	0.0207533
rs35315513	chr1	58757921	G	A	MYSM1;JUN	intergenic	.	.	.	0.005155	0.0681818	0.0338	0.0233523	0.0207533
rs12741285	chr1	58760373	G	A	MYSM1;JUN	intergenic	.	.	.	0.005155	0.0681818	0.0338	0.0233523	0.0207533
rs17264985	chr1	58762105	C	T	MYSM1;JUN	intergenic	.	.	.	0.005155	0.0681818	0.0338	0.0233523	0.0207533
rs35299642	chr1	58763861	C	T	MYSM1;JUN	intergenic	.	.	.	0.005155	0.0681818	0.0338	0.0233523	0.0207533
rs34399110	chr1	58763918	T	C	MYSM1;JUN	intergenic	.	.	.	0.005155	0.0681818	0.0338	0.0233523	0.0207533
rs1323288	chr1	58780443	T	G	JUN	downstream	.	.	.	0.1856	0.297619	0.2853	0.00325527	0.041665
rs11207306	chr1	58793207	C	T	LINC01135	ncRNA_intronic	.	.	.	0.201	0.333333	0.2903	0.00994733	0.0220132
rs6687799	chr1	58818013	C	G	LINC01135	ncRNA_intronic	.	.	.	0.1907	0.321429	0.2903	0.0034432	0.0204003
rs1998762	chr1	58881338	A	G	LINC01135	ncRNA_intronic	.	.	.	0.2062	0.047619	0.1491	0.0449887	0.000554501
rs1998761	chr1	58881480	C	T	LINC01135	ncRNA_intronic	.	.	.	0.2062	0.047619	0.1471	0.0427643	0.000554501
rs2764908	chr1	58882856	G	A	LINC01135	ncRNA_intronic	.	.	.	0.201	0.047619	0.1282	0.00980343	0.000926859
rs2492321	chr1	58885774	G	A	LINC01135	ncRNA_intronic	.	.	.	0.2887	0.154762	0.1938	0.00309985	0.0227651
rs72921517	chr1	58888497	A	G	LINC01135	ncRNA_intronic	.	.	.	0.01974	0.452381	0.3091	2.54688e-06	1.22984e-06
rs80226064	chr1	58893049	G	C	LINC01135	ncRNA_intronic	.	.	.	0.201	0.047619	0.1332	0.0152127	0.000926859
rs2011623	chr1	58894731	G	A	LINC01135	ncRNA_intronic	.	.	.	0.201	0.047619	0.1372	0.0220145	0.000926859
rs2999129	chr1	58895980	C	G	LINC01135	ncRNA_intronic	.	.	.	0.201	0.047619	0.1352	0.0206916	0.000926859
rs2492323	chr1	58899407	G	T	LINC01135	ncRNA_exonic	.	.	.	0.201	0.047619	0.1372	0.0220145	0.000926859
rs2716116	chr1	58929101	G	A	LINC01135;LINC01358	intergenic	.	.	.	0.701	0.833333	0.7843	0.0128142	0.0249595
rs2764912	chr1	58933466	C	G	LINC01135;LINC01358	intergenic	.	.	.	0.7165	0.833333	0.7863	0.0335384	0.0488041
rs332231	chr1	59119396	C	A	LINC01358;HSD52	intergenic	.	.	.	0.1443	0.0238095	0.2087	0.0431818	0.00253202
rs571202875	chr1	59159947	T	C	HSD52;FGGY	intergenic	.	.	.	0.01031	0.0595238	0.001	0.0449982	0.028029
rs949827	chr1	59376113	T	C	FGGY	intronic	.	.	.	0.4227	0.285714	0.3141	0.00316205	0.0322979
rs75802411	chr1	59436138	A	G	FGGY	intronic	.	.	.	0.01031	0.0909091	0.0497	0.00845439	0.0116474
rs4424537	chr1	59596221	T	G	FGGY	intronic	.	.	.	0.1031	0.202381	0.164	0.033497	0.03373
rs111753369	chr1	59599442	C	T	FGGY	intronic	.	.	.	0.1031	0.238095	0.164	0.033497	0.00492611
rs4571987	chr1	59606074	C	T	FGGY	intronic	.	.	.	0.8969	0.761905	0.836	0.033497	0.00492611
rs10789079	chr1	59632780	A	T	FGGY	intronic	.	.	.	0.8969	0.761905	0.836	0.033497	0.00492611
rs6690357	chr1	59633610	G	A	FGGY	intronic	.	.	.	0.7732	0.630952	0.7028	0.0420532	0.0183472
rs7540838	chr1	59663133	G	A	FGGY	intronic	.	.	.	0.8918	0.761905	0.833	0.0358832	0.00906558
rs6587867	chr1	59668378	A	G	FGGY	intronic	.	.	.	0.8918	0.761905	0.833	0.0358832	0.00906558
rs4578243	chr1	59674767	C	T	FGGY	intronic	.	.	.	0.866	0.72619	0.7932	0.0157958	0.00944238
rs4512673	chr1	59674786	C	T	FGGY	intronic	.	.	.	0.8969	0.761905	0.836	0.033497	0.00492611
rs4447001	chr1	59675259	T	G	FGGY	intronic	.	.	.	0.866	0.72619	0.7932	0.0157958	0.00944238
rs3934551	chr1	59675971	G	T	FGGY	intronic	.	.	.	0.866	0.72619	0.7932	0.0157958	0.00944238
rs4244018	chr1	59677300	C	T	FGGY	intronic	.	.	.	0.866	0.72619	0.7932	0.0157958	0.00944238
rs4244019	chr1	59677308	C	T	FGGY	intronic	.	.	.	0.866	0.72619	0.7932	0.0157958	0.00944238
rs4244020	chr1	59677420	T	C	FGGY	intronic	.	.	.	0.866	0.72619	0.7932	0.0157958	0.00944238
rs12047412	chr1	59680582	G	A	FGGY	intronic	.	.	.	0.866	0.72619	0.7942	0.0198957	0.00944238
rs61454065	chr1	59684332	A	G	FGGY	intronic	.	.	.	0.1289	0.238095	0.1899	0.045704	0.0324639
rs12120006	chr1	59684415	A	G	FGGY	intronic	.	.	.	0.1289	0.238095	0.1928	0.0368813	0.0324639
rs72666283	chr1	59689818	G	A	FGGY	intronic	.	.	.	0.1289	0.238095	0.1909	0.0367803	0.0324639
rs12125528	chr1	59690099	A	G	FGGY	intronic	.	.	.	0.1289	0.238095	0.1918	0.0367699	0.0324639
rs72666286	chr1	59691737	C	T	FGGY	intronic	.	.	.	0.1289	0.238095	0.1909	0.0367803	0.0324639
rs4357555	chr1	59695584	G	A	FGGY	intronic	.	.	.	0.1289	0.238095	0.1918	0.0367699	0.0324639
rs11207506	chr1	59698524	C	T	FGGY	intronic	.	.	.	0.1392	0.297619	0.2028	0.0409497	0.00258253
rs12130316	chr1	59699552	A	G	FGGY	intronic	.	.	.	0.1237	0.238095	0.1918	0.022003	0.0202712
rs72666293	chr1	59702469	C	T	FGGY	intronic	.	.	.	0.1237	0.238095	0.1889	0.0276979	0.0202712
rs72666298	chr1	59708922	A	G	FGGY	intronic	.	.	.	0.07216	0.202381	0.1342	0.0146186	0.00302673
rs112640737	chr1	59712649	G	T	FGGY	intronic	.	.	.	0.07216	0.202381	0.1342	0.0146186	0.00302673
rs1207936	chr1	59745471	G	T	FGGY	intronic	.	.	.	0.7526	0.869048	0.825	0.0221691	0.0371442
rs1008417	chr1	59749806	T	A	FGGY	intronic	.	.	.	0.4691	0.789474	0.5636	0.0163747	0.000312695
rs9726956	chr1	59750039	T	C	FGGY	intronic	.	.	.	0.3299	0.559524	0.4433	0.00309728	0.000489091
rs6587871	chr1	59752239	T	G	FGGY	intronic	.	.	.	0.3351	0.535714	0.4394	0.0064357	0.00210275
rs618922	chr1	59756132	A	G	FGGY	intronic	.	.	.	0.7526	0.869048	0.833	0.00859533	0.0371442
rs591512	chr1	59757660	T	C	FGGY	intronic	.	.	.	0.7423	0.880952	0.8479	0.000401709	0.0107547
rs187787510	chr1	60031082	T	C	C1orf87	intronic	.	.	.	0.01031	0.0681818	0.001	0.0449982	0.0451404
rs17561081	chr1	60059385	G	C	C1orf87	intronic	.	.	.	0.04124	0.130952	0.1083	0.00198939	0.00963388
rs187745966	chr1	60072696	T	C	C1orf87	intronic	.	.	.	0.02062	0.0833333	0.003	0.0121052	0.0202871
rs546030387	chr1	60095625	A	G	C1orf87;LINC01748	intergenic	.	.	.	0.02062	0.113636	0.003	0.0121052	0.0123142
rs564147559	chr1	60095626	C	A	C1orf87;LINC01748	intergenic	.	.	.	0.02062	0.113636	0.003	0.0121052	0.0123142
rs75339012	chr1	60116651	A	G	C1orf87;LINC01748	intergenic	.	.	.	0.1082	0.22619	0.1998	0.00214448	0.0148304
rs79995563	chr1	60318341	T	A	C1orf87;LINC01748	intergenic	.	.	.	0.01031	0.0833333	0.0586	0.00270688	0.00390436
rs191442962	chr1	60343299	T	C	C1orf87;LINC01748	intergenic	.	.	.	0.02577	0.136364	0.006	0.0178569	0.00646023
rs189151312	chr1	60378297	A	C	C1orf87;LINC01748	intergenic	.	.	.	0.02577	0.136364	0.007	0.0249461	0.00646023
rs17373356	chr1	60394683	C	A	C1orf87;LINC01748	intergenic	.	.	.	0.01031	0.0833333	0.0567	0.00262082	0.00390436
rs11207600	chr1	60405039	T	G	C1orf87;LINC01748	intergenic	.	.	.	0.3969	0.607143	0.4761	0.044912	0.00160631
rs114171444	chr1	60419616	G	A	C1orf87;LINC01748	intergenic	.	.	.	0.04639	0.136364	0.0089	0.000577929	0.038241
rs72673454	chr1	60496752	T	C	C1orf87;LINC01748	intergenic	.	.	.	0.01546	0.113636	0.0477	0.037643	0.00635616
rs72673457	chr1	60498551	A	G	C1orf87;LINC01748	intergenic	.	.	.	0.01546	0.113636	0.0477	0.037643	0.00635616
rs72673461	chr1	60501100	T	G	C1orf87;LINC01748	intergenic	.	.	.	0.01546	0.113636	0.0477	0.037643	0.00635616
rs72673497	chr1	60539096	G	A	LINC01748	ncRNA_intronic	.	.	.	0.01546	0.0714286	0.0527	0.0187503	0.0242154
rs1514185	chr1	60719084	C	T	LOC101926964	ncRNA_intronic	.	.	.	0.5309	0.666667	0.66	0.000548405	0.0473751
rs4915701	chr1	60724443	A	G	LOC101926964	ncRNA_intronic	.	.	.	0.6443	0.77381	0.7416	0.00559074	0.0357309
rs1514180	chr1	60735072	G	T	LOC101926964	ncRNA_intronic	.	.	.	0.6495	0.77381	0.7356	0.0156699	0.0484429
rs10889197	chr1	60740813	C	A	LOC101926964	ncRNA_intronic	.	.	.	0.6495	0.77381	0.7346	0.015956	0.0484429
rs1033174	chr1	60742702	A	T	LOC101926964	ncRNA_intronic	.	.	.	0.6495	0.77381	0.7346	0.015956	0.0484429
rs6587896	chr1	60746142	C	T	LOC101926964	ncRNA_intronic	.	.	.	0.6495	0.77381	0.7356	0.0156699	0.0484429
rs4915577	chr1	60757490	G	A	LOC101926964	ncRNA_intronic	.	.	.	0.3299	0.202381	0.2247	0.00205	0.0321802
rs4915707	chr1	60758301	T	G	LOC101926964	ncRNA_intronic	.	.	.	0.3299	0.202381	0.2247	0.00205	0.0321802
rs2166667	chr1	60764672	T	A	LOC101926964	ncRNA_intronic	.	.	.	0.3351	0.202381	0.2227	0.00107615	0.031401
rs76226595	chr1	60768027	G	A	LOC101926964	ncRNA_intronic	.	.	.	0.2216	0.0595238	0.1312	0.00136036	0.000847389
rs310170	chr1	60768051	T	C	LOC101926964	ncRNA_intronic	.	.	.	0.3402	0.202381	0.2207	0.000397976	0.0226592
rs310186	chr1	60785713	G	C	LOC101926964	ncRNA_intronic	.	.	.	0.3402	0.202381	0.2207	0.000397976	0.0226592
rs310187	chr1	60785950	G	A	LOC101926964	ncRNA_intronic	.	.	.	0.3402	0.202381	0.2207	0.000397976	0.0226592
rs310190	chr1	60786895	C	A	LOC101926964	ncRNA_intronic	.	.	.	0.3402	0.202381	0.2197	0.000384517	0.0226592
rs310160	chr1	60856416	A	T	LOC101926964;NFIA-AS2	intergenic	.	.	.	0.768	0.619048	0.6799	0.0125597	0.0131814
rs365340	chr1	60857369	C	G	LOC101926964;NFIA-AS2	intergenic	.	.	.	0.768	0.619048	0.6799	0.0125597	0.0131814
rs444867	chr1	60859489	T	C	LOC101926964;NFIA-AS2	intergenic	.	.	.	0.768	0.619048	0.6799	0.0125597	0.0131814
rs310171	chr1	60870266	T	C	LOC101926964;NFIA-AS2	intergenic	.	.	.	0.232	0.380952	0.3201	0.0125597	0.0131814
rs310172	chr1	60871618	C	T	LOC101926964;NFIA-AS2	intergenic	.	.	.	0.232	0.380952	0.3201	0.0125597	0.0131814
rs310174	chr1	60872005	G	T	LOC101926964;NFIA-AS2	intergenic	.	.	.	0.232	0.380952	0.3201	0.0125597	0.0131814
rs479445	chr1	60875960	T	A	LOC101926964;NFIA-AS2	intergenic	.	.	.	0.2423	0.380952	0.3191	0.0306282	0.021048
rs505566	chr1	60883083	G	A	LOC101926964;NFIA-AS2	intergenic	.	.	.	0.1907	0.309524	0.2724	0.0179389	0.0418181
rs1762881	chr1	60884903	G	C	LOC101926964;NFIA-AS2	intergenic	.	.	.	0.1907	0.309524	0.2724	0.0179389	0.0418181
rs599989	chr1	60888026	G	A	LOC101926964;NFIA-AS2	intergenic	.	.	.	0.1907	0.309524	0.2734	0.0143879	0.0418181
rs632853	chr1	60938195	G	A	LOC101926964;NFIA-AS2	intergenic	.	.	.	0.3608	0.559524	0.4612	0.00860919	0.00238181
rs189808109	chr1	61107289	C	T	NFIA	intronic	.	.	.	0.02577	0.0833333	0.002	0.0013377	0.0487066
rs12063945	chr1	61178570	C	T	NFIA	intronic	.	.	.	0.01031	0.0595238	0.0527	0.00573501	0.028029
rs75453241	chr1	61178816	G	A	NFIA	intronic	.	.	.	0.01031	0.0595238	0.0577	0.00263788	0.028029
rs75660521	chr1	61179003	C	T	NFIA	intronic	.	.	.	0.01031	0.0595238	0.0547	0.00388106	0.028029
rs12086085	chr1	61179675	G	A	NFIA	intronic	.	.	.	0.01031	0.0595238	0.0547	0.00388106	0.028029
rs12096226	chr1	61179832	A	G	NFIA	intronic	.	.	.	0.01031	0.0595238	0.0527	0.00573501	0.028029
rs12086218	chr1	61179980	G	A	NFIA	intronic	.	.	.	0.01031	0.0595238	0.0547	0.00388106	0.028029
rs12409605	chr1	61180077	T	C	NFIA	intronic	.	.	.	0.01031	0.0595238	0.0547	0.00388106	0.028029
rs914735	chr1	61180753	C	T	NFIA	intronic	.	.	.	0.01031	0.0595238	0.0527	0.00573501	0.028029
rs80195615	chr1	61180831	A	G	NFIA	intronic	.	.	.	0.01031	0.0595238	0.0467	0.0123289	0.028029
rs12091215	chr1	61181431	A	G	NFIA	intronic	.	.	.	0.01031	0.0595238	0.0547	0.00388106	0.028029
rs12086591	chr1	61181484	T	G	NFIA	intronic	.	.	.	0.01031	0.0595238	0.0547	0.00388106	0.028029
rs12081195	chr1	61181496	G	A	NFIA	intronic	.	.	.	0.01031	0.0595238	0.0547	0.00388106	0.028029
rs55916522	chr1	61182841	A	G	NFIA	intronic	.	.	.	0.01031	0.0595238	0.0527	0.00573501	0.028029
rs55718193	chr1	61182844	A	G	NFIA	intronic	.	.	.	0.01031	0.0595238	0.0547	0.00388106	0.028029
rs79484896	chr1	61185041	G	A	NFIA	intronic	.	.	.	0.01031	0.0595238	0.0537	0.00602972	0.028029
rs12065271	chr1	61185149	C	T	NFIA	intronic	.	.	.	0.01031	0.0595238	0.0537	0.00602972	0.028029
rs79529781	chr1	61185809	A	G	NFIA	intronic	.	.	.	0.01031	0.0595238	0.0537	0.00602972	0.028029
rs17121791	chr1	61185961	T	C	NFIA	intronic	.	.	.	0.01031	0.0595238	0.0517	0.00574532	0.028029
rs17121793	chr1	61186074	T	A	NFIA	intronic	.	.	.	0.01031	0.0595238	0.0517	0.00574532	0.028029
rs17121794	chr1	61186148	C	T	NFIA	intronic	.	.	.	0.01031	0.0595238	0.0537	0.00602972	0.028029
rs1332780	chr1	61187764	C	T	NFIA	intronic	.	.	.	0.01031	0.0595238	0.0537	0.00602972	0.028029
rs7540527	chr1	61240401	T	C	NFIA	intronic	.	.	.	0.1392	0.0357143	0.0845	0.0163193	0.0106054
rs17121853	chr1	61243306	C	G	NFIA	intronic	.	.	.	0.1495	0.0357143	0.0875	0.0085203	0.0067979
rs34351432	chr1	61243349	C	G	NFIA	intronic	.	.	.	0.1495	0.0357143	0.0875	0.0085203	0.0067979
rs67613990	chr1	61247459	A	G	NFIA	intronic	.	.	.	0.1392	0.0357143	0.0865	0.0240262	0.0106054
rs67412653	chr1	61250402	T	A	NFIA-AS1	ncRNA_intronic	.	.	.	0.1392	0.0357143	0.0835	0.0155606	0.0106054
rs3737196	chr1	61251437	T	C	NFIA-AS1	ncRNA_intronic	.	.	.	0.1495	0.0357143	0.0875	0.0085203	0.0067979
rs17377379	chr1	61256689	A	G	NFIA	intronic	.	.	.	0.09794	0.0238095	0.0527	0.0198645	0.0449507
rs1572268	chr1	61308743	T	C	NFIA	intronic	.	.	.	0.01031	0.0952381	0.0447	0.017991	0.00138031
rs79880495	chr1	61320907	T	G	NFIA	intronic	.	.	.	0.01546	0.0952381	0.0596	0.00633405	0.00379762
rs79621190	chr1	61332148	A	C	NFIA	intronic	.	.	.	0.01546	0.0952381	0.0616	0.00641039	0.00379762
rs11583235	chr1	61340294	A	G	NFIA	intronic	.	.	.	0.01031	0.107143	0.0616	0.00118841	0.000473823
rs11583266	chr1	61340511	A	G	NFIA	intronic	.	.	.	0.01031	0.107143	0.0606	0.00180638	0.000473823
rs76512935	chr1	61342545	C	T	NFIA	intronic	.	.	.	0.01031	0.107143	0.0606	0.00180638	0.000473823
rs74086789	chr1	61343735	A	C	NFIA	intronic	.	.	.	0.01031	0.107143	0.0606	0.00180638	0.000473823
rs77411727	chr1	61348467	G	A	NFIA	intronic	.	.	.	0.01031	0.107143	0.0606	0.00180638	0.000473823
rs11581547	chr1	61349613	G	A	NFIA	intronic	.	.	.	0.01031	0.107143	0.0606	0.00180638	0.000473823
rs79033834	chr1	61349793	A	G	NFIA	intronic	.	.	.	0.01031	0.107143	0.0606	0.00180638	0.000473823
rs76373401	chr1	61349873	G	A	NFIA	intronic	.	.	.	0.01031	0.107143	0.0666	0.000526993	0.000473823
rs79467963	chr1	61350253	G	T	NFIA	intronic	.	.	.	0.01031	0.107143	0.0606	0.00180638	0.000473823
rs17121983	chr1	61354400	C	G	NFIA	intronic	.	.	.	0.01031	0.107143	0.0616	0.00118841	0.000473823
rs6697762	chr1	61357491	G	T	NFIA	intronic	.	.	.	0.9021	0.785714	0.7972	0.000368053	0.0121072
rs6697955	chr1	61357619	G	A	NFIA	intronic	.	.	.	0.9021	0.785714	0.7972	0.000368053	0.0121072
rs6697777	chr1	61357632	C	T	NFIA	intronic	.	.	.	0.9021	0.785714	0.7972	0.000368053	0.0121072
rs6697913	chr1	61357792	C	A	NFIA	intronic	.	.	.	0.9021	0.785714	0.7972	0.000368053	0.0121072
rs6673795	chr1	61358046	A	G	NFIA	intronic	.	.	.	0.9021	0.785714	0.7962	0.000264082	0.0121072
rs7553582	chr1	61358703	C	T	NFIA	intronic	.	.	.	0.9021	0.785714	0.7962	0.000264082	0.0121072
rs6669158	chr1	61359757	T	C	NFIA	intronic	.	.	.	0.8918	0.785714	0.7972	0.00120194	0.0242089
rs6587918	chr1	61360126	G	A	NFIA	intronic	.	.	.	0.9021	0.785714	0.7972	0.000368053	0.0121072
rs6587919	chr1	61360252	A	G	NFIA	intronic	.	.	.	0.8969	0.785714	0.7982	0.000780293	0.0212603
rs6587920	chr1	61360268	T	G	NFIA	intronic	.	.	.	0.8969	0.785714	0.7972	0.000579919	0.0212603
rs7512491	chr1	61360275	G	A	NFIA	intronic	.	.	.	0.8969	0.785714	0.7972	0.000579919	0.0212603
rs7526670	chr1	61360426	T	G	NFIA	intronic	.	.	.	0.9021	0.785714	0.7972	0.000368053	0.0121072
rs2180200	chr1	61360723	T	C	NFIA	intronic	.	.	.	0.9021	0.785714	0.7972	0.000368053	0.0121072
rs2180199	chr1	61361075	T	A	NFIA	intronic	.	.	.	0.9021	0.785714	0.7982	0.000363901	0.0121072
rs2180198	chr1	61361084	G	A	NFIA	intronic	.	.	.	0.9021	0.785714	0.7982	0.000363901	0.0121072
rs11207728	chr1	61361862	G	A	NFIA	intronic	.	.	.	0.9021	0.785714	0.7972	0.000368053	0.0121072
rs6587921	chr1	61363172	T	C	NFIA	intronic	.	.	.	0.9021	0.785714	0.7992	0.000362891	0.0121072
rs4915738	chr1	61363462	C	G	NFIA	intronic	.	.	.	0.9021	0.785714	0.7992	0.000362891	0.0121072
rs2207788	chr1	61364071	G	A	NFIA	intronic	.	.	.	0.9021	0.785714	0.7992	0.000362891	0.0121072
rs143715256	chr1	61364110	T	A	NFIA	intronic	.	.	.	0.01031	0.107143	0.0606	0.00180638	0.000473823
rs1344421	chr1	61365385	C	G	NFIA	intronic	.	.	.	0.9021	0.785714	0.7992	0.000362891	0.0121072
rs1344420	chr1	61365393	G	A	NFIA	intronic	.	.	.	0.9021	0.785714	0.7992	0.000362891	0.0121072
rs41457849	chr1	61365547	T	C	NFIA	intronic	.	.	.	0.01031	0.107143	0.0606	0.00180638	0.000473823
rs6662226	chr1	61366746	G	A	NFIA	intronic	.	.	.	0.9021	0.785714	0.7972	0.000368053	0.0121072
rs6662305	chr1	61366827	G	A	NFIA	intronic	.	.	.	0.9021	0.785714	0.7972	0.000368053	0.0121072
rs78648761	chr1	61368003	C	T	NFIA	intronic	.	.	.	0.02062	0.154762	0.0676	0.00946018	6.60735e-05
rs17265629	chr1	61372199	T	A	NFIA	intronic	.	.	.	0.04124	0.154762	0.0984	0.0072715	0.00214862
rs77394732	chr1	61374942	A	G	NFIA	intronic	.	.	.	0.04124	0.154762	0.0984	0.0072715	0.00214862
rs17356741	chr1	61376672	A	G	NFIA	intronic	.	.	.	0.04124	0.154762	0.0984	0.0072715	0.00214862
rs11807521	chr1	61378600	G	A	NFIA	intronic	.	.	.	0.04639	0.154762	0.1074	0.00663042	0.00350336
rs78759798	chr1	61378756	C	T	NFIA	intronic	.	.	.	0.04124	0.154762	0.0984	0.0072715	0.00214862
rs114939720	chr1	61379321	C	T	NFIA	intronic	.	.	.	0.04124	0.154762	0.0984	0.0072715	0.00214862
rs12064509	chr1	61379598	C	G	NFIA	intronic	.	.	.	0.04639	0.154762	0.1064	0.00659245	0.00350336
rs2983157	chr1	61385139	A	G	NFIA	intronic	.	.	.	0.04124	0.130952	0.1044	0.0038549	0.00963388
rs147787037	chr1	61406094	A	C	NFIA	intronic	.	.	.	0.01031	0.075	0.0408	0.0387173	0.0363102
rs61770622	chr1	61559613	A	G	NFIA;MGC34796	intergenic	.	.	.	0.2371	0.0952381	0.1581	0.00743724	0.00512807
rs183739563	chr1	61616850	T	C	NFIA;MGC34796	intergenic	.	.	.	0.02062	0.1	0.001	0.00118588	0.0308404
rs6659654	chr1	61661618	C	T	MGC34796;TM2D1	intergenic	.	.	.	0.2784	0.452381	0.3807	0.00657504	0.00557765
rs12021549	chr1	61661780	T	G	MGC34796;TM2D1	intergenic	.	.	.	0.5619	0.392857	0.4453	0.00259604	0.0128406
rs12046093	chr1	61662057	G	A	MGC34796;TM2D1	intergenic	.	.	.	0.5619	0.392857	0.4443	0.0025699	0.0128406
rs12021652	chr1	61662098	T	C	MGC34796;TM2D1	intergenic	.	.	.	0.5619	0.392857	0.4453	0.00259604	0.0128406
rs59107395	chr1	61662458	T	C	MGC34796;TM2D1	intergenic	.	.	.	0.5619	0.392857	0.4453	0.00259604	0.0128406
rs6587942	chr1	61663130	T	A	MGC34796;TM2D1	intergenic	.	.	.	0.5619	0.392857	0.4453	0.00259604	0.0128406
rs6587943	chr1	61663460	G	A	MGC34796;TM2D1	intergenic	.	.	.	0.5619	0.392857	0.4453	0.00259604	0.0128406
rs7547153	chr1	61664747	A	G	MGC34796;TM2D1	intergenic	.	.	.	0.3196	0.47619	0.4205	0.00777226	0.0149183
rs10493310	chr1	61666135	C	T	MGC34796;TM2D1	intergenic	.	.	.	0.2784	0.452381	0.3837	0.00416115	0.00557765
rs12403120	chr1	61667044	T	C	MGC34796;TM2D1	intergenic	.	.	.	0.2835	0.452381	0.3837	0.00677876	0.00835267
rs12127372	chr1	61668866	A	C	MGC34796;TM2D1	intergenic	.	.	.	0.2835	0.452381	0.3837	0.00677876	0.00835267
rs61770110	chr1	61746030	C	T	PATJ	intronic	.	.	.	0.1598	0.047619	0.0944	0.00742356	0.00972982
rs3790580	chr1	61747237	C	T	PATJ	intronic	.	.	.	0.1443	0.047619	0.0875	0.0171954	0.0232672
rs1286813	chr1	61823401	G	C	PATJ	intronic	.	.	.	0.4948	0.630952	0.6243	0.000686858	0.0491563
rs2799625	chr1	61836030	G	A	PATJ	intronic	.	.	.	0.4897	0.630952	0.6054	0.00288803	0.0362017
rs2811325	chr1	61836950	C	T	PATJ	intronic	.	.	.	0.4897	0.630952	0.6064	0.00227341	0.0362017
rs2788615	chr1	61847252	G	A	PATJ	intronic	.	.	.	0.4845	0.630952	0.6064	0.00170593	0.0266953
rs2365732	chr1	61905088	G	C	PATJ	intronic	.	.	.	0.8351	0.690476	0.7545	0.0141506	0.00967064
rs2365733	chr1	61905095	G	T	PATJ	intronic	.	.	.	0.8351	0.565789	0.7545	0.0141506	1.23943e-05
rs72679736	chr1	62201708	C	G	L1TD1	intronic	.	.	.	0.02577	0.178571	0.0795	0.00454073	2.33177e-05
rs67009950	chr1	62202723	C	T	L1TD1	intronic	.	.	.	0.02577	0.178571	0.0795	0.00454073	2.33177e-05
rs17379608	chr1	62207693	T	C	L1TD1	intronic	.	.	.	0.02577	0.178571	0.0795	0.00454073	2.33177e-05
rs41305850	chr1	62211882	G	C	L1TD1	UTR3	.	.	.	0.02577	0.202381	0.0835	0.0032756	2.75743e-06
rs41313367	chr1	62212134	T	G	L1TD1	UTR3	.	.	.	0.06701	0.25	0.1491	0.00118743	8.09424e-05
rs41312734	chr1	62212150	C	T	L1TD1	UTR3	.	.	.	0.06701	0.25	0.1491	0.00118743	8.09424e-05
rs11802059	chr1	62212224	G	A	L1TD1	UTR3	.	.	.	0.06701	0.25	0.1511	0.00119995	8.09424e-05
rs7367812	chr1	62212500	G	T	L1TD1	downstream	.	.	.	0.06701	0.25	0.1491	0.00118743	8.09424e-05
rs72921870	chr1	62212641	G	A	L1TD1	downstream	.	.	.	0.06701	0.25	0.1491	0.00118743	8.09424e-05
rs7367828	chr1	62212716	G	A	L1TD1	downstream	.	.	.	0.06701	0.25	0.1491	0.00118743	8.09424e-05
rs67334216	chr1	62213134	C	T	L1TD1	downstream	.	.	.	0.06701	0.25	0.1491	0.00118743	8.09424e-05
rs184506807	chr1	62213285	G	A	L1TD1	downstream	.	.	.	0.01546	0.0909091	0.001	0.00754413	0.0234854
rs67788504	chr1	62213299	A	G	L1TD1	downstream	.	.	.	0.06701	0.25	0.1491	0.00118743	8.09424e-05
rs4915801	chr1	62213459	A	G	L1TD1;KANK4	intergenic	.	.	.	0.03608	0.202381	0.1083	0.000745581	2.06147e-05
rs4915802	chr1	62213530	A	G	L1TD1;KANK4	intergenic	.	.	.	0.06701	0.25	0.1491	0.00118743	8.09424e-05
rs72679766	chr1	62215262	A	G	L1TD1;KANK4	intergenic	.	.	.	0.03093	0.202381	0.0974	0.00160766	7.97519e-06
rs2481693	chr1	62216833	C	T	L1TD1;KANK4	intergenic	.	.	.	0.3814	0.571429	0.3052	0.038243	0.00384866
rs2774934	chr1	62218489	G	A	L1TD1;KANK4	intergenic	.	.	.	0.3454	0.559524	0.2704	0.0322562	0.00135671
rs12146003	chr1	62219867	C	T	L1TD1;KANK4	intergenic	.	.	.	0.3814	0.571429	0.3062	0.0388201	0.00384866
rs56945630	chr1	62220843	C	T	L1TD1;KANK4	intergenic	.	.	.	0.3814	0.571429	0.3052	0.038243	0.00384866
rs4915804	chr1	62225183	T	C	L1TD1;KANK4	intergenic	.	.	.	0.3814	0.571429	0.3062	0.0388201	0.00384866
rs10889308	chr1	62225848	G	A	L1TD1;KANK4	intergenic	.	.	.	0.3814	0.571429	0.3022	0.030743	0.00384866
rs6683592	chr1	62226420	A	G	L1TD1;KANK4	intergenic	.	.	.	0.3763	0.559524	0.3002	0.0375642	0.00560039
rs6683716	chr1	62226599	A	G	L1TD1;KANK4	intergenic	.	.	.	0.3763	0.559524	0.3002	0.0375642	0.00560039
rs140972744	chr1	62236871	C	T	KANK4	UTR3	.	.	.	0.04124	0.136364	0.0169	0.0457865	0.0266819
rs143036018	chr1	62246434	C	T	KANK4	intronic	.	.	.	0.01546	0.136364	0.002	0.0309625	0.00158975
rs10789108	chr1	62247797	T	C	KANK4	intronic	.	.	.	0.3711	0.22619	0.4493	0.0439663	0.0184771
rs2481686	chr1	62249963	G	A	KANK4	intronic	.	.	.	0.3763	0.52381	0.2753	0.00498181	0.0249044
rs2457809	chr1	62250651	A	G	KANK4	intronic	.	.	.	0.4175	0.559524	0.3151	0.00530909	0.0359294
rs6587964	chr1	62260201	C	T	KANK4	intronic	.	.	.	0.3969	0.535714	0.3022	0.0100645	0.0357899
rs4915830	chr1	62369972	G	A	KANK4;USP1	intergenic	.	.	.	0.3711	0.22619	0.2714	0.00489588	0.0184771
rs12145455	chr1	62370265	T	C	KANK4;USP1	intergenic	.	.	.	0.03093	0.142857	0.0755	0.0226654	0.00106212
rs6701133	chr1	62370743	T	C	KANK4;USP1	intergenic	.	.	.	0.5567	0.404762	0.4761	0.0378059	0.0260942
rs12088427	chr1	62374432	T	C	KANK4;USP1	intergenic	.	.	.	0.3918	0.261905	0.2813	0.00234124	0.04089
rs6666817	chr1	62375146	T	C	KANK4;USP1	intergenic	.	.	.	0.4021	0.25	0.3012	0.00614034	0.0200622
rs11207963	chr1	62392408	C	T	KANK4;USP1	intergenic	.	.	.	0.2835	0.130952	0.2028	0.0142925	0.00572643
rs11804324	chr1	62392683	C	T	KANK4;USP1	intergenic	.	.	.	0.2835	0.130952	0.2028	0.0142925	0.00572643
rs12073544	chr1	62392963	C	T	KANK4;USP1	intergenic	.	.	.	0.2835	0.130952	0.2028	0.0142925	0.00572643
rs12033521	chr1	62393574	C	T	KANK4;USP1	intergenic	.	.	.	0.3041	0.178571	0.2266	0.0234118	0.0380259
rs12080120	chr1	62402680	C	T	KANK4;USP1	intergenic	.	.	.	0.268	0.130952	0.1869	0.0116496	0.0125225
rs10749736	chr1	62996151	C	T	ATG4C;LINC01739	intergenic	.	.	.	0.567	0.392857	0.4334	0.000500363	0.00896574
rs12754383	chr1	62996951	A	G	ATG4C;LINC01739	intergenic	.	.	.	0.433	0.607143	0.5557	0.00153955	0.00896574
rs6658261	chr1	62999307	C	T	ATG4C;LINC01739	intergenic	.	.	.	0.3814	0.52381	0.4622	0.037043	0.0343402
rs2026784	chr1	63004046	A	C	LINC01739	ncRNA_intronic	.	.	.	0.3763	0.52381	0.4602	0.0303551	0.0249044
rs6678599	chr1	63004625	G	T	LINC01739	ncRNA_intronic	.	.	.	0.3763	0.52381	0.4592	0.0306749	0.0249044
rs60967817	chr1	63005584	C	T	LINC01739	ncRNA_intronic	.	.	.	0.4588	0.321429	0.3529	0.00514127	0.034922
rs12035667	chr1	63006432	T	C	LINC01739	ncRNA_intronic	.	.	.	0.4588	0.321429	0.3529	0.00514127	0.034922
rs67615127	chr1	63006873	A	G	LINC01739	ncRNA_intronic	.	.	.	0.4588	0.321429	0.3529	0.00514127	0.034922
rs72641126	chr1	63006950	T	C	LINC01739	ncRNA_intronic	.	.	.	0.4588	0.321429	0.3529	0.00514127	0.034922
rs12742218	chr1	63007131	G	A	LINC01739	ncRNA_intronic	.	.	.	0.3763	0.52381	0.4592	0.0306749	0.0249044
rs12751992	chr1	63008659	A	G	LINC01739	ncRNA_intronic	.	.	.	0.3763	0.52381	0.4592	0.0306749	0.0249044
rs12021818	chr1	63010464	C	A	LINC01739	ncRNA_intronic	.	.	.	0.4588	0.321429	0.3539	0.00520317	0.034922
rs713311	chr1	63021021	C	T	LINC01739;LINC00466	intergenic	.	.	.	0.1443	0.047619	0.0825	0.0102095	0.0232672
rs17124399	chr1	63024312	C	T	LINC01739;LINC00466	intergenic	.	.	.	0.1495	0.047619	0.0924	0.0201424	0.0152176
rs12043013	chr1	63024773	T	A	LINC01739;LINC00466	intergenic	.	.	.	0.1546	0.047619	0.0924	0.0102518	0.0154197
rs111650697	chr1	63025124	C	G	LINC01739;LINC00466	intergenic	.	.	.	0.1598	0.047619	0.0924	0.00690484	0.00972982
rs186737595	chr1	63044901	G	C	LINC01739;LINC00466	intergenic	.	.	.	0.04878	0.190476	0.339	2.19624e-06	0.000981616
rs10493333	chr1	63082748	C	G	LINC01739;LINC00466	intergenic	.	.	.	0.5206	0.666667	0.6074	0.0230044	0.0257206
rs55679046	chr1	63083478	A	G	LINC01739;LINC00466	intergenic	.	.	.	0.09794	0.202381	0.1541	0.0390544	0.020564
rs13373927	chr1	63088139	C	T	LINC01739;LINC00466	intergenic	.	.	.	0.4639	0.321429	0.3767	0.0219963	0.0340612
rs10789132	chr1	63089517	G	A	LINC01739;LINC00466	intergenic	.	.	.	0.5619	0.714286	0.6461	0.0251935	0.0226276
rs146365846	chr1	63169120	G	A	LINC00466	ncRNA_intronic	.	.	.	0.04124	0.136364	0.008	0.00136701	0.0266819
rs72681124	chr1	63661975	T	C	PGM1;ROR1	intergenic	.	.	.	0.04124	0.159091	0.0149	0.020118	0.00934324
rs143022699	chr1	63815804	C	T	ROR1	intronic	.	.	.	0.005155	0.0714286	0.0378	0.0164629	0.0035341
rs1390115	chr1	63822160	C	T	ROR1	intronic	.	.	.	0.005155	0.0714286	0.0398	0.010532	0.0035341
rs116090974	chr1	63848299	C	T	ROR1	intronic	.	.	.	0.005155	0.0714286	0.0318	0.0348849	0.0035341
rs865028	chr1	64055383	G	C	ROR1	intronic	.	.	.	0.866	0.738095	0.8022	0.0389886	0.0147952
rs863087	chr1	64060289	G	T	ROR1	intronic	.	.	.	0.866	0.738095	0.8002	0.0312414	0.0147952
rs57016735	chr1	64070208	T	G	ROR1	intronic	.	.	.	0.134	0.261905	0.1988	0.0313136	0.0147952
rs60738464	chr1	64070610	A	C	ROR1	intronic	.	.	.	0.134	0.261905	0.1988	0.0313136	0.0147952
rs57401797	chr1	64070768	G	A	ROR1	intronic	.	.	.	0.134	0.261905	0.1988	0.0313136	0.0147952
rs58984888	chr1	64072182	G	T	ROR1	intronic	.	.	.	0.134	0.261905	0.2008	0.0314148	0.0147952
rs72685180	chr1	64108707	G	T	ROR1-AS1	ncRNA_intronic	.	.	.	0.06186	0.142857	0.0308	0.0367063	0.0358987
rs72686903	chr1	64127820	G	A	ROR1	intronic	.	.	.	0.08763	0.190476	0.0358	0.00324971	0.0247152
rs77211987	chr1	64166831	G	A	ROR1	intronic	.	.	.	0.07732	0.190476	0.0408	0.0398571	0.0113923
rs12757702	chr1	64373326	T	A	UBE2U;CACHD1	intergenic	.	.	.	0.4345	0.666667	0.6272	3.15885e-06	0.000529092
rs12737301	chr1	64373341	C	T	UBE2U;CACHD1	intergenic	.	.	.	0.4329	0.666667	0.6272	3.15885e-06	0.000744207
rs72671364	chr1	64423298	A	G	UBE2U;CACHD1	intergenic	.	.	.	0.005155	0.075	0.0457	0.00304735	0.016494
rs56412910	chr1	64426192	T	C	UBE2U;CACHD1	intergenic	.	.	.	0.01031	0.075	0.0457	0.0182192	0.0363102
rs72671368	chr1	64428235	A	G	UBE2U;CACHD1	intergenic	.	.	.	0.005155	0.075	0.0457	0.00304735	0.016494
rs72671369	chr1	64430398	G	A	UBE2U;CACHD1	intergenic	.	.	.	0.005155	0.075	0.0447	0.00473195	0.016494
rs112383548	chr1	64648814	C	G	CACHD1	intronic	.	.	.	0.005155	0.0833333	0.0318	0.0348849	0.00115391
rs2201689	chr1	65064431	A	G	JAK1	intronic	.	.	.	0.6186	0.440476	0.5398	0.0443218	0.0082346
rs11208578	chr1	65068417	A	G	JAK1	upstream	.	.	.	0.6907	0.559524	0.6163	0.0470999	0.0402456
rs12119712	chr1	65081935	C	T	JAK1;AK4	intergenic	.	.	.	0.6134	0.392857	0.5298	0.0307447	0.000982139
rs36072366	chr1	65424553	C	T	LEPR;LEPROT	intronic	.	.	.	0.701	0.287879	0.1362	2.71448e-06	1.03149e-06
rs9436740	chr1	65426218	A	T	LEPR;LEPROT	intronic	.	.	.	0.1959	0.369048	0.2674	0.0349628	0.0037935
rs146441529	chr1	65450431	A	C	LEPR	intronic	.	.	.	0.3571	0.666667	0.6243	3.39203e-06	5.48041e-06
rs12739892	chr1	65838884	G	T	PDE4B	intronic	.	.	.	0.134	0.238095	0.2316	0.00204466	0.0362057
rs12760107	chr1	65838961	T	A	PDE4B	intronic	.	.	.	0.134	0.238095	0.2316	0.00204466	0.0362057
rs34280859	chr1	65839085	T	G	PDE4B	intronic	.	.	.	0.134	0.238095	0.2326	0.00154065	0.0362057
rs12751825	chr1	65858711	A	G	PDE4B	intronic	.	.	.	0.134	0.238095	0.2326	0.00154065	0.0362057
rs2997091	chr1	65933952	A	G	PDE4B	intronic	.	.	.	0.9227	0.988095	0.9612	0.02206	0.0454515
rs11208797	chr1	66088462	C	T	PDE4B	intronic	.	.	.	0.4124	0.595238	0.5636	0.0001052	0.00596501
rs12406476	chr1	66090109	C	T	PDE4B	intronic	.	.	.	0.6134	0.428571	0.4841	0.0009101	0.00565104
rs2503231	chr1	66093395	T	C	PDE4B	intronic	.	.	.	0.3866	0.571429	0.5159	0.0009101	0.00565104
rs2455025	chr1	66099246	G	T	PDE4B	intronic	.	.	.	0.4072	0.571429	0.5278	0.0020333	0.0129666
rs2503161	chr1	66102308	C	T	PDE4B	intronic	.	.	.	0.4072	0.571429	0.5278	0.0020333	0.0129666
rs2503162	chr1	66103751	C	G	PDE4B	intronic	.	.	.	0.4072	0.571429	0.5278	0.0020333	0.0129666
rs1500952	chr1	66108108	C	A	PDE4B	intronic	.	.	.	0.3866	0.571429	0.5149	0.000916369	0.00565104
rs633894	chr1	66113877	A	G	PDE4B	intronic	.	.	.	0.4072	0.571429	0.5288	0.00160244	0.0129666
rs650440	chr1	66115260	A	G	PDE4B	intronic	.	.	.	0.4072	0.571429	0.5278	0.0020333	0.0129666
rs803227	chr1	66116478	A	C	PDE4B	intronic	.	.	.	0.3814	0.571429	0.5109	0.000909887	0.00384866
rs538497	chr1	66116840	C	T	PDE4B	intronic	.	.	.	0.3866	0.571429	0.5139	0.00119563	0.00565104
rs678212	chr1	66116841	G	A	PDE4B	intronic	.	.	.	0.4897	0.357143	0.3459	0.000161192	0.0489746
rs680078	chr1	66117279	C	T	PDE4B	intronic	.	.	.	0.4742	0.607143	0.6233	0.000107851	0.0499934
rs7418220	chr1	66118285	G	A	PDE4B	intronic	.	.	.	0.4072	0.571429	0.5268	0.00206177	0.0129666
rs7533441	chr1	66122782	T	C	PDE4B	intronic	.	.	.	0.4794	0.345238	0.34	0.000212919	0.0481569
rs34676265	chr1	66128981	G	A	PDE4B	intronic	.	.	.	0.2216	0.380952	0.2972	0.0334405	0.00795198
rs2503170	chr1	66131199	A	T	PDE4B	intronic	.	.	.	0.7577	0.607143	0.6779	0.0250453	0.0140414
rs640352	chr1	66134125	G	A	PDE4B	intronic	.	.	.	0.4794	0.333333	0.341	0.000217915	0.0257206
rs2503173	chr1	66135728	G	A	PDE4B	intronic	.	.	.	0.7577	0.607143	0.662	0.00851115	0.0140414
rs2246913	chr1	66136918	C	T	PDE4B	intronic	.	.	.	0.7577	0.607143	0.662	0.00851115	0.0140414
rs1337405	chr1	66137644	C	A	PDE4B	intronic	.	.	.	0.7577	0.607143	0.662	0.00851115	0.0140414
rs596662	chr1	66138192	A	C	PDE4B	intronic	.	.	.	0.4794	0.333333	0.3419	0.000294145	0.0257206
rs2503174	chr1	66143471	G	A	PDE4B	intronic	.	.	.	0.7526	0.607143	0.6779	0.0380293	0.0209971
rs1984179	chr1	66143826	G	A	PDE4B	intronic	.	.	.	0.7577	0.607143	0.662	0.00851115	0.0140414
rs1984178	chr1	66143864	G	A	PDE4B	intronic	.	.	.	0.7577	0.607143	0.662	0.00851115	0.0140414
rs524208	chr1	66144346	A	C	PDE4B	intronic	.	.	.	0.4794	0.333333	0.3419	0.000294145	0.0257206
rs590426	chr1	66144681	A	T	PDE4B	intronic	.	.	.	0.4794	0.333333	0.3419	0.000294145	0.0257206
rs1392824	chr1	66148691	T	C	PDE4B	intronic	.	.	.	0.7629	0.607143	0.6789	0.0197759	0.00947127
rs1604269	chr1	66149555	C	T	PDE4B	intronic	.	.	.	0.7577	0.607143	0.67	0.0165024	0.0140414
rs2485383	chr1	66150361	A	C	PDE4B	intronic	.	.	.	0.7732	0.607143	0.6859	0.0150313	0.00560585
rs2503166	chr1	66153895	G	A	PDE4B	intronic	.	.	.	0.768	0.607143	0.6849	0.0192565	0.00862385
rs495272	chr1	66154571	A	G	PDE4B	intronic	.	.	.	0.4794	0.333333	0.341	0.000217915	0.0257206
rs582237	chr1	66155844	A	G	PDE4B	intronic	.	.	.	0.4794	0.333333	0.341	0.000217915	0.0257206
rs1546262	chr1	66155941	T	C	PDE4B	intronic	.	.	.	0.768	0.607143	0.67	0.00630273	0.00862385
rs2485382	chr1	66159352	C	T	PDE4B	intronic	.	.	.	0.7629	0.607143	0.67	0.0103253	0.00947127
rs937605	chr1	66160357	T	C	PDE4B	intronic	.	.	.	0.7732	0.607143	0.6859	0.0150313	0.00560585
rs2503218	chr1	66162276	C	T	PDE4B	intronic	.	.	.	0.768	0.607143	0.6849	0.0192565	0.00862385
rs629250	chr1	66162803	T	A	PDE4B	intronic	.	.	.	0.4794	0.333333	0.34	0.000212919	0.0257206
rs953165	chr1	66163146	T	C	PDE4B	intronic	.	.	.	0.768	0.607143	0.669	0.00630526	0.00862385
rs4655819	chr1	66166531	A	C	PDE4B	intronic	.	.	.	0.2371	0.392857	0.332	0.0082354	0.00947127
rs2993094	chr1	66166792	A	G	PDE4B	intronic	.	.	.	0.4794	0.333333	0.341	0.000217915	0.0257206
rs2133967	chr1	66168609	C	T	PDE4B	intronic	.	.	.	0.232	0.392857	0.33	0.00630273	0.00862385
rs11208807	chr1	66169238	C	T	PDE4B	intronic	.	.	.	0.2268	0.392857	0.3131	0.0150253	0.00560585
rs2069278	chr1	66169688	T	C	PDE4B	intronic	.	.	.	0.2371	0.392857	0.33	0.0103253	0.00947127
rs556303	chr1	66170112	T	A	PDE4B	intronic	.	.	.	0.4794	0.333333	0.341	0.000217915	0.0257206
rs583018	chr1	66180503	T	G	PDE4B	intronic	.	.	.	0.366	0.535714	0.4821	0.00262218	0.0116248
rs582104	chr1	66180691	A	G	PDE4B	intronic	.	.	.	0.366	0.535714	0.4811	0.00265379	0.0116248
rs782329	chr1	66181097	C	A	PDE4B	intronic	.	.	.	0.366	0.535714	0.4811	0.00265379	0.0116248
rs570497	chr1	66183162	T	C	PDE4B	intronic	.	.	.	0.1237	0.357143	0.2197	0.0016733	2.31681e-05
rs524897	chr1	66183220	C	T	PDE4B	intronic	.	.	.	0.1392	0.416667	0.2326	0.00291314	1.29182e-06
rs526772	chr1	66183419	T	C	PDE4B	intronic	.	.	.	0.09794	0.285714	0.1759	0.00516818	0.000211342
rs1338719	chr1	66183851	C	T	PDE4B	intronic	.	.	.	0.634	0.464286	0.5179	0.00262218	0.0116248
rs4655599	chr1	66184285	A	G	PDE4B	intronic	.	.	.	0.1237	0.357143	0.2197	0.0016733	2.31681e-05
rs4655821	chr1	66184364	A	G	PDE4B	intronic	.	.	.	0.1237	0.357143	0.2197	0.0016733	2.31681e-05
rs7537021	chr1	66191205	A	G	PDE4B	intronic	.	.	.	0.634	0.464286	0.5189	0.00265379	0.0116248
rs7517265	chr1	66191647	G	A	PDE4B	intronic	.	.	.	0.634	0.464286	0.5189	0.00265379	0.0116248
rs7517125	chr1	66191696	C	T	PDE4B	intronic	.	.	.	0.634	0.464286	0.5189	0.00265379	0.0116248
rs7517390	chr1	66191964	C	T	PDE4B	intronic	.	.	.	0.634	0.464286	0.5199	0.00332512	0.0116248
rs471257	chr1	66191995	A	G	PDE4B	intronic	.	.	.	0.1392	0.416667	0.2316	0.00294269	1.29182e-06
rs524487	chr1	66193187	C	G	PDE4B	intronic	.	.	.	0.09794	0.285714	0.1759	0.00516818	0.000211342
rs1361078	chr1	66193456	C	T	PDE4B	intronic	.	.	.	0.634	0.464286	0.5189	0.00265379	0.0116248
rs2152810	chr1	66193847	T	C	PDE4B	intronic	.	.	.	0.634	0.464286	0.5199	0.00332512	0.0116248
rs559321	chr1	66194675	T	C	PDE4B	intronic	.	.	.	0.1392	0.416667	0.2336	0.0029222	1.29182e-06
rs7525319	chr1	66195819	T	G	PDE4B	intronic	.	.	.	0.634	0.464286	0.5199	0.00332512	0.0116248
rs12118380	chr1	66196267	C	T	PDE4B	intronic	.	.	.	0.634	0.464286	0.5189	0.00265379	0.0116248
rs11208815	chr1	66197484	A	G	PDE4B	intronic	.	.	.	0.634	0.464286	0.5199	0.00332512	0.0116248
rs11208816	chr1	66197556	T	C	PDE4B	intronic	.	.	.	0.634	0.464286	0.5199	0.00332512	0.0116248
rs2225864	chr1	66197718	T	G	PDE4B	intronic	.	.	.	0.634	0.464286	0.5199	0.00332512	0.0116248
rs474358	chr1	66199938	A	G	PDE4B	intronic	.	.	.	0.366	0.535714	0.4811	0.00265379	0.0116248
rs572144	chr1	66205121	T	C	PDE4B	intronic	.	.	.	0.366	0.535714	0.4801	0.00332512	0.0116248
rs10127671	chr1	66205152	G	A	PDE4B	intronic	.	.	.	0.634	0.464286	0.5199	0.00332512	0.0116248
rs574009	chr1	66205309	G	A	PDE4B	intronic	.	.	.	0.366	0.535714	0.4801	0.00332512	0.0116248
rs12141125	chr1	66205590	T	C	PDE4B	intronic	.	.	.	0.6186	0.452381	0.4901	0.000916525	0.0122389
rs481249	chr1	66205601	A	G	PDE4B	intronic	.	.	.	0.09794	0.285714	0.1769	0.00515963	0.000211342
rs483098	chr1	66205772	A	C	PDE4B	intronic	.	.	.	0.1392	0.380952	0.2425	0.000970501	2.1731e-05
rs12141263	chr1	66206000	T	A	PDE4B	intronic	.	.	.	0.634	0.464286	0.5199	0.00332512	0.0116248
rs12757888	chr1	66206262	A	T	PDE4B	intronic	.	.	.	0.634	0.464286	0.5199	0.00332512	0.0116248
rs493098	chr1	66206270	C	G	PDE4B	intronic	.	.	.	0.2835	0.452381	0.4384	4.60866e-05	0.00835267
rs10454452	chr1	66206653	A	G	PDE4B	intronic	.	.	.	0.634	0.464286	0.5199	0.00332512	0.0116248
rs10454453	chr1	66206849	C	A	PDE4B	intronic	.	.	.	0.634	0.464286	0.5199	0.00332512	0.0116248
rs558153	chr1	66208779	A	T	PDE4B	intronic	.	.	.	0.09794	0.285714	0.1769	0.00515963	0.000211342
rs560936	chr1	66209076	G	T	PDE4B	intronic	.	.	.	0.09794	0.285714	0.1759	0.00516818	0.000211342
rs11208821	chr1	66211363	C	T	PDE4B	intronic	.	.	.	0.634	0.464286	0.5199	0.00332512	0.0116248
rs803300	chr1	66211779	G	A	PDE4B	intronic	.	.	.	0.09794	0.285714	0.1769	0.00515963	0.000211342
rs34344670	chr1	66212480	G	A	PDE4B	intronic	.	.	.	0.634	0.464286	0.5199	0.00332512	0.0116248
rs1110369	chr1	66212665	C	T	PDE4B	intronic	.	.	.	0.634	0.464286	0.5199	0.00332512	0.0116248
rs945801	chr1	66212686	G	A	PDE4B	intronic	.	.	.	0.634	0.464286	0.5199	0.00332512	0.0116248
rs6700971	chr1	66213466	C	T	PDE4B	intronic	.	.	.	0.634	0.464286	0.5199	0.00332512	0.0116248
rs1416312	chr1	66216404	C	T	PDE4B	intronic	.	.	.	0.6856	0.464286	0.5278	3.87465e-05	0.000725149
rs544361	chr1	66217769	C	T	PDE4B	intronic	.	.	.	0.1237	0.357143	0.2207	0.0016827	2.31681e-05
rs10889605	chr1	66219461	C	A	PDE4B	intronic	.	.	.	0.634	0.464286	0.5199	0.00332512	0.0116248
rs555764	chr1	66219618	G	C	PDE4B	intronic	.	.	.	0.1237	0.357143	0.2266	0.00070868	2.31681e-05
rs1416313	chr1	66221787	C	T	PDE4B	intronic	.	.	.	0.634	0.464286	0.5199	0.00332512	0.0116248
rs76537799	chr1	66222887	C	T	PDE4B	intronic	.	.	.	0.09794	0.285714	0.1769	0.00515963	0.000211342
rs6665931	chr1	66223138	C	G	PDE4B	intronic	.	.	.	0.634	0.464286	0.5199	0.00332512	0.0116248
rs477308	chr1	66223323	C	T	PDE4B	intronic	.	.	.	0.1289	0.357143	0.2207	0.00322295	2.86594e-05
rs11579350	chr1	66223916	A	G	PDE4B	intronic	.	.	.	0.6289	0.488095	0.5219	0.00549179	0.0339516
rs1338721	chr1	66225021	A	G	PDE4B	intronic	.	.	.	0.6186	0.488095	0.5109	0.00549923	0.0478868
rs952635	chr1	66226202	C	T	PDE4B	intronic	.	.	.	0.5928	0.75	0.7167	0.000560262	0.0141757
rs7528545	chr1	66227081	T	C	PDE4B	intronic	.	.	.	0.5773	0.72619	0.7038	0.000483885	0.0219415
rs12726571	chr1	66229164	T	C	PDE4B	intronic	.	.	.	0.4947	0.642857	0.6372	0.000186818	0.0257964
rs12744604	chr1	66229193	C	T	PDE4B	intronic	.	.	.	0.4628	0.642857	0.6382	5.69629e-06	0.00842316
rs12726583	chr1	66229199	T	C	PDE4B	intronic	.	.	.	0.4096	0.619048	0.6302	2.08191e-06	0.00160747
rs12744864	chr1	66229200	G	T	PDE4B	intronic	.	.	.	0.4096	0.630952	0.6302	2.08191e-06	0.000973755
rs1569929	chr1	66264097	A	C	PDE4B	intronic	.	.	.	0.4021	0.535714	0.5447	0.000212684	0.0484541
rs1321172	chr1	66265030	C	G	PDE4B	intronic	.	.	.	0.4021	0.535714	0.5447	0.000212684	0.0484541
rs502958	chr1	66265499	A	T	PDE4B	intronic	.	.	.	0.5	0.642857	0.6034	0.0077466	0.0356902
rs6588193	chr1	66266203	G	C	PDE4B	intronic	.	.	.	0.4021	0.535714	0.5437	0.00027951	0.0484541
rs6588194	chr1	66266703	G	A	PDE4B	intronic	.	.	.	0.4021	0.535714	0.5437	0.00027951	0.0484541
rs6701329	chr1	66266846	A	T	PDE4B	intronic	.	.	.	0.4948	0.642857	0.5984	0.00783662	0.0261111
rs6700403	chr1	66269918	T	C	PDE4B	intronic	.	.	.	0.4948	0.642857	0.5984	0.00783662	0.0261111
rs6688020	chr1	66270171	G	T	PDE4B	intronic	.	.	.	0.4021	0.535714	0.5358	0.000526018	0.0484541
rs543589	chr1	66271377	A	C	PDE4B	intronic	.	.	.	0.5258	0.666667	0.6203	0.0144305	0.0348756
rs12140250	chr1	66272166	A	G	PDE4B	intronic	.	.	.	0.5206	0.666667	0.6233	0.00724016	0.0257206
rs505237	chr1	66272940	A	G	PDE4B	intronic	.	.	.	0.5258	0.666667	0.6262	0.00906064	0.0348756
rs554120	chr1	66275044	A	G	PDE4B	intronic	.	.	.	0.5309	0.666667	0.6243	0.0143372	0.0473751
rs12060491	chr1	66279669	A	G	PDE4B	intronic	.	.	.	0.2268	0.119048	0.166	0.0423706	0.0468498
rs522037	chr1	66286218	G	C	PDE4B	intronic	.	.	.	0.5	0.642857	0.5855	0.0292269	0.0356902
rs12137080	chr1	66300502	C	T	PDE4B	intronic	.	.	.	0.4742	0.607143	0.5646	0.0202641	0.0499934
rs494735	chr1	66301484	T	C	PDE4B	intronic	.	.	.	0.4742	0.607143	0.5636	0.0204092	0.0499934
rs7551967	chr1	66474395	C	T	PDE4B;SGIP1	intergenic	.	.	.	0.3351	0.214286	0.2058	9.59572e-05	0.0465624
rs12140385	chr1	66479402	G	C	PDE4B;SGIP1	intergenic	.	.	.	0.2165	0.842105	0.7465	2.24526e-06	8.53683e-07
rs12125518	chr1	66479403	C	A	PDE4B;SGIP1	intergenic	.	.	.	0.2165	0.824324	0.7465	2.24526e-06	1.32738e-06
rs12737838	chr1	66481089	G	A	PDE4B;SGIP1	intergenic	.	.	.	0.3299	0.52381	0.4781	0.000108435	0.00311195
rs12737430	chr1	66481096	A	G	PDE4B;SGIP1	intergenic	.	.	.	0.3299	0.52381	0.4781	0.000108435	0.00311195
rs10493415	chr1	66702341	C	T	SGIP1	intronic	.	.	.	0.02577	0.1	0.005	0.012241	0.0486412
rs1280313	chr1	66742502	C	T	SGIP1	intronic	.	.	.	0.2303	0.380952	0.4185	2.94209e-06	0.0125877
rs488584	chr1	66754959	A	T	TCTEX1D1	intronic	.	.	.	0.634	0.803571	0.7187	0.0178822	0.0230153
rs6698076	chr1	66837620	A	G	WDR78	UTR3	.	.	.	0.4278	0.154762	0.327	0.00725826	8.56052e-06
rs17496235	chr1	66838166	G	A	WDR78	intronic	.	.	.	0.1031	0.27381	0.0626	0.0464759	0.000533287
rs2991356	chr1	66839623	T	G	WDR78	intronic	.	.	.	0.5722	0.845238	0.674	0.00721974	8.56052e-06
rs12030322	chr1	66840933	G	A	WDR78	intronic	.	.	.	0.4278	0.154762	0.326	0.00721974	8.56052e-06
rs476232	chr1	66847037	A	G	WDR78	intronic	.	.	.	0.7577	0.928571	0.8241	0.0293171	0.000740835
rs2454320	chr1	66848898	G	A	WDR78	intronic	.	.	.	0.7577	0.928571	0.8211	0.0385466	0.000740835
rs576078	chr1	66853842	C	G	WDR78	intronic	.	.	.	0.7577	0.928571	0.8211	0.0385466	0.000740835
rs569101	chr1	66857057	G	A	WDR78	intronic	.	.	.	0.5722	0.845238	0.669	0.00944866	8.56052e-06
rs269407	chr1	66858332	A	G	WDR78	intronic	.	.	.	0.4278	0.154762	0.328	0.00732203	8.56052e-06
rs12142975	chr1	66879399	T	C	WDR78	intronic	.	.	.	0.07732	0.166667	0.1918	3.2059e-05	0.0324789
rs67219200	chr1	66967685	A	G	MIER1	intronic	.	.	.	0.005208	0.0595238	0.0527	0.00138447	0.0108971
rs4655669	chr1	67056828	T	A	SLC35D1;C1orf141	intergenic	.	.	.	0.134	0.238095	0.0865	0.0453424	0.0362057
rs4655670	chr1	67056983	G	A	SLC35D1;C1orf141	intergenic	.	.	.	0.134	0.238095	0.0865	0.0453424	0.0362057
rs61780058	chr1	67057662	A	G	SLC35D1;C1orf141	intergenic	.	.	.	0.134	0.238095	0.0865	0.0453424	0.0362057
rs17129782	chr1	67322292	G	A	IL12RB2	intronic	.	.	.	0.01546	0.107143	0.0517	0.0271468	0.00141992
rs6697387	chr1	67323260	A	T	IL12RB2	intronic	.	.	.	0.01546	0.107143	0.0527	0.0187503	0.00141992
rs1495964	chr1	67329135	G	A	IL12RB2	intronic	.	.	.	0.6856	0.511905	0.5964	0.0181302	0.00682358
rs55651860	chr1	67334558	A	G	IL12RB2	intronic	.	.	.	0.01546	0.107143	0.0507	0.0267144	0.00141992
rs4655699	chr1	67335029	C	T	IL12RB2	intronic	.	.	.	0.6804	0.511905	0.6004	0.0333642	0.0100155
rs4655700	chr1	67335192	C	T	IL12RB2	intronic	.	.	.	0.6804	0.511905	0.6014	0.0400597	0.0100155
rs4655701	chr1	67335270	T	C	IL12RB2	intronic	.	.	.	0.6804	0.511905	0.6024	0.0401339	0.0100155
rs4655703	chr1	67335689	A	T	IL12RB2	intronic	.	.	.	0.6804	0.511905	0.6014	0.0400597	0.0100155
rs7535491	chr1	67336362	C	A	IL12RB2	intronic	.	.	.	0.6856	0.535714	0.6083	0.0398228	0.0206575
rs1874791	chr1	67340749	A	G	IL12RB2	intronic	.	.	.	0.8918	0.690476	0.8091	0.00490849	9.13631e-05
rs7518845	chr1	67345297	C	A	IL12RB2	intronic	.	.	.	0.8918	0.690476	0.8032	0.00283069	9.13631e-05
rs3790565	chr1	67345673	C	T	IL12RB2	intronic	.	.	.	0.8918	0.690476	0.8042	0.00281582	9.13631e-05
rs10489625	chr1	67348737	T	C	IL12RB2	intronic	.	.	.	0.01546	0.107143	0.0507	0.0267144	0.00141992
rs946685	chr1	67350032	A	G	IL12RB2	intronic	.	.	.	0.8969	0.690476	0.8101	0.00251365	7.09875e-05
rs7535591	chr1	67351464	T	C	IL12RB2	intronic	.	.	.	0.8969	0.690476	0.8101	0.00251365	7.09875e-05
rs6664757	chr1	67355764	C	T	IL12RB2	intronic	.	.	.	0.03093	0.130952	0.0716	0.0305708	0.00434634
rs10749775	chr1	67356404	C	A	IL12RB2	intronic	.	.	.	0.9278	0.821429	0.8777	0.0411776	0.0104658
rs72932807	chr1	67359888	C	T	IL12RB2	intronic	.	.	.	0.03093	0.130952	0.0716	0.0305708	0.00434634
rs6685236	chr1	67361470	G	A	IL12RB2	intronic	.	.	.	0.8969	0.690476	0.8111	0.0025323	7.09875e-05
rs12033554	chr1	67361962	A	C	IL12RB2	intronic	.	.	.	0.03093	0.130952	0.0716	0.0305708	0.00434634
rs12041522	chr1	67363005	C	T	IL12RB2	intronic	.	.	.	0.03093	0.119048	0.0716	0.0305708	0.00864314
rs12028627	chr1	67364207	G	A	IL12RB2	intronic	.	.	.	0.02062	0.107143	0.0596	0.0263983	0.00345795
rs6588258	chr1	67366085	A	G	IL12RB2	intronic	.	.	.	0.03093	0.130952	0.0716	0.0305708	0.00434634
rs2307145	chr1	67367844	G	C	IL12RB2	exonic	nonsynonymous SNV	.	.	0.01546	0.107143	0.0507	0.0267144	0.00141992
rs3790568	chr1	67370377	G	A	IL12RB2	intronic	.	.	.	0.02062	0.107143	0.0596	0.0263983	0.00345795
rs17425673	chr1	67379086	A	G	IL12RB2	intronic	.	.	.	0.005155	0.0833333	0.0378	0.0164629	0.00115391
rs149738737	chr1	67381100	T	C	IL12RB2	intronic	.	.	.	0.01546	0.107143	0.0497	0.0266153	0.00141992
rs77311526	chr1	67384668	T	G	IL12RB2	intronic	.	.	.	0.005155	0.0833333	0.0378	0.0164629	0.00115391
rs17129935	chr1	67385724	C	T	IL12RB2	intronic	.	.	.	0.005155	0.0833333	0.0378	0.0164629	0.00115391
rs7536192	chr1	67388919	A	G	IL12RB2	intronic	.	.	.	0.02062	0.107143	0.0596	0.0263983	0.00345795
rs12409092	chr1	67390948	T	C	IL12RB2	intronic	.	.	.	0.02062	0.107143	0.0596	0.0263983	0.00345795
rs17129983	chr1	67394614	G	A	IL12RB2	intronic	.	.	.	0.01546	0.107143	0.0507	0.0267144	0.00141992
rs2229546	chr1	67395837	C	A	IL12RB2	exonic	synonymous SNV	.	.	0.7577	0.630952	0.675	0.0204765	0.0413426
rs17838069	chr1	67396908	G	A	IL12RB2	downstream	.	.	.	0.005155	0.0833333	0.0378	0.0164629	0.00115391
rs112408546	chr1	67403722	G	A	IL12RB2;SERBP1	intergenic	.	.	.	0.005155	0.0833333	0.0378	0.0164629	0.00115391
rs1058074	chr1	67410801	C	T	SERBP1	UTR3	.	.	.	0.7577	0.630952	0.675	0.0204765	0.0413426
rs969626	chr1	67413951	A	G	SERBP1	intronic	.	.	.	0.7577	0.630952	0.675	0.0204765	0.0413426
rs41458747	chr1	67414659	C	G	SERBP1	intronic	.	.	.	0.005155	0.0833333	0.0378	0.0164629	0.00115391
rs11209066	chr1	67423080	A	G	SERBP1	intronic	.	.	.	0.7577	0.630952	0.675	0.0204765	0.0413426
rs11209067	chr1	67423193	A	G	SERBP1	intronic	.	.	.	0.7577	0.630952	0.675	0.0204765	0.0413426
rs10889687	chr1	67444099	A	G	SERBP1;GADD45A	intergenic	.	.	.	0.9072	0.714286	0.84	0.0134354	8.90878e-05
rs2863752	chr1	67446465	T	C	SERBP1;GADD45A	intergenic	.	.	.	0.09794	0.285714	0.167	0.0149005	0.000211342
rs1954118	chr1	67448804	T	A	SERBP1;GADD45A	intergenic	.	.	.	0.9021	0.714286	0.832	0.0114822	0.000211342
rs147849417	chr1	67482963	G	A	SERBP1;GADD45A	intergenic	.	.	.	0.02577	0.0952381	0.007	0.0249461	0.02491
rs1340592	chr1	67555420	G	A	SERBP1;GADD45A	intergenic	.	.	.	0.201	0.0595238	0.2694	0.0440519	0.002233
rs1340593	chr1	67555433	T	A	SERBP1;GADD45A	intergenic	.	.	.	0.201	0.0595238	0.2694	0.0440519	0.002233
rs6588276	chr1	67555790	G	A	SERBP1;GADD45A	intergenic	.	.	.	0.201	0.0595238	0.2694	0.0440519	0.002233
rs6588277	chr1	67555890	G	C	SERBP1;GADD45A	intergenic	.	.	.	0.201	0.0595238	0.2694	0.0440519	0.002233
rs7517741	chr1	67555921	C	G	SERBP1;GADD45A	intergenic	.	.	.	0.201	0.0595238	0.2694	0.0440519	0.002233
rs12121201	chr1	67556634	G	C	SERBP1;GADD45A	intergenic	.	.	.	0.201	0.0595238	0.2704	0.0439592	0.002233
rs6588278	chr1	67556964	A	C	SERBP1;GADD45A	intergenic	.	.	.	0.232	0.119048	0.3082	0.0353453	0.033126
rs6588279	chr1	67557203	A	C	SERBP1;GADD45A	intergenic	.	.	.	0.201	0.0595238	0.2704	0.0439592	0.002233
rs6588280	chr1	67557351	T	C	SERBP1;GADD45A	intergenic	.	.	.	0.201	0.0595238	0.2704	0.0439592	0.002233
rs6693292	chr1	67557485	A	C	SERBP1;GADD45A	intergenic	.	.	.	0.201	0.0595238	0.2704	0.0439592	0.002233
rs12027161	chr1	67557804	G	A	SERBP1;GADD45A	intergenic	.	.	.	0.768	0.880952	0.6909	0.0290946	0.033126
rs11209115	chr1	67558526	C	T	SERBP1;GADD45A	intergenic	.	.	.	0.768	0.880952	0.6918	0.0353453	0.033126
rs787536	chr1	67583966	C	G	SERBP1;GADD45A	intergenic	.	.	.	0.299	0.154762	0.4066	0.0045035	0.0111285
rs787537	chr1	67584130	C	G	SERBP1;GADD45A	intergenic	.	.	.	0.2938	0.154762	0.3728	0.0373606	0.0158509
rs787538	chr1	67584947	T	C	SERBP1;GADD45A	intergenic	.	.	.	0.299	0.154762	0.4066	0.0045035	0.0111285
rs787539	chr1	67585340	C	T	SERBP1;GADD45A	intergenic	.	.	.	0.2938	0.154762	0.3728	0.0373606	0.0158509
rs787496	chr1	67617371	G	A	SERBP1;GADD45A	intergenic	.	.	.	0.2526	0.0952381	0.1869	0.0330366	0.00326316
rs787492	chr1	67620230	T	C	SERBP1;GADD45A	intergenic	.	.	.	0.2526	0.0952381	0.1799	0.0184052	0.00326316
rs787491	chr1	67620481	T	C	SERBP1;GADD45A	intergenic	.	.	.	0.4639	0.333333	0.3887	0.0495291	0.0480023
rs12569170	chr1	67621854	G	A	SERBP1;GADD45A	intergenic	.	.	.	0.2371	0.0714286	0.1779	0.048255	0.000757406
rs787490	chr1	67622229	G	T	SERBP1;GADD45A	intergenic	.	.	.	0.2526	0.0714286	0.1899	0.0429033	0.000284579
rs56350266	chr1	67623742	T	G	SERBP1;GADD45A	intergenic	.	.	.	0.2526	0.0952381	0.1879	0.0417456	0.00326316
rs76038735	chr1	67624239	A	G	SERBP1;GADD45A	intergenic	.	.	.	0.2371	0.0952381	0.1769	0.0474616	0.00512807
rs17463501	chr1	67624310	G	A	SERBP1;GADD45A	intergenic	.	.	.	0.2371	0.0952381	0.1779	0.048255	0.00512807
rs74083309	chr1	67624782	C	A	SERBP1;GADD45A	intergenic	.	.	.	0.2526	0.0714286	0.1879	0.0417456	0.000284579
rs11209152	chr1	67802624	C	T	GNG12	intronic	.	.	.	0.2165	0.0952381	0.2863	0.0479424	0.0169234
rs11209156	chr1	67807724	C	T	GNG12	intronic	.	.	.	0.2165	0.0952381	0.2863	0.0479424	0.0169234
rs11209157	chr1	67808956	G	A	GNG12	intronic	.	.	.	0.2165	0.0952381	0.2863	0.0479424	0.0169234
rs2000406	chr1	67813639	C	T	GNG12	intronic	.	.	.	0.2165	0.0952381	0.2863	0.0479424	0.0169234
rs11209161	chr1	67816741	A	G	GNG12	intronic	.	.	.	0.2165	0.0952381	0.2853	0.0479917	0.0169234
rs9662706	chr1	67822152	C	T	GNG12	intronic	.	.	.	0.2216	0.107143	0.2932	0.0407854	0.0289216
rs12031640	chr1	67843549	G	A	GNG12-AS1	ncRNA_intronic	.	.	.	0.2216	0.107143	0.2932	0.0407854	0.0289216
rs944082	chr1	68177408	T	C	GNG12-AS1	ncRNA_intronic	.	.	.	0.4639	0.321429	0.5596	0.0133768	0.0340612
rs72670481	chr1	68255458	C	T	WLS;RPE65	intergenic	.	.	.	0.01031	0.075	0.0586	0.00270688	0.0363102
rs375361712	chr1	68505267	A	G	DEPDC1-AS1	ncRNA_intronic	.	.	.	0.01546	0.0833333	0.0517	0.0271468	0.00979379
rs111550799	chr1	68610527	C	T	DEPDC1-AS1;LINC01707	intergenic	.	.	.	0.01053	0.075	0.0586	0.00270688	0.0380638
rs61783023	chr1	68788718	C	T	DEPDC1-AS1;LINC01707	intergenic	.	.	.	0.005155	0.047619	0.0368	0.0158691	0.0303619
rs3123012	chr1	69092456	C	T	LINC01707	ncRNA_intronic	.	.	.	0.07216	0.178571	0.1312	0.0190705	0.0104658
rs2661468	chr1	69094021	C	G	LINC01707	ncRNA_intronic	.	.	.	0.07216	0.178571	0.1312	0.0190705	0.0104658
rs2494930	chr1	69096348	G	A	LINC01707	ncRNA_intronic	.	.	.	0.07216	0.178571	0.1312	0.0190705	0.0104658
rs2494928	chr1	69104716	G	A	LINC01707	ncRNA_intronic	.	.	.	0.07216	0.178571	0.1312	0.0190705	0.0104658
rs2784823	chr1	69108205	G	A	LINC01707	ncRNA_intronic	.	.	.	0.07216	0.178571	0.1322	0.0191732	0.0104658
rs2484870	chr1	69114550	C	A	LINC01707	ncRNA_intronic	.	.	.	0.07216	0.178571	0.1312	0.0190705	0.0104658
rs7525958	chr1	69126268	A	G	LINC01707	ncRNA_intronic	.	.	.	0.01031	0.0909091	0.0517	0.00574532	0.0116474
rs1948982	chr1	69127427	T	A	LINC01707	ncRNA_intronic	.	.	.	0.01031	0.0909091	0.0517	0.00574532	0.0116474
rs2244844	chr1	69147207	G	A	LINC01707	ncRNA_intronic	.	.	.	1	0.952381	0.9662	0.00277958	0.007923
rs1796939	chr1	69150617	T	C	LINC01707	ncRNA_intronic	.	.	.	1	0.952381	0.9662	0.00277958	0.007923
rs1763917	chr1	69150823	T	A	LINC01707	ncRNA_intronic	.	.	.	1	0.952381	0.9662	0.00277958	0.007923
rs1613058	chr1	69158961	A	G	LINC01707	ncRNA_intronic	.	.	.	0.9381	0.821429	0.8867	0.0332881	0.00397726
rs1763920	chr1	69167530	A	T	LINC01707	ncRNA_intronic	.	.	.	1	0.952381	0.9662	0.00277958	0.007923
rs1763921	chr1	69168001	A	G	LINC01707	ncRNA_intronic	.	.	.	1	0.952381	0.9662	0.00277958	0.007923
rs138727517	chr1	69424409	C	A	LINC01707;LINC01758	intergenic	.	.	.	0.02577	0.0952381	0.003	0.00269795	0.02491
rs17130970	chr1	69445343	C	T	LINC01758;LRRC7	intergenic	.	.	.	0.3351	0.178571	0.2654	0.0474545	0.00920509
rs577028288	chr1	69623407	T	C	LRRC7	intronic	.	.	.	0.01031	0.0833333	0.001	0.0449982	0.00390436
rs113530441	chr1	69663753	C	T	LRRC7	intronic	.	.	.	0.02717	0.107143	0.0656	0.0338867	0.0139043
rs185961069	chr1	69663762	C	T	LRRC7	intronic	.	.	.	0.02688	0.107143	0.0656	0.0338867	0.0136267
rs76798093	chr1	69737436	C	T	LRRC7	intronic	.	.	.	0.005155	0.0681818	0.0318	0.0348849	0.0207533
rs12049401	chr1	69881696	G	A	LRRC7	intronic	.	.	.	0.03093	0.136364	0.0805	0.0118799	0.0111068
rs6661139	chr1	69882185	A	T	LRRC7	intronic	.	.	.	0.03093	0.136364	0.0805	0.0118799	0.0111068
rs6656579	chr1	69882454	C	T	LRRC7	intronic	.	.	.	0.03093	0.136364	0.0805	0.0118799	0.0111068
rs113683118	chr1	69882707	G	A	LRRC7	intronic	.	.	.	0.03093	0.113636	0.0805	0.0118799	0.0335054
rs112977471	chr1	69882748	A	G	LRRC7	intronic	.	.	.	0.02062	0.113636	0.0805	0.00157212	0.0123142
rs10889858	chr1	69890078	G	A	LRRC7	intronic	.	.	.	0.03608	0.136364	0.0805	0.0275275	0.0177329
rs6704345	chr1	69892394	C	T	LRRC7	intronic	.	.	.	0.03093	0.136364	0.0805	0.0118799	0.0111068
rs6694951	chr1	69892555	G	A	LRRC7	intronic	.	.	.	0.03608	0.136364	0.0805	0.0275275	0.0177329
rs12034824	chr1	69893294	A	C	LRRC7	intronic	.	.	.	0.03608	0.136364	0.0805	0.0275275	0.0177329
rs12027907	chr1	69893411	G	A	LRRC7	intronic	.	.	.	0.03608	0.136364	0.0805	0.0275275	0.0177329
rs7522011	chr1	69893462	T	G	LRRC7	intronic	.	.	.	0.03608	0.136364	0.0805	0.0275275	0.0177329
rs6424608	chr1	69893888	T	C	LRRC7	intronic	.	.	.	0.03608	0.136364	0.0805	0.0275275	0.0177329
rs6670169	chr1	69894116	T	C	LRRC7	intronic	.	.	.	0.03608	0.136364	0.0805	0.0275275	0.0177329
rs12032656	chr1	69894531	T	G	LRRC7	intronic	.	.	.	0.03608	0.136364	0.0805	0.0275275	0.0177329
rs12029982	chr1	69895690	G	T	LRRC7	intronic	.	.	.	0.03608	0.136364	0.0805	0.0275275	0.0177329
rs6681560	chr1	69898630	A	C	LRRC7	intronic	.	.	.	0.03608	0.136364	0.0815	0.0277566	0.0177329
rs10889862	chr1	69899731	T	G	LRRC7	intronic	.	.	.	0.03608	0.136364	0.0815	0.0277566	0.0177329
rs10568343	chr1	69904571	C	T	LRRC7	intronic	.	.	.	0.03608	0.225	0.0954	0.00413608	0.000247762
rs1576118	chr1	69951507	A	G	LRRC7	intronic	.	.	.	0.03093	0.136364	0.0855	0.00616534	0.0111068
rs17131096	chr1	69963429	A	T	LRRC7	intronic	.	.	.	0.03608	0.136364	0.0875	0.0109608	0.0177329
rs11209583	chr1	69978366	G	A	LRRC7	intronic	.	.	.	0.03608	0.136364	0.0865	0.0151122	0.0177329
rs56106183	chr1	69981578	C	T	LRRC7	intronic	.	.	.	0.03608	0.136364	0.0865	0.0151122	0.0177329
rs12048343	chr1	69984341	T	C	LRRC7	intronic	.	.	.	0.03608	0.136364	0.0865	0.0151122	0.0177329
rs12026558	chr1	69987557	A	G	LRRC7	intronic	.	.	.	0.03608	0.136364	0.0865	0.0151122	0.0177329
rs984950	chr1	69994203	A	G	LRRC7	intronic	.	.	.	0.03608	0.136364	0.0865	0.0151122	0.0177329
rs1327884	chr1	70010111	T	G	LRRC7	intronic	.	.	.	0.03608	0.136364	0.0865	0.0151122	0.0177329
rs182408004	chr1	70055449	G	A	LRRC7	intronic	.	.	.	0.01546	0.0909091	0.002	0.0309625	0.0234854
rs186002185	chr1	70102420	G	A	LRRC7	intronic	.	.	.	0.01546	0.0909091	0.003	0.0491433	0.0234854
rs192342656	chr1	70227680	G	A	SRSF11	intronic	.	.	.	0.01546	0.0909091	0.003	0.0491433	0.0234854
rs13800	chr1	70443070	T	C	CTH;LINC01788	intergenic	.	.	.	0.0567	0.690476	0.1402	0.00079803	7.05571e-07
rs557625029	chr1	70470590	G	A	CTH;LINC01788	intergenic	.	.	.	0.02062	0.0909091	0.003	0.0121052	0.0406147
rs184413921	chr1	70695623	T	G	CTH;LINC01788	intergenic	.	.	.	0.04639	0.154762	0.0149	0.00780331	0.00350336
rs7414213	chr1	70734706	C	T	LINC01788	ncRNA_intronic	.	.	.	0.01031	0.231707	0.4264	2.27031e-06	6.14642e-07
rs150738219	chr1	70787907	A	G	LINC01788;PTGER3	intergenic	.	.	.	0.04639	0.154762	0.0169	0.0124817	0.00350336
rs192902685	chr1	70799966	G	A	LINC01788;PTGER3	intergenic	.	.	.	0.04639	0.154762	0.0169	0.0124817	0.00350336
rs148846776	chr1	70801120	A	G	LINC01788;PTGER3	intergenic	.	.	.	0.0567	0.154762	0.0179	0.00296805	0.0105734
rs138930565	chr1	70850497	A	G	LINC01788;PTGER3	intergenic	.	.	.	0.04639	0.154762	0.0159	0.00993622	0.00350336
rs146260171	chr1	70872870	G	A	PTGER3	intronic	.	.	.	0.04639	0.154762	0.0169	0.0124817	0.00350336
rs149683725	chr1	70892276	G	A	PTGER3	intronic	.	.	.	0.04639	0.154762	0.0159	0.00993622	0.00350336
rs78711399	chr1	71995106	G	A	NEGR1	intronic	.	.	.	0.201	0.0833333	0.1392	0.0292162	0.0142794
rs10493490	chr1	71996680	G	A	NEGR1	intronic	.	.	.	0.201	0.0833333	0.1392	0.0292162	0.0142794
rs12034458	chr1	71997192	T	C	NEGR1	intronic	.	.	.	0.201	0.0833333	0.1392	0.0292162	0.0142794
rs6678735	chr1	71997450	C	T	NEGR1	intronic	.	.	.	0.201	0.0833333	0.1392	0.0292162	0.0142794
rs6424456	chr1	71997820	G	A	NEGR1	intronic	.	.	.	0.201	0.0833333	0.1392	0.0292162	0.0142794
rs12047266	chr1	72004831	C	T	NEGR1	intronic	.	.	.	0.201	0.0833333	0.1392	0.0292162	0.0142794
rs59416074	chr1	72005491	G	C	NEGR1	intronic	.	.	.	0.201	0.0833333	0.1392	0.0292162	0.0142794
rs56134836	chr1	72006356	T	A	NEGR1	intronic	.	.	.	0.2526	0.119048	0.1849	0.0320126	0.015929
rs10493491	chr1	72006422	T	C	NEGR1	intronic	.	.	.	0.2526	0.119048	0.1849	0.0320126	0.015929
rs10889940	chr1	72008137	G	A	NEGR1	intronic	.	.	.	0.2526	0.119048	0.1849	0.0320126	0.015929
rs11209888	chr1	72008431	C	T	NEGR1	intronic	.	.	.	0.2526	0.119048	0.1849	0.0320126	0.015929
rs61767482	chr1	72013202	A	G	NEGR1	intronic	.	.	.	0.2577	0.119048	0.1849	0.0197042	0.0107547
rs8179360	chr1	72016286	T	G	NEGR1	intronic	.	.	.	0.2577	0.119048	0.1849	0.0197042	0.0107547
rs12024501	chr1	72028214	A	G	NEGR1	intronic	.	.	.	0.2577	0.119048	0.1849	0.0197042	0.0107547
rs17092178	chr1	72033612	A	C	NEGR1	intronic	.	.	.	0.2577	0.119048	0.1849	0.0197042	0.0107547
rs17092217	chr1	72041623	C	T	NEGR1	intronic	.	.	.	0.2577	0.119048	0.1849	0.0197042	0.0107547
rs1155261	chr1	72043245	A	G	NEGR1	intronic	.	.	.	0.2577	0.119048	0.1849	0.0197042	0.0107547
rs150442840	chr1	72126532	G	A	NEGR1	intronic	.	.	.	0.01031	0.075	0.001	0.0449982	0.0363102
rs138100588	chr1	72326000	G	A	NEGR1;LINC01360	intergenic	.	.	.	0.06122	0.216667	0.0139	0.000150478	0.00514681
rs990871	chr1	72358030	C	T	NEGR1;LINC01360	intergenic	.	.	.	0.7113	0.559524	0.6352	0.0443305	0.0183487
rs10889947	chr1	72362538	T	C	NEGR1;LINC01360	intergenic	.	.	.	0.7062	0.559524	0.6302	0.0450141	0.0195062
rs61771874	chr1	72640991	C	T	NEGR1;LINC01360	intergenic	.	.	.	0.08763	0.190476	0.1402	0.0423152	0.0247152
rs61771891	chr1	72683442	A	G	NEGR1;LINC01360	intergenic	.	.	.	0.02577	0.0833333	0.0736	0.00905304	0.0487066
rs12128497	chr1	72912354	C	T	NEGR1;LINC01360	intergenic	.	.	.	0.04124	0.181818	0.0875	0.0335279	0.00301202
rs115032776	chr1	72970294	G	C	NEGR1;LINC01360	intergenic	.	.	.	0.04124	0.181818	0.0865	0.0330799	0.00301202
rs12145747	chr1	73058220	C	G	NEGR1;LINC01360	intergenic	.	.	.	0.04124	0.181818	0.0875	0.0335279	0.00301202
rs12119178	chr1	73061109	C	T	NEGR1;LINC01360	intergenic	.	.	.	0.04124	0.181818	0.0865	0.0330799	0.00301202
rs79834275	chr1	73170505	T	A	NEGR1;LINC01360	intergenic	.	.	.	0.005155	0.047619	0.0338	0.0233523	0.0303619
rs147880708	chr1	73238575	C	A	NEGR1;LINC01360	intergenic	.	.	.	0.02577	0.0833333	0.0656	0.0338867	0.0487066
rs79195470	chr1	73408514	T	C	LINC01360;LINC02238	intergenic	.	.	.	0.005155	0.047619	0.0328	0.0357566	0.0303619
rs79813728	chr1	73606249	G	T	LINC01360;LINC02238	intergenic	.	.	.	0.005155	0.047619	0.0328	0.0357566	0.0303619
rs34741423	chr1	73722718	A	C	LINC02238	ncRNA_intronic	.	.	.	0.02062	0.113636	0.0656	0.0135006	0.0123142
rs34847254	chr1	73736393	G	T	LINC02238	ncRNA_exonic	.	.	.	0.02062	0.113636	0.0656	0.0135006	0.0123142
rs7539753	chr1	73739083	G	A	LINC02238	downstream	.	.	.	0.6042	0.775	0.827	2.09963e-06	0.00774832
rs35086541	chr1	73740543	A	G	LINC02238;LRRIQ3	intergenic	.	.	.	0.02062	0.113636	0.0656	0.0135006	0.0123142
rs12407838	chr1	73741866	T	C	LINC02238;LRRIQ3	intergenic	.	.	.	0.02062	0.113636	0.0656	0.0135006	0.0123142
rs10082321	chr1	73755692	T	C	LINC02238;LRRIQ3	intergenic	.	.	.	0.02062	0.113636	0.0666	0.0092943	0.0123142
rs76760191	chr1	73756906	A	G	LINC02238;LRRIQ3	intergenic	.	.	.	0.02062	0.113636	0.0666	0.0092943	0.0123142
rs10081995	chr1	73758128	T	C	LINC02238;LRRIQ3	intergenic	.	.	.	0.02062	0.113636	0.0666	0.0092943	0.0123142
rs150834980	chr1	73771357	C	T	LINC02238;LRRIQ3	intergenic	.	.	.	0.01031	0.0681818	0.0567	0.00262082	0.0451404
rs17576512	chr1	73774253	A	C	LINC02238;LRRIQ3	intergenic	.	.	.	0.01031	0.0681818	0.0567	0.00262082	0.0451404
rs17576547	chr1	73774281	A	T	LINC02238;LRRIQ3	intergenic	.	.	.	0.01031	0.0681818	0.0567	0.00262082	0.0451404
rs17576719	chr1	73779144	T	A	LINC02238;LRRIQ3	intergenic	.	.	.	0.01031	0.0681818	0.0567	0.00262082	0.0451404
rs17576753	chr1	73779393	C	T	LINC02238;LRRIQ3	intergenic	.	.	.	0.01031	0.0681818	0.0557	0.00392606	0.0451404
rs17517490	chr1	73779404	T	C	LINC02238;LRRIQ3	intergenic	.	.	.	0.01031	0.0681818	0.0567	0.00262082	0.0451404
rs75326914	chr1	73784319	T	C	LINC02238;LRRIQ3	intergenic	.	.	.	0.01031	0.0681818	0.0557	0.00392606	0.0451404
rs78094790	chr1	73784665	G	A	LINC02238;LRRIQ3	intergenic	.	.	.	0.01031	0.0681818	0.0557	0.00392606	0.0451404
rs75420276	chr1	73786181	T	C	LINC02238;LRRIQ3	intergenic	.	.	.	0.01031	0.0681818	0.0557	0.00392606	0.0451404
rs79627751	chr1	73788474	G	A	LINC02238;LRRIQ3	intergenic	.	.	.	0.01031	0.0681818	0.0547	0.00388106	0.0451404
rs1340428	chr1	73800098	A	G	LINC02238;LRRIQ3	intergenic	.	.	.	0.01031	0.0681818	0.0567	0.00262082	0.0451404
rs61778061	chr1	73869736	C	T	LINC02238;LRRIQ3	intergenic	.	.	.	0.2474	0.404762	0.3618	0.00160585	0.0100273
rs7534619	chr1	73870692	T	A	LINC02238;LRRIQ3	intergenic	.	.	.	0.7216	0.535714	0.5885	0.000382405	0.00353781
rs10789381	chr1	73870762	T	C	LINC02238;LRRIQ3	intergenic	.	.	.	0.5979	0.440476	0.4692	0.000908891	0.0181694
rs10458581	chr1	73870781	A	G	LINC02238;LRRIQ3	intergenic	.	.	.	0.7216	0.535714	0.5905	0.000505851	0.00353781
rs10890084	chr1	73871054	T	C	LINC02238;LRRIQ3	intergenic	.	.	.	0.7216	0.535714	0.5905	0.000505851	0.00353781
rs2343094	chr1	73871319	G	A	LINC02238;LRRIQ3	intergenic	.	.	.	0.7423	0.583333	0.6362	0.00368563	0.0106197
rs1158405	chr1	73871575	A	G	LINC02238;LRRIQ3	intergenic	.	.	.	0.7216	0.535714	0.5905	0.000505851	0.00353781
rs3964041	chr1	73871917	A	G	LINC02238;LRRIQ3	intergenic	.	.	.	0.7165	0.535714	0.5875	0.000529791	0.00553607
rs7545797	chr1	73871990	G	A	LINC02238;LRRIQ3	intergenic	.	.	.	0.7216	0.535714	0.5934	0.000668895	0.00353781
rs7524030	chr1	73872007	C	A	LINC02238;LRRIQ3	intergenic	.	.	.	0.7216	0.535714	0.5934	0.000668895	0.00353781
rs7537932	chr1	73872029	A	C	LINC02238;LRRIQ3	intergenic	.	.	.	0.7216	0.535714	0.5934	0.000668895	0.00353781
rs7548098	chr1	73872041	G	A	LINC02238;LRRIQ3	intergenic	.	.	.	0.7216	0.535714	0.5934	0.000668895	0.00353781
rs10789382	chr1	73872054	A	G	LINC02238;LRRIQ3	intergenic	.	.	.	0.7216	0.535714	0.5934	0.000668895	0.00353781
rs4300178	chr1	73872127	C	T	LINC02238;LRRIQ3	intergenic	.	.	.	0.7216	0.535714	0.5885	0.000382405	0.00353781
rs10458582	chr1	73872133	A	G	LINC02238;LRRIQ3	intergenic	.	.	.	0.7216	0.535714	0.5885	0.000382405	0.00353781
rs10458584	chr1	73872420	A	C	LINC02238;LRRIQ3	intergenic	.	.	.	0.7216	0.535714	0.5875	0.000380597	0.00353781
rs61778062	chr1	73872506	C	T	LINC02238;LRRIQ3	intergenic	.	.	.	0.2577	0.416667	0.3628	0.00464851	0.0106197
rs6672527	chr1	73872847	C	T	LINC02238;LRRIQ3	intergenic	.	.	.	0.2577	0.416667	0.3628	0.00464851	0.0106197
rs1979216	chr1	73873292	G	T	LINC02238;LRRIQ3	intergenic	.	.	.	0.7216	0.535714	0.5875	0.000380597	0.00353781
rs11210359	chr1	73873484	G	A	LINC02238;LRRIQ3	intergenic	.	.	.	0.7216	0.52381	0.5865	0.000288703	0.00225202
rs12079619	chr1	73874092	T	G	LINC02238;LRRIQ3	intergenic	.	.	.	0.7216	0.535714	0.5885	0.000382405	0.00353781
rs11210360	chr1	73874111	A	G	LINC02238;LRRIQ3	intergenic	.	.	.	0.7216	0.535714	0.5885	0.000382405	0.00353781
rs11210361	chr1	73874261	T	C	LINC02238;LRRIQ3	intergenic	.	.	.	0.2577	0.416667	0.3628	0.00464851	0.0106197
rs12085584	chr1	73874334	A	T	LINC02238;LRRIQ3	intergenic	.	.	.	0.7216	0.535714	0.5875	0.000380597	0.00353781
rs7545016	chr1	73874858	A	G	LINC02238;LRRIQ3	intergenic	.	.	.	0.7216	0.535714	0.5875	0.000380597	0.00353781
rs7545026	chr1	73874895	A	G	LINC02238;LRRIQ3	intergenic	.	.	.	0.7216	0.535714	0.5924	0.000514519	0.00353781
rs7549862	chr1	73875136	T	G	LINC02238;LRRIQ3	intergenic	.	.	.	0.7216	0.535714	0.5865	0.000288703	0.00353781
rs1160782	chr1	73876717	G	A	LINC02238;LRRIQ3	intergenic	.	.	.	0.5979	0.440476	0.4682	0.000903756	0.0181694
rs967881	chr1	73878058	G	A	LINC02238;LRRIQ3	intergenic	.	.	.	0.7423	0.583333	0.6382	0.00464807	0.0106197
rs17520168	chr1	73878836	T	C	LINC02238;LRRIQ3	intergenic	.	.	.	0.2526	0.416667	0.3628	0.00275557	0.00715976
rs17579506	chr1	73879027	T	C	LINC02238;LRRIQ3	intergenic	.	.	.	0.2577	0.416667	0.3628	0.00464851	0.0106197
rs1551391	chr1	73879779	A	G	LINC02238;LRRIQ3	intergenic	.	.	.	0.5979	0.440476	0.4682	0.000903756	0.0181694
rs1551392	chr1	73879910	T	C	LINC02238;LRRIQ3	intergenic	.	.	.	0.5979	0.440476	0.4682	0.000903756	0.0181694
rs1963248	chr1	73880323	G	T	LINC02238;LRRIQ3	intergenic	.	.	.	0.7268	0.559524	0.6123	0.00191257	0.00792811
rs2124032	chr1	73880474	G	A	LINC02238;LRRIQ3	intergenic	.	.	.	0.5979	0.440476	0.4682	0.000903756	0.0181694
rs1023862	chr1	73881184	C	T	LINC02238;LRRIQ3	intergenic	.	.	.	0.5979	0.440476	0.4682	0.000903756	0.0181694
rs11210363	chr1	73884163	G	A	LINC02238;LRRIQ3	intergenic	.	.	.	0.2577	0.416667	0.3628	0.00464851	0.0106197
rs11210364	chr1	73884565	A	G	LINC02238;LRRIQ3	intergenic	.	.	.	0.7216	0.535714	0.5875	0.000380597	0.00353781
rs1340423	chr1	73890868	C	T	LINC02238;LRRIQ3	intergenic	.	.	.	0.2732	0.416667	0.3817	0.0031732	0.024333
rs2789708	chr1	73891527	T	A	LINC02238;LRRIQ3	intergenic	.	.	.	0.3402	0.488095	0.4602	0.00191231	0.0228078
rs2792075	chr1	73891679	C	T	LINC02238;LRRIQ3	intergenic	.	.	.	0.3402	0.488095	0.4602	0.00191231	0.0228078
rs77083422	chr1	73922261	T	C	LINC02238;LRRIQ3	intergenic	.	.	.	0.01031	0.0714286	0.0408	0.0387173	0.0106747
rs2880560	chr1	73979966	G	A	LINC02238;LRRIQ3	intergenic	.	.	.	0.5773	0.428571	0.4543	0.00155098	0.0261926
rs67082658	chr1	73983814	C	T	LINC02238;LRRIQ3	intergenic	.	.	.	0.6495	0.511905	0.5417	0.00526331	0.0332645
rs11584480	chr1	73986912	T	A	LINC02238;LRRIQ3	intergenic	.	.	.	0.6443	0.511905	0.5417	0.00840314	0.0452468
rs11210390	chr1	73989092	C	T	LINC02238;LRRIQ3	intergenic	.	.	.	0.6443	0.511905	0.5417	0.00840314	0.0452468
rs2343194	chr1	73991716	G	A	LINC02238;LRRIQ3	intergenic	.	.	.	0.5773	0.428571	0.4523	0.00119412	0.0261926
rs116670273	chr1	74165235	A	C	LRRIQ3	intronic	.	.	.	0.04639	0.15	0.0129	0.00344113	0.0261926
rs17603473	chr1	74424309	G	A	FPGT-TNNI3K;TNNI3K	intronic	.	.	.	0.06701	0.178571	0.1163	0.0480901	0.00805444
rs190975679	chr1	74456067	C	T	FPGT-TNNI3K;TNNI3K	intronic	.	.	.	0.04639	0.119048	0.005	4.02823e-05	0.0374647
rs146823532	chr1	74513442	A	G	FPGT-TNNI3K;TNNI3K	intronic	.	.	.	0.0567	0.154762	0.0288	0.0497357	0.0105734
rs4287129	chr1	74550463	T	G	FPGT-TNNI3K;ERICH3	intergenic	.	.	.	0.2216	0.107143	0.1541	0.0215832	0.0289216
rs143352478	chr1	74807490	G	A	TYW3;LHX8	intergenic	.	.	.	0.03093	0.166667	0.006	0.00509643	0.000163402
rs11162103	chr1	74866652	A	G	TYW3;LHX8	intergenic	.	.	.	0.8608	0.75	0.7833	0.0133103	0.0370225
rs12083864	chr1	74877312	C	T	TYW3;LHX8	intergenic	.	.	.	0.1392	0.25	0.2157	0.0132945	0.0370225
rs7367770	chr1	74891174	A	C	TYW3;LHX8	intergenic	.	.	.	0.8608	0.75	0.7833	0.0133103	0.0370225
rs7537609	chr1	74894855	C	T	TYW3;LHX8	intergenic	.	.	.	0.1392	0.25	0.2157	0.0132945	0.0370225
rs1413994	chr1	74907719	G	A	TYW3;LHX8	intergenic	.	.	.	0.8608	0.75	0.7833	0.0133103	0.0370225
rs10157473	chr1	74908798	G	T	TYW3;LHX8	intergenic	.	.	.	0.8608	0.75	0.7833	0.0133103	0.0370225
rs10782627	chr1	74912171	G	A	TYW3;LHX8	intergenic	.	.	.	0.8608	0.75	0.7833	0.0133103	0.0370225
rs10873905	chr1	74915129	G	C	TYW3;LHX8	intergenic	.	.	.	0.8608	0.75	0.7833	0.0133103	0.0370225
rs9633425	chr1	74915952	A	C	TYW3;LHX8	intergenic	.	.	.	0.8608	0.75	0.7833	0.0133103	0.0370225
rs60686181	chr1	74933677	A	G	TYW3;LHX8	intergenic	.	.	.	0.1392	0.25	0.2157	0.0132945	0.0370225
rs12088310	chr1	74948559	T	G	TYW3;LHX8	intergenic	.	.	.	0.1392	0.25	0.2147	0.0133684	0.0370225
rs6671905	chr1	74949333	A	G	TYW3;LHX8	intergenic	.	.	.	0.1392	0.25	0.2157	0.0132945	0.0370225
rs6593558	chr1	74949567	G	A	TYW3;LHX8	intergenic	.	.	.	0.1392	0.25	0.2157	0.0132945	0.0370225
rs7516887	chr1	74950983	G	A	TYW3;LHX8	intergenic	.	.	.	0.1392	0.25	0.2147	0.0133684	0.0370225
rs12726778	chr1	74951287	C	T	TYW3;LHX8	intergenic	.	.	.	0.1392	0.25	0.2157	0.0132945	0.0370225
rs142476588	chr1	75014075	C	T	TYW3;LHX8	intergenic	.	.	.	0.04124	0.119048	0.005	0.000184591	0.0299554
rs139393103	chr1	75146053	A	G	LHX8	intronic	.	.	.	0.03093	0.107143	0.001	2.60532e-05	0.0174245
rs114027714	chr1	75170844	C	T	LHX8;SLC44A5	intergenic	.	.	.	0.04124	0.119048	0.005	0.000184591	0.0299554
rs183804392	chr1	75336112	C	G	SLC44A5	intronic	.	.	.	0.02577	0.0833333	0.001	0.000178556	0.0487066
rs573593985	chr1	75512689	T	G	SLC44A5	intronic	.	.	.	0.02577	0.0833333	0.002	0.0013377	0.0487066
rs182047388	chr1	75581986	C	T	SLC44A5	intronic	.	.	.	0.02062	0.0833333	0.002	0.00672146	0.0202871
rs12406845	chr1	75625505	G	A	SLC44A5;ACADM	intergenic	.	.	.	0.1856	0.0714286	0.2584	0.0325662	0.0169229
rs550237288	chr1	75795453	G	T	RABGGTB	downstream	.	.	.	0.02062	0.0833333	0.002	0.00672146	0.0202871
rs17098471	chr1	76240071	T	C	ST6GALNAC3	intronic	.	.	.	0.03608	0.119048	0.0755	0.0497965	0.0127565
rs112094115	chr1	76244929	C	T	ST6GALNAC3	intronic	.	.	.	0.03608	0.119048	0.0755	0.0497965	0.0127565
rs35505105	chr1	76249457	G	A	ST6GALNAC3	intronic	.	.	.	0.03608	0.142857	0.0865	0.0151122	0.00296873
rs72998542	chr1	76251963	A	G	ST6GALNAC3	intronic	.	.	.	0.03608	0.142857	0.0845	0.0206945	0.00296873
rs74092738	chr1	76262317	C	T	ST6GALNAC3	intronic	.	.	.	0.04639	0.142857	0.1113	0.00351018	0.0111624
rs3904686	chr1	76315891	C	T	ST6GALNAC3	intronic	.	.	.	0.07732	0.178571	0.1362	0.0213427	0.0192599
rs61771477	chr1	76316093	G	A	ST6GALNAC3	intronic	.	.	.	0.07732	0.178571	0.1362	0.0213427	0.0192599
rs61771478	chr1	76316123	C	A	ST6GALNAC3	intronic	.	.	.	0.07732	0.178571	0.1362	0.0213427	0.0192599
rs17626410	chr1	76317307	G	A	ST6GALNAC3	intronic	.	.	.	0.07732	0.178571	0.1372	0.02145	0.0192599
rs10493590	chr1	76328642	C	G	ST6GALNAC3	intronic	.	.	.	0.09278	0.190476	0.1471	0.0456667	0.0283804
rs10493591	chr1	76331100	A	G	ST6GALNAC3	intronic	.	.	.	0.09278	0.190476	0.1471	0.0456667	0.0283804
rs4638174	chr1	76358555	T	C	ST6GALNAC3	intronic	.	.	.	0.5979	0.72619	0.7078	0.00259671	0.042865
rs1952022	chr1	76376221	A	G	ST6GALNAC3	intronic	.	.	.	0.5979	0.72619	0.6819	0.0219127	0.042865
rs2209458	chr1	76396963	G	A	ST6GALNAC3	intronic	.	.	.	0.3711	0.511905	0.4553	0.0301897	0.0339516
rs2392031	chr1	76397989	C	T	ST6GALNAC3	intronic	.	.	.	0.3711	0.511905	0.4543	0.0303267	0.0339516
rs2392032	chr1	76398127	C	T	ST6GALNAC3	intronic	.	.	.	0.3969	0.261905	0.3012	0.0100081	0.0403818
rs2392033	chr1	76398137	C	T	ST6GALNAC3	intronic	.	.	.	0.3969	0.261905	0.3002	0.00792235	0.0403818
rs2392034	chr1	76398201	A	T	ST6GALNAC3	intronic	.	.	.	0.3711	0.511905	0.4543	0.0303267	0.0339516
rs10782620	chr1	76399666	T	G	ST6GALNAC3	intronic	.	.	.	0.3866	0.571429	0.4712	0.0306369	0.00565104
rs549065618	chr1	76493815	A	G	ST6GALNAC3	intronic	.	.	.	0.01546	0.0833333	0.001	0.00754413	0.00979379
rs146324602	chr1	76515499	G	C	ST6GALNAC3	intronic	.	.	.	0.005155	0.075	0.0338	0.0233523	0.016494
rs10873892	chr1	76552819	C	T	ST6GALNAC3	intronic	.	.	.	0.1959	0.309524	0.2783	0.015006	0.0443752
rs10782626	chr1	76553100	T	C	ST6GALNAC3	intronic	.	.	.	0.1959	0.309524	0.2823	0.0119621	0.0443752
rs2647390	chr1	76601418	C	A	ST6GALNAC3	intronic	.	.	.	0.03608	0.130952	0.0765	0.0370903	0.00616221
rs34189218	chr1	76602522	A	G	ST6GALNAC3	intronic	.	.	.	0.03608	0.119048	0.0765	0.0370903	0.0127565
rs341004	chr1	76646618	T	C	ST6GALNAC3;LINC02567	intergenic	.	.	.	0.005155	0.107143	0.0567	0.000585387	0.000115004
rs2349038	chr1	76712814	A	C	ST6GALNAC3;LINC02567	intergenic	.	.	.	0.9175	0.5	0.6909	2.05795e-06	0.00045508
rs2882073	chr1	76733269	C	T	ST6GALNAC3;LINC02567	intergenic	.	.	.	0.7887	0.444444	0.7038	0.0168437	9.21238e-07
rs74353374	chr1	77082457	T	C	ST6GALNAC5;PIGK	intergenic	.	.	.	0.01031	0.075	0.0557	0.00392606	0.0363102
rs78692955	chr1	77252697	C	T	PIGK;AK5	intergenic	.	.	.	0.06701	0.166667	0.1173	0.0371205	0.0145242
rs1592340	chr1	77254044	G	A	PIGK;AK5	intergenic	.	.	.	0.06701	0.166667	0.1173	0.0371205	0.0145242
rs11806344	chr1	77290847	G	T	AK5	intronic	.	.	.	0.5773	0.440476	0.4911	0.0258082	0.0373258
rs11162309	chr1	77292672	C	T	AK5	intronic	.	.	.	0.5825	0.440476	0.492	0.0209017	0.0359294
rs11583735	chr1	77294342	G	C	AK5	intronic	.	.	.	0.5773	0.440476	0.4911	0.0258082	0.0373258
rs11162310	chr1	77294815	C	G	AK5	intronic	.	.	.	0.5773	0.440476	0.4911	0.0258082	0.0373258
rs7537472	chr1	77431124	A	T	AK5	intronic	.	.	.	0.1598	0.380952	0.2336	0.0210851	0.000142009
rs7545638	chr1	77438131	T	C	AK5	intronic	.	.	.	0.268	0.511905	0.3579	0.0151883	0.000112688
rs12407481	chr1	77438766	G	A	AK5	intronic	.	.	.	0.268	0.5	0.3579	0.0151883	0.000296943
rs7532803	chr1	77439160	G	C	AK5	intronic	.	.	.	0.04639	0.119048	0.0915	0.0385706	0.0374647
rs6658302	chr1	77443300	A	G	AK5	intronic	.	.	.	0.1546	0.380952	0.2306	0.0160113	6.79977e-05
rs10873942	chr1	77453625	A	G	AK5	intronic	.	.	.	0.5876	0.392857	0.4871	0.0110154	0.00387155
rs7534707	chr1	77460610	A	C	AK5	intronic	.	.	.	0.5876	0.392857	0.4891	0.0111555	0.00387155
rs11162350	chr1	77463794	G	T	AK5	intronic	.	.	.	0.5876	0.392857	0.4871	0.0110154	0.00387155
rs10782651	chr1	77468650	T	C	AK5	intronic	.	.	.	0.5876	0.416667	0.4891	0.0111555	0.00918275
rs6603950	chr1	77472402	G	A	AK5	intronic	.	.	.	0.6031	0.464286	0.5258	0.0452538	0.0357899
rs7542588	chr1	77472480	G	T	AK5	intronic	.	.	.	0.6031	0.464286	0.5258	0.0452538	0.0357899
rs1532508	chr1	77475839	T	C	AK5	intronic	.	.	.	0.6031	0.464286	0.5249	0.045041	0.0357899
rs7522356	chr1	77485775	G	T	AK5	intronic	.	.	.	0.5619	0.404762	0.4841	0.0456496	0.0187474
rs7536307	chr1	77492363	C	T	AK5	intronic	.	.	.	0.7629	0.47619	0.675	0.0160183	5.89691e-06
rs6697255	chr1	77494455	T	C	AK5	intronic	.	.	.	0.5567	0.345238	0.4513	0.00689409	0.0016394
rs12093263	chr1	77498654	C	T	AK5	intronic	.	.	.	0.5567	0.345238	0.4503	0.0055357	0.0016394
rs9787060	chr1	77502671	A	G	AK5	intronic	.	.	.	0.232	0.416667	0.332	0.00498199	0.00240436
rs3104467	chr1	77505362	G	A	AK5	intronic	.	.	.	0.2423	0.416667	0.338	0.00851115	0.00422888
rs2133204	chr1	77508799	G	A	AK5	intronic	.	.	.	0.5567	0.345238	0.4503	0.0055357	0.0016394
rs7514937	chr1	77515414	C	A	AK5	intronic	.	.	.	0.5567	0.345238	0.4503	0.0055357	0.0016394
rs10873946	chr1	77517552	G	A	AK5	intronic	.	.	.	0.7371	0.583333	0.6431	0.0119572	0.0159186
rs10873947	chr1	77520831	G	A	AK5	intronic	.	.	.	0.5361	0.345238	0.4284	0.00530823	0.00399565
rs35227129	chr1	78492806	C	T	PTGFR	exonic	synonymous SNV	.	.	0.03093	0.107143	0.0944	0.00224556	0.0174245
rs11808292	chr1	78500093	T	A	PTGFR	intronic	.	.	.	0.2629	0.404762	0.3419	0.0335097	0.023186
rs35442537	chr1	78511892	G	A	PTGFR	intronic	.	.	.	0.268	0.416667	0.3419	0.041529	0.0167993
rs543526313	chr1	78660026	T	C	IFI44	intronic	.	.	.	0.01031	0.0909091	0.001	0.0449982	0.0116474
rs11587990	chr1	78705315	G	A	IFI44;ADGRL4	intergenic	.	.	.	0.1236	0.357143	0.3201	2.91823e-06	2.27543e-05
rs540085383	chr1	78777308	A	G	IFI44;ADGRL4	intergenic	.	.	.	0.01031	0.0909091	0.001	0.0449982	0.0116474
rs190096822	chr1	78803790	G	A	IFI44;ADGRL4	intergenic	.	.	.	0.01546	0.0833333	0.0477	0.037643	0.00979379
rs181303426	chr1	78803791	A	T	IFI44;ADGRL4	intergenic	.	.	.	0.01546	0.0833333	0.0477	0.037643	0.00979379
rs12034908	chr1	78804178	G	T	IFI44;ADGRL4	intergenic	.	.	.	0.01546	0.0833333	0.0477	0.037643	0.00979379
rs7537772	chr1	78806372	A	G	IFI44;ADGRL4	intergenic	.	.	.	0.01546	0.0833333	0.0477	0.037643	0.00979379
rs7524553	chr1	78806534	G	C	IFI44;ADGRL4	intergenic	.	.	.	0.01546	0.0833333	0.0477	0.037643	0.00979379
rs12034709	chr1	78806975	T	C	IFI44;ADGRL4	intergenic	.	.	.	0.01546	0.0833333	0.0477	0.037643	0.00979379
rs6656987	chr1	78819262	C	A	IFI44;ADGRL4	intergenic	.	.	.	0.01546	0.0833333	0.0477	0.037643	0.00979379
rs6662960	chr1	78826301	C	G	IFI44;ADGRL4	intergenic	.	.	.	0.01546	0.0833333	0.0477	0.037643	0.00979379
rs17401994	chr1	78832775	T	C	IFI44;ADGRL4	intergenic	.	.	.	0.01546	0.0833333	0.0507	0.0267144	0.00979379
rs114247922	chr1	78832958	G	A	IFI44;ADGRL4	intergenic	.	.	.	0.01546	0.0833333	0.0507	0.0267144	0.00979379
rs74328724	chr1	78834315	G	A	IFI44;ADGRL4	intergenic	.	.	.	0.01546	0.0833333	0.0507	0.0267144	0.00979379
rs17102289	chr1	78834606	A	G	IFI44;ADGRL4	intergenic	.	.	.	0.01546	0.0833333	0.0507	0.0267144	0.00979379
rs75096079	chr1	78835737	C	T	IFI44;ADGRL4	intergenic	.	.	.	0.01546	0.0833333	0.0507	0.0267144	0.00979379
rs78465007	chr1	78835840	G	T	IFI44;ADGRL4	intergenic	.	.	.	0.01546	0.0833333	0.0507	0.0267144	0.00979379
rs17102292	chr1	78837931	A	C	IFI44;ADGRL4	intergenic	.	.	.	0.01546	0.0833333	0.0507	0.0267144	0.00979379
rs371531171	chr1	78838495	G	A	IFI44;ADGRL4	intergenic	.	.	.	0.01562	0.0833333	0.0507	0.0267144	0.0102319
rs17102312	chr1	78842303	A	G	IFI44;ADGRL4	intergenic	.	.	.	0.01546	0.0714286	0.0497	0.0266153	0.0242154
rs79271452	chr1	78844947	A	T	IFI44;ADGRL4	intergenic	.	.	.	0.01546	0.0714286	0.0497	0.0266153	0.0242154
rs78583931	chr1	78845096	G	A	IFI44;ADGRL4	intergenic	.	.	.	0.01546	0.0714286	0.0497	0.0266153	0.0242154
rs76220465	chr1	78851600	G	T	IFI44;ADGRL4	intergenic	.	.	.	0.01546	0.0714286	0.0497	0.0266153	0.0242154
rs76246671	chr1	78851736	A	T	IFI44;ADGRL4	intergenic	.	.	.	0.01546	0.0714286	0.0497	0.0266153	0.0242154
rs79847682	chr1	78851819	C	A	IFI44;ADGRL4	intergenic	.	.	.	0.01546	0.0714286	0.0497	0.0266153	0.0242154
rs6675250	chr1	78852514	T	G	IFI44;ADGRL4	intergenic	.	.	.	0.01546	0.0714286	0.0497	0.0266153	0.0242154
rs17102324	chr1	78856620	C	T	IFI44;ADGRL4	intergenic	.	.	.	0.01546	0.0714286	0.0497	0.0266153	0.0242154
rs76030834	chr1	78856818	C	T	IFI44;ADGRL4	intergenic	.	.	.	0.01546	0.0714286	0.0497	0.0266153	0.0242154
rs6666945	chr1	78857860	C	T	IFI44;ADGRL4	intergenic	.	.	.	0.01546	0.0714286	0.0497	0.0266153	0.0242154
rs114159462	chr1	78861269	C	A	IFI44;ADGRL4	intergenic	.	.	.	0.01546	0.0714286	0.0497	0.0266153	0.0242154
rs76739473	chr1	78861817	G	A	IFI44;ADGRL4	intergenic	.	.	.	0.01546	0.0714286	0.0497	0.0266153	0.0242154
rs2996692	chr1	78871548	G	A	IFI44;ADGRL4	intergenic	.	.	.	0.01546	0.0714286	0.0497	0.0266153	0.0242154
rs77828518	chr1	78881037	C	T	IFI44;ADGRL4	intergenic	.	.	.	0.01546	0.0714286	0.0497	0.0266153	0.0242154
rs7543576	chr1	78881713	G	T	IFI44;ADGRL4	intergenic	.	.	.	0.01546	0.0714286	0.0507	0.0267144	0.0242154
rs7535891	chr1	78881832	T	C	IFI44;ADGRL4	intergenic	.	.	.	0.01546	0.0714286	0.0497	0.0266153	0.0242154
rs7543883	chr1	78882030	G	T	IFI44;ADGRL4	intergenic	.	.	.	0.01546	0.0714286	0.0497	0.0266153	0.0242154
rs6682731	chr1	78882576	A	G	IFI44;ADGRL4	intergenic	.	.	.	0.01546	0.0714286	0.0497	0.0266153	0.0242154
rs79338647	chr1	78882756	C	T	IFI44;ADGRL4	intergenic	.	.	.	0.01546	0.0714286	0.0497	0.0266153	0.0242154
rs79982895	chr1	78883010	C	A	IFI44;ADGRL4	intergenic	.	.	.	0.01546	0.0714286	0.0497	0.0266153	0.0242154
rs7549910	chr1	78883778	G	A	IFI44;ADGRL4	intergenic	.	.	.	0.01546	0.0714286	0.0497	0.0266153	0.0242154
rs78817139	chr1	78884516	A	G	IFI44;ADGRL4	intergenic	.	.	.	0.01546	0.0714286	0.0497	0.0266153	0.0242154
rs116458158	chr1	78885336	A	T	IFI44;ADGRL4	intergenic	.	.	.	0.01546	0.0714286	0.0507	0.0267144	0.0242154
rs7531816	chr1	78885932	T	C	IFI44;ADGRL4	intergenic	.	.	.	0.01546	0.0714286	0.0507	0.0267144	0.0242154
rs6424614	chr1	78886546	C	T	IFI44;ADGRL4	intergenic	.	.	.	0.01546	0.0714286	0.0497	0.0266153	0.0242154
rs10518590	chr1	78888403	C	T	IFI44;ADGRL4	intergenic	.	.	.	0.01546	0.0714286	0.0517	0.0271468	0.0242154
rs7516845	chr1	78892969	G	A	ADGRL4	intronic	.	.	.	0.01546	0.0714286	0.0517	0.0271468	0.0242154
rs79049580	chr1	78893518	T	C	ADGRL4	intronic	.	.	.	0.01546	0.0714286	0.0517	0.0271468	0.0242154
rs17102367	chr1	78894941	C	G	ADGRL4	intronic	.	.	.	0.01546	0.0714286	0.0517	0.0271468	0.0242154
rs77198934	chr1	78899119	C	A	ADGRL4	intronic	.	.	.	0.01546	0.0714286	0.0517	0.0271468	0.0242154
rs80264479	chr1	78899953	G	A	ADGRL4	intronic	.	.	.	0.01546	0.0714286	0.0517	0.0271468	0.0242154
rs7525345	chr1	78900696	G	A	ADGRL4	intronic	.	.	.	0.01546	0.0714286	0.0517	0.0271468	0.0242154
rs984361	chr1	78902588	T	A	ADGRL4	intronic	.	.	.	0.01546	0.0714286	0.0517	0.0271468	0.0242154
rs137869766	chr1	78903701	C	G	ADGRL4	intronic	.	.	.	0.01546	0.0714286	0.0517	0.0271468	0.0242154
rs142370222	chr1	78903816	G	C	ADGRL4	intronic	.	.	.	0.01546	0.0714286	0.0517	0.0271468	0.0242154
rs7528069	chr1	78905008	A	G	ADGRL4	intronic	.	.	.	0.01546	0.0714286	0.0517	0.0271468	0.0242154
rs77046430	chr1	78905525	G	T	ADGRL4	intronic	.	.	.	0.01546	0.0714286	0.0517	0.0271468	0.0242154
rs74614218	chr1	78907451	A	G	ADGRL4	intronic	.	.	.	0.01546	0.0714286	0.0517	0.0271468	0.0242154
rs77779935	chr1	78911945	T	C	ADGRL4	intronic	.	.	.	0.01546	0.0714286	0.0517	0.0271468	0.0242154
rs78327581	chr1	78913738	A	C	ADGRL4	intronic	.	.	.	0.01546	0.0714286	0.0517	0.0271468	0.0242154
rs80056888	chr1	78915202	C	A	ADGRL4	intronic	.	.	.	0.01546	0.0714286	0.0517	0.0271468	0.0242154
rs75762443	chr1	78918705	G	T	ADGRL4	intronic	.	.	.	0.01546	0.0714286	0.0507	0.0267144	0.0242154
rs41312730	chr1	78920122	T	C	ADGRL4	intronic	.	.	.	0.01546	0.0714286	0.0517	0.0271468	0.0242154
rs78288167	chr1	78924448	G	T	ADGRL4	intronic	.	.	.	0.01546	0.0714286	0.0517	0.0271468	0.0242154
rs568418509	chr1	78938656	T	C	ADGRL4	intronic	.	.	.	0.01031	0.0909091	0.001	0.0449982	0.0116474
rs6675156	chr1	78946233	A	G	ADGRL4	intronic	.	.	.	0.01546	0.0714286	0.0547	0.0194474	0.0242154
rs77027062	chr1	78950257	G	C	ADGRL4	intronic	.	.	.	0.01546	0.0714286	0.0517	0.0271468	0.0242154
rs11808205	chr1	78953875	T	C	ADGRL4	intronic	.	.	.	0.01546	0.0714286	0.0547	0.0194474	0.0242154
rs77414083	chr1	78957222	C	T	ADGRL4	intronic	.	.	.	0.01546	0.0714286	0.0547	0.0194474	0.0242154
rs77162089	chr1	78958149	A	G	ADGRL4	intronic	.	.	.	0.01546	0.0714286	0.0537	0.0189652	0.0242154
rs114001171	chr1	78958516	A	G	ADGRL4	intronic	.	.	.	0.01546	0.0714286	0.0547	0.0194474	0.0242154
rs79653203	chr1	78958542	A	C	ADGRL4	intronic	.	.	.	0.01546	0.0714286	0.0547	0.0194474	0.0242154
rs75491480	chr1	78960489	C	T	ADGRL4	intronic	.	.	.	0.01546	0.0714286	0.0547	0.0194474	0.0242154
rs75005363	chr1	78966444	G	A	ADGRL4	intronic	.	.	.	0.01546	0.0714286	0.0517	0.0271468	0.0242154
rs78095661	chr1	78967009	C	A	ADGRL4	intronic	.	.	.	0.01546	0.0714286	0.0517	0.0271468	0.0242154
rs184994113	chr1	78985856	G	A	ADGRL4	intronic	.	.	.	0.01546	0.0714286	0.001	0.00754413	0.0242154
rs76050480	chr1	78992067	C	T	ADGRL4	intronic	.	.	.	0.01546	0.0714286	0.0487	0.0379407	0.0242154
rs12085645	chr1	79063630	C	T	ADGRL4;LINC01781	intergenic	.	.	.	0.02577	0.107143	0.0845	0.00224611	0.0128612
rs55993474	chr1	79091707	A	T	ADGRL4;LINC01781	intergenic	.	.	.	0.005155	0.0714286	0.0497	0.0021233	0.0035341
rs61766442	chr1	79648484	T	C	ADGRL4;LINC01781	intergenic	.	.	.	0.0119	0.261905	0.494	2.83905e-06	1.33807e-06
rs55784754	chr1	79685292	C	T	ADGRL4;LINC01781	intergenic	.	.	.	0.4948	0.357143	0.5984	0.00783662	0.0366058
rs12088416	chr1	79690603	G	A	ADGRL4;LINC01781	intergenic	.	.	.	0.4897	0.357143	0.5984	0.00488492	0.0489746
rs6689140	chr1	79691471	T	C	ADGRL4;LINC01781	intergenic	.	.	.	0.5155	0.654762	0.4165	0.0103213	0.035724
rs1589751	chr1	79692384	C	T	ADGRL4;LINC01781	intergenic	.	.	.	0.5155	0.654762	0.4175	0.01043	0.035724
rs12569151	chr1	79710454	A	G	ADGRL4;LINC01781	intergenic	.	.	.	0.5155	0.369048	0.6173	0.00745669	0.0266953
rs17422517	chr1	79726520	G	C	ADGRL4;LINC01781	intergenic	.	.	.	0.02062	0.0909091	0.0596	0.0263983	0.0406147
rs1524169	chr1	79748896	G	A	ADGRL4;LINC01781	intergenic	.	.	.	0.3918	0.682927	0.5149	0.00156905	1.16365e-05
rs1404068	chr1	79761113	G	A	ADGRL4;LINC01781	intergenic	.	.	.	0.8557	0.97619	0.9702	6.78757e-07	0.00253202
rs10874091	chr1	79832561	T	C	ADGRL4;LINC01781	intergenic	.	.	.	0.201	0.321429	0.2823	0.0193779	0.03295
rs7552100	chr1	79834933	C	A	ADGRL4;LINC01781	intergenic	.	.	.	0.2062	0.321429	0.2833	0.0248953	0.0471853
rs17460456	chr1	79842088	C	T	ADGRL4;LINC01781	intergenic	.	.	.	0.7732	0.619048	0.7018	0.0418644	0.0123201
rs12402955	chr1	79843787	T	C	ADGRL4;LINC01781	intergenic	.	.	.	0.201	0.321429	0.2833	0.0157057	0.03295
rs11162839	chr1	79845503	C	T	ADGRL4;LINC01781	intergenic	.	.	.	0.201	0.321429	0.2833	0.0157057	0.03295
rs12122335	chr1	79847143	G	T	ADGRL4;LINC01781	intergenic	.	.	.	0.2062	0.321429	0.2853	0.0202601	0.0471853
rs12122162	chr1	79850311	A	G	ADGRL4;LINC01781	intergenic	.	.	.	0.2062	0.321429	0.2853	0.0202601	0.0471853
rs11162840	chr1	79850540	T	C	ADGRL4;LINC01781	intergenic	.	.	.	0.2062	0.321429	0.2853	0.0202601	0.0471853
rs11162841	chr1	79857279	G	A	ADGRL4;LINC01781	intergenic	.	.	.	0.201	0.321429	0.2873	0.012481	0.03295
rs140859606	chr1	80002771	C	G	ADGRL4;LINC01781	intergenic	.	.	.	0.03608	0.136364	0.0099	0.00916567	0.0177329
rs11162941	chr1	80143384	C	A	ADGRL4;LINC01781	intergenic	.	.	.	0.1392	0.25	0.2058	0.033059	0.0370225
rs11162942	chr1	80149343	G	A	ADGRL4;LINC01781	intergenic	.	.	.	0.2529	0.404762	0.4046	3.72976e-05	0.0144198
rs28882466	chr1	80150575	G	A	ADGRL4;LINC01781	intergenic	.	.	.	0.1392	0.25	0.2038	0.033077	0.0370225
rs11162943	chr1	80153424	C	T	ADGRL4;LINC01781	intergenic	.	.	.	0.1289	0.25	0.2038	0.0147934	0.0212783
rs6667694	chr1	80175404	A	G	ADGRL4;LINC01781	intergenic	.	.	.	0.1392	0.25	0.2038	0.033077	0.0370225
rs7521092	chr1	80179128	C	A	ADGRL4;LINC01781	intergenic	.	.	.	0.1392	0.25	0.2038	0.033077	0.0370225
rs4462092	chr1	80181672	T	C	ADGRL4;LINC01781	intergenic	.	.	.	0.1392	0.25	0.2038	0.033077	0.0370225
rs7530764	chr1	80182180	C	T	ADGRL4;LINC01781	intergenic	.	.	.	0.1392	0.25	0.2038	0.033077	0.0370225
rs188529562	chr1	80277459	C	T	ADGRL4;LINC01781	intergenic	.	.	.	0.04124	0.136364	0.0109	0.00409926	0.0266819
rs201952252	chr1	80387570	A	G	ADGRL4;LINC01781	intergenic	.	.	.	0.2292	0.0714286	0.0109	6.58716e-07	0.0012106
rs191675180	chr1	80446032	T	C	ADGRL4;LINC01781	intergenic	.	.	.	0.01546	0.0909091	0.003	0.0491433	0.0234854
rs11163025	chr1	80474722	C	G	ADGRL4;LINC01781	intergenic	.	.	.	0.8711	0.97619	0.8101	0.045704	0.00685695
rs7535433	chr1	80480441	A	C	ADGRL4;LINC01781	intergenic	.	.	.	0.8711	0.97619	0.8101	0.045704	0.00685695
rs7524571	chr1	80481214	C	G	ADGRL4;LINC01781	intergenic	.	.	.	0.8594	0.952381	0.7903	0.0212347	0.0234047
rs10874132	chr1	80482158	T	A	ADGRL4;LINC01781	intergenic	.	.	.	0.8711	0.97619	0.8022	0.023541	0.00685695
rs553134219	chr1	80483551	A	C	ADGRL4;LINC01781	intergenic	.	.	.	0.01546	0.0909091	0.002	0.0309625	0.0234854
rs1365746	chr1	80486876	A	G	ADGRL4;LINC01781	intergenic	.	.	.	0.866	0.97619	0.8042	0.0389835	0.00406302
rs10874133	chr1	80489151	C	A	ADGRL4;LINC01781	intergenic	.	.	.	0.866	0.97619	0.8062	0.0480955	0.00406302
rs7542516	chr1	80491963	C	G	ADGRL4;LINC01781	intergenic	.	.	.	0.7268	0.904762	0.6451	0.0286949	0.000823098
rs11163033	chr1	80492241	G	A	ADGRL4;LINC01781	intergenic	.	.	.	0.7062	0.845238	0.6083	0.00887872	0.0158509
rs2081695	chr1	80493296	A	T	ADGRL4;LINC01781	intergenic	.	.	.	0.7268	0.904762	0.6312	0.0100847	0.000823098
rs4411094	chr1	80500463	T	C	ADGRL4;LINC01781	intergenic	.	.	.	0.8608	0.97619	0.7992	0.0410453	0.00248305
rs11163036	chr1	80500464	G	A	ADGRL4;LINC01781	intergenic	.	.	.	0.732	0.904762	0.6233	0.00308625	0.00132086
rs356289	chr1	80515439	C	A	ADGRL4;LINC01781	intergenic	.	.	.	0.1289	0.0238095	0.1968	0.0235334	0.00685695
rs356290	chr1	80516465	G	A	ADGRL4;LINC01781	intergenic	.	.	.	0.1289	0.0238095	0.1968	0.0235334	0.00685695
rs356293	chr1	80526020	C	T	ADGRL4;LINC01781	intergenic	.	.	.	0.1289	0.0238095	0.1968	0.0235334	0.00685695
rs7515079	chr1	80526095	G	A	ADGRL4;LINC01781	intergenic	.	.	.	0.01546	0.0909091	0.002	0.0309625	0.0234854
rs356295	chr1	80527683	C	A	ADGRL4;LINC01781	intergenic	.	.	.	0.1289	0.0238095	0.1958	0.0296194	0.00685695
rs356297	chr1	80527888	A	G	ADGRL4;LINC01781	intergenic	.	.	.	0.1289	0.0238095	0.1968	0.0235334	0.00685695
rs10874137	chr1	80539717	C	T	LINC01781	ncRNA_intronic	.	.	.	0.1082	0.0238095	0.167	0.0358832	0.0175543
rs11163046	chr1	80540024	A	G	LINC01781	ncRNA_intronic	.	.	.	0.1082	0.0238095	0.167	0.0358832	0.0175543
rs11163047	chr1	80542275	G	A	LINC01781	ncRNA_intronic	.	.	.	0.1082	0.0238095	0.166	0.044975	0.0175543
rs10157332	chr1	80543804	A	C	LINC01781	ncRNA_intronic	.	.	.	0.1082	0.0238095	0.167	0.0358832	0.0175543
rs1322840	chr1	80546313	A	G	LINC01781	ncRNA_intronic	.	.	.	0.1289	0.0238095	0.1978	0.023541	0.00685695
rs12081633	chr1	80546805	G	A	LINC01781	ncRNA_intronic	.	.	.	0.1289	0.0238095	0.1968	0.0235334	0.00685695
rs12080797	chr1	80548452	T	C	LINC01781	ncRNA_intronic	.	.	.	0.1289	0.0238095	0.1978	0.023541	0.00685695
rs6664232	chr1	80552169	G	A	LINC01781	ncRNA_intronic	.	.	.	0.1082	0.0238095	0.166	0.044975	0.0175543
rs12096086	chr1	80554793	C	T	LINC01781	ncRNA_intronic	.	.	.	0.1082	0.0238095	0.166	0.044975	0.0175543
rs7517512	chr1	80556486	G	A	LINC01781	ncRNA_intronic	.	.	.	0.1289	0.0238095	0.1968	0.0235334	0.00685695
rs12063532	chr1	80824680	C	T	LINC01781;ADGRL2	intergenic	.	.	.	0.134	0.0365854	0.2177	0.00763567	0.0169803
rs72682536	chr1	81028759	A	G	LINC01781;ADGRL2	intergenic	.	.	.	0.03608	0.142857	0.0765	0.0370903	0.00296873
rs76074549	chr1	81035496	T	G	LINC01781;ADGRL2	intergenic	.	.	.	0.2423	0.369048	0.328	0.0165756	0.0413426
rs10747382	chr1	81039752	C	T	LINC01781;ADGRL2	intergenic	.	.	.	0.701	0.547619	0.6153	0.0212749	0.0191847
rs10782745	chr1	81041981	A	G	LINC01781;ADGRL2	intergenic	.	.	.	0.634	0.428571	0.5517	0.0361825	0.00228996
rs10782746	chr1	81049824	T	G	LINC01781;ADGRL2	intergenic	.	.	.	0.6443	0.404762	0.5557	0.0199971	0.000334265
rs6664168	chr1	81050061	A	G	LINC01781;ADGRL2	intergenic	.	.	.	0.299	0.47619	0.3827	0.0258772	0.00611133
rs6424733	chr1	81050331	A	G	LINC01781;ADGRL2	intergenic	.	.	.	0.2938	0.47619	0.3827	0.0170192	0.00406802
rs6424734	chr1	81050373	A	G	LINC01781;ADGRL2	intergenic	.	.	.	0.2938	0.47619	0.3827	0.0170192	0.00406802
rs7532381	chr1	81050771	G	A	LINC01781;ADGRL2	intergenic	.	.	.	0.2938	0.47619	0.3817	0.0207414	0.00406802
rs11163191	chr1	81050853	T	G	LINC01781;ADGRL2	intergenic	.	.	.	0.5979	0.309524	0.5189	0.0450383	1.35558e-05
rs12404384	chr1	81051054	A	G	LINC01781;ADGRL2	intergenic	.	.	.	0.2938	0.47619	0.3827	0.0170192	0.00406802
rs1426782	chr1	81051177	A	G	LINC01781;ADGRL2	intergenic	.	.	.	0.7062	0.52381	0.6103	0.0110066	0.00406802
rs1426783	chr1	81053097	C	A	LINC01781;ADGRL2	intergenic	.	.	.	0.5979	0.309524	0.5179	0.0450062	1.35558e-05
rs10443178	chr1	81053437	G	T	LINC01781;ADGRL2	intergenic	.	.	.	0.2938	0.47619	0.3827	0.0170192	0.00406802
rs57682808	chr1	81053633	C	T	LINC01781;ADGRL2	intergenic	.	.	.	0.2938	0.47619	0.3827	0.0170192	0.00406802
rs12126110	chr1	81056008	T	C	LINC01781;ADGRL2	intergenic	.	.	.	0.634	0.404762	0.5507	0.0301546	0.000574937
rs6663639	chr1	81058371	C	A	LINC01781;ADGRL2	intergenic	.	.	.	0.2938	0.47619	0.3857	0.0137702	0.00406802
rs1426785	chr1	81058908	T	A	LINC01781;ADGRL2	intergenic	.	.	.	0.6082	0.404762	0.5258	0.0371568	0.00245038
rs11163192	chr1	81074750	T	A	LINC01781;ADGRL2	intergenic	.	.	.	0.2423	0.369048	0.329	0.0164785	0.0413426
rs1426786	chr1	81075699	G	T	LINC01781;ADGRL2	intergenic	.	.	.	0.2216	0.357143	0.3111	0.0116489	0.0255081
rs3904050	chr1	81086595	A	G	LINC01781;ADGRL2	intergenic	.	.	.	0.2448	0.369048	0.328	0.0165756	0.0420295
rs11163193	chr1	81094370	T	C	LINC01781;ADGRL2	intergenic	.	.	.	0.2526	0.392857	0.341	0.0142063	0.0220912
rs582005	chr1	81096401	G	A	LINC01781;ADGRL2	intergenic	.	.	.	0.4948	0.72619	0.5785	0.0299551	0.000364921
rs630115	chr1	81100482	T	C	LINC01781;ADGRL2	intergenic	.	.	.	0.4948	0.72619	0.5795	0.0295778	0.000364921
rs485493	chr1	81100493	A	G	LINC01781;ADGRL2	intergenic	.	.	.	0.4948	0.72619	0.5755	0.0362486	0.000364921
rs113766252	chr1	81130825	G	A	LINC01781;ADGRL2	intergenic	.	.	.	0.02577	0.0833333	0.006	0.0178569	0.0487066
rs79899991	chr1	81229188	T	C	LINC01781;ADGRL2	intergenic	.	.	.	0.02577	0.0833333	0.004	0.00483853	0.0487066
rs11163239	chr1	81300627	C	G	LINC01781;ADGRL2	intergenic	.	.	.	0.6579	0.857143	0.835	2.6688e-06	0.0012002
rs11163240	chr1	81300633	T	C	LINC01781;ADGRL2	intergenic	.	.	.	0.5987	0.857143	0.835	2.38331e-06	3.18764e-05
rs11163241	chr1	81300634	A	G	LINC01781;ADGRL2	intergenic	.	.	.	0.6133	0.857143	0.835	1.29117e-06	9.18532e-05
rs7546540	chr1	81304234	T	G	LINC01781;ADGRL2	intergenic	.	.	.	0.1495	0.047619	0.0994	0.044509	0.0152176
rs74094108	chr1	81413747	A	G	ADGRL2	intronic	.	.	.	0.03608	0.107143	0.0805	0.0275275	0.0259253
rs79278720	chr1	81417829	G	A	ADGRL2	intronic	.	.	.	0.03608	0.107143	0.0815	0.0277566	0.0259253
rs60770321	chr1	81424292	C	T	ADGRL2	intronic	.	.	.	0.03608	0.107143	0.0815	0.0277566	0.0259253
rs76896200	chr1	81464659	G	T	ADGRL2	intronic	.	.	.	0.02577	0.113636	0.007	0.0249461	0.0212122
rs189614244	chr1	81495918	C	G	ADGRL2	intronic	.	.	.	0.02577	0.1	0.002	0.0013377	0.0486412
rs112478702	chr1	81514593	G	A	LOC101927434	ncRNA_intronic	.	.	.	0.01031	0.0714286	0.0447	0.017991	0.0106747
rs4650572	chr1	81629010	T	A	ADGRL2	intronic	.	.	.	0.8866	0.785714	0.8032	0.00541996	0.0394904
rs4459150	chr1	81642623	T	C	ADGRL2	intronic	.	.	.	0.866	0.761905	0.7793	0.00457501	0.0362057
rs186289736	chr1	81651870	G	A	ADGRL2	intronic	.	.	.	0.01546	0.1	0.001	0.00754413	0.0176068
rs17106872	chr1	81654437	C	T	ADGRL2	intronic	.	.	.	0.1856	0.333333	0.1302	0.0441215	0.00863537
rs17106881	chr1	81654618	G	C	ADGRL2	intronic	.	.	.	0.1856	0.333333	0.1292	0.0428338	0.00863537
rs9730325	chr1	81720786	A	C	ADGRL2	intronic	.	.	.	0.1598	0.297619	0.1064	0.0380733	0.0139039
rs17428900	chr1	81898278	A	T	ADGRL2	intronic	.	.	.	0.02577	0.0833333	0.0765	0.00641393	0.0487066
rs76747839	chr1	81906885	A	G	ADGRL2	intronic	.	.	.	0.02577	0.0833333	0.0765	0.00641393	0.0487066
rs77908013	chr1	81910890	C	T	ADGRL2	intronic	.	.	.	0.02577	0.0833333	0.0765	0.00641393	0.0487066
rs3790907	chr1	81914634	T	C	ADGRL2	intronic	.	.	.	0.02577	0.0833333	0.0646	0.0334838	0.0487066
rs10518661	chr1	81915696	A	G	ADGRL2	intronic	.	.	.	0.02577	0.0833333	0.0636	0.0333874	0.0487066
rs75949154	chr1	81917777	G	A	ADGRL2	intronic	.	.	.	0.02577	0.0833333	0.0636	0.0333874	0.0487066
rs77187842	chr1	81918064	G	A	ADGRL2	intronic	.	.	.	0.02577	0.0833333	0.0636	0.0333874	0.0487066
rs74454152	chr1	81918823	C	T	ADGRL2	intronic	.	.	.	0.02577	0.0833333	0.0726	0.0127663	0.0487066
rs75566732	chr1	81922780	C	T	ADGRL2	intronic	.	.	.	0.02577	0.0833333	0.0636	0.0333874	0.0487066
rs74940610	chr1	81922885	C	T	ADGRL2	intronic	.	.	.	0.02577	0.0833333	0.0636	0.0333874	0.0487066
rs17429851	chr1	81924347	A	C	ADGRL2	intronic	.	.	.	0.02577	0.0833333	0.0646	0.0334838	0.0487066
rs17470239	chr1	81926588	A	G	ADGRL2	intronic	.	.	.	0.02577	0.0833333	0.0636	0.0333874	0.0487066
rs17430194	chr1	81935626	A	C	ADGRL2	intronic	.	.	.	0.02577	0.0833333	0.0636	0.0333874	0.0487066
rs3790893	chr1	81943903	T	C	ADGRL2	intronic	.	.	.	0.02577	0.0833333	0.0636	0.0333874	0.0487066
rs1475394	chr1	81946415	C	T	ADGRL2	intronic	.	.	.	0.02577	0.0833333	0.0636	0.0333874	0.0487066
rs3790890	chr1	81946836	A	G	ADGRL2	intronic	.	.	.	0.02577	0.0833333	0.0636	0.0333874	0.0487066
rs17430453	chr1	81948712	G	C	ADGRL2	intronic	.	.	.	0.02577	0.0833333	0.0636	0.0333874	0.0487066
rs10518659	chr1	81949012	T	C	ADGRL2	intronic	.	.	.	0.02577	0.0833333	0.0636	0.0333874	0.0487066
rs79911714	chr1	81951472	A	G	ADGRL2	intronic	.	.	.	0.02577	0.0833333	0.0636	0.0333874	0.0487066
rs201594333	chr1	81952153	C	T	ADGRL2	intronic	.	.	.	0.01031	0.075	0.001	0.0449982	0.0363102
rs75593342	chr1	81952804	A	G	ADGRL2	intronic	.	.	.	0.02577	0.0833333	0.0636	0.0333874	0.0487066
rs17470978	chr1	81961150	T	C	ADGRL2	intronic	.	.	.	0.02577	0.0833333	0.0626	0.0466428	0.0487066
rs75048253	chr1	81963311	T	A	ADGRL2	intronic	.	.	.	0.02577	0.0833333	0.0636	0.0333874	0.0487066
rs3790883	chr1	81965607	T	G	ADGRL2	intronic	.	.	.	0.02577	0.0833333	0.0636	0.0333874	0.0487066
rs41485748	chr1	81968245	A	T	ADGRL2	intronic	.	.	.	0.02577	0.0833333	0.0646	0.0334838	0.0487066
rs17431038	chr1	81968542	C	T	ADGRL2	intronic	.	.	.	0.02577	0.0833333	0.0646	0.0334838	0.0487066
rs17431168	chr1	81973571	A	G	ADGRL2	intronic	.	.	.	0.02577	0.0833333	0.0636	0.0333874	0.0487066
rs17431313	chr1	81978680	A	G	ADGRL2	intronic	.	.	.	0.02577	0.0833333	0.0656	0.0338867	0.0487066
rs17431590	chr1	81985526	G	A	ADGRL2	intronic	.	.	.	0.03608	0.119048	0.0815	0.0277566	0.0127565
rs10518658	chr1	81995946	T	C	ADGRL2;LINC01362	intergenic	.	.	.	0.03608	0.119048	0.0825	0.0203273	0.0127565
rs77131431	chr1	82002242	G	A	ADGRL2;LINC01362	intergenic	.	.	.	0.03608	0.107143	0.0815	0.0277566	0.0259253
rs1327029	chr1	82003574	A	G	ADGRL2;LINC01362	intergenic	.	.	.	0.03608	0.107143	0.0815	0.0277566	0.0259253
rs79951409	chr1	82004810	C	G	ADGRL2;LINC01362	intergenic	.	.	.	0.03608	0.107143	0.0815	0.0277566	0.0259253
rs77983159	chr1	82009583	A	G	ADGRL2;LINC01362	intergenic	.	.	.	0.03093	0.0952381	0.0765	0.0163621	0.0349065
rs113518549	chr1	82010245	C	G	ADGRL2;LINC01362	intergenic	.	.	.	0.03093	0.0952381	0.0765	0.0163621	0.0349065
rs17472507	chr1	82013764	G	A	ADGRL2;LINC01362	intergenic	.	.	.	0.03093	0.0952381	0.0765	0.0163621	0.0349065
rs17432307	chr1	82015602	C	T	ADGRL2;LINC01362	intergenic	.	.	.	0.03093	0.0952381	0.0765	0.0163621	0.0349065
rs74913902	chr1	82015791	C	G	ADGRL2;LINC01362	intergenic	.	.	.	0.03093	0.0952381	0.0765	0.0163621	0.0349065
rs75656044	chr1	82018033	T	C	ADGRL2;LINC01362	intergenic	.	.	.	0.03093	0.0952381	0.0765	0.0163621	0.0349065
rs79080150	chr1	82019613	T	A	ADGRL2;LINC01362	intergenic	.	.	.	0.03093	0.0952381	0.0765	0.0163621	0.0349065
rs111542608	chr1	82021254	G	A	ADGRL2;LINC01362	intergenic	.	.	.	0.03093	0.0952381	0.0775	0.0163249	0.0349065
rs79661595	chr1	82021613	T	C	ADGRL2;LINC01362	intergenic	.	.	.	0.03093	0.0952381	0.0736	0.0310941	0.0349065
rs75201769	chr1	82023495	G	A	ADGRL2;LINC01362	intergenic	.	.	.	0.03093	0.0952381	0.0775	0.0163249	0.0349065
rs76718400	chr1	82027650	C	A	ADGRL2;LINC01362	intergenic	.	.	.	0.03093	0.0952381	0.0775	0.0163249	0.0349065
rs77872782	chr1	82037893	G	T	ADGRL2;LINC01362	intergenic	.	.	.	0.03093	0.0952381	0.0775	0.0163249	0.0349065
rs79274706	chr1	82041296	T	C	ADGRL2;LINC01362	intergenic	.	.	.	0.03093	0.0952381	0.0775	0.0163249	0.0349065
rs79543022	chr1	82064628	C	T	ADGRL2;LINC01362	intergenic	.	.	.	0.03093	0.107143	0.0765	0.0163621	0.0174245
rs145640828	chr1	82082527	T	C	ADGRL2;LINC01362	intergenic	.	.	.	0.01031	0.075	0.001	0.0449982	0.0363102
rs77098920	chr1	82094366	G	A	ADGRL2;LINC01362	intergenic	.	.	.	0.03093	0.107143	0.0775	0.0163249	0.0174245
rs17473217	chr1	82117516	C	T	ADGRL2;LINC01362	intergenic	.	.	.	0.1959	0.321429	0.1103	0.00131497	0.0303561
rs12407762	chr1	82137950	A	G	ADGRL2;LINC01362	intergenic	.	.	.	0.1959	0.321429	0.1093	0.00126675	0.0303561
rs10493710	chr1	82197043	C	G	ADGRL2;LINC01362	intergenic	.	.	.	0.1959	0.333333	0.1074	0.000815922	0.0206857
rs709721	chr1	82203720	T	C	ADGRL2;LINC01362	intergenic	.	.	.	0.1959	0.333333	0.1083	0.00123201	0.0206857
rs11163454	chr1	82273995	G	C	ADGRL2;LINC01362	intergenic	.	.	.	0.1753	0.321429	0.1123	0.0174715	0.0110308
rs1032883	chr1	82275514	A	T	ADGRL2;LINC01362	intergenic	.	.	.	0.8247	0.678571	0.8867	0.0178802	0.0110308
rs785631	chr1	82285517	A	G	ADGRL2;LINC01362	intergenic	.	.	.	0.8247	0.678571	0.8867	0.0178802	0.0110308
rs785585	chr1	82297579	C	G	ADGRL2;LINC01362	intergenic	.	.	.	0.8196	0.666667	0.8767	0.0393791	0.00765769
rs786087	chr1	82311443	T	G	ADGRL2;LINC01362	intergenic	.	.	.	0.8196	0.666667	0.8767	0.0393791	0.00765769
rs12076852	chr1	82583032	T	C	ADGRL2;LINC01362	intergenic	.	.	.	0.2784	0.0853659	0.2038	0.0239834	0.00024355
rs1814136	chr1	82606667	C	T	ADGRL2;LINC01362	intergenic	.	.	.	0.1649	0.0714286	0.2346	0.0339958	0.0378071
rs12743039	chr1	82607745	G	A	ADGRL2;LINC01362	intergenic	.	.	.	0.1649	0.0714286	0.2356	0.0275292	0.0378071
rs12042482	chr1	82616408	T	A	ADGRL2;LINC01362	intergenic	.	.	.	0.1649	0.0714286	0.2356	0.0275292	0.0378071
rs12754813	chr1	82933702	G	A	LINC01362	ncRNA_intronic	.	.	.	0.03608	0.125	0.0129	0.0261347	0.0359479
rs192679518	chr1	83024800	G	C	LINC01362	ncRNA_intronic	.	.	.	0.01031	0.0681818	0.001	0.0449982	0.0451404
rs17099070	chr1	83122698	C	T	LINC01362	ncRNA_intronic	.	.	.	0.1495	0.0595238	0.0785	0.00239987	0.0449316
rs12733327	chr1	83496664	G	C	LINC01712;LINC01725	intergenic	.	.	.	0.4948	0.309524	0.3459	8.45407e-05	0.00555683
rs17129986	chr1	83496962	G	T	LINC01712;LINC01725	intergenic	.	.	.	0.02062	0.0909091	0.0706	0.00457491	0.0406147
rs6702689	chr1	83498444	T	C	LINC01712;LINC01725	intergenic	.	.	.	0.4227	0.25	0.2873	0.000221505	0.00680306
rs6660757	chr1	83505382	G	T	LINC01712;LINC01725	intergenic	.	.	.	0.5258	0.666667	0.6074	0.0341321	0.0348756
rs7553619	chr1	83517569	T	C	LINC01712;LINC01725	intergenic	.	.	.	0.6031	0.761905	0.7515	2.74496e-05	0.013383
rs6576942	chr1	83754729	A	C	LINC01725	ncRNA_intronic	.	.	.	0.5825	0.714286	0.668	0.023185	0.0434192
rs11163823	chr1	83754754	G	A	LINC01725	ncRNA_intronic	.	.	.	0.5825	0.714286	0.668	0.023185	0.0434192
rs9803995	chr1	83755223	G	A	LINC01725	ncRNA_intronic	.	.	.	0.5825	0.714286	0.668	0.023185	0.0434192
rs9803855	chr1	83755297	A	G	LINC01725	ncRNA_intronic	.	.	.	0.5825	0.714286	0.668	0.023185	0.0434192
rs9803892	chr1	83755306	T	G	LINC01725	ncRNA_intronic	.	.	.	0.5825	0.714286	0.668	0.023185	0.0434192
rs6656518	chr1	83755423	A	T	LINC01725	ncRNA_intronic	.	.	.	0.5825	0.714286	0.667	0.0233599	0.0434192
rs7515312	chr1	83811524	G	T	LINC01725;LOC101927560	ncRNA_intronic	.	.	.	0.5258	0.678571	0.6054	0.0414613	0.0245261
rs7526673	chr1	83811731	C	T	LINC01725;LOC101927560	ncRNA_intronic	.	.	.	0.5258	0.678571	0.6054	0.0414613	0.0245261
rs2179762	chr1	83826732	G	C	LINC01725;LOC101927560	ncRNA_intronic	.	.	.	0.5258	0.678571	0.6054	0.0414613	0.0245261
rs114718239	chr1	83965609	T	G	TTLL7	intronic	.	.	.	0.04639	0.2	0.0159	0.00993622	0.00279125
rs11163935	chr1	84266325	C	G	PRKACB;SAMD13	intergenic	.	.	.	0.7887	0.892857	0.8469	0.0463342	0.0416036
rs76104455	chr1	84455766	G	A	DNASE2B;RPF1	intergenic	.	.	.	0.02062	0.1	0.0596	0.0263983	0.0308404
rs7418136	chr1	84455995	A	G	DNASE2B;RPF1	intergenic	.	.	.	0.4485	0.619048	0.5388	0.0207843	0.0128321
rs12042338	chr1	84458952	A	G	DNASE2B;RPF1	intergenic	.	.	.	0.4845	0.619048	0.5686	0.0302451	0.0495581
rs1340595	chr1	84459632	T	A	DNASE2B;RPF1	intergenic	.	.	.	0.4485	0.619048	0.5408	0.0169569	0.0128321
rs4243770	chr1	84460498	C	T	DNASE2B;RPF1	intergenic	.	.	.	0.5155	0.380952	0.4274	0.0244517	0.0495581
rs6681835	chr1	84460561	C	G	DNASE2B;RPF1	intergenic	.	.	.	0.134	0.047619	0.0855	0.0335922	0.0354124
rs11578928	chr1	84461067	C	A	DNASE2B;RPF1	intergenic	.	.	.	0.366	0.52381	0.4513	0.0299088	0.0169993
rs10873655	chr1	84765554	A	G	SSX2IP;LPAR3	intergenic	.	.	.	0.1392	0.285714	0.2147	0.0133684	0.00641256
rs4907004	chr1	84799598	C	T	SSX2IP;LPAR3	intergenic	.	.	.	0.366	0.52381	0.4513	0.0299088	0.0169993
rs538067365	chr1	84820914	A	G	LPAR3	intronic	.	.	.	0.01031	0.075	0.001	0.0449982	0.0363102
rs9729034	chr1	84824065	G	A	LPAR3	intronic	.	.	.	0.3505	0.5	0.4284	0.0426723	0.0231958
rs12047733	chr1	84836210	C	T	LPAR3	intronic	.	.	.	0.3454	0.5	0.4384	0.0158262	0.016605
rs7550907	chr1	84902720	A	G	LPAR3;MCOLN2	intergenic	.	.	.	0.268	0.392857	0.3549	0.0187424	0.0470527
rs12139651	chr1	84902897	T	C	LPAR3;MCOLN2	intergenic	.	.	.	0.268	0.392857	0.3539	0.0188809	0.0470527
rs10782532	chr1	84904095	T	C	LPAR3;MCOLN2	intergenic	.	.	.	0.268	0.392857	0.3539	0.0188809	0.0470527
rs4907110	chr1	84905582	C	T	LPAR3;MCOLN2	intergenic	.	.	.	0.268	0.392857	0.3539	0.0188809	0.0470527
rs12119152	chr1	84916378	C	G	LPAR3;MCOLN2	intergenic	.	.	.	0.03093	0.0952381	0.0895	0.00313088	0.0349065
rs75918067	chr1	84987730	T	C	MCOLN2	intronic	.	.	.	0.1033	0.345238	0.16	0.0419248	4.55087e-06
rs1146389	chr1	85479197	T	C	DDAH1	intronic	.	.	.	0.4121	0.619048	0.6213	3.26273e-06	0.00230056
rs1241337	chr1	85479262	T	C	DDAH1	intronic	.	.	.	0.4556	0.642857	0.6213	1.40108e-05	0.00545339
rs2297138	chr1	85572248	C	T	DDAH1	intronic	.	.	.	0.1134	0.214286	0.1948	0.00538441	0.0394904
rs2297139	chr1	85572551	T	C	DDAH1	intronic	.	.	.	0.1134	0.214286	0.1918	0.00701154	0.0394904
rs75408726	chr1	85574290	G	A	DDAH1	intronic	.	.	.	0.1134	0.214286	0.1948	0.00538441	0.0394904
rs74399770	chr1	85574687	T	C	DDAH1	intronic	.	.	.	0.1134	0.214286	0.1948	0.00538441	0.0394904
rs9658584	chr1	85581628	G	C	CCN1	intronic	.	.	.	0.1082	0.27381	0.1928	0.00371256	0.00105396
rs60021908	chr1	85737533	T	C	COL24A1	intronic	.	.	.	0.01546	0.0714286	0.0507	0.0267144	0.0242154
rs74565295	chr1	85757282	A	G	COL24A1	intronic	.	.	.	0.01546	0.0714286	0.0507	0.0267144	0.0242154
rs61215520	chr1	85758342	G	A	COL24A1	intronic	.	.	.	0.01546	0.0714286	0.0507	0.0267144	0.0242154
rs569541	chr1	86030416	A	G	COL24A1	intronic	.	.	.	0.268	0.130952	0.3479	0.0282088	0.0125225
rs645271	chr1	86030430	C	T	COL24A1	intronic	.	.	.	0.268	0.130952	0.3429	0.0413874	0.0125225
rs582622	chr1	86032179	C	T	COL24A1	intronic	.	.	.	0.3918	0.25	0.4761	0.030851	0.0280878
rs695051	chr1	86035935	A	G	COL24A1	intronic	.	.	.	0.3918	0.25	0.4761	0.030851	0.0280878
rs679734	chr1	86051338	C	T	COL24A1	intronic	.	.	.	0.3918	0.25	0.4751	0.0310142	0.0280878
rs485204	chr1	86055267	G	C	COL24A1	intronic	.	.	.	0.3918	0.25	0.4761	0.030851	0.0280878
rs11806244	chr1	86066387	C	T	COL24A1	intronic	.	.	.	0.268	0.130952	0.3429	0.0413874	0.0125225
rs6699364	chr1	86079802	T	C	COL24A1	intronic	.	.	.	0.3918	0.25	0.4751	0.0310142	0.0280878
rs7524435	chr1	86082899	G	A	COL24A1	intronic	.	.	.	0.3918	0.25	0.4751	0.0310142	0.0280878
rs1828019	chr1	86189061	T	C	COL24A1;ODF2L	intergenic	.	.	.	0.8196	0.916667	0.8738	0.0414972	0.0444512
rs1395713	chr1	86226434	A	G	COL24A1;ODF2L	intergenic	.	.	.	0.2062	0.0952381	0.1441	0.0316935	0.0251065
rs12566712	chr1	86236361	T	G	COL24A1;ODF2L	intergenic	.	.	.	0.2062	0.0952381	0.1461	0.0423308	0.0251065
rs34672538	chr1	86245432	T	C	COL24A1;ODF2L	intergenic	.	.	.	0.2062	0.0952381	0.1441	0.0316935	0.0251065
rs34945393	chr1	86245754	C	T	COL24A1;ODF2L	intergenic	.	.	.	0.2062	0.0952381	0.1441	0.0316935	0.0251065
rs35150571	chr1	86247307	A	G	COL24A1;ODF2L	intergenic	.	.	.	0.2113	0.0952381	0.1322	0.00560124	0.0249632
rs12569035	chr1	86289623	C	T	COL24A1;ODF2L	intergenic	.	.	.	0.2062	0.0595238	0.1481	0.0433516	0.00222098
rs536355261	chr1	86417891	C	T	ODF2L;CLCA2	intergenic	.	.	.	0.01546	0.1	0.002	0.0309625	0.0176068
rs6657426	chr1	86456011	C	T	CLCA2	UTR3	.	.	.	0.01546	0.142857	0.0726	0.000949791	6.19799e-05
rs4001077	chr1	86463769	A	C	CLCA2;CLCA1	intergenic	.	.	.	0.09278	0.190476	0.1829	0.00145565	0.0283804
rs4656112	chr1	86464688	A	T	CLCA2;CLCA1	intergenic	.	.	.	0.09278	0.190476	0.1799	0.0019514	0.0283804
rs4656113	chr1	86464969	C	T	CLCA2;CLCA1	intergenic	.	.	.	0.09278	0.190476	0.1829	0.00145565	0.0283804
rs3753276	chr1	86466582	T	C	CLCA2;CLCA1	intergenic	.	.	.	0.09278	0.190476	0.1829	0.00145565	0.0283804
rs5744296	chr1	86466619	A	T	CLCA2;CLCA1	intergenic	.	.	.	0.005155	0.0952381	0.0517	0.00133483	0.000368066
rs2791519	chr1	86468493	T	G	CLCA1	upstream	.	.	.	0.7165	0.547619	0.6392	0.0362265	0.00835267
rs2145412	chr1	86473447	C	T	CLCA1	exonic	nonsynonymous SNV	.	.	0.9897	0.904762	0.9513	0.0127384	0.00138031
rs2180762	chr1	86473707	G	A	CLCA1	intronic	.	.	.	0.9897	0.904762	0.9543	0.0182192	0.00138031
rs1407142	chr1	86475137	T	C	CLCA1	intronic	.	.	.	0.9742	0.869048	0.9056	0.000524146	0.00121642
rs116728485	chr1	86519221	C	T	CLCA1;CLCA4	intergenic	.	.	.	0.01031	0.130952	0.0408	0.0387173	5.17537e-05
rs560528524	chr1	86557032	G	A	CLCA4	intronic	.	.	.	0.02062	0.1	0.002	0.00672146	0.0308404
rs10782578	chr1	86610614	A	C	CLCA4-AS1	ncRNA_intronic	.	.	.	0.732	0.607143	0.6461	0.0188809	0.0470527
rs113884785	chr1	86652152	G	A	CLCA3P;CLCA4-AS1	ncRNA_intronic	.	.	.	0.01031	0.075	0.0517	0.00574532	0.0363102
rs185267493	chr1	86730160	G	A	SH3GLB1	intronic	.	.	.	0.01546	0.1	0.002	0.0309625	0.0176068
rs1064094	chr1	86734371	C	T	SH3GLB1	intronic	.	.	.	0.01031	0.0595238	0.0507	0.00863036	0.028029
rs150842554	chr1	86759284	C	T	SH3GLB1;SELENOF	intergenic	.	.	.	0.01031	0.0595238	0.0507	0.00863036	0.028029
rs1763588	chr1	86807055	G	A	SH3GLB1;SELENOF	intergenic	.	.	.	0.2474	0.988095	0.6551	2.03987e-06	1.92133e-06
rs116791365	chr1	86835838	G	A	SH3GLB1;SELENOF	intergenic	.	.	.	0.01031	0.075	0.0437	0.0180481	0.0363102
rs186846598	chr1	86850388	G	A	SH3GLB1;SELENOF	intergenic	.	.	.	0.01031	0.075	0.0457	0.0182192	0.0363102
rs116332837	chr1	86856603	C	T	SH3GLB1;SELENOF	intergenic	.	.	.	0.01546	0.125	0.0577	0.00911835	0.00437329
rs72725818	chr1	87194897	A	T	LINC01140;LINC02801	intergenic	.	.	.	0.04124	0.130952	0.0895	0.024915	0.00963388
rs139845347	chr1	87335548	C	A	LMO4	intronic	.	.	.	0.03093	0.0952381	0.0795	0.0118421	0.0349065
rs12138109	chr1	87374145	G	A	LINC01364;PKN2-AS1	intergenic	.	.	.	0.1134	0.0357143	0.0477	0.000681841	0.0403695
rs12118044	chr1	87376644	A	G	LINC01364;PKN2-AS1	intergenic	.	.	.	0.1134	0.0357143	0.0477	0.000681841	0.0403695
rs113509141	chr1	87378873	C	T	LINC01364;PKN2-AS1	intergenic	.	.	.	0.1134	0.0357143	0.0477	0.000681841	0.0403695
rs79251904	chr1	87382632	A	G	LINC01364;PKN2-AS1	intergenic	.	.	.	0.1134	0.0357143	0.0477	0.000681841	0.0403695
rs753231	chr1	87384001	G	C	LINC01364;PKN2-AS1	intergenic	.	.	.	0.1392	0.0357143	0.0646	0.000608883	0.0106054
rs76933147	chr1	87385923	A	C	LINC01364;PKN2-AS1	intergenic	.	.	.	0.1134	0.0357143	0.0477	0.000681841	0.0403695
rs75287360	chr1	87387006	G	A	LINC01364;PKN2-AS1	intergenic	.	.	.	0.1134	0.0357143	0.0477	0.000681841	0.0403695
rs76301958	chr1	87387040	T	G	LINC01364;PKN2-AS1	intergenic	.	.	.	0.1134	0.0357143	0.0477	0.000681841	0.0403695
rs75830465	chr1	87388179	C	T	LINC01364;PKN2-AS1	intergenic	.	.	.	0.1134	0.0357143	0.0477	0.000681841	0.0403695
rs12026304	chr1	87388438	T	A	LINC01364;PKN2-AS1	intergenic	.	.	.	0.1392	0.0357143	0.0626	0.000510381	0.0106054
rs11161998	chr1	87388753	A	G	LINC01364;PKN2-AS1	intergenic	.	.	.	0.1392	0.0357143	0.0626	0.000510381	0.0106054
rs113364398	chr1	87389668	C	T	LINC01364;PKN2-AS1	intergenic	.	.	.	0.1134	0.0357143	0.0477	0.000681841	0.0403695
rs12127125	chr1	87390386	A	G	LINC01364;PKN2-AS1	intergenic	.	.	.	0.1134	0.0357143	0.0477	0.000681841	0.0403695
rs11161999	chr1	87390450	G	A	LINC01364;PKN2-AS1	intergenic	.	.	.	0.1392	0.0357143	0.0626	0.000510381	0.0106054
rs12127255	chr1	87390818	A	G	LINC01364;PKN2-AS1	intergenic	.	.	.	0.1134	0.0357143	0.0477	0.000681841	0.0403695
rs79250690	chr1	87392868	T	A	LINC01364;PKN2-AS1	intergenic	.	.	.	0.1134	0.0357143	0.0487	0.000786037	0.0403695
rs188601018	chr1	87396560	A	G	LINC01364;PKN2-AS1	intergenic	.	.	.	0.02062	0.1	0.002	0.00672146	0.0308404
rs12408684	chr1	87399873	C	T	LINC01364;PKN2-AS1	intergenic	.	.	.	0.4175	0.202381	0.339	0.0359528	0.000589182
rs7552151	chr1	87400866	A	G	LINC01364;PKN2-AS1	intergenic	.	.	.	0.4175	0.214286	0.338	0.0355772	0.00107047
rs7554926	chr1	87401174	T	C	LINC01364;PKN2-AS1	intergenic	.	.	.	0.4175	0.214286	0.338	0.0355772	0.00107047
rs11589492	chr1	87403755	C	T	LINC01364;PKN2-AS1	intergenic	.	.	.	0.4175	0.202381	0.339	0.0359528	0.000589182
rs76457776	chr1	87457843	T	G	LINC01364;PKN2-AS1	intergenic	.	.	.	0.01042	0.0833333	0.0835	4.60391e-05	0.00408892
rs12077751	chr1	87457850	C	G	LINC01364;PKN2-AS1	intergenic	.	.	.	0.2796	0.416667	0.501	2.26603e-06	0.0344778
rs12062632	chr1	87457866	T	C	LINC01364;PKN2-AS1	intergenic	.	.	.	0.288	0.416667	0.501	2.23248e-06	0.0492773
rs180836782	chr1	87515357	C	T	LINC01364;PKN2-AS1	intergenic	.	.	.	0.02577	0.1	0.001	0.000178556	0.0486412
rs61773098	chr1	87694593	G	A	LINC01364;PKN2-AS1	intergenic	.	.	.	0.2887	0.0833333	0.2127	0.0205805	8.80608e-05
rs10754260	chr1	87796427	T	C	LINC01364;PKN2-AS1	intergenic	.	.	.	0.8196	0.678571	0.7545	0.0469086	0.0120517
rs7555093	chr1	87799086	G	A	LINC01364;PKN2-AS1	intergenic	.	.	.	0.8093	0.642857	0.7256	0.0143497	0.00374365
rs2436976	chr1	87800009	C	T	LINC01364;PKN2-AS1	intergenic	.	.	.	0.06701	0.178571	0.1193	0.0375698	0.00805444
rs2503270	chr1	87801881	A	C	LINC01364;PKN2-AS1	intergenic	.	.	.	0.08247	0.214286	0.161	0.00354817	0.00445807
rs6659272	chr1	87802961	C	T	LINC01364;PKN2-AS1	intergenic	.	.	.	0.8093	0.642857	0.7256	0.0143497	0.00374365
rs2491277	chr1	87803721	G	T	LINC01364;PKN2-AS1	intergenic	.	.	.	0.06701	0.178571	0.1193	0.0375698	0.00805444
rs1434430	chr1	87804800	A	C	LINC01364;PKN2-AS1	intergenic	.	.	.	0.8093	0.642857	0.7256	0.0143497	0.00374365
rs2503273	chr1	87808107	T	C	LINC01364;PKN2-AS1	intergenic	.	.	.	0.06701	0.178571	0.1203	0.0287224	0.00805444
rs12402427	chr1	87809464	G	T	LINC01364;PKN2-AS1	intergenic	.	.	.	0.06701	0.190476	0.1203	0.0287224	0.00447976
rs10922582	chr1	87809733	T	C	LINC01364;PKN2-AS1	intergenic	.	.	.	0.8093	0.642857	0.7256	0.0143497	0.00374365
rs12405279	chr1	87815187	C	T	LINC01364;PKN2-AS1	intergenic	.	.	.	0.0567	0.202381	0.1163	0.0128028	0.000745455
rs2491279	chr1	87816224	T	A	LINC01364;PKN2-AS1	intergenic	.	.	.	0.1082	0.285714	0.2008	0.00159506	0.000587077
rs150012579	chr1	87818245	G	A	LINC01364;PKN2-AS1	intergenic	.	.	.	0.01546	0.136364	0.0656	0.0029968	0.00158975
rs7555737	chr1	87818609	T	A	LINC01364;PKN2-AS1	intergenic	.	.	.	0.01546	0.136364	0.0696	0.00140766	0.00158975
rs17130176	chr1	87820077	T	A	LINC01364;PKN2-AS1	intergenic	.	.	.	0.01546	0.136364	0.0666	0.00307041	0.00158975
rs72714558	chr1	87845325	C	T	LINC01364;PKN2-AS1	intergenic	.	.	.	0.2113	0.333333	0.1521	0.0452721	0.034926
rs72714561	chr1	87852966	C	T	LINC01364;PKN2-AS1	intergenic	.	.	.	0.2113	0.333333	0.1501	0.0347384	0.034926
rs72714563	chr1	87865829	T	A	LINC01364;PKN2-AS1	intergenic	.	.	.	0.2113	0.333333	0.1511	0.0354149	0.034926
rs72714569	chr1	87887212	T	C	LINC01364;PKN2-AS1	intergenic	.	.	.	0.2113	0.345238	0.1491	0.0341935	0.023716
rs72714572	chr1	87893266	G	A	LINC01364;PKN2-AS1	intergenic	.	.	.	0.1959	0.309524	0.1312	0.0194678	0.0443752
rs183950619	chr1	88284834	C	T	LINC01364;PKN2-AS1	intergenic	.	.	.	0.02577	0.0952381	0.007	0.0249461	0.02491
rs79138753	chr1	88285317	C	T	LINC01364;PKN2-AS1	intergenic	.	.	.	0.04124	0.119048	0.0159	0.0248093	0.0299554
rs6672890	chr1	88291660	G	A	LINC01364;PKN2-AS1	intergenic	.	.	.	0.1443	0.4	0.839	2.01545e-06	7.49393e-05
rs149229630	chr1	88309090	G	A	LINC01364;PKN2-AS1	intergenic	.	.	.	0.02577	0.0952381	0.007	0.0249461	0.02491
rs181222079	chr1	88621049	G	A	PKN2-AS1	ncRNA_intronic	.	.	.	0.02062	0.0952381	0.001	0.00118588	0.00855301
rs190773477	chr1	88789075	A	C	PKN2	intronic	.	.	.	0.01031	0.0681818	0.001	0.0449982	0.0451404
rs12136785	chr1	89013004	A	T	GBP3	intronic	.	.	.	0.268	0.46875	0.5348	2.3196e-06	0.00500053
rs184844628	chr1	89093872	G	A	GBP1;GBP2	intergenic	.	.	.	0.01031	0.113636	0.001	0.0449982	0.00276888
rs928655	chr1	89384015	G	A	GBP6	intronic	.	.	.	0.8144	0.690476	0.7237	0.00686339	0.0280174
rs6662763	chr1	89384556	T	A	GBP6	intronic	.	.	.	0.8144	0.690476	0.7237	0.00686339	0.0280174
rs4658148	chr1	89386611	C	T	GBP6	UTR3	.	.	.	0.8144	0.690476	0.7237	0.00686339	0.0280174
rs10922617	chr1	89390481	A	C	GBP6;GBP1P1	intergenic	.	.	.	0.8144	0.690476	0.7237	0.00686339	0.0280174
rs10801729	chr1	89395332	A	T	GBP6;GBP1P1	intergenic	.	.	.	0.8125	0.690476	0.7237	0.00686339	0.0289537
rs10922620	chr1	89395533	T	C	GBP6;GBP1P1	intergenic	.	.	.	0.8144	0.690476	0.7247	0.0086706	0.0280174
rs10922670	chr1	89603689	C	T	LRRC8B;LRRC8C-DT	intergenic	.	.	.	0.4124	0.190476	0.2833	0.000396522	0.000331276
rs1215512	chr1	89621952	C	A	LRRC8B;LRRC8C-DT	intergenic	.	.	.	0.5258	0.238095	0.3847	0.000221022	1.14639e-05
rs1215511	chr1	89621984	C	A	LRRC8B;LRRC8C-DT	intergenic	.	.	.	0.5258	0.238095	0.3936	0.000569335	1.14639e-05
rs1215508	chr1	89623138	C	T	LRRC8B;LRRC8C-DT	intergenic	.	.	.	0.5258	0.238095	0.3926	0.000554456	1.14639e-05
rs1215507	chr1	89623336	T	C	LRRC8B;LRRC8C-DT	intergenic	.	.	.	0.5258	0.238095	0.3926	0.000554456	1.14639e-05
rs1215506	chr1	89623546	T	C	LRRC8B;LRRC8C-DT	intergenic	.	.	.	0.5309	0.238095	0.3926	0.000308941	6.38755e-06
rs7534384	chr1	89626018	A	T	LRRC8C-DT	ncRNA_intronic	.	.	.	0.634	0.357143	0.4712	2.96967e-05	2.44631e-05
rs1215504	chr1	89626331	G	A	LRRC8C-DT	ncRNA_intronic	.	.	.	0.634	0.357143	0.4722	2.97953e-05	2.44631e-05
rs1215502	chr1	89627456	T	C	LRRC8C-DT	ncRNA_intronic	.	.	.	0.6289	0.357143	0.4712	4.29192e-05	4.15842e-05
rs1229992	chr1	89628669	G	T	LRRC8C-DT	ncRNA_intronic	.	.	.	0.6289	0.357143	0.4702	4.22192e-05	4.15842e-05
rs990040	chr1	89628800	T	C	LRRC8C-DT	ncRNA_intronic	.	.	.	0.6289	0.357143	0.4722	5.83507e-05	4.15842e-05
rs1215500	chr1	89631695	G	C	LRRC8C-DT	ncRNA_intronic	.	.	.	0.6289	0.357143	0.4732	5.90806e-05	4.15842e-05
rs10047070	chr1	89633156	G	C	LRRC8C	UTR5	.	.	.	0.6753	0.416667	0.507	1.43406e-05	9.86363e-05
rs6428559	chr1	89633477	C	T	LRRC8C	intronic	.	.	.	0.6804	0.416667	0.504	4.79089e-06	5.58322e-05
rs10922679	chr1	89635366	T	C	LRRC8C	intronic	.	.	.	0.6804	0.416667	0.505	7.02739e-06	5.58322e-05
rs10922680	chr1	89635767	T	C	LRRC8C	intronic	.	.	.	0.6804	0.416667	0.505	7.02739e-06	5.58322e-05
rs10801756	chr1	89636273	C	T	LRRC8C	intronic	.	.	.	0.6804	0.416667	0.505	7.02739e-06	5.58322e-05
rs6684676	chr1	89636614	C	T	LRRC8C	intronic	.	.	.	0.6804	0.345238	0.505	7.02739e-06	1.4135e-06
rs6428560	chr1	89636903	A	T	LRRC8C	intronic	.	.	.	0.6856	0.416667	0.505	4.96296e-06	3.29856e-05
rs6428561	chr1	89637060	G	A	LRRC8C	intronic	.	.	.	0.6804	0.416667	0.505	7.02739e-06	5.58322e-05
rs6428562	chr1	89637106	G	A	LRRC8C	intronic	.	.	.	0.6804	0.416667	0.505	7.02739e-06	5.58322e-05
rs10801757	chr1	89637521	A	G	LRRC8C	intronic	.	.	.	0.6804	0.416667	0.505	7.02739e-06	5.58322e-05
rs7552896	chr1	89637635	A	G	LRRC8C	intronic	.	.	.	0.6804	0.416667	0.505	7.02739e-06	5.58322e-05
rs4658302	chr1	89637777	A	G	LRRC8C	intronic	.	.	.	0.6804	0.416667	0.505	7.02739e-06	5.58322e-05
rs10801758	chr1	89639265	G	A	LRRC8C	intronic	.	.	.	0.6804	0.404762	0.504	4.79089e-06	3.07398e-05
rs7513928	chr1	89639275	A	G	LRRC8C	intronic	.	.	.	0.6804	0.416667	0.505	7.02739e-06	5.58322e-05
rs1317864	chr1	89639889	A	G	LRRC8C	intronic	.	.	.	0.6804	0.416667	0.505	7.02739e-06	5.58322e-05
rs12058749	chr1	89640045	T	C	LRRC8C	intronic	.	.	.	0.3196	0.583333	0.495	7.02739e-06	5.58322e-05
rs2390763	chr1	89640129	A	G	LRRC8C	intronic	.	.	.	0.6804	0.416667	0.505	7.02739e-06	5.58322e-05
rs2002883	chr1	89640279	A	G	LRRC8C	intronic	.	.	.	0.6804	0.416667	0.505	7.02739e-06	5.58322e-05
rs1934043	chr1	89641086	C	T	LRRC8C	intronic	.	.	.	0.6804	0.416667	0.505	7.02739e-06	5.58322e-05
rs2185195	chr1	89641138	T	C	LRRC8C	intronic	.	.	.	0.6804	0.416667	0.505	7.02739e-06	5.58322e-05
rs6657988	chr1	89641186	G	C	LRRC8C	intronic	.	.	.	0.6804	0.416667	0.505	7.02739e-06	5.58322e-05
rs6698273	chr1	89641232	T	A	LRRC8C	intronic	.	.	.	0.6804	0.416667	0.505	7.02739e-06	5.58322e-05
rs1953821	chr1	89641539	G	C	LRRC8C	intronic	.	.	.	0.6804	0.416667	0.505	7.02739e-06	5.58322e-05
rs1934044	chr1	89641942	A	G	LRRC8C	intronic	.	.	.	0.6804	0.416667	0.504	4.79089e-06	5.58322e-05
rs1934045	chr1	89642240	G	T	LRRC8C	intronic	.	.	.	0.6804	0.416667	0.505	7.02739e-06	5.58322e-05
rs7519969	chr1	89643162	G	C	LRRC8C	intronic	.	.	.	0.6804	0.416667	0.505	7.02739e-06	5.58322e-05
rs7519971	chr1	89643184	G	A	LRRC8C	intronic	.	.	.	0.6804	0.416667	0.505	7.02739e-06	5.58322e-05
rs7523046	chr1	89643940	G	A	LRRC8C	intronic	.	.	.	0.6804	0.416667	0.505	7.02739e-06	5.58322e-05
rs7546410	chr1	89644256	C	T	LRRC8C	intronic	.	.	.	0.6804	0.416667	0.505	7.02739e-06	5.58322e-05
rs7515375	chr1	89644295	T	C	LRRC8C	intronic	.	.	.	0.6804	0.416667	0.505	7.02739e-06	5.58322e-05
rs7546518	chr1	89644397	C	T	LRRC8C	intronic	.	.	.	0.6804	0.416667	0.505	7.02739e-06	5.58322e-05
rs7523518	chr1	89644451	G	A	LRRC8C	intronic	.	.	.	0.6804	0.416667	0.505	7.02739e-06	5.58322e-05
rs6663526	chr1	89645303	T	C	LRRC8C	intronic	.	.	.	0.6804	0.416667	0.505	7.02739e-06	5.58322e-05
rs6428563	chr1	89646024	T	A	LRRC8C	intronic	.	.	.	0.6804	0.416667	0.505	7.02739e-06	5.58322e-05
rs7529653	chr1	89646292	G	A	LRRC8C	intronic	.	.	.	0.6804	0.416667	0.505	7.02739e-06	5.58322e-05
rs61798866	chr1	89646683	C	T	LRRC8C	intronic	.	.	.	0.06186	0.35	0.1213	0.0148368	4.69604e-06
rs10754283	chr1	89646872	G	T	LRRC8C	intronic	.	.	.	0.6804	0.416667	0.505	7.02739e-06	5.58322e-05
rs10737706	chr1	89647020	G	T	LRRC8C	intronic	.	.	.	0.6804	0.416667	0.505	7.02739e-06	5.58322e-05
rs2390764	chr1	89647268	T	G	LRRC8C	intronic	.	.	.	0.6804	0.416667	0.505	7.02739e-06	5.58322e-05
rs4520403	chr1	89647281	T	G	LRRC8C	intronic	.	.	.	0.6804	0.416667	0.505	7.02739e-06	5.58322e-05
rs4658130	chr1	89647888	G	C	LRRC8C	intronic	.	.	.	0.6804	0.416667	0.505	7.02739e-06	5.58322e-05
rs10801759	chr1	89648186	A	G	LRRC8C	intronic	.	.	.	0.6804	0.416667	0.505	7.02739e-06	5.58322e-05
rs7528433	chr1	89648512	T	C	LRRC8C	intronic	.	.	.	0.6804	0.416667	0.505	7.02739e-06	5.58322e-05
rs10801761	chr1	89649710	C	T	LRRC8C	intronic	.	.	.	0.6804	0.416667	0.505	7.02739e-06	5.58322e-05
rs6663363	chr1	89651295	A	G	LRRC8C	intronic	.	.	.	0.6804	0.416667	0.505	7.02739e-06	5.58322e-05
rs6674491	chr1	89651437	G	A	LRRC8C	intronic	.	.	.	0.3144	0.607143	0.496	4.80766e-06	8.88233e-06
rs4658307	chr1	89652027	G	T	LRRC8C	intronic	.	.	.	0.6804	0.392857	0.502	4.87875e-06	1.00695e-05
rs10493829	chr1	89652274	T	C	LRRC8C	intronic	.	.	.	0.6804	0.392857	0.503	4.81452e-06	1.00695e-05
rs10922684	chr1	89652375	T	C	LRRC8C	intronic	.	.	.	0.6804	0.392857	0.503	4.81452e-06	1.00695e-05
rs10922685	chr1	89652761	A	G	LRRC8C	intronic	.	.	.	0.6804	0.392857	0.503	4.81452e-06	1.00695e-05
rs10737708	chr1	89654245	A	G	LRRC8C	intronic	.	.	.	0.6804	0.392857	0.503	4.81452e-06	1.00695e-05
rs1320563	chr1	89655473	G	A	LRRC8C	intronic	.	.	.	0.6804	0.392857	0.503	4.81452e-06	1.00695e-05
rs10801764	chr1	89656192	T	G	LRRC8C	intronic	.	.	.	0.6804	0.392857	0.503	4.81452e-06	1.00695e-05
rs4658308	chr1	89657372	C	G	LRRC8C	intronic	.	.	.	0.6804	0.392857	0.503	4.81452e-06	1.00695e-05
rs2390794	chr1	89660007	G	A	LRRC8C	intronic	.	.	.	0.3969	0.214286	0.2873	0.00250666	0.00369596
rs72712569	chr1	89660098	G	C	LRRC8C	intronic	.	.	.	0.3351	0.52381	0.4901	5.705e-05	0.00478957
rs10737709	chr1	89661254	A	T	LRRC8C	intronic	.	.	.	0.3969	0.214286	0.2873	0.00250666	0.00369596
rs10922688	chr1	89664197	T	C	LRRC8C	intronic	.	.	.	0.3854	0.22619	0.2962	0.0123558	0.0124671
rs10922690	chr1	89666510	A	G	LRRC8C	intronic	.	.	.	0.3969	0.238095	0.2962	0.00589894	0.013383
rs2153187	chr1	89666711	T	C	LRRC8C	intronic	.	.	.	0.6031	0.761905	0.7028	0.00605271	0.013383
rs6693717	chr1	89666921	C	T	LRRC8C	intronic	.	.	.	0.3969	0.238095	0.2962	0.00589894	0.013383
rs2185196	chr1	89667023	T	C	LRRC8C	intronic	.	.	.	0.6031	0.761905	0.7028	0.00605271	0.013383
rs7513941	chr1	89667734	A	G	LRRC8C	intronic	.	.	.	0.3969	0.238095	0.2962	0.00589894	0.013383
rs10754287	chr1	89668459	C	G	LRRC8C	intronic	.	.	.	0.3969	0.238095	0.2922	0.00441744	0.013383
rs6675409	chr1	89668833	G	A	LRRC8C	intronic	.	.	.	0.3969	0.238095	0.2962	0.00589894	0.013383
rs2185197	chr1	89669146	T	C	LRRC8C	intronic	.	.	.	0.6031	0.761905	0.7038	0.00589894	0.013383
rs17441836	chr1	89669874	A	G	LRRC8C	intronic	.	.	.	0.3351	0.511905	0.4831	0.000109739	0.0072284
rs10922693	chr1	89671528	A	G	LRRC8C	intronic	.	.	.	0.3969	0.238095	0.2972	0.00605271	0.013383
rs6656884	chr1	89672276	A	G	LRRC8C	intronic	.	.	.	0.6031	0.761905	0.7018	0.00769074	0.013383
rs2185198	chr1	89672436	C	T	LRRC8C	intronic	.	.	.	0.6031	0.761905	0.7028	0.00605271	0.013383
rs2185200	chr1	89673449	G	C	LRRC8C	intronic	.	.	.	0.6031	0.761905	0.7018	0.00769074	0.013383
rs2390795	chr1	89673701	A	T	LRRC8C	intronic	.	.	.	0.6031	0.761905	0.7018	0.00769074	0.013383
rs6667017	chr1	89674958	A	G	LRRC8C	intronic	.	.	.	0.6031	0.761905	0.7018	0.00769074	0.013383
rs12092106	chr1	89676913	T	C	LRRC8C	intronic	.	.	.	0.6031	0.761905	0.7018	0.00769074	0.013383
rs12091068	chr1	89677129	A	G	LRRC8C	intronic	.	.	.	0.6031	0.761905	0.7018	0.00769074	0.013383
rs4658309	chr1	89677669	A	G	LRRC8C	intronic	.	.	.	0.6031	0.761905	0.7018	0.00769074	0.013383
rs10754288	chr1	89677961	A	G	LRRC8C	intronic	.	.	.	0.3969	0.238095	0.2972	0.00605271	0.013383
rs10922698	chr1	89678453	T	C	LRRC8C	intronic	.	.	.	0.3969	0.238095	0.2972	0.00605271	0.013383
rs10801769	chr1	89678551	T	C	LRRC8C	intronic	.	.	.	0.6031	0.761905	0.7018	0.00769074	0.013383
rs6668433	chr1	89679132	C	G	LRRC8C	intronic	.	.	.	0.3918	0.238095	0.2972	0.00979738	0.0137446
rs6683707	chr1	89679279	T	C	LRRC8C	intronic	.	.	.	0.3969	0.238095	0.2982	0.00769074	0.013383
rs151241210	chr1	89693935	G	A	LRRC8C	intronic	.	.	.	0.02062	0.1	0.005	0.0417987	0.0308404
rs4633272	chr1	89805173	T	C	LRRC8C;LRRC8D	intergenic	.	.	.	0.1237	0.261905	0.2177	0.00221932	0.00771193
rs11588295	chr1	89806027	T	C	LRRC8C;LRRC8D	intergenic	.	.	.	0.1237	0.261905	0.2167	0.00221213	0.00771193
rs7534628	chr1	89806315	G	A	LRRC8C;LRRC8D	intergenic	.	.	.	0.5619	0.333333	0.3827	5.02474e-06	0.000639091
rs61773269	chr1	89814748	G	A	LRRC8C;LRRC8D	intergenic	.	.	.	0.02577	0.119048	0.0666	0.024283	0.00302622
rs12724610	chr1	89817762	T	C	LRRC8C;LRRC8D	intergenic	.	.	.	0.134	0.261905	0.2087	0.0157649	0.0147952
rs12565034	chr1	89819631	C	T	LRRC8C;LRRC8D	intergenic	.	.	.	0.134	0.261905	0.2078	0.0157486	0.0147952
rs4587551	chr1	89824302	G	A	LRRC8D	intronic	.	.	.	0.02577	0.119048	0.0626	0.0466428	0.00302622
rs10922733	chr1	89842542	A	C	LRRC8D	intronic	.	.	.	0.5206	0.72619	0.6193	0.00942378	0.00147383
rs4658142	chr1	89848588	C	T	LRRC8D	intronic	.	.	.	0.4845	0.27381	0.3817	0.00738802	0.00141903
rs12408888	chr1	90647818	C	T	ZNF326;SNORD3G	intergenic	.	.	.	0.09278	0.202381	0.1461	0.0456104	0.0171663
rs2625761	chr1	91059983	T	G	ZNF644;HFM1	intergenic	.	.	.	0.7938	0.678571	0.8549	0.0322179	0.0471853
rs164877	chr1	91069509	C	T	ZNF644;HFM1	intergenic	.	.	.	0.03608	0.15	0.0915	0.00805267	0.0118125
rs56202241	chr1	91143042	G	A	ZNF644;HFM1	intergenic	.	.	.	0.05155	0.130952	0.1093	0.0107632	0.0271795
rs346943	chr1	91194467	C	T	ZNF644;HFM1	intergenic	.	.	.	0.005155	0.125	0.0437	0.00461063	0.000615172
rs12117469	chr1	91195670	C	T	ZNF644;HFM1	intergenic	.	.	.	0.005155	0.125	0.0427	0.00718731	0.000615172
rs182148384	chr1	91565940	C	T	CDC7;TGFBR3	intergenic	.	.	.	0.03093	0.113636	0.0099	0.0264994	0.0335054
rs148481033	chr1	91691481	G	A	TGFBR3	intronic	.	.	.	0.01031	0.075	0.001	0.0449982	0.0363102
rs183657395	chr1	92138781	G	C	BTBD8	intronic	.	.	.	0.04124	0.136364	0.003	2.00987e-05	0.0266819
rs1953667	chr1	92651686	T	C	EVI5	intronic	.	.	.	0.7989	0.916667	0.9046	5.89541e-05	0.019913
rs4098279	chr1	92651708	A	G	EVI5	intronic	.	.	.	0.7753	0.916667	0.9046	2.26808e-06	0.00543027
rs7536227	chr1	92796833	C	T	EVI5;RPL5	intergenic	.	.	.	0.4583	0.805556	0.9046	1.70491e-06	0.000828037
rs149923993	chr1	92796836	C	T	EVI5;RPL5	intergenic	.	.	.	0.4459	0.75	0.9046	1.88006e-06	0.00398369
rs7536228	chr1	92796839	C	T	EVI5;RPL5	intergenic	.	.	.	0.4459	0.8	0.9046	1.88006e-06	0.000317723
rs189314309	chr1	92941053	A	G	DIPK1A	intronic	.	.	.	0.04124	0.136364	0.003	2.00987e-05	0.0266819
rs116558170	chr1	93075852	G	A	DIPK1A;MTF2	intergenic	.	.	.	0.05155	0.181818	0.0229	0.0288597	0.00755751
rs184414341	chr1	93099145	C	G	MTF2	intronic	.	.	.	0.01031	0.075	0.001	0.0449982	0.0363102
rs56283142	chr1	93107504	G	A	MTF2	intronic	.	.	.	0.05155	0.181818	0.0229	0.0288597	0.00755751
rs41306163	chr1	93110777	T	C	MTF2	intronic	.	.	.	0.05155	0.181818	0.0229	0.0288597	0.00755751
rs182722220	chr1	93151169	G	A	TMED5	UTR3	.	.	.	0.01031	0.075	0.001	0.0449982	0.0363102
rs148344202	chr1	93170533	G	A	TMED5	intronic	.	.	.	0.03608	0.136364	0.0099	0.00916567	0.0177329
rs75904444	chr1	93194903	C	T	CCDC18	intronic	.	.	.	0.05155	0.181818	0.0229	0.0288597	0.00755751
rs114899976	chr1	93206366	A	G	CCDC18	intronic	.	.	.	0.005155	0.0595238	0.0318	0.0348849	0.0105327
rs186391232	chr1	93211592	G	A	CCDC18	intronic	.	.	.	0.03608	0.136364	0.003	0.000108456	0.0177329
rs79865626	chr1	93245761	C	T	CCDC18	intronic	.	.	.	0.05155	0.181818	0.0229	0.0288597	0.00755751
rs41292129	chr1	93270377	A	T	CCDC18	exonic	nonsynonymous SNV	.	.	0.005155	0.0714286	0.0388	0.0103961	0.0035341
rs113682734	chr1	93334211	C	T	CCDC18-AS1	ncRNA_intronic	.	.	.	0.01562	0.0909091	0.003	0.0491433	0.0241984
rs3087458	chr1	93346581	G	T	DR1	UTR5	.	.	.	0.005155	0.0595238	0.0328	0.0357566	0.0105327
rs187614264	chr1	93374217	A	C	DR1;FNBP1L	intergenic	.	.	.	0.03608	0.136364	0.004	0.000232157	0.0177329
rs184873560	chr1	93380615	A	G	DR1;FNBP1L	intergenic	.	.	.	0.03608	0.136364	0.001	3.70978e-06	0.0177329
rs189089321	chr1	93412543	G	A	DR1;FNBP1L	intergenic	.	.	.	0.01031	0.075	0.001	0.0449982	0.0363102
rs184969509	chr1	93505907	G	T	FNBP1L	intronic	.	.	.	0.03608	0.136364	0.001	3.70978e-06	0.0177329
rs543375785	chr1	93600111	C	T	BCAR3	intronic	.	.	.	0.01546	0.0714286	0.002	0.0309625	0.0242154
rs112954046	chr1	93732472	G	A	BCAR3	intronic	.	.	.	0.03608	0.130952	0.0775	0.0369664	0.00616221
rs2273167	chr1	93870029	G	C	DNTTIP2	intronic	.	.	.	0.05155	0.166667	0.0974	0.0441747	0.00403928
rs72723192	chr1	93923789	C	T	GCLM;ABCA4	intergenic	.	.	.	0.1031	0.214286	0.164	0.033497	0.0212603
rs3917616	chr1	94535213	G	A	F3	intronic	.	.	.	0.01031	0.0952381	0.0427	0.0261743	0.00138031
rs60897247	chr1	94663809	C	T	SLC44A3-AS1	ncRNA_intronic	.	.	.	0.5361	0.392857	0.4205	0.00312935	0.0363549
rs7543056	chr1	94672133	G	C	SLC44A3-AS1	ncRNA_intronic	.	.	.	0.5309	0.392857	0.4205	0.00407975	0.0373157
rs17414288	chr1	94736451	T	C	SLC44A3-AS1	ncRNA_intronic	.	.	.	0.1082	0.297619	0.1839	0.00830007	0.000186658
rs12021872	chr1	94823295	G	C	SLC44A3	intronic	.	.	.	0.1856	0.309524	0.2505	0.0487196	0.0280174
rs859119	chr1	94840352	C	T	SLC44A3	intronic	.	.	.	0.01031	0.0714286	0.0497	0.00845439	0.0106747
rs3789709	chr1	94919559	C	G	CNN3	intronic	.	.	.	0.268	0.154762	0.2038	0.0480918	0.0451758
rs3789712	chr1	94921350	G	A	CNN3	intronic	.	.	.	0.5155	0.357143	0.4274	0.0244517	0.018367
rs11800399	chr1	94953507	C	T	LOC729970	ncRNA_intronic	.	.	.	0.07812	0.202381	0.1511	0.00552405	0.00684729
rs55988048	chr1	95132938	A	G	TLCD4;TLCD4-RWDD3	intronic	.	.	.	0.04124	0.142857	0.0944	0.0135654	0.00458427
rs116613753	chr1	95139489	A	G	TLCD4;TLCD4-RWDD3	intronic	.	.	.	0.03608	0.178571	0.1024	0.00215721	0.000144734
rs80275430	chr1	95174302	G	A	LOC101928118	ncRNA_intronic	.	.	.	0.06186	0.142857	0.1153	0.0254728	0.0358987
rs17113161	chr1	95192403	A	C	LOC101928118	ncRNA_intronic	.	.	.	0.06186	0.142857	0.1143	0.025453	0.0358987
rs10518566	chr1	95195984	A	G	LOC101928118	ncRNA_intronic	.	.	.	0.05155	0.142857	0.1093	0.0107632	0.0145019
rs12134689	chr1	95210888	A	G	LOC101928118	ncRNA_intronic	.	.	.	0.5361	0.666667	0.4384	0.0132557	0.0480023
rs112898200	chr1	95216802	C	T	LOC101928118	ncRNA_intronic	.	.	.	0.06186	0.142857	0.1173	0.0194114	0.0358987
rs17409603	chr1	95222216	C	G	LOC101928118	ncRNA_intronic	.	.	.	0.06186	0.142857	0.1173	0.0194114	0.0358987
rs72722190	chr1	95231282	G	A	LOC101928118	ncRNA_intronic	.	.	.	0.0567	0.142857	0.1153	0.0127053	0.0300894
rs74991017	chr1	95231329	T	G	LOC101928118	ncRNA_intronic	.	.	.	0.0567	0.142857	0.1103	0.0223093	0.0300894
rs3767318	chr1	95236828	C	G	RWDD3;TLCD4-RWDD3	intronic	.	.	.	0.0567	0.142857	0.1103	0.0223093	0.0300894
rs72723806	chr1	95248202	G	A	RWDD3	downstream	.	.	.	0.0567	0.142857	0.1153	0.0127053	0.0300894
rs72723810	chr1	95249480	G	A	RWDD3;LINC01760	intergenic	.	.	.	0.0567	0.142857	0.1153	0.0127053	0.0300894
rs72723814	chr1	95256453	A	G	RWDD3;LINC01760	intergenic	.	.	.	0.0567	0.142857	0.1153	0.0127053	0.0300894
rs75020982	chr1	95256630	G	A	RWDD3;LINC01760	intergenic	.	.	.	0.0567	0.142857	0.1103	0.0223093	0.0300894
rs72723818	chr1	95259587	C	T	RWDD3;LINC01760	intergenic	.	.	.	0.0567	0.142857	0.1153	0.0127053	0.0300894
rs72723820	chr1	95260170	G	A	RWDD3;LINC01760	intergenic	.	.	.	0.0567	0.142857	0.1173	0.00949921	0.0300894
rs10874950	chr1	95784850	G	T	LINC02607;LINC02790	intergenic	.	.	.	0.3402	0.5	0.4185	0.0418524	0.0156843
rs10874951	chr1	95789940	C	G	LINC02607;LINC02790	intergenic	.	.	.	0.4278	0.571429	0.5527	0.00152043	0.0360422
rs4245671	chr1	95792565	C	T	LINC02607;LINC02790	intergenic	.	.	.	0.4278	0.571429	0.5507	0.00153737	0.0360422
rs11165486	chr1	95792871	T	G	LINC02607;LINC02790	intergenic	.	.	.	0.433	0.571429	0.5517	0.00256883	0.0370407
rs10874952	chr1	95794165	T	C	LINC02607;LINC02790	intergenic	.	.	.	0.433	0.571429	0.5487	0.00332221	0.0370407
rs11165487	chr1	95794612	C	T	LINC02607;LINC02790	intergenic	.	.	.	0.433	0.571429	0.5477	0.00333154	0.0370407
rs4320829	chr1	95794964	T	A	LINC02607;LINC02790	intergenic	.	.	.	0.4278	0.571429	0.5507	0.00153737	0.0360422
rs4950079	chr1	95796427	G	A	LINC02607;LINC02790	intergenic	.	.	.	0.4278	0.571429	0.5477	0.00201127	0.0360422
rs6699953	chr1	95796928	G	A	LINC02607;LINC02790	intergenic	.	.	.	0.4381	0.571429	0.5487	0.00431651	0.0498186
rs4403668	chr1	95803623	T	C	LINC02607;LINC02790	intergenic	.	.	.	0.433	0.571429	0.5477	0.00333154	0.0370407
rs7536878	chr1	95909142	C	T	LINC02607;LINC02790	intergenic	.	.	.	0.1804	0.428571	0.4742	1.89526e-06	2.3937e-05
rs539765365	chr1	95930155	T	C	LINC02607;LINC02790	intergenic	.	.	.	0.01031	0.0909091	0.001	0.0449982	0.0116474
rs144540078	chr1	96648602	G	A	LINC01787;PTBP2	intergenic	.	.	.	0.02577	0.1	0.008	0.043952	0.0486412
rs144029766	chr1	96665806	A	G	LINC01787;PTBP2	intergenic	.	.	.	0.02577	0.1	0.008	0.043952	0.0486412
rs573484295	chr1	96811563	C	T	PTBP2	intronic	.	.	.	0.02577	0.113636	0.001	0.000178556	0.0212122
rs181566095	chr1	96843728	C	T	PTBP2;DPYD	intergenic	.	.	.	0.01546	0.113636	0.003	0.0491433	0.00635616
rs189855054	chr1	97046114	T	C	PTBP2;DPYD	intergenic	.	.	.	0.01546	0.113636	0.003	0.0491433	0.00635616
rs6681958	chr1	97118605	G	A	DPYD-AS1	ncRNA_intronic	.	.	.	0.3093	0.178571	0.4016	0.0144848	0.0272639
rs77238270	chr1	97158252	C	T	DPYD-AS1	ncRNA_intronic	.	.	.	0.1289	0.22619	0.2326	0.000785869	0.04935
rs78393924	chr1	97165566	A	T	DPYD-AS1	ncRNA_intronic	.	.	.	0.1289	0.22619	0.2336	0.000785448	0.04935
rs74660763	chr1	97176407	C	G	DPYD-AS1	ncRNA_intronic	.	.	.	0.1289	0.22619	0.2336	0.000785448	0.04935
rs80317731	chr1	97177128	C	T	DPYD-AS1	ncRNA_intronic	.	.	.	0.1289	0.22619	0.2316	0.00105334	0.04935
rs6703589	chr1	97185442	T	C	DPYD-AS1	ncRNA_intronic	.	.	.	0.1289	0.238095	0.2336	0.000785448	0.0324639
rs11589971	chr1	97186013	C	A	DPYD-AS1	ncRNA_intronic	.	.	.	0.1289	0.238095	0.2336	0.000785448	0.0324639
rs11584924	chr1	97186101	T	C	DPYD-AS1	ncRNA_intronic	.	.	.	0.1289	0.238095	0.2336	0.000785448	0.0324639
rs11587873	chr1	97187514	C	T	DPYD-AS1	ncRNA_intronic	.	.	.	0.1289	0.238095	0.2336	0.000785448	0.0324639
rs12120068	chr1	97214760	G	A	DPYD-AS1	ncRNA_intronic	.	.	.	0.05155	0.154762	0.1272	0.00120522	0.00764523
rs12116905	chr1	97217547	G	T	DPYD-AS1	ncRNA_intronic	.	.	.	0.05155	0.154762	0.1272	0.00120522	0.00764523
rs71656172	chr1	97219928	T	C	DPYD-AS1	ncRNA_intronic	.	.	.	0.05155	0.154762	0.1262	0.00167088	0.00764523
rs12120514	chr1	97229606	A	G	DPYD-AS1	ncRNA_intronic	.	.	.	0.04639	0.142857	0.1272	0.000472924	0.0111624
rs71656174	chr1	97234147	C	A	DPYD-AS1	ncRNA_intronic	.	.	.	0.05155	0.154762	0.1272	0.00120522	0.00764523
rs12137711	chr1	97235033	C	T	DPYD-AS1	ncRNA_intronic	.	not_provided	not_provided	0.05155	0.154762	0.1282	0.00120149	0.00764523
rs12133176	chr1	97240681	C	T	DPYD-AS1	ncRNA_intronic	.	.	.	0.06186	0.154762	0.1412	0.00134389	0.0206395
rs34346385	chr1	97242432	C	T	DPYD-AS1	ncRNA_intronic	.	.	.	0.06186	0.154762	0.1412	0.00134389	0.0206395
rs145906832	chr1	97247910	C	T	DPYD-AS1	ncRNA_intronic	.	.	.	0.02062	0.136364	0.005	0.0417987	0.00341618
rs12128564	chr1	97249362	G	A	DPYD-AS1	ncRNA_intronic	.	.	.	0.06186	0.154762	0.1392	0.0018404	0.0206395
rs12137174	chr1	97250201	C	T	DPYD-AS1	ncRNA_intronic	.	.	.	0.06186	0.154762	0.1421	0.00134102	0.0206395
rs55811950	chr1	97259377	A	T	DPYD-AS1	ncRNA_intronic	.	.	.	0.2887	0.142857	0.2038	0.00879132	0.00971434
rs11587447	chr1	97277017	T	G	DPYD-AS1	ncRNA_intronic	.	.	.	0.3763	0.238095	0.2594	0.00101071	0.0271088
rs11589238	chr1	97281608	A	G	DPYD-AS1	ncRNA_intronic	.	.	.	0.3608	0.22619	0.2376	0.00037964	0.035306
rs6700670	chr1	97282529	G	C	DPYD-AS1	ncRNA_intronic	.	.	.	0.366	0.22619	0.2396	0.000283644	0.0254828
rs192606364	chr1	97282741	C	T	DPYD-AS1	ncRNA_intronic	.	.	.	0.02577	0.136364	0.006	0.0178569	0.00646023
rs10465749	chr1	97292393	C	A	DPYD-AS1	ncRNA_intronic	.	.	.	0.3608	0.22619	0.2376	0.00037964	0.035306
rs61786354	chr1	97304354	C	T	DPYD-AS1	ncRNA_intronic	.	.	.	0.3608	0.22619	0.2376	0.00037964	0.035306
rs72726689	chr1	97309277	T	C	DPYD-AS1	ncRNA_intronic	.	.	.	0.3608	0.22619	0.2376	0.00037964	0.035306
rs1879371	chr1	97368463	C	T	DPYD	intronic	.	.	.	0.4485	0.619048	0.5378	0.0209175	0.0128321
rs7515904	chr1	97369607	G	T	DPYD	intronic	.	.	.	0.5567	0.380952	0.4573	0.0109327	0.00887687
rs10875077	chr1	97372205	T	C	DPYD	intronic	.	.	.	0.4433	0.619048	0.5417	0.0110158	0.00887687
rs10875078	chr1	97372251	C	G	DPYD	intronic	.	.	.	0.4433	0.619048	0.5417	0.0110158	0.00887687
rs6699630	chr1	97373857	C	G	DPYD	intronic	.	.	.	0.4433	0.619048	0.5417	0.0110158	0.00887687
rs191564990	chr1	97375792	C	T	DPYD	intronic	.	.	.	0.03093	0.136364	0.007	0.00760083	0.0111068
rs10875079	chr1	97376323	A	G	DPYD	intronic	.	.	.	0.5567	0.380952	0.4602	0.0136428	0.00887687
rs6672867	chr1	97378192	G	A	DPYD	intronic	.	.	.	0.5567	0.380952	0.4563	0.0108593	0.00887687
rs6679142	chr1	97385443	G	A	DPYD	intronic	.	.	.	0.3958	0.583333	0.5348	0.000383373	0.00562547
rs955850	chr1	97392205	T	C	DPYD	intronic	.	.	.	0.5619	0.416667	0.4592	0.00871347	0.0272419
rs4634942	chr1	97392399	T	C	DPYD	intronic	.	.	.	0.4381	0.583333	0.5388	0.0109081	0.0272419
rs7536690	chr1	97393385	C	T	DPYD	intronic	.	.	.	0.5619	0.428571	0.4592	0.00871347	0.0498186
rs12143861	chr1	97409972	A	G	DPYD	intronic	.	.	.	0.5619	0.416667	0.4642	0.0136056	0.0272419
rs185191815	chr1	97419474	A	G	DPYD	intronic	.	.	.	0.03093	0.136364	0.007	0.00760083	0.0111068
rs12117481	chr1	97474787	G	A	DPYD	intronic	.	.	.	0.4021	0.238095	0.3221	0.0336216	0.00938721
rs1198597	chr1	98070766	C	T	MIR137HG;LINC01776	intergenic	.	.	.	0.5567	0.763889	0.8728	1.55915e-06	0.0027677
rs17118062	chr1	98263609	G	C	LINC01776	ncRNA_intronic	.	.	.	0.02062	0.0909091	0.005	0.0417987	0.0406147
rs77201322	chr1	98265147	A	G	LINC01776	ncRNA_intronic	.	.	.	0.02062	0.0909091	0.005	0.0417987	0.0406147
rs4141860	chr1	98265894	A	G	LINC01776	ncRNA_intronic	.	.	.	0.02062	0.0909091	0.005	0.0417987	0.0406147
rs138789715	chr1	98270456	C	T	LINC01776	ncRNA_intronic	.	.	.	0.02062	0.0909091	0.004	0.019631	0.0406147
rs79753669	chr1	98298439	T	C	LINC01776;SNX7	intergenic	.	.	.	0.02062	0.0909091	0.005	0.0417987	0.0406147
rs150754080	chr1	98304929	A	G	LINC01776;SNX7	intergenic	.	.	.	0.02062	0.0909091	0.004	0.019631	0.0406147
rs1075033	chr1	98312931	A	G	LINC01776;SNX7	intergenic	.	.	.	0.5464	0.678571	0.4692	0.0455711	0.0467732
rs12074622	chr1	98318209	A	G	LINC01776;SNX7	intergenic	.	.	.	0.02062	0.0909091	0.005	0.0417987	0.0406147
rs11165999	chr1	98341771	G	C	LINC01776;SNX7	intergenic	.	.	.	0.3093	0.452381	0.4205	0.00368357	0.0284527
rs12096576	chr1	98343353	T	A	LINC01776;SNX7	intergenic	.	.	.	0.3093	0.452381	0.4205	0.00368357	0.0284527
rs75963668	chr1	98391516	A	T	LINC01776;SNX7	intergenic	.	.	.	0.02577	0.0833333	0.0606	0.0457475	0.0487066
rs182409287	chr1	98503703	A	T	LINC01776;SNX7	intergenic	.	.	.	0.02062	0.0909091	0.003	0.0121052	0.0406147
rs4534439	chr1	98511935	T	C	LINC01776;SNX7	intergenic	.	.	.	0.6	0.738095	0.7127	0.00145564	0.0380962
rs303414	chr1	99099710	C	T	LOC100129620	ncRNA_intronic	.	.	.	0.8608	0.75	0.7922	0.0264947	0.0370225
rs1747989	chr1	99100349	T	C	LOC100129620	ncRNA_intronic	.	.	.	0.8608	0.75	0.7922	0.0264947	0.0370225
rs303417	chr1	99100461	A	T	LOC100129620	ncRNA_intronic	.	.	.	0.8608	0.75	0.7922	0.0264947	0.0370225
rs12036093	chr1	99622466	G	A	MIR548N	ncRNA_intronic	.	.	.	0.03093	0.0952381	0.0089	0.020237	0.0349065
rs1832473	chr1	99666403	C	T	MIR548N	ncRNA_intronic	.	.	.	0.4688	0.714286	0.6571	3.23435e-06	0.000630809
rs61782963	chr1	99729338	G	A	FRRS1	intronic	.	.	.	0.299	0.142857	0.2068	0.00516718	0.00650408
rs77209857	chr1	99736667	T	C	FRRS1	intronic	.	.	.	0.06593	0.27381	0.2028	3.95121e-06	8.93932e-06
rs4622082	chr1	99736676	C	G	FRRS1	intronic	.	.	.	0.1236	0.380952	0.3052	2.12083e-06	5.61524e-06
rs150407328	chr1	100054198	C	T	MFSD14A	intronic	.	.	.	0.03608	0.113636	0.008	0.00471535	0.0495045
rs75322434	chr1	100262745	T	A	DBT;RTCA-AS1	intergenic	.	.	.	0.01075	0.0681818	0.0547	0.00388106	0.0495133
rs2809817	chr1	100541480	T	C	GPR88	UTR3	.	.	.	0.3247	0.464286	0.1958	0.000101573	0.0305073
rs116483120	chr1	100755752	A	G	VCAM1;EXTL2	intergenic	.	.	.	0.005155	0.0714286	0.0378	0.0164629	0.0035341
rs114205568	chr1	100810521	C	T	VCAM1;EXTL2	intergenic	.	.	.	0.01031	0.0952381	0.001	0.0449982	0.00138031
rs1590580	chr1	100827112	A	G	VCAM1;EXTL2	intergenic	.	.	.	0.6546	0.511905	0.7276	0.0400523	0.0318253
rs1590579	chr1	100827116	T	C	VCAM1;EXTL2	intergenic	.	.	.	0.6546	0.511905	0.7276	0.0400523	0.0318253
rs17416054	chr1	100831721	A	G	VCAM1;EXTL2	intergenic	.	.	.	0.01031	0.0833333	0.0567	0.00262082	0.00390436
rs10875346	chr1	100862527	T	C	VCAM1;EXTL2	intergenic	.	.	.	0.6649	0.535714	0.7366	0.038421	0.0440092
rs532755705	chr1	100924920	C	A	SLC30A7	intronic	.	.	.	0.01031	0.0952381	0.001	0.0449982	0.00138031
rs17408672	chr1	100969347	T	A	SLC30A7	intronic	.	.	.	0.005155	0.0595238	0.0447	0.00473195	0.0105327
rs549700177	chr1	101102112	A	T	LOC102606465;LOC101928370	intergenic	.	.	.	0.01031	0.0952381	0.001	0.0449982	0.00138031
rs188401692	chr1	101148459	G	T	LOC102606465;LOC101928370	intergenic	.	.	.	0.02062	0.107143	0.003	0.0121052	0.00345795
rs187041589	chr1	101225404	C	T	LOC102606465;LOC101928370	intergenic	.	.	.	0.01546	0.0833333	0.003	0.0491433	0.00979379
rs191153175	chr1	101258319	C	T	S1PR1;LINC01307	intergenic	.	.	.	0.01546	0.0833333	0.001	0.00754413	0.00979379
rs540672546	chr1	101261361	A	T	S1PR1;LINC01307	intergenic	.	.	.	0.01546	0.0833333	0.003	0.0491433	0.00979379
rs117949249	chr1	101390639	C	T	LINC01307;OLFM3	intergenic	.	.	.	0.01546	0.0909091	0.002	0.0309625	0.0234854
rs181289062	chr1	101397723	G	A	LINC01307;OLFM3	intergenic	.	.	.	0.02577	0.1	0.004	0.00483853	0.0486412
rs181201580	chr1	101411464	C	A	LINC01307;OLFM3	intergenic	.	.	.	0.01546	0.0714286	0.001	0.00754413	0.0242154
rs12044991	chr1	101547912	C	T	LINC01307;OLFM3	intergenic	.	.	.	0.1031	0.214286	0.163	0.0333448	0.0212603
rs12565611	chr1	101548905	T	C	LINC01307;OLFM3	intergenic	.	.	.	0.1701	0.309524	0.2376	0.0436194	0.010902
rs12565619	chr1	101549012	T	C	LINC01307;OLFM3	intergenic	.	.	.	0.1701	0.309524	0.2376	0.0436194	0.010902
rs4326640	chr1	101549644	C	T	LINC01307;OLFM3	intergenic	.	.	.	0.1701	0.309524	0.2376	0.0436194	0.010902
rs1155720	chr1	101549946	T	A	LINC01307;OLFM3	intergenic	.	.	.	0.1701	0.309524	0.2425	0.0288009	0.010902
rs1155719	chr1	101550029	G	T	LINC01307;OLFM3	intergenic	.	.	.	0.1701	0.309524	0.2425	0.0288009	0.010902
rs979828	chr1	101550217	G	A	LINC01307;OLFM3	intergenic	.	.	.	0.1701	0.309524	0.2376	0.0436194	0.010902
rs721019	chr1	101551021	A	T	LINC01307;OLFM3	intergenic	.	.	.	0.1701	0.309524	0.2425	0.0288009	0.010902
rs721021	chr1	101551087	T	A	LINC01307;OLFM3	intergenic	.	.	.	0.1701	0.309524	0.2425	0.0288009	0.010902
rs721018	chr1	101551156	G	A	LINC01307;OLFM3	intergenic	.	.	.	0.1701	0.309524	0.2425	0.0288009	0.010902
rs4626910	chr1	101551544	T	C	LINC01307;OLFM3	intergenic	.	.	.	0.1701	0.309524	0.2425	0.0288009	0.010902
rs2185851	chr1	101551588	C	T	LINC01307;OLFM3	intergenic	.	.	.	0.1701	0.309524	0.2425	0.0288009	0.010902
rs2185850	chr1	101551595	G	A	LINC01307;OLFM3	intergenic	.	.	.	0.1701	0.309524	0.2425	0.0288009	0.010902
rs56317360	chr1	101551660	G	A	LINC01307;OLFM3	intergenic	.	.	.	0.1701	0.309524	0.2435	0.023294	0.010902
rs7411561	chr1	101551706	A	G	LINC01307;OLFM3	intergenic	.	.	.	0.1701	0.309524	0.2425	0.0288009	0.010902
rs12130641	chr1	101551710	G	A	LINC01307;OLFM3	intergenic	.	.	.	0.1701	0.309524	0.2425	0.0288009	0.010902
rs6665373	chr1	101551882	T	G	LINC01307;OLFM3	intergenic	.	.	.	0.1701	0.309524	0.2425	0.0288009	0.010902
rs1601231	chr1	101554310	C	T	LINC01307;OLFM3	intergenic	.	.	.	0.1701	0.309524	0.2376	0.0436194	0.010902
rs1601232	chr1	101554346	C	A	LINC01307;OLFM3	intergenic	.	.	.	0.1701	0.309524	0.2376	0.0436194	0.010902
rs1601233	chr1	101554451	G	T	LINC01307;OLFM3	intergenic	.	.	.	0.1701	0.309524	0.2376	0.0436194	0.010902
rs1601234	chr1	101554469	T	A	LINC01307;OLFM3	intergenic	.	.	.	0.1701	0.309524	0.2376	0.0436194	0.010902
rs2086853	chr1	101554822	G	A	LINC01307;OLFM3	intergenic	.	.	.	0.1701	0.309524	0.2376	0.0436194	0.010902
rs28752328	chr1	101555340	G	A	LINC01307;OLFM3	intergenic	.	.	.	0.1701	0.309524	0.2376	0.0436194	0.010902
rs28892437	chr1	101555481	T	A	LINC01307;OLFM3	intergenic	.	.	.	0.1701	0.309524	0.2376	0.0436194	0.010902
rs7523992	chr1	101564297	A	G	LINC01307;OLFM3	intergenic	.	.	.	0.1701	0.309524	0.2356	0.0434812	0.010902
rs984132	chr1	101564445	C	T	LINC01307;OLFM3	intergenic	.	.	.	0.1031	0.214286	0.161	0.042051	0.0212603
rs6686514	chr1	101569359	A	G	LINC01307;OLFM3	intergenic	.	.	.	0.1753	0.309524	0.2425	0.0371068	0.0168882
rs185493673	chr1	101570882	G	C	LINC01307;OLFM3	intergenic	.	.	.	0.01031	0.125	0.001	0.0449982	0.00187901
rs12030252	chr1	101571952	C	T	LINC01307;OLFM3	intergenic	.	.	.	0.1753	0.309524	0.2416	0.0451661	0.0168882
rs12030282	chr1	101572086	C	T	LINC01307;OLFM3	intergenic	.	.	.	0.1753	0.309524	0.2416	0.0451661	0.0168882
rs12129840	chr1	101716517	C	T	LINC01307;OLFM3	intergenic	.	.	.	0.04124	0.15	0.0835	0.0437568	0.0180238
rs6698417	chr1	101722833	G	A	LINC01307;OLFM3	intergenic	.	.	.	0.04124	0.15	0.0835	0.0437568	0.0180238
rs7547233	chr1	101724913	A	G	LINC01307;OLFM3	intergenic	.	.	.	0.04124	0.15	0.0835	0.0437568	0.0180238
rs12126386	chr1	101725947	A	G	LINC01307;OLFM3	intergenic	.	.	.	0.04124	0.15	0.0845	0.0441733	0.0180238
rs79692669	chr1	101731657	T	G	LINC01307;OLFM3	intergenic	.	.	.	0.04124	0.15	0.0855	0.0328619	0.0180238
rs76190406	chr1	101732469	C	T	LINC01307;OLFM3	intergenic	.	.	.	0.04124	0.15	0.0845	0.0441733	0.0180238
rs78505822	chr1	101732762	A	G	LINC01307;OLFM3	intergenic	.	.	.	0.04124	0.15	0.0845	0.0441733	0.0180238
rs75522610	chr1	101733809	G	A	LINC01307;OLFM3	intergenic	.	.	.	0.04124	0.15	0.0855	0.0328619	0.0180238
rs76153644	chr1	101735562	A	G	LINC01307;OLFM3	intergenic	.	.	.	0.06186	0.175	0.1163	0.02564	0.0260567
rs79484993	chr1	101735715	T	C	LINC01307;OLFM3	intergenic	.	.	.	0.06186	0.175	0.1163	0.02564	0.0260567
rs4907952	chr1	101736046	G	A	LINC01307;OLFM3	intergenic	.	.	.	0.06186	0.175	0.1163	0.02564	0.0260567
rs4907953	chr1	101736149	G	T	LINC01307;OLFM3	intergenic	.	.	.	0.06186	0.175	0.1163	0.02564	0.0260567
rs11164286	chr1	101736518	T	A	LINC01307;OLFM3	intergenic	.	.	.	0.06186	0.175	0.1163	0.02564	0.0260567
rs11164287	chr1	101736601	T	C	LINC01307;OLFM3	intergenic	.	.	.	0.06186	0.175	0.1163	0.02564	0.0260567
rs79309988	chr1	101736697	G	A	LINC01307;OLFM3	intergenic	.	.	.	0.06186	0.175	0.1153	0.0254728	0.0260567
rs12132350	chr1	101736978	A	G	LINC01307;OLFM3	intergenic	.	.	.	0.06186	0.175	0.1163	0.02564	0.0260567
rs76188509	chr1	101737485	C	G	LINC01307;OLFM3	intergenic	.	.	.	0.06186	0.175	0.1163	0.02564	0.0260567
rs12126175	chr1	101738222	G	A	LINC01307;OLFM3	intergenic	.	.	.	0.06186	0.175	0.1163	0.02564	0.0260567
rs12133494	chr1	101738232	A	G	LINC01307;OLFM3	intergenic	.	.	.	0.06186	0.175	0.1163	0.02564	0.0260567
rs12133497	chr1	101738258	A	G	LINC01307;OLFM3	intergenic	.	.	.	0.06186	0.175	0.1163	0.02564	0.0260567
rs12126242	chr1	101738426	G	A	LINC01307;OLFM3	intergenic	.	.	.	0.04124	0.15	0.0855	0.0328619	0.0180238
rs12133556	chr1	101738445	A	G	LINC01307;OLFM3	intergenic	.	.	.	0.06186	0.175	0.1163	0.02564	0.0260567
rs12133561	chr1	101738465	A	G	LINC01307;OLFM3	intergenic	.	.	.	0.06186	0.175	0.1163	0.02564	0.0260567
rs6687256	chr1	101739301	G	T	LINC01307;OLFM3	intergenic	.	.	.	0.06186	0.175	0.1163	0.02564	0.0260567
rs77309032	chr1	101739363	G	A	LINC01307;OLFM3	intergenic	.	.	.	0.06186	0.175	0.1173	0.0194114	0.0260567
rs78585414	chr1	101740795	T	C	LINC01307;OLFM3	intergenic	.	.	.	0.04124	0.15	0.0835	0.0437568	0.0180238
rs80210824	chr1	101740857	G	A	LINC01307;OLFM3	intergenic	.	.	.	0.04124	0.15	0.0835	0.0437568	0.0180238
rs112039337	chr1	101741088	A	G	LINC01307;OLFM3	intergenic	.	.	.	0.04124	0.15	0.0835	0.0437568	0.0180238
rs75100599	chr1	101741979	G	A	LINC01307;OLFM3	intergenic	.	.	.	0.04124	0.15	0.0825	0.0436244	0.0180238
rs537932272	chr1	102046148	C	A	OLFM3;COL11A1	intergenic	.	.	.	0.01546	0.0714286	0.002	0.0309625	0.0242154
rs2375892	chr1	102198936	A	T	OLFM3;COL11A1	intergenic	.	.	.	0.7113	0.559524	0.6103	0.00689505	0.0183487
rs114007676	chr1	102250501	G	T	OLFM3;COL11A1	intergenic	.	.	.	0.005155	0.1	0.0318	0.0348849	0.00328328
rs115929656	chr1	102263896	T	C	OLFM3;COL11A1	intergenic	.	.	.	0.005155	0.1	0.0318	0.0348849	0.00328328
rs112598012	chr1	102375907	T	C	OLFM3;COL11A1	intergenic	.	.	.	0.08791	0.178571	0.2087	2.42521e-05	0.0399933
rs75402766	chr1	102392983	G	A	OLFM3;COL11A1	intergenic	.	.	.	0.0567	0.178571	0.0278	0.0456436	0.00277072
rs1934698	chr1	102440585	G	A	OLFM3;COL11A1	intergenic	.	.	.	0.2423	0.107143	0.1819	0.049994	0.00929342
rs180786180	chr1	102542213	C	T	OLFM3;COL11A1	intergenic	.	.	.	0.02299	0.142857	0.0746	0.00318557	0.000415303
rs186749285	chr1	102542228	G	A	OLFM3;COL11A1	intergenic	.	.	.	0.02273	0.142857	0.0746	0.00318557	0.000382327
rs12141313	chr1	102569288	G	A	OLFM3;COL11A1	intergenic	.	.	.	0.1753	0.0714286	0.1153	0.0253766	0.0252915
rs7550081	chr1	102658092	T	A	OLFM3;COL11A1	intergenic	.	.	.	0.8299	0.932432	0.8986	0.00671785	0.0319139
rs4908277	chr1	102937532	C	T	COL11A1	intronic	.	.	.	0.4897	0.75	0.5686	0.0440186	0.014105
rs12057386	chr1	103086325	C	A	COL11A1	intronic	.	.	.	0.6804	0.263889	0.7525	0.0346524	1.53855e-06
rs150324801	chr1	103714287	G	A	AMY1C;AMY1C	intergenic	.	.	.	0.03297	0.107143	0.007	0.00760083	0.021319
rs12067802	chr1	104098592	C	T	LOC100129138;LINC01676	intergenic	.	.	.	0.01031	0.0952381	0.0467	0.0123289	0.00138031
rs72687519	chr1	104098997	T	C	LOC100129138;LINC01676	intergenic	.	.	.	0.01031	0.0952381	0.0467	0.0123289	0.00138031
rs112672691	chr1	104107137	T	C	LOC100129138;LINC01676	intergenic	.	.	.	0.01031	0.0952381	0.0467	0.0123289	0.00138031
rs72689179	chr1	104121706	G	A	LOC100129138;LINC01676	intergenic	.	.	.	0.01031	0.0952381	0.0487	0.0127384	0.00138031
rs11185384	chr1	104147449	C	T	LOC100129138;LINC01676	intergenic	.	.	.	0.2216	0.416667	0.2982	0.0275078	0.00131225
rs11577888	chr1	104153378	A	G	LOC100129138;LINC01676	intergenic	.	.	.	0.2165	0.428571	0.2853	0.0479917	0.000455274
rs34163235	chr1	104163364	T	C	LOC100129138;LINC01676	intergenic	.	.	.	0.1598	0.309524	0.2435	0.0106113	0.00594941
rs12124595	chr1	104164523	C	T	LOC100129138;LINC01676	intergenic	.	.	.	0.1546	0.309524	0.2406	0.00783165	0.00522875
rs10157411	chr1	104227121	G	C	LOC100129138;LINC01676	intergenic	.	.	.	0.6649	0.52381	0.5825	0.0343558	0.0311492
rs1928327	chr1	104227853	G	A	LOC100129138;LINC01676	intergenic	.	.	.	0.6598	0.52381	0.5815	0.0418524	0.0433248
rs1928326	chr1	104227924	G	A	LOC100129138;LINC01676	intergenic	.	.	.	0.6598	0.52381	0.5825	0.042147	0.0433248
rs7550688	chr1	104228400	T	C	LOC100129138;LINC01676	intergenic	.	.	.	0.6649	0.52381	0.5835	0.0343781	0.0311492
rs7548005	chr1	104228485	A	T	LOC100129138;LINC01676	intergenic	.	.	.	0.6649	0.52381	0.5825	0.0343558	0.0311492
rs1928325	chr1	104228941	A	C	LOC100129138;LINC01676	intergenic	.	.	.	0.6649	0.52381	0.5825	0.0343558	0.0311492
rs12121548	chr1	104229423	G	C	LOC100129138;LINC01676	intergenic	.	.	.	0.6649	0.52381	0.5815	0.0284422	0.0311492
rs35094251	chr1	104229972	C	T	LOC100129138;LINC01676	intergenic	.	.	.	0.3351	0.47619	0.4155	0.034473	0.0311492
rs1887907	chr1	104230517	C	T	LOC100129138;LINC01676	intergenic	.	.	.	0.6649	0.52381	0.5825	0.0343558	0.0311492
rs1928324	chr1	104231287	G	T	LOC100129138;LINC01676	intergenic	.	.	.	0.6649	0.52381	0.5835	0.0343781	0.0311492
rs6690531	chr1	104231601	T	C	LOC100129138;LINC01676	intergenic	.	.	.	0.6649	0.52381	0.5815	0.0284422	0.0311492
rs10158447	chr1	104232438	T	A	LOC100129138;LINC01676	intergenic	.	.	.	0.6649	0.52381	0.5825	0.0343558	0.0311492
rs1928323	chr1	104232841	C	T	LOC100129138;LINC01676	intergenic	.	.	.	0.6649	0.52381	0.5825	0.0343558	0.0311492
rs1928322	chr1	104232975	A	G	LOC100129138;LINC01676	intergenic	.	.	.	0.6649	0.52381	0.5825	0.0343558	0.0311492
rs1928320	chr1	104233633	G	C	LOC100129138;LINC01676	intergenic	.	.	.	0.6649	0.52381	0.5825	0.0343558	0.0311492
rs7547425	chr1	104233800	A	G	LOC100129138;LINC01676	intergenic	.	.	.	0.6649	0.52381	0.5825	0.0343558	0.0311492
rs6683449	chr1	104234574	G	A	LOC100129138;LINC01676	intergenic	.	.	.	0.6649	0.52381	0.5815	0.0284422	0.0311492
rs6683559	chr1	104234676	G	A	LOC100129138;LINC01676	intergenic	.	.	.	0.6649	0.52381	0.5815	0.0284422	0.0311492
rs1928319	chr1	104235082	G	A	LOC100129138;LINC01676	intergenic	.	.	.	0.6649	0.52381	0.5825	0.0343558	0.0311492
rs3866247	chr1	104236184	C	T	LOC100129138;LINC01676	intergenic	.	.	.	0.6649	0.52381	0.5825	0.0343558	0.0311492
rs3897240	chr1	104236361	G	A	LOC100129138;LINC01676	intergenic	.	.	.	0.6649	0.52381	0.5825	0.0343558	0.0311492
rs6659163	chr1	104236724	T	C	LOC100129138;LINC01676	intergenic	.	.	.	0.3351	0.47619	0.4155	0.034473	0.0311492
rs6700312	chr1	104237061	C	T	LOC100129138;LINC01676	intergenic	.	.	.	0.3351	0.47619	0.4155	0.034473	0.0311492
rs11185403	chr1	104237160	C	T	LOC100129138;LINC01676	intergenic	.	.	.	0.6649	0.52381	0.5835	0.0343781	0.0311492
rs11185405	chr1	104237333	A	C	LOC100129138;LINC01676	intergenic	.	.	.	0.6649	0.52381	0.5835	0.0343781	0.0311492
rs12725601	chr1	104237363	G	A	LOC100129138;LINC01676	intergenic	.	.	.	0.6701	0.52381	0.5835	0.0230901	0.0224461
rs1928318	chr1	104238360	G	T	LOC100129138;LINC01676	intergenic	.	.	.	0.6649	0.52381	0.5825	0.0343558	0.0311492
rs1928317	chr1	104238470	T	C	LOC100129138;LINC01676	intergenic	.	.	.	0.6649	0.52381	0.5825	0.0343558	0.0311492
rs6698522	chr1	104241352	C	T	LOC100129138;LINC01676	intergenic	.	.	.	0.6649	0.52381	0.5805	0.0283677	0.0311492
rs6703626	chr1	104241521	A	G	LOC100129138;LINC01676	intergenic	.	.	.	0.6598	0.52381	0.5815	0.0418524	0.0433248
rs1928306	chr1	104242026	G	A	LOC100129138;LINC01676	intergenic	.	.	.	0.6701	0.52381	0.5805	0.0188499	0.0224461
rs1928305	chr1	104242703	C	T	LOC100129138;LINC01676	intergenic	.	.	.	0.6289	0.440476	0.5318	0.0133391	0.00539976
rs6692944	chr1	104242863	G	A	LOC100129138;LINC01676	intergenic	.	.	.	0.6031	0.416667	0.5209	0.0373234	0.00571247
rs6586447	chr1	104243280	G	A	LOC100129138;LINC01676	intergenic	.	.	.	0.6289	0.440476	0.5507	0.0439663	0.00539976
rs2209954	chr1	104244034	G	A	LOC100129138;LINC01676	intergenic	.	.	.	0.634	0.452381	0.5537	0.0364878	0.00555991
rs2225250	chr1	104244261	T	G	LOC100129138;LINC01676	intergenic	.	.	.	0.634	0.452381	0.5537	0.0364878	0.00555991
rs12126550	chr1	104245196	G	A	LOC100129138;LINC01676	intergenic	.	.	.	0.6186	0.452381	0.5398	0.0443218	0.0122389
rs12129522	chr1	104245211	C	A	LOC100129138;LINC01676	intergenic	.	.	.	0.6186	0.452381	0.5398	0.0443218	0.0122389
rs12130258	chr1	104245320	C	T	LOC100129138;LINC01676	intergenic	.	.	.	0.6186	0.452381	0.5398	0.0443218	0.0122389
rs1497679	chr1	104245720	T	C	LOC100129138;LINC01676	intergenic	.	.	.	0.6186	0.452381	0.5398	0.0443218	0.0122389
rs1497680	chr1	104245804	C	T	LOC100129138;LINC01676	intergenic	.	.	.	0.6186	0.452381	0.5398	0.0443218	0.0122389
rs7412375	chr1	104246095	C	G	LOC100129138;LINC01676	intergenic	.	.	.	0.3814	0.547619	0.4583	0.0448282	0.0122389
rs2317080	chr1	104246613	A	G	LOC100129138;LINC01676	intergenic	.	.	.	0.6186	0.452381	0.5408	0.044576	0.0122389
rs4571975	chr1	104246631	G	A	LOC100129138;LINC01676	intergenic	.	.	.	0.6186	0.452381	0.5408	0.044576	0.0122389
rs2317081	chr1	104246809	A	G	LOC100129138;LINC01676	intergenic	.	.	.	0.5619	0.357143	0.4841	0.0456496	0.00255323
rs2873357	chr1	104246831	C	G	LOC100129138;LINC01676	intergenic	.	.	.	0.5619	0.357143	0.4841	0.0456496	0.00255323
rs4325136	chr1	104247038	T	G	LOC100129138;LINC01676	intergenic	.	.	.	0.5619	0.357143	0.4841	0.0456496	0.00255323
rs12128610	chr1	104247276	G	A	LOC100129138;LINC01676	intergenic	.	.	.	0.5619	0.357143	0.4831	0.0454604	0.00255323
rs12128611	chr1	104247277	G	C	LOC100129138;LINC01676	intergenic	.	.	.	0.5619	0.357143	0.4831	0.0454604	0.00255323
rs6586449	chr1	104247458	C	T	LOC100129138;LINC01676	intergenic	.	.	.	0.5619	0.357143	0.4841	0.0456496	0.00255323
rs6586450	chr1	104247496	A	G	LOC100129138;LINC01676	intergenic	.	.	.	0.5619	0.357143	0.4841	0.0456496	0.00255323
rs6661839	chr1	104248185	G	A	LOC100129138;LINC01676	intergenic	.	.	.	0.5619	0.357143	0.4841	0.0456496	0.00255323
rs11806291	chr1	104248249	C	T	LOC100129138;LINC01676	intergenic	.	.	.	0.5619	0.357143	0.4841	0.0456496	0.00255323
rs11806600	chr1	104248340	C	G	LOC100129138;LINC01676	intergenic	.	.	.	0.5619	0.357143	0.4841	0.0456496	0.00255323
rs12133443	chr1	104248492	C	T	LOC100129138;LINC01676	intergenic	.	.	.	0.5619	0.357143	0.4851	0.0459228	0.00255323
rs4847162	chr1	104248875	C	T	LOC100129138;LINC01676	intergenic	.	.	.	0.5619	0.357143	0.4841	0.0456496	0.00255323
rs4847163	chr1	104248948	A	C	LOC100129138;LINC01676	intergenic	.	.	.	0.5619	0.357143	0.4851	0.0459228	0.00255323
rs10127652	chr1	104248974	T	C	LOC100129138;LINC01676	intergenic	.	.	.	0.5619	0.357143	0.4851	0.0459228	0.00255323
rs56267546	chr1	104248992	A	T	LOC100129138;LINC01676	intergenic	.	.	.	0.5619	0.0526316	0.4851	0.0459228	6.90189e-07
rs11185409	chr1	104251811	C	G	LOC100129138;LINC01676	intergenic	.	.	.	0.567	0.404762	0.4881	0.0453895	0.0135422
rs12407596	chr1	104264068	G	A	LOC100129138;LINC01676	intergenic	.	.	.	0.5412	0.380952	0.4563	0.0307529	0.0184714
rs12409394	chr1	104264077	T	C	LOC100129138;LINC01676	intergenic	.	.	.	0.5412	0.380952	0.4553	0.0256044	0.0184714
rs12759499	chr1	104326764	T	C	LOC100129138;LINC01676	intergenic	.	.	.	0.2835	0.583333	0.3966	0.00257368	3.50599e-06
rs2317263	chr1	104363020	T	C	LOC100129138;LINC01676	intergenic	.	.	.	0.2947	0.535714	0.4125	0.00162755	0.000221361
rs2646718	chr1	104407644	T	C	LOC100129138;LINC01676	intergenic	.	.	.	0.5773	0.785714	0.6571	0.0362331	0.0010207
rs2594687	chr1	104407940	A	G	LOC100129138;LINC01676	intergenic	.	.	.	0.5773	0.785714	0.6561	0.0363939	0.0010207
rs11184240	chr1	104650695	T	C	LOC100129138;LINC01676	intergenic	.	.	.	0.3557	0.559524	0.4523	0.0130423	0.00222036
rs61813618	chr1	104658971	A	C	LOC100129138;LINC01676	intergenic	.	.	.	0.1474	0.402439	0.2624	0.000488639	1.20983e-05
rs2056111	chr1	104665816	G	A	LOC100129138;LINC01676	intergenic	.	.	.	0.1959	0.416667	0.2644	0.0426982	0.000192611
rs10881187	chr1	104666020	G	A	LOC100129138;LINC01676	intergenic	.	.	.	0.7268	0.547619	0.6322	0.0101223	0.00517037
rs12569136	chr1	104667757	T	C	LOC100129138;LINC01676	intergenic	.	.	.	0.1959	0.416667	0.2644	0.0426982	0.000192611
rs12562230	chr1	104667939	G	A	LOC100129138;LINC01676	intergenic	.	.	.	0.1959	0.416667	0.2644	0.0426982	0.000192611
rs12754075	chr1	104677236	C	T	LOC100129138;LINC01676	intergenic	.	.	.	0.6804	0.488095	0.5825	0.00972795	0.00301005
rs1588854	chr1	104680293	C	T	LOC100129138;LINC01676	intergenic	.	.	.	0.7268	0.547619	0.6322	0.0101223	0.00517037
rs7543757	chr1	104685292	T	C	LOC100129138;LINC01676	intergenic	.	.	.	0.6804	0.488095	0.5835	0.0120052	0.00301005
rs7528160	chr1	104685878	G	A	LOC100129138;LINC01676	intergenic	.	.	.	0.6804	0.488095	0.5835	0.0120052	0.00301005
rs7537090	chr1	104685879	C	T	LOC100129138;LINC01676	intergenic	.	.	.	0.6804	0.488095	0.5835	0.0120052	0.00301005
rs12128673	chr1	104686277	C	A	LOC100129138;LINC01676	intergenic	.	.	.	0.6804	0.488095	0.5835	0.0120052	0.00301005
rs7541149	chr1	104690081	G	T	LOC100129138;LINC01676	intergenic	.	.	.	0.6856	0.488095	0.5835	0.00758754	0.00284561
rs6676400	chr1	104692088	G	A	LOC100129138;LINC01676	intergenic	.	.	.	0.6804	0.488095	0.5835	0.0120052	0.00301005
rs4561050	chr1	104693274	A	T	LOC100129138;LINC01676	intergenic	.	.	.	0.7268	0.547619	0.6322	0.0101223	0.00517037
rs61817407	chr1	104730275	C	A	LOC100129138;LINC01676	intergenic	.	.	.	0.1856	0.392857	0.2535	0.0399357	0.000441044
rs61817408	chr1	104730907	A	G	LOC100129138;LINC01676	intergenic	.	.	.	0.1856	0.392857	0.2525	0.048536	0.000441044
rs12091458	chr1	104731290	G	A	LOC100129138;LINC01676	intergenic	.	.	.	0.1856	0.392857	0.2525	0.048536	0.000441044
rs12044572	chr1	104733711	T	C	LOC100129138;LINC01676	intergenic	.	.	.	0.1856	0.392857	0.2525	0.048536	0.000441044
[truncated: 112,700 more rows]
