# Supplementary material for: Genome diversity in Ukraine
Source: Gigascience. 2021 Jan 13;10(1):giaa159. doi: 10.1093/gigascience/giaa159 (PMC7804371; doi:10.1093/gigascience/giaa159)
Supplement: giaa159_Supplemental_Files [file giaa159_supplemental_files.zip › Table S7_inbreeding.xlsx]

## Sheet: Sheet1
Genotyping Sample Id	Number of alleles after pruning	variance-standardized relationship minus 1	method-of-moments F coefficient estimate	correlation between uniting gametes
SC550930_PC21697_E10	117591	-0.0208239	0.00137963	-0.00972214
SC550931_PC21697_E11	117497	0.00313109	-0.0196515	-0.00826018
SC550932_PC21697_E12	117584	0.00903243	-0.0219596	-0.00646358
SC550933_PC21697_B11	117584	0.00347851	-0.0172909	-0.00690618
SC550934_PC21697_B12	117569	0.0169199	-0.0163874	0.000266271
SC550935_PC21697_G10	117515	0.0267284	-0.0535036	-0.0133876
SC550936_PC21697_A11	117542	0.00935365	-0.031265	-0.0109557
SC550937_PC21697_A10	117465	0.00250053	-0.0194995	-0.00849949
SC550938_PC21697_H10	117499	-0.00185326	-0.0181367	-0.00999497
SC550939_PC21697_H09	117531	-0.0271222	0.0138624	-0.0066299
SC550940_PC21697_G09	117583	0.00710775	-0.0114409	-0.00216659
SC550941_PC21697_H11	117577	0.000209545	-0.0251399	-0.0124652
SC550942_PC21697_C10	117495	0.00507072	-0.0265591	-0.0107442
SC550943_PC21697_G02	117578	-0.0102355	-0.00484735	-0.00754143
SC550944_PC21697_A01	117394	-0.0262005	-0.00143469	-0.0138176
SC550945_PC21697_C04	117580	0.0106052	-0.0145603	-0.00197753
SC550946_PC21697_E09	117585	-0.0120977	0.0102374	-0.000930184
SC550947_PC21697_E02	117392	0.0797107	-0.0985103	-0.00939983
SC550948_PC21697_B02	117583	-0.00393024	-0.0132073	-0.00856875
SC550949_PC21697_C11	117593	-0.0342383	0.0140507	-0.0100938
SC550950_PC21697_D02	117414	-0.0227029	0.00375894	-0.00947198
SC550951_PC21697_E06	117591	0.00109188	-0.0123913	-0.00564973
SC550952_PC21697_B10	117539	-0.000943039	-0.023793	-0.012368
SC550953_PC21697_H04	117582	-0.0056681	-0.00961989	-0.00764399
SC550954_PC21697_E03	117581	-0.0105224	-0.000731054	-0.00562671
SC550955_PC21697_F03	117588	-0.000335355	-0.0219651	-0.0111502
SC550956_PC21697_F11	117556	-0.0179107	0.00821555	-0.00484758
SC550957_PC21697_D03	117590	-0.00371905	-0.0110611	-0.00739008
SC550958_PC21697_F06	117587	-0.00715047	-0.0138982	-0.0105243
SC550959_PC21697_A12	117433	0.00116011	-0.0224146	-0.0106273
SC550960_PC21697_C06	117567	-0.00221819	-0.0135975	-0.00790783
SC550961_PC21697_D06	117580	0.00219796	-0.0322885	-0.0150453
SC550962_PC21697_B06	117519	0.00127446	-0.0210703	-0.00989791
SC550967_PC21697_B08	117561	-0.0316958	0.0113483	-0.0101738
SC550968_PC21697_H07	117555	-0.0250607	0.017363	-0.00384888
SC550969_PC21697_A08	117556	-0.0140277	0.00922499	-0.00240137
SC550970_PC21697_F07	117586	-0.0110879	-0.0120577	-0.0115728
SC550971_PC21697_G07	117532	0.0177584	-0.0371668	-0.00970419
SC550972_PC21697_A05	117395	-0.0222597	0.00325188	-0.00950389
SC550973_PC21697_E07	117593	-0.0126501	-0.00643691	-0.00954349
SC550974_PC21697_G05	117603	0.00365875	-0.026726	-0.0115337
SC550975_PC21697_H05	117580	-0.032246	0.0191697	-0.00653813
SC550976_PC21697_H03	117533	0.0740454	-0.0672929	0.00337628
SC550977_PC21697_F04	117506	-0.0366545	0.0160604	-0.0102971
SC550978_PC21697_B04	117574	-0.00464474	-0.00732823	-0.00598648
SC550979_PC21697_E04	117599	-0.0134104	-0.0114338	-0.0124221
SC550980_PC21697_D01	117554	-0.132522	0.105492	-0.0135149
SC550981_PC21697_A04	117552	-0.0311413	0.00271642	-0.0142125
SC550982_PC21697_C02	117558	-0.0134822	-0.00672067	-0.0101014
SC550984_PC21697_H01	117546	-0.120336	0.0957219	-0.0123071
SC550985_PC21697_A02	117555	0.0053003	-8.96697e-05	0.00260532
SC550988_PC21697_C01	117565	-0.0186249	-0.00568818	-0.0121565
SC550989_PC21697_F10	117580	-0.0128459	-0.0051861	-0.00901602
SC550991_PC21697_D04	117566	-0.048546	0.0244181	-0.0120639
SC550993_PC21697_H02	117577	-0.00723447	-0.00487949	-0.00605698
SC550994_PC21697_F01	117548	-0.00751828	-0.0160284	-0.0117734
SC550995_PC21697_G01	117520	-0.0235126	0.00531661	-0.00909797
SC550996_PC21697_B03	117588	-0.040723	0.0152244	-0.0127493
SC550997_PC21697_E01	117583	-0.0340946	0.0113308	-0.0113819
SC550998_PC21697_G04	117583	0.00393918	-0.0158519	-0.00595637
SC550999_PC21697_A03	117589	-0.0214252	-0.000121701	-0.0107735
SC551001_PC21697_A07	117291	0.00902508	-0.0340399	-0.0125074
SC551002_PC21697_B07	117515	-0.00134925	-0.0285076	-0.0149284
SC551003_PC21697_C09	117540	-0.026173	0.00277338	-0.0116998
SC551004_PC21697_H06	116875	-0.000553687	-0.0161769	-0.00836531
SC551005_PC21697_H08	117565	-0.00481366	-0.01204	-0.00842681
SC551006_PC21697_B09	117580	-0.0120913	-0.00922429	-0.0106578
SC551007_PC21697_D12	117567	-0.0214215	-0.00442794	-0.0129247
SC551009_PC21697_C07	117568	-0.0182966	0.00575477	-0.00627089
SC551010_PC21697_D08	117373	0.000934594	-0.0112074	-0.00513642
SC551012_PC21697_F12	117575	-0.00844786	-0.0104414	-0.00944464
SC551013_PC21697_C12	117530	-0.0199641	0.000855338	-0.00955437
SC551015_PC21697_E05	117504	-0.00408919	-0.00786109	-0.00597514
SC551016_PC21697_F05	117597	-0.019949	-0.00354781	-0.0117484
SC551017_PC21697_C05	117535	-0.0189227	0.00274966	-0.00808654
SC551018_PC21697_D05	116787	0.0281657	-0.0576759	-0.0147551
SC551019_PC21697_G06	117507	-0.00763722	-0.0142113	-0.0109243
SC551020_PC21697_B05	117584	-0.0288952	0.00447889	-0.0122082
SC551021_PC21697_E08	117489	0.0357331	-0.0581343	-0.0112006
SC551022_PC21697_G08	117570	0.0174065	-0.0417187	-0.0121561
SC551023_PC21697_D09	117562	0.0140932	-0.0382408	-0.0120738
SC551024_PC21697_F08	117560	0.00315125	-0.0169652	-0.00690697
SC551025_PC21697_G12	117529	0.000136553	-0.0174898	-0.00867664
SC551026_PC21697_F09	117594	-0.0394417	0.012738	-0.0133518
Average	117527	-0.00907787	-0.00909107	-0.00908447
